# Supplementary material for: Molecular Mechanism of the Cell Death Induced by the Histone Deacetylase Pan Inhibitor LBH589 (Panobinostat) in Wilms Tumor Cells
Source: PLoS One. 2015 Jul 15;10(7):e0126566. doi: 10.1371/journal.pone.0126566 (PMC4503685; doi:10.1371/journal.pone.0126566)
Supplement: S1 Dataset — (XLS) [file pone.0126566.s001.xls]

## Sheet: LBH589 vs Blank_up
# Fold Change cut-off: 2.0 # Condition pairs: LBH589 vs Blank # Column A: ProbeName, it represents probe name. # Column B: Fold change, positive value indicates up-regulation and negative value indicates down-regulation. # Column C: Log Fold change, log2 value of absolute fold change. Positive value indicates up-regulation and negative value indicates down-regulation. # Column D: Absolute Fold ch…
LBH589 vs Blank 2.0 fold up regulated mRNAs
	Fold Change and Regulation				Annotations																Raw Intensities		Normalized Intensities
ProbeName	Fold change([LBH589] vs [Blank])	Log Fold change([LBH589] vs [Blank])	Absolute Fold change([LBH589] vs [Blank])	Regulation([LBH589] vs [Blank])	type	seqname	ccdsID	GeneSymbol	source	RNAlength	chrom	strand	txStart	txEnd	Xhyb	Sequence	EntrezID	Unigene	GO	product	[LBH589](raw)	[Blank](raw)	[LBH589](normalized)	[Blank](normalized)
ASHGA5P035367	548.451	9.09922	548.451	up	protein_coding	ENST00000325926	CCDS2198.1	RPRM	GENCODE	1471	chr2	-	154333851	154335322		CGGTTTACGCCACAAAAGTGCTCTTGACATCCGTGACACCGTTTTGACTTTTTGTTTTTT	56475	Hs.100890	GO:0007346|GO:0007050|GO:0016021|GO:0005737	reprimo, TP53 dependent G2 arrest mediator candidate [Source:HGNC Symbol;Acc:24201]	1716.17	5.44246	11.4619	2.36271
ASHGA5P016844	482.224	8.91356	482.224	up	protein_coding	NM_001145014	CCDS46201.1	RFPL4A	RefSeq	908	chr19	+	56270506	56274541		AGAAGGAGAGACATTTGCCATGGCTGAGCACTTCAAACAGATCATTAGATGTCCTGTCTG	342931	Hs.631553	GO:0008270	ret finger protein-like 4A	2295.49	9.34149	11.8887	2.97517
ASHGA5P008602	397.799	8.6359	397.799	up	protein_coding	NM_182908	CCDS41927.1	DHRS2	RefSeq	1709	chr14	+	24105572	24114848		TGAGGATTGGTTTCATGGGAATGAGTCTCTCTGGAAGAACTTCAAGGAACATCATCAGCT	10202	Hs.272499	GO:0000166|GO:0004090|GO:0005634|GO:0005635|GO:0005737|GO:0005739|GO:0008207|GO:0008285|GO:0009636|GO:0034599|GO:0043011|GO:0043066|GO:0055114	dehydrogenase/reductase SDR family member 2 isoform 1	38570.3	154.399	15.6309	6.99504
ASHGA5P041477	380.163	8.57047	380.163	up	protein_coding	ENST00000522154	CCDS47313.1	IRGM	GENCODE	1659	chr5	+	150226084	150228231		TGATGGAAATGCAGTTCAACCGGTATGACTTCATCATGGTTGCATCTGCACAATTCAGCA	345611	Hs.652148	GO:0006954|GO:0006914|GO:0034341|GO:0042742|GO:0042832|GO:0000139|GO:0000421|GO:0001891|GO:0020003|GO:0030670|GO:0042995|GO:0016020|GO:0005525|GO:0016817	immunity-related GTPase family, M [Source:HGNC Symbol;Acc:29597]	1177.83	5	10.8926	2.32211
ASHGA5P001967	306.105	8.25788	306.105	up	protein_coding	NM_005794	CCDS9604.1	DHRS2	RefSeq	1692	chr14	+	24105572	24114848		CAGCAAAGTGTTTCATGGGAATGAGTCTCTCTGGAAGAACTTCAAGGAACATCATCAGCT	10202	Hs.272499	GO:0000166|GO:0004090|GO:0005634|GO:0005635|GO:0005737|GO:0005739|GO:0008207|GO:0008285|GO:0009636|GO:0034599|GO:0043011|GO:0043066|GO:0055114	dehydrogenase/reductase SDR family member 2 isoform 2	33651.6	176.191	15.4539	7.19597
ASHGA5P034199	183.773	7.52178	183.773	up	protein_coding	ENST00000311308	CCDS12550.1	TTC9B	GENCODE	843	chr19	-	40721964	40724306		AAACTACGAGCGCGTGCGCGAGTACTGTCTCAAGGTACTGGAGAAGCAGCAGGGCAACTT	148014	Hs.631572	GO:0008150|GO:0005575|GO:0003674|GO:0005515	tetratricopeptide repeat domain 9B [Source:HGNC Symbol;Acc:26395]	573.636	5	9.8439	2.32211
ASHGA5P009521	142.771	7.15756	142.771	up	protein_coding	NM_144698	CCDS919.1	ANKRD35	RefSeq	3363	chr1	+	145549208	145568526		TGCTGCTCGGGGTTACATGGAACATGAAGTGTACAATATCCTGCTGCAAATCCTTAGCAT	148741	Hs.710624		ankyrin repeat domain-containing protein 35	1043.98	14.1702	10.7168	3.55928
ASHGA5P002776	136.897	7.09694	136.897	up	protein_coding	NM_001135110	CCDS45400.1	DNAJA3	RefSeq	2663	chr16	+	4475805	4506775	NM_005147	ATCAACGTGACGATCCCCCCTGGGACTCAGACAGACCAGAAGATTCGGATGGGTGGGAAA	9093	Hs.459779	GO:0000122|GO:0005083|GO:0005133|GO:0005515|GO:0005524|GO:0005634|GO:0005634|GO:0005737|GO:0005759|GO:0005829|GO:0005829|GO:0005884|GO:0006264|GO:0006457|GO:0006457|GO:0006469|GO:0006919|GO:0006924|GO:0007264|GO:0007528|GO:0007569|GO:0008134|GO:0008285|GO:0008385|GO:0009408|GO:0009790|GO:0019897|GO:0019901|GO:0030054|GO:0030971|GO:0031072|GO:0031398|GO:0031594|GO:0032088|GO:0033077|GO:0033256|GO:…	dnaJ homolog subfamily A member 3, mitochondrial isoform 2	433.013	5	9.41906	2.32211
ASHGA5P003446	136.409	7.0918	136.409	up	protein_coding	NM_002163	CCDS10956.1	IRF8	RefSeq	2678	chr16	+	85932773	85956211		AGCCCAGCACAGGCGTGCCGCTGGTGACGGGGTACACCACCTACGACGCGCACCATTCAG	3394	Hs.137427	GO:0000122|GO:0000975|GO:0003705|GO:0005634|GO:0005829|GO:0006909|GO:0006955|GO:0019221|GO:0030099|GO:0032729|GO:0032735|GO:0042742|GO:0042832|GO:0044130|GO:0045893|GO:0060333|GO:0060337|GO:0071222	interferon regulatory factor 8	607.794	8.4278	9.9318	2.84
ASHGA5P054144	104.743	6.71071	104.743	up	protein_coding	NM_145662	CCDS44007.1	SPANXA2	RefSeq	420	chrX	-	140671795	140672860		AAGCTACATCTCTCAACCTTGGGCAATGAAAATAAAGTTTGAGAAGCTGATGGCTGTGTA	728712	Hs.711784	GO:0005634|GO:0005737|GO:0007283	sperm protein associated with the nucleus on the X chromosome A	2371.93	46.4287	11.9414	5.23064
ASHGA5P001102	101.984	6.6722	101.984	up	protein_coding	NM_007029	CCDS43748.1	STMN2	RefSeq	2232	chr8	+	80523048	80578410		TATTATTGAACGTCTGCAGGAAAAGGAGAGGCATGCTGCGGAGGTGCGCAGGAACAAGGA	11075	Hs.521651	GO:0005515|GO:0005768|GO:0005794|GO:0007026|GO:0010976|GO:0010977|GO:0016020|GO:0030182|GO:0030424|GO:0030426|GO:0031115|GO:0031117|GO:0031982|GO:0035556|GO:0048471	stathmin-2 isoform 2	6012.66	114.459	13.2192	6.54703
ASHGA5P046366	99.9997	6.64385	99.9997	up	protein_coding	NM_001144064		CXorf51A	RefSeq	438	chrX	-	145895621	145896249		TCAACCTCAAGTACCAAAGGGAGGAAGAAGGGGAAGACACCCCGTCAACGAAGGTCCAGA	100129239	Hs.592233		uncharacterized protein LOC100129239	742.472	14.4279	10.2258	3.58191
ASHGA5P053815	73.1661	6.1931	73.1661	up	protein_coding	ENST00000373764	CCDS6836.1	MORN5	GENCODE	705	chr9	+	124922189	124962367		TATACGTTCTCAGATGGGCTGCACTATGATGAGAAAAACTGGCATTACTGCGACGGCTAT	254956	Hs.71428		MORN repeat containing 5 [Source:HGNC Symbol;Acc:17841]	501.005	13.0988	9.6392	3.4461
ASHGA5P032479	69.8893	6.127	69.8893	up	protein_coding	NM_203400	CCDS11508.1	RPRML	RefSeq	1110	chr17	-	45055521	45056614		TCTTGCGTTTGGAAAGAAATCTTGTAATAAAACTGCAGCCGTAGGGCTTCAGGCAGCTTC	388394	Hs.367999	GO:0016021	reprimo-like protein	940.62	26.8207	10.5801	4.45305
ASHGA5P013459	65.3088	6.02921	65.3088	up	protein_coding	NM_001134437	CCDS46885.1	PHLDB2	RefSeq	5957	chr3	+	111451326	111695364		CAACATTTCGATTCCAGCAAGATTATGGAAGAGCATAGCTACATACAAAAGGAGCTAGAT	90102	Hs.603252	GO:0005543|GO:0005737|GO:0005886|GO:0045111	pleckstrin homology-like domain family B member 2 isoform b	213.97	5	8.35132	2.32211
ASHGA5P001050	64.406	6.00912	64.406	up	protein_coding	NM_004352	CCDS10736.1	CBLN1	RefSeq	2435	chr16	-	49311828	49315742		CTTCGACCAGGTACTAGTGAACATTGGGAACAACTTTGATTCAGAACGCAGCACTTTCAT	869	Hs.458423	GO:0005576|GO:0007268|GO:0007399|GO:0009306|GO:0016020|GO:0030054|GO:0042803|GO:0045202|GO:0051965	cerebellin-1 precursor	300.484	8.53506	8.86836	2.85924
ASHGA5P034395	62.9735	5.97667	62.9735	up	protein_coding	ENST00000307635	CCDS12097.1	ZNF556	GENCODE	1632	chr19	+	2867332	2878501		ATGGGGGAAAACCTGTGCAAATTAATTCACATACATGGTTCAGAAAATTCACAGCAGGAG	80032	Hs.287433	GO:0006351|GO:0006355|GO:0005634|GO:0005622|GO:0003677|GO:0008270|GO:0003676	zinc finger protein 556 [Source:HGNC Symbol;Acc:25669]	247.875	7.09751	8.59163	2.61495
ASHGA5P054877	61.8294	5.95022	61.8294	up	protein_coding	NM_001079807	CCDS31574.1	PGA3	RefSeq	1396	chr11	+	60970983	60980350	NM_001079808, NM_014224	TTCCCTGTCCTACCAATAACGTAGAATAAAAACATAACCCACTGAAACAGGTTTTGTGGA	643834	Hs.601055		pepsin A preproprotein	2126.47	70.081	11.7776	5.82742
ASHGA5P042078	59.0856	5.88473	59.0856	up	protein_coding	ENST00000367734	CCDS5186.1	OLIG3	GENCODE	2196	chr6	-	137813335	137815531		ATTTTCCTGAACATTTGCTTGAAATATTTTGTTAGGGCCTCAAAGACGATACCTGTCTTT	167826	Hs.195398	GO:0006351|GO:0006355|GO:0005634|GO:0003677	oligodendrocyte transcription factor 3 [Source:HGNC Symbol;Acc:18003]	193.306	5	8.20685	2.32211
ASHGA5P003967	58.463	5.86945	58.463	up	protein_coding	NM_138788	CCDS8482.1	TMEM45B	RefSeq	2207	chr11	+	129685740	129729898		TTGTTTACTGCCTTTTGACTCGGATGAAGAGACACGGAAGGGGAGAAATCATTGGAATTC	120224	Hs.504301	GO:0016021	transmembrane protein 45B	191.15	5	8.19157	2.32211
ASHGA5P000725	54.9331	5.7796	54.9331	up	protein_coding	NM_016188	CCDS5702.1	ACTL6B	RefSeq	1550	chr7	-	100240725	100254084		ACGATGAACAGGTGGCTGCACAAATGCCCACAGTGCACTACGAGATGCCCAATGGCTACA	51412	Hs.259831	GO:0003713|GO:0005200|GO:0005524|GO:0005634|GO:0005730|GO:0006325|GO:0006338|GO:0006351|GO:0006357|GO:0007399|GO:0016514|GO:0016514|GO:0071565	actin-like protein 6B	2027.32	74.9483	11.7046	5.92496
ASHGA5P004249	52.7294	5.72054	52.7294	up	protein_coding	NM_012096	CCDS2882.1	APPL1	RefSeq	6061	chr3	+	57261764	57307498		GATTGAAAAGGACTTGGAAGAACAAAGTCGGTTGATAGCTGCTTCCAGTAGACCAAACCA	26060	Hs.476415	GO:0005515|GO:0005543|GO:0005634|GO:0005737|GO:0005829|GO:0006915|GO:0007049|GO:0007165|GO:0008283|GO:0008286|GO:0010008|GO:0010008|GO:0012506|GO:0016581|GO:0031901|GO:0042981|GO:0043422|GO:0046324|GO:0090003	DCC-interacting protein 13-alpha	10884.8	360.247	13.9784	8.25782
ASHGA5P009113	50.2259	5.65036	50.2259	up	protein_coding	NM_021270	CCDS12898.1	LAIR2	RefSeq	651	chr19	+	55014012	55021900		CTGGTGAAAGGGACTGTGCCAGGCACTGAAGCCTCCGGATTTGATGCACCATGAATGAGG	3904	Hs.43803	GO:0005576	leukocyte-associated immunoglobulin-like receptor 2 isoform b precursor	235.024	8.50143	8.5044	2.85404
ASHGA5P003219	49.8008	5.6381	49.8008	up	protein_coding	NM_004929	CCDS6251.1	CALB1	RefSeq	2531	chr8	-	91070837	91095107		GACGCTGACGGAAGTGGTTACCTGGAAGGAAAGGAGCTGCAGAACTTGATCCAGGAGCTC	793	Hs.65425	GO:0005499|GO:0005509|GO:0005515|GO:0005634|GO:0005829|GO:0007611|GO:0007626|GO:0010842|GO:0030424|GO:0030425|GO:0035502|GO:0043025|GO:0048167|GO:0071310|GO:0072205|GO:0072221|GO:0072286	calbindin	165.387	5	7.96021	2.32211
ASHGA5P055508	47.8295	5.57983	47.8295	up	protein_coding	NM_007191	CCDS8971.1	WIF1	RefSeq	2240	chr12	-	65444403	65515346		GCATTGGTAAAAGCAAATGTAAGTGTTCCAAAGGTTACCAGGGAGACCTCTGTTCAAAGC	11197	Hs.284122	GO:0005576|GO:0007165|GO:0007275|GO:0016055|GO:0045600	wnt inhibitory factor 1 precursor	183.954	6.75762	8.1288	2.54898
ASHGA5P046008	46.1861	5.52939	46.1861	up	protein_coding	NM_030569		ITIH5	RefSeq	6765	chr10	-	7601231	7708961	NM_032817	AAGCAAAGGAAGATTTACAACGGGGAAGAGCAGATAGACTGCTGGTTTGCCAGGAACAAT	80760	Hs.498586	GO:0004867|GO:0005576|GO:0030212	inter-alpha-trypsin inhibitor heavy chain H5 isoform 1 precursor	153.698	5	7.8515	2.32211
ASHGA5P054878	45.506	5.50798	45.506	up	protein_coding	NM_001079808	CCDS31575.1	PGA4	RefSeq	1395	chr11	+	60989820	60999179	NM_001079807, NM_014224	CCTGTTCCCTGTCCTACCAATAACGTAGAATAAAAACATAACCCACTGAAACAGGTTTTG	643847	Hs.661883	GO:0004190|GO:0005576|GO:0006508|GO:0007586	pepsin A preproprotein	2695.22	121.309	12.1407	6.63275
ASHGA5P013742	44.3899	5.47216	44.3899	up	protein_coding	NM_001080556	CCDS42262.1	WDR16	RefSeq	2003	chr17	+	9479943	9546776		TCGGCTTCAATGACATCATTTTGTGGGATTATAAGAACAGAGAGCTGCTTGCTCGGCTGT	146845	Hs.232270	GO:0005515|GO:0005737|GO:0043231	WD repeat-containing protein 16 isoform c	148.329	5	7.79427	2.32211
ASHGA5P054309	44.1997	5.46596	44.1997	up	protein_coding	NM_001105541	CCDS47831.1	NEFM	RefSeq	2514	chr8	+	24772454	24776606	NM_005382	GAAGAGAAAGGCAAGTCTCCTGTGCCCAAGTCACCAGTGGAAGAGAAAGGCAAGTCTCCT	4741	Hs.458657	GO:0000226|GO:0005200|GO:0005515|GO:0005737|GO:0005883|GO:0008088|GO:0030424|GO:0031133|GO:0031594|GO:0045110|GO:0060052	neurofilament medium polypeptide isoform 2	5474.68	233.617	13.0817	7.61577
ASHGA5P034096	44.0354	5.46059	44.0354	up	protein_coding	NM_002866	CCDS12372.1	RAB3A	RefSeq	1528	chr19	-	18307610	18314874		TGCTGGTAGGAAACAAGTGTGACATGGAGGATGAGCGGGTGGTGTCATCAGAACGTGGCC	5864	Hs.27744	GO:0001671|GO:0003016|GO:0003924|GO:0005515|GO:0005525|GO:0005886|GO:0006184|GO:0006184|GO:0007005|GO:0007264|GO:0007268|GO:0007269|GO:0007274|GO:0007409|GO:0008021|GO:0008022|GO:0009791|GO:0014047|GO:0015031|GO:0016079|GO:0016188|GO:0030324|GO:0031630|GO:0043234|GO:0048790|GO:0050975|GO:0051020|GO:0051117|GO:0051602|GO:0060201|GO:0060203|GO:0061202|GO:0070083	ras-related protein Rab-3A	184.352	7.42332	8.13311	2.67251
ASHGA5P044173	43.4413	5.44099	43.4413	up	protein_coding	NM_003155	CCDS6043.1	STC1	RefSeq	3897	chr8	-	23699433	23712320		AAACCCAACAACTTAGCGGAAACTTCTCAGAGAATGCTCCAAAACTCAGCAGTGCTTCTG	6781	Hs.25590	GO:0001503|GO:0005179|GO:0005615|GO:0005737|GO:0006874|GO:0007166|GO:0007267|GO:0007566|GO:0007584|GO:0014070|GO:0016324|GO:0033280|GO:0046697|GO:0071320|GO:0071385|GO:0071456	stanniocalcin-1 precursor	957.675	44.1744	10.6016	5.1606
ASHGA5P004731	42.3888	5.40561	42.3888	up	protein_coding	NM_000585	CCDS3755.1	IL15	RefSeq	2012	chr4	+	142557748	142655140	NR_037840	TCATTTTGGGCTGTTTCAGTGCAGGGCTTCCTAAAACAGAAGCCAACTGGGTGAATGTAA	3600	Hs.168132	GO:0001779|GO:0001866|GO:0005125|GO:0005126|GO:0005515|GO:0005576|GO:0005615|GO:0005634|GO:0005737|GO:0005768|GO:0005794|GO:0005887|GO:0006954|GO:0006955|GO:0007165|GO:0007267|GO:0007568|GO:0008284|GO:0014732|GO:0016020|GO:0030212|GO:0032740|GO:0032819|GO:0032825|GO:0034105|GO:0042102|GO:0042517|GO:0045062|GO:0045580|GO:0048469|GO:0048535|GO:0048662|GO:0050691|GO:0050729|GO:0050778|GO:0071305	interleukin-15 isoform 1 preproprotein	142.432	5	7.72773	2.32211
ASHGA5P041462	42.2702	5.40157	42.2702	up	protein_coding	NM_000024	CCDS4292.1	ADRB2	RefSeq	2058	chr5	+	148206155	148208197		TTTTCCCGAGCAAAGTCTAAAGTTTACAGTAAATAAATTGTTTGACCATGCCTTCATTGC	154	Hs.2551	GO:0002024|GO:0002025|GO:0002032|GO:0002086|GO:0003059|GO:0004941|GO:0005515|GO:0005634|GO:0005764|GO:0005768|GO:0005886|GO:0005886|GO:0005887|GO:0005901|GO:0006898|GO:0007166|GO:0007171|GO:0007188|GO:0007189|GO:0007190|GO:0008144|GO:0008179|GO:0008284|GO:0008333|GO:0009409|GO:0010765|GO:0015459|GO:0016324|GO:0030279|GO:0030424|GO:0030501|GO:0031398|GO:0031649|GO:0032809|GO:0035240|GO:0035249|GO:…	beta-2 adrenergic receptor	1545.25	74.4188	11.3148	5.91322
ASHGA5P007139	41.2281	5.36556	41.2281	up	protein_coding	NM_006198	CCDS33563.1	PCP4	RefSeq	566	chr21	+	41239346	41301322		GGTGAAAATGATGGACAGAAGAAAGTTCAAGAAGAATTTGACATTGACATGGATGCACCA	5121	Hs.80296	GO:0005634|GO:0005829|GO:0007417	Purkinje cell protein 4	138.575	5	7.68767	2.32211
ASHGA5P033602	41.0611	5.3597	41.0611	up	protein_coding	ENST00000425639		SKOR2	GENCODE	3006	chr18	-	44746292	44775554		AGAAAACTAAGGAAAATAACCAAGTAATTGTATCTACAAAGGATGACAACAGCTTTTCAG	652991		GO:0006351|GO:0000122|GO:0006355|GO:0030512|GO:0005634|GO:0005737|GO:0000166|GO:0003714|GO:0046332	SKI family transcriptional corepressor 2 [Source:HGNC Symbol;Acc:32695]	215.106	9.5024	8.36163	3.00193
ASHGA5P054066	39.4545	5.30212	39.4545	up	protein_coding	NM_001159560	CCDS35350.1	BEX5	RefSeq	882	chrX	-	101408678	101410762	NM_001012978	GCCTTATGCCTTGAATCTTGAGGTTAATAATCATAAAATCCCTGCTTTCTAAATTCGCAT	340542	Hs.47209	GO:0005737	protein BEX5	4464.92	218.48	12.8198	7.51768
ASHGA5P032566	38.2475	5.25729	38.2475	up	protein_coding	ENST00000360238	CCDS11599.1	CUEDC1	GENCODE	2193	chr17	-	55940336	55980750		AAACATTTTCCCCAAGCGGCTCCGCAAAATGACCAGCCTGTTCCGCCGGAGCAGCAGCGG	404093	Hs.46679	GO:0005515	CUE domain containing 1 [Source:HGNC Symbol;Acc:31350]	1542.22	82.1888	11.3128	6.05546
ASHGA5P042204	38.0542	5.24998	38.0542	up	protein_coding	NM_001453	CCDS4473.1	FOXC1	RefSeq	3452	chr6	+	1610680	1614129		CTTAAGCAGTAATTGCTGTTGCTTGTTGTCAAAATTTGATCATTGTTAAAGGATTGCTGC	2296	Hs.348883	GO:0001501|GO:0001503|GO:0001541|GO:0001570|GO:0001654|GO:0001656|GO:0001657|GO:0001701|GO:0001756|GO:0001946|GO:0001974|GO:0003677|GO:0003690|GO:0003700|GO:0003705|GO:0005515|GO:0005634|GO:0005634|GO:0005667|GO:0005720|GO:0005730|GO:0005737|GO:0006355|GO:0007219|GO:0007420|GO:0007507|GO:0008134|GO:0008301|GO:0008354|GO:0014032|GO:0014034|GO:0030199|GO:0030203|GO:0031490|GO:0032808|GO:0035050|GO:…	forkhead box protein C1	345.386	17.197	9.07807	3.82809
ASHGA5P049105	37.8224	5.24117	37.8224	up	protein_coding	NM_001014444	CCDS45438.1	CRYM	RefSeq	1232	chr16	-	21269838	21314404	NM_001888	TGGTCATCTGGTAAATAAAACAAAGGAACTTGATGTTGAGATGGATGCTTGAGGAATATT	1428	Hs.924	GO:0000122|GO:0003714|GO:0005634|GO:0005730|GO:0005737|GO:0005739|GO:0005886|GO:0007605|GO:0042403|GO:0042803|GO:0047127|GO:0050661|GO:0070324|GO:0070324|GO:0070327	thiomorpholine-carboxylate dehydrogenase isoform 2	5419.08	269.446	13.069	7.82786
ASHGA5P035611	37.2851	5.22053	37.2851	up	protein_coding	NM_024409	CCDS2489.1	NPPC	RefSeq	701	chr2	-	232786804	232791038		AATACAAAGGAGCCAACAAGAAGGGCTTGTCCAAGGGCTGCTTCGGCCTCAAGCTGGACC	4880	Hs.627236	GO:0001503|GO:0001666|GO:0003418|GO:0003419|GO:0005102|GO:0005179|GO:0005576|GO:0005615|GO:0006182|GO:0007168|GO:0008217|GO:0008285|GO:0009791|GO:0019229|GO:0030828|GO:0040014|GO:0042493|GO:0042803|GO:0045471|GO:0045669|GO:0045909|GO:0048660|GO:0050880|GO:0051053|GO:0051428	C-type natriuretic peptide precursor	1574.42	85.7825	11.3407	6.12016
ASHGA5P048970	36.8035	5.20177	36.8035	up	protein_coding	NM_001145720	CCDS44104.1	ZBTB8B	RefSeq	4019	chr1	+	32930657	32953459		GTGGAGTCGGGTGAGGAAAATGACCCTGCTGGAGATGATTCTGATGACAAACCACAAATT	728116	Hs.647658	GO:0003677|GO:0005634|GO:0006351|GO:0006355|GO:0008270	zinc finger and BTB domain-containing protein 8B	1059.92	57.2925	10.7368	5.53502
ASHGA5P030654	35.8991	5.16587	35.8991	up	protein_coding	NM_001164404		GOLGA6C	RefSeq	5379	chr15	+	75550898	75565796		GGCAACATTAGAAGGGTAGAGTTTAATCAGAAACATAGAATTTTAAAGTGTGGGTTCAAC	653641	Hs.540230	GO:0005794	putative golgin subfamily A member 6C	262.01	13.6867	8.67391	3.50804
ASHGA5P003249	35.4848	5.14913	35.4848	up	protein_coding	NM_002523	CCDS5657.1	NPTX2	RefSeq	2738	chr7	+	98246596	98259181		ACCCTCAAGGACCGCCTGGAGAGCCTCGAGCACCAGCTCAGAGCAAACGTGTCCAATGCT	4885	Hs.3281	GO:0003674|GO:0005575|GO:0005576|GO:0007268|GO:0030246|GO:0046872	neuronal pentraxin-2 precursor	650.94	36.5247	10.0309	4.88181
ASHGA5P053191	35.4366	5.14717	35.4366	up	protein_coding	NM_006528	CCDS5632.1	TFPI2	RefSeq	1203	chr7	-	93515744	93520065		TTAATCCAAGATACAGAACCTGTGATGCTTTCACCTATACTGGCTGTGGAGGGAATGACA	7980	Hs.438231	GO:0004867|GO:0005201|GO:0005578|GO:0007596	tissue factor pathway inhibitor 2 precursor	1045.86	58.7843	10.7196	5.57242
ASHGA5P032295	34.965	5.12784	34.965	up	protein_coding	NM_005165	CCDS11236.1	ALDOC	RefSeq	1665	chr17	-	26900132	26903951		CCTGAAATATTGCCTGATGGAGACCACGACCTCAAACGTTGTCAGTATGTTACAGAGAAG	230	Hs.155247	GO:0001666|GO:0004332|GO:0005515|GO:0005739|GO:0005829|GO:0005856|GO:0005975|GO:0006000|GO:0006006|GO:0006094|GO:0006096|GO:0006096|GO:0006915|GO:0007568|GO:0008092|GO:0010243|GO:0014070|GO:0030388|GO:0030424|GO:0031100|GO:0044281|GO:0051289|GO:0051290	fructose-bisphosphate aldolase C	1886.64	108.767	11.5975	6.46965
ASHGA5P017932	34.9608	5.12767	34.9608	up	protein_coding	NM_001136530	CCDS46525.1	SERPINE2	RefSeq	2186	chr2	-	224839764	224903357		TCATCTGTAGAAACGGGAGTTGCGAGGCGGATGAGTGACTGCAGGTCGTCCTTGGTGGAA	5270	Hs.38449	GO:0004867|GO:0004867|GO:0005102|GO:0005515|GO:0005539|GO:0005576|GO:0005615|GO:0005829|GO:0007566|GO:0007596|GO:0008201|GO:0008285|GO:0009314|GO:0010544|GO:0010757|GO:0010766|GO:0010951|GO:0010955|GO:0010976|GO:0014067|GO:0021683|GO:0030195|GO:0030195|GO:0030308|GO:0030334|GO:0031012|GO:0031091|GO:0031091|GO:0031232|GO:0031594|GO:0032940|GO:0033363|GO:0042177|GO:0042628|GO:0043025|GO:0045861|GO:…	glia-derived nexin isoform c precursor	134.562	6.57171	7.64244	2.51477
ASHGA5P002791	34.8852	5.12454	34.8852	up	protein_coding	NM_001372	CCDS11160.1	DNAH9	RefSeq	13750	chr17	+	11501747	11873065		ATTCAAGCTTTTGATGATGCACCTGGCTTGGAGCATGCCTTTAAGCTGCTAGACATAGCA	1770	Hs.567259	GO:0003774|GO:0003777|GO:0005524|GO:0005737|GO:0005856|GO:0005858|GO:0005874|GO:0006928|GO:0007018|GO:0007283|GO:0016887|GO:0030030|GO:0035085	dynein heavy chain 9, axonemal isoform 2	127.815	6.00856	7.55479	2.43025
ASHGA5P041708	34.7957	5.12084	34.7957	up	protein_coding	ENST00000244601	CCDS4594.1	HIST1H2BG	GENCODE	445	chr6	-	26216427	26216872		TGTGCTTAGGTGCTTTAAAACTCAAAGGCTCTTTTCAGAGCCACTCAAGTCTCACATAAA	8339	Hs.591809	GO:0042742|GO:0006334|GO:0005634|GO:0005622|GO:0000786|GO:0003677|GO:0043565	histone cluster 1, H2bg [Source:HGNC Symbol;Acc:4746]	2072.6	119.896	11.7364	6.61556
ASHGA5P004407	34.2903	5.09973	34.2903	up	protein_coding	ENST00000291670	CCDS13731.1	FTCD	GENCODE	1905	chr21	-	47556175	47575481		AGGAGTGACGAAACCCCAGGGACAGCAGGACCTTCGACGCTGGAAGGATAGCCTCGCTTC	10841	Hs.415846	GO:0007010|GO:0044281|GO:0034641|GO:0044237|GO:0006760|GO:0006548|GO:0008152|GO:0019556|GO:0019557|GO:0035999|GO:0005737|GO:0005829|GO:0005794|GO:0005814|GO:0016740|GO:0003824|GO:0005542|GO:0030409|GO:0030412	formiminotransferase cyclodeaminase [Source:HGNC Symbol;Acc:3974]	360.484	20.0278	9.14174	4.04201
ASHGA5P008480	34.1653	5.09446	34.1653	up	protein_coding	NM_001172226	CCDS54258.1	ZNF540	RefSeq	3141	chr19	+	38085730	38105079		GTCTCACTGGGTTTGTTATCCAGGCATAAGACCAAGAAATTATCTTCAGAAAAGGACATT	163255	Hs.728927	GO:0003677|GO:0005634|GO:0005737|GO:0006351|GO:0006355|GO:0008270	zinc finger protein 540 isoform b	260.184	14.3073	8.66517	3.57071
ASHGA5P021732	33.6308	5.07171	33.6308	up	protein_coding	NM_006928	CCDS8897.1	PMEL	RefSeq	2195	chr12	-	56347888	56360496	NM_001200053	TGATACCAACAGCCTGGCAGTGGTCAGCACCCAGCTTATCATGCCTGGTCAAGAAGCAGG	6490	Hs.95972	GO:0005515|GO:0005576|GO:0005789|GO:0005794|GO:0005886|GO:0016021|GO:0032438|GO:0032585|GO:0042438|GO:0042470	melanocyte protein PMEL isoform 3 preproprotein	2344.62	140.515	11.9249	6.85323
ASHGA5P054363	33.1105	5.04922	33.1105	up	protein_coding	NM_032817		ITIH5	RefSeq	6100	chr10	-	7601231	7661636	NM_030569	GGAGCTCTGAAGCTGGCAGCCTTAAAGATGCAAGTGCATGAAGGACAGTGATGTGGGGAG	80760	Hs.498586	GO:0004867|GO:0005576|GO:0030212	inter-alpha-trypsin inhibitor heavy chain H5 isoform 2	113.632	5	7.37133	2.32211
ASHGA5P039724	32.7777	5.03464	32.7777	up	protein_coding	ENST00000323319	CCDS43286.1	CLDN22	GENCODE	2708	chr4	-	184239219	184241927		GCATGCTACAGAGATTTAGCTAAACTTTGTTCATTTGGCTAGCAATATTCTTTTTGTACC	53842		GO:0016338|GO:0070830|GO:0045216|GO:0034329|GO:0016021|GO:0005923|GO:0016020|GO:0005198|GO:0042802	claudin 22 [Source:HGNC Symbol;Acc:2044]	112.51	5	7.35676	2.32211
ASHGA5P039701	32.6653	5.02969	32.6653	up	protein_coding	NM_181643	CCDS833.1	C1orf88	RefSeq	2346	chr1	+	111889194	111895639		AGTATAAAAGGATATACTTTGGGAGCCAGAACAGCTGTGAGGTTTAAGCCAATACAGAAG	128344	Hs.172510	GO:0005515|GO:0005634|GO:0005794|GO:0005802|GO:0005932|GO:0016023|GO:0017137|GO:0019894|GO:0019901|GO:0030030|GO:0031344|GO:0033674|GO:0043015|GO:0048487	protein pitchfork	318.474	18.3984	8.95619	3.9265
ASHGA5P017280	30.9764	4.9531	30.9764	up	protein_coding	NM_005264	CCDS44481.1	GFRA1	RefSeq	9580	chr10	-	117816441	118033126		ACAGCAGATTGTCAGATATATTCCGGGTGGTCCCATTCATATCAGATGTTTTTCAGCAAG	2674	Hs.388347	GO:0004872|GO:0005102|GO:0005178|GO:0005886|GO:0007166|GO:0007411|GO:0016167|GO:0019898|GO:0031225|GO:0035860	GDNF family receptor alpha-1 isoform a preproprotein	476.689	29.9411	9.55994	4.60684
ASHGA5P003549	30.5019	4.93083	30.5019	up	protein_coding	ENST00000270310	CCDS12446.1	FXYD7	GENCODE	713	chr19	+	35634153	35645205		ATTTTACTATGACTACAACACGGTGCAGACTGTGGGCATGACTCTGGCAACCATCTTGTT	53822	Hs.134729	GO:0006811|GO:0043269|GO:0016021|GO:0016020|GO:0005216|GO:0051117	FXYD domain containing ion transport regulator 7 [Source:HGNC Symbol;Acc:4034]	587.656	38.2801	9.88087	4.95004
ASHGA5P029507	29.2594	4.87083	29.2594	up	protein_coding	ENST00000307169	CCDS9657.1	INSM2	GENCODE	3013	chr14	+	36003247	36006260		CCTGACAGAAAGCCCGTATTTGTAAGATGCTTACCACCAAATAAATGTACATAGACTGTG	84684	Hs.62813	GO:0006351|GO:0006355|GO:0005634|GO:0005737|GO:0005622|GO:0003677|GO:0008270	insulinoma-associated 2 [Source:HGNC Symbol;Acc:17539]	1222.45	83.7103	10.954	6.08316
ASHGA5P007819	29.0437	4.86015	29.0437	up	protein_coding	NM_004887	CCDS4188.1	CXCL14	RefSeq	1989	chr5	-	134906370	134914969		AAGATGGTTATCATCACCACCAAGAGCGTGTCCAGGTACCGAGGTCAGGAGCACTGCCTG	9547	Hs.483444	GO:0005615|GO:0005794|GO:0006935|GO:0006955|GO:0007165|GO:0007267|GO:0008009|GO:0048839	C-X-C motif chemokine 14 precursor	240.115	15.4473	8.53971	3.67955
ASHGA5P027996	28.4577	4.83075	28.4577	up	protein_coding	ENST00000319957	CCDS8814.1	SLC4A8	GENCODE	3834	chr12	+	51818756	51891646		CATAGGAAGGGTCATGTGAAAAGTCAGCATGTCTGGAATCCCGAGGGTTATATTTAGGAG	9498	Hs.370636	GO:0006814|GO:0055085|GO:0006811|GO:0006810|GO:0015701|GO:0006820|GO:0016021|GO:0005886|GO:0016020|GO:0005215|GO:0005452|GO:0008509	solute carrier family 4, sodium bicarbonate cotransporter, member 8 [Source:HGNC Symbol;Acc:11034]	134.411	8.24043	7.63984	2.80909
ASHGA5P053181	28.3214	4.82382	28.3214	up	protein_coding	NM_006980	CCDS5621.1	MTERF	RefSeq	2163	chr7	-	91502020	91510016		GACCTTGAAATTGTAAATATTTTGGAACGTTCTCCTGAATCCTTTTTTCGGTCCAATAAC	7978	Hs.532216	GO:0003690|GO:0005515|GO:0005739|GO:0005759|GO:0006353|GO:0006355|GO:0006390|GO:0006393|GO:0006393|GO:0010467|GO:0032392|GO:0042645	transcription termination factor, mitochondrial precursor	2004.89	142.096	11.6922	6.86839
ASHGA5P039752	27.698	4.79171	27.698	up	protein_coding	NM_001005217	CCDS34123.1	FRG2	RefSeq	2084	chr4	-	190945522	190948412	NM_001124759, NR_037925	GGAGTACTAATATCCACAAACCATTAATAGCACTCCCTGTGGGAAAATGTCTATATATTT	448831	Hs.626907	GO:0005634	protein FRG2	943.386	68.4192	10.5841	5.79238
ASHGA5P048169	27.5713	4.78509	27.5713	up	protein_coding	ENST00000358585	CCDS31583.1	SCGB1D4	GENCODE	434	chr11	-	62063753	62066536		AGTGAAGCACTGCACCGATCAGATATCTTTTAAGAAACGACTCTCATTGAAAAAGTCCTG	404552	Hs.473247	GO:0005576	secretoglobin, family 1D, member 4 [Source:HGNC Symbol;Acc:31748]	300.694	20.6646	8.86932	4.08422
ASHGA5P004802	27.0205	4.75598	27.0205	up	protein_coding	NM_182924	CCDS5324.1	MICALL2	RefSeq	3144	chr7	-	1473994	1499109		CGCCACCGGCCCGACCTCATAAACTTCAGTGCTCTCAAGAAGGAAAATATTTATGAAAAC	79778	Hs.376617	GO:0005737|GO:0005923|GO:0006897|GO:0008270|GO:0032432	MICAL-like protein 2 isoform 1	686.955	50.834	10.116	5.36002
ASHGA5P013306	26.2801	4.7159	26.2801	up	protein_coding	NM_001031803	CCDS32733.1	LLGL2	RefSeq	3590	chr17	+	73521782	73571290		AAGGAAATCCAGAGCACACTGGAGGGAGACCGCGGGAGCGGCAACTGGCGTTCACATCGA	3993	Hs.514477	GO:0005515|GO:0005737|GO:0006887|GO:0007049|GO:0030165|GO:0032878|GO:0043231|GO:0051301	lethal(2) giant larvae protein homolog 2 isoform c	637.034	48.1115	9.99717	5.28127
ASHGA5P001316	26.2769	4.71572	26.2769	up	protein_coding	NM_198516	CCDS7807.1	GALNTL4	RefSeq	2531	chr11	-	11292420	11643561		TTTAAAAGCCACGTCTACATGGCATGGAACATACCGCAGGAGGACTCAGGAATTGACATT	374378	Hs.655152	GO:0000139|GO:0004653|GO:0006486|GO:0016021|GO:0030246	putative polypeptide N-acetylgalactosaminyltransferase-like protein 4	120.638	7.90939	7.46895	2.75323
ASHGA5P046685	25.5594	4.67578	25.5594	up	protein_coding	NM_032461	CCDS44006.1	SPANXB1	RefSeq	472	chrX	+	140084755	140085871		TAGACATCGAAGAACCAATATATACAATGGGCCAACAATCCAGTGTCCGCAGGCTGAAGA	728695	Hs.711489		sperm protein associated with the nucleus on the X chromosome B/F	186.576	13.3751	8.15074	3.47496
ASHGA5P041889	25.4278	4.66834	25.4278	up	protein_coding	NM_152688	CCDS4963.1	KHDRBS2	RefSeq	2336	chr6	-	62389864	62996100		AATATTTGCCTGAGCTGATGGCAGAGAAAGATAGCCTGGATCCATCTTTTGTGCATGCGT	202559	Hs.519794	GO:0005515|GO:0005634|GO:0006351|GO:0006355|GO:0008143|GO:0008266|GO:0017124|GO:0042169|GO:0046982	KH domain-containing, RNA-binding, signal transduction-associated protein 2	150.383	10.5876	7.81719	3.14886
ASHGA5P006059	24.9712	4.64219	24.9712	up	protein_coding	NM_172242	CCDS7140.1	SPAG6	RefSeq	2488	chr10	+	22634373	22706539		GTTCAGTAAGGTATTATTCCCCTGGATATTCAGATACACTTCTGCAGAGGGTGGACAGCT	9576	Hs.655170	GO:0005737|GO:0005874|GO:0005929|GO:0005930|GO:0007286|GO:0015630|GO:0019861|GO:0030030	sperm-associated antigen 6 isoform 2	701.076	56.0722	10.1455	5.5033
ASHGA5P052406	24.6504	4.62354	24.6504	up	protein_coding	NM_006161	CCDS4187.1	NEUROG1	RefSeq	1717	chr5	-	134869971	134871639		GCTATCAAAGTTTACATTTTTGTACTGCAGACGCTTCATGTAAATAAAAACTAAAAATAA	4762	Hs.248149	GO:0000989|GO:0003677|GO:0003682|GO:0003700|GO:0005634|GO:0006351|GO:0006357|GO:0007399|GO:0030182|GO:0031536|GO:0042472|GO:0043204|GO:0045165|GO:0045666|GO:0045944|GO:0046983|GO:0051091|GO:0070888	neurogenin-1	86.1525	5	6.94565	2.32211
ASHGA5P051698	24.3066	4.60328	24.3066	up	protein_coding	NM_004267	CCDS3129.1	CHST2	RefSeq	4154	chr3	+	142838617	142842856		CCGTCTCTAAAAGGGGTTCCCAGGAGACCTGATTCCCTGTGGTGATACCTATAAAGAGGA	9435	Hs.8786	GO:0000139|GO:0001517|GO:0005802|GO:0005975|GO:0006044|GO:0006790|GO:0006954|GO:0007275|GO:0008146|GO:0016021|GO:0018146|GO:0030203|GO:0031228|GO:0042339|GO:0044281	carbohydrate sulfotransferase 2	973.343	80.1886	10.6242	6.02088
ASHGA5P004539	23.312	4.543	23.312	up	protein_coding	ENST00000294517	CCDS375.1	ADC	GENCODE	2182	chr1	+	33546713	33585995		GGGTGGCCTGGGAAGCGCTGCGAAGGCAGCTGATGGCTGCAGAACAGGAGGATGACGTGG	113451	Hs.101807	GO:0007283|GO:0044281|GO:0034641|GO:0006596|GO:0006595|GO:0006591|GO:0097055|GO:0005829|GO:0005739|GO:0003824|GO:0008792	arginine decarboxylase [Source:HGNC Symbol;Acc:29957]	487.157	41.0785	9.59545	5.05244
ASHGA5P009928	23.2045	4.53633	23.2045	up	protein_coding	ENST00000358105	CCDS3587.1	C4orf22	GENCODE	895	chr4	+	81256873	81884910		GAAAACTGAGTTCCGTGATCTTTATTCGTGACAGAAATTCTCATGGGCAAGAGATATCAG	255119	Hs.527104		chromosome 4 open reading frame 22 [Source:HGNC Symbol;Acc:28554]	368.07	30.52	9.17062	4.63429
ASHGA5P006723	23.1186	4.53098	23.1186	up	protein_coding	NM_031429	CCDS12283.1	RTBDN	RefSeq	1362	chr19	-	12936290	12946242	NM_001270440	TCTAGAAATGGACGAAGCCCTAGAAACGCAGCTGAAGACGAGCAGAGGACGCTTCTCGGC	83546	Hs.21162	GO:0005576	retbindin isoform 2	81.181	5	6.85309	2.32211
ASHGA5P013854	23.1044	4.5301	23.1044	up	protein_coding	ENST00000397145		ITIH5	GENCODE	3132	chr10	-	7613367	7708961		CTAAAACATCAGTTCGTGGCTTCAGAAGGGAAGAACAGATTTTTTCAAATGTCATGAAAT	80760	Hs.498586	GO:0005515	inter-alpha-trypsin inhibitor heavy chain family, member 5 [Source:HGNC Symbol;Acc:21449]	137.119	10.54	7.67262	3.14252
ASHGA5P009616	22.7986	4.51087	22.7986	up	protein_coding	NM_001039844	CCDS31153.1	ACBD7	RefSeq	3383	chr10	-	15117473	15130775		CTCAAAAAAGGGTTGTCGACGGAAGATGCGACGAGTGCCTATATTTCTAAAGCAAAGGAG	414149	Hs.644598	GO:0000062|GO:0008289	acyl-CoA-binding domain-containing protein 7	80.0989	5	6.83299	2.32211
ASHGA5P016751	22.468	4.4898	22.468	up	protein_coding	ENST00000433756	CCDS47853.1	EFCAB1	GENCODE	2286	chr8	-	49627473	49647870	NR_024605	CCTTAACCAAAAATTGCAAGCATTTATTCCGAGGTTTTGATAAAGATAATGATGGCTGTG	79645	Hs.23245	GO:0005509	EF-hand calcium binding domain 1 [Source:HGNC Symbol;Acc:25678]	97.8497	7.29055	7.13818	2.64838
ASHGA5P049379	22.44	4.488	22.44	up	protein_coding	NM_173642	CCDS466.2	RIMKLA	RefSeq	10583	chr1	+	42846467	42889900		TCATAGGCTCTATGCTTCGCTGCTCCACTGATGGACGGATGCAGAGCAACTGCTCTCTCG	284716	Hs.420244	GO:0005524|GO:0005737|GO:0006464|GO:0016881|GO:0046872|GO:0072590	N-acetylaspartyl-glutamate synthetase A	575.865	50.8919	9.8492	5.3612
ASHGA5P033956	22.3903	4.4848	22.3903	up	protein_coding	ENST00000382159	CCDS12091.1	GNG7	GENCODE	4246	chr19	-	2511217	2702746		TAACAACATAGCCCAGGCCCGGAAGCTGGTGGAACAGCTACGCATAGAAGCCGGGATTGA	2788	Hs.515544	GO:0044281|GO:0007186|GO:0001662|GO:0007626|GO:0007268|GO:0008277|GO:0071377|GO:0006112|GO:0007168|GO:0045761|GO:0005886|GO:0005834|GO:0004871	guanine nucleotide binding protein (G protein), gamma 7 [Source:HGNC Symbol;Acc:4410]	768.317	68.2961	10.2743	5.78953
ASHGA5P044887	22.1474	4.46906	22.1474	up	protein_coding	NM_004133	CCDS6220.2	HNF4G	RefSeq	4101	chr8	+	76452202	76479061		TGGACCCAACTTACACAACTTTGGAGTTTGAAACTATGCAGATTCTATATAATTCAAGTG	3174	Hs.241529	GO:0003700|GO:0003707|GO:0004879|GO:0005654|GO:0006357|GO:0006367|GO:0008270|GO:0010467|GO:0031018|GO:0043565|GO:0045893	hepatocyte nuclear factor 4-gamma	77.899	5	6.79118	2.32211
ASHGA5P013234	22.1353	4.46828	22.1353	up	protein_coding	NM_001098632	CCDS12784.1	AKT1S1	RefSeq	2033	chr19	-	50372296	50380644		AAATGCTGCCGTGTTGGATCTTTGCCAGCCTTCGTGCCGAATGGGAGCAGGGCGCGGATG	84335	Hs.515542	GO:0005515|GO:0005634|GO:0005829|GO:0006469|GO:0007173|GO:0008543|GO:0031931|GO:0032007|GO:0043523|GO:0044445|GO:0045792|GO:0048011|GO:0048015	proline-rich AKT1 substrate 1 isoform b	1799.55	161.178	11.5294	7.06109
ASHGA5P036466	21.8156	4.44729	21.8156	up	protein_coding	NM_020888	CCDS41298.1	KIAA1522	RefSeq	5422	chr1	+	33207511	33240571		CGGCGCGTCCGGCCTCCGCCGCGCCTTCAGCTGGCTGCGGGGCAAGCGGCGCAAGAAGAA	57648	Hs.591502		uncharacterized protein KIAA1522 isoform 1	76.8313	5	6.7694	2.32211
ASHGA5P000745	21.7327	4.44179	21.7327	up	protein_coding	NM_004524	CCDS11725.1	LLGL2	RefSeq	3547	chr17	+	73521782	73571290		TGGTGATGGAGCGCGCTCTGCTCAGTGATGAGAGAGCGGCAACTGGCGTTCACATCGAGC	3993	Hs.514477	GO:0005515|GO:0005737|GO:0006887|GO:0007049|GO:0030165|GO:0032878|GO:0043231|GO:0051301	lethal(2) giant larvae protein homolog 2 isoform a	370.182	32.7792	9.17761	4.73582
ASHGA5P012231	21.6901	4.43897	21.6901	up	protein_coding	NM_012443	CCDS7139.1	SPAG6	RefSeq	2634	chr10	+	22634373	22706539	NM_001253854	AAATAGTGAGGTATTATTCCCCTGGATATTCAGATACACTTCTGCAGAGGGTGGACAGCT	9576	Hs.655170	GO:0005737|GO:0005874|GO:0005929|GO:0005930|GO:0007286|GO:0015630|GO:0019861|GO:0030030	sperm-associated antigen 6 isoform 1	692.178	63.6875	10.1261	5.68712
ASHGA5P011289	21.6121	4.43377	21.6121	up	protein_coding	NM_032417	CCDS14675.1	SPANXD	RefSeq	384	chrX	-	140785567	140786598		CAACGAGATGATGCCGGAGACCTCGAGTGGGTACTCAGACCCGCAACCTGCTCCGAAAAA	64648	Hs.375036	GO:0005634|GO:0005737	sperm protein associated with the nucleus on the X chromosome D	582.054	53.3452	9.8634	5.42963
ASHGA5P012491	21.2982	4.41266	21.2982	up	protein_coding	NM_178452	CCDS10943.2	DNAAF1	RefSeq	2451	chr16	+	84178864	84211524		TGGAAGACCAGAATATGTGCTTTCCGAAGATTGAGGTCATCTCGAGCTTGAGTGATGACA	123872	Hs.310164	GO:0000922|GO:0003341|GO:0003356|GO:0005634|GO:0005737|GO:0005737|GO:0005886|GO:0035085|GO:0036158|GO:0036159|GO:0044458|GO:0045502|GO:0060271|GO:0060972|GO:0070286	dynein assembly factor 1, axonemal	75.2116	5	6.73477	2.32211
ASHGA5P047769	20.8624	4.38283	20.8624	up	protein_coding	NM_022120	CCDS445.1	OXCT2	RefSeq	1824	chr1	-	40235196	40237020		CCTAGGTGGACAGTGCTCCTCTAGAGAGCTGCGACTTTAATTAAAAACAACAGGAAAACA	64064	Hs.472491	GO:0005739|GO:0007420|GO:0007507|GO:0007584|GO:0008260|GO:0009434|GO:0009725|GO:0014823|GO:0032024|GO:0042493|GO:0042594|GO:0042803|GO:0045471|GO:0046952|GO:0060612|GO:0071229|GO:0071333	succinyl-CoA:3-ketoacid coenzyme A transferase 2, mitochondrial precursor	377.024	35.0361	9.2078	4.82497
ASHGA5P043129	20.5999	4.36457	20.5999	up	protein_coding	NM_001306	CCDS5559.1	CLDN3	RefSeq	1318	chr7	-	73183326	73184600		AGGGACCGGCAGCCCTGGAAGGGGCACTTGATATTTTTCAATAAAAGCCTTTCGTTTTGC	1365	Hs.647023	GO:0001666|GO:0004888|GO:0005198|GO:0005887|GO:0005923|GO:0016021|GO:0016338|GO:0042802	claudin-3	393.966	37.405	9.28248	4.91791
ASHGA5P005466	20.4305	4.35265	20.4305	up	protein_coding	NM_020116	CCDS3802.1	FSTL5	RefSeq	4835	chr4	-	162305043	163085186	NM_001128427, NM_001128428	GAGGATATGGCCTTAAATCCTATCAGCCTCTAATGAGATTGCGACATAAGCAGGAAAAAA	56884	Hs.32452	GO:0005509|GO:0005576	follistatin-related protein 5 isoform a precursor	124.125	10.6643	7.5101	3.15745
ASHGA5P042203	20.2885	4.34259	20.2885	up	protein_coding	NM_033260	CCDS4471.1	FOXQ1	RefSeq	2338	chr6	+	1312674	1314993		CTTTAAAGGAAAAGTTGATTATGTATGTGGGGTGCCAGGACCACTGCCTTGAAAGCAAGT	94234	Hs.591352	GO:0003690|GO:0003705|GO:0005667|GO:0006309|GO:0007389|GO:0008134|GO:0008301|GO:0009790|GO:0030331|GO:0031069|GO:0031624|GO:0043028|GO:0043280|GO:0043565|GO:0045944|GO:0051090	forkhead box protein Q1	229.953	21.3646	8.47251	4.12993
ASHGA5P006856	20.2507	4.3399	20.2507	up	protein_coding	NM_153836	CCDS2052.1	CREG2	RefSeq	3488	chr2	-	101964815	102003965		TGTTTTCAAGGCACCCAGGGATGAGGAAGTGGCCTCGTCAATATGAATGGTTCTTTATGA	200407	Hs.732289	GO:0005576|GO:0005783|GO:0005794|GO:0010181|GO:0016491	protein CREG2 precursor	86.6346	7.09153	6.95339	2.6135
ASHGA5P026245	20.1786	4.33475	20.1786	up	protein_coding	NM_001111018	CCDS53612.1	NAV2	RefSeq	10687	chr11	+	19372270	20143147		TTTCTGGGAAATGGAATCGGTTTCTGAGTCCAGCCAACAGCAGAAGAGAAAGCCAGTTAT	89797	Hs.502116	GO:0003025|GO:0004386|GO:0005524|GO:0005614|GO:0005634|GO:0007605|GO:0007608|GO:0007626|GO:0008201|GO:0021554|GO:0021563|GO:0021564	neuron navigator 2 isoform 3	71.3575	5	6.65687	2.32211
ASHGA5P003444	19.882	4.31339	19.882	up	protein_coding	NM_015144	CCDS10961.1	ZCCHC14	RefSeq	6932	chr16	-	87439851	87525460		CACAGCAAAGTGAGTGTTGAAAAGATAGACCTGAAGGGATTATCACACACAAAAAATGAC	23174	Hs.156231	GO:0003676|GO:0007154|GO:0008270|GO:0035091	zinc finger CCHC domain-containing protein 14	117.334	10.3162	7.42215	3.10876
ASHGA5P005999	19.658	4.29705	19.658	up	protein_coding	NM_001134406	CCDS47636.1	RUNDC3B	RefSeq	3903	chr7	+	87257728	87461613		AAGATCAGCTGAAAAGTTATCAAAGTCTTGACCAGTTATCAGCAGAAGTTAGCCTTTCTC	154661	Hs.411488		RUN domain-containing protein 3B isoform c	69.5105	5	6.61916	2.32211
ASHGA5P049236	19.5798	4.29129	19.5798	up	protein_coding	NM_005950	CCDS10766.1	MT1G	RefSeq	396	chr16	-	56700652	56701977		CCCGTAAAATCCAGGATTTTTTGTTTTTTGCTACAATCTTGACCCCTTTGCTACATTCCT	4495	Hs.433391	GO:0005515|GO:0005634|GO:0005737|GO:0008270|GO:0030224|GO:0035924|GO:0042117|GO:0045926|GO:0048471|GO:0071276|GO:0071280|GO:0071294|GO:0071294	metallothionein-1G	15721.8	1352.83	14.4891	10.1979
ASHGA5P009722	18.9797	4.24639	18.9797	up	protein_coding	NM_013262	CCDS4536.1	MYLIP	RefSeq	3086	chr6	+	16129316	16148478		AGCCTCATCTCATCTTACAGGAGCAGACTAGGCATATCTTTTTCTTGCACATCAAGGAGG	29116	Hs.484738	GO:0004842|GO:0005515|GO:0005622|GO:0005737|GO:0005856|GO:0005886|GO:0006928|GO:0007399|GO:0008092|GO:0008270|GO:0010989|GO:0016567|GO:0019898|GO:0031648|GO:0032803|GO:0042632|GO:0042787|GO:0045732	E3 ubiquitin-protein ligase MYLIP	3592.12	369.818	12.5419	8.29552
ASHGA5P033983	18.6687	4.22255	18.6687	up	protein_coding	NM_002034	CCDS12154.1	FUT5	RefSeq	1988	chr19	-	5865836	5870551		TTATTGCTGTTGTTAACCACCCATGAGGGGTGCAAACAGATAATGCTGTTAACATTTTCA	2527	Hs.631843	GO:0005794|GO:0005975|GO:0006486|GO:0006486|GO:0008417|GO:0016021|GO:0017060|GO:0032580|GO:0036065|GO:0042355|GO:0046920	alpha-(1,3)-fucosyltransferase	96.9931	8.84653	7.12596	2.90341
ASHGA5P010284	18.5485	4.21323	18.5485	up	protein_coding	NM_001083612	CCDS45318.1	AGPHD1	RefSeq	866	chr15	+	78799905	78829715	ENST00000388988	GTCGCTGCCGACATAATGTCAAGTGGAAACTATCAGCAGTCAGAGGCTCTTAGCAAACCC	123688	Hs.307962	GO:0005737|GO:0047992	aminoglycoside phosphotransferase domain-containing protein 1 isoform 2	559.835	59.4264	9.80087	5.58764
ASHGA5P005784	18.5232	4.21126	18.5232	up	protein_coding	NM_001017920	CCDS33307.1	DAPL1	RefSeq	551	chr2	+	159651828	159672496		ACTGGAGAAGCTCAACTATAAATTTCCAGCAACAGTGCACATGGCGCATCAAAAACCCAC	92196	Hs.59761	GO:0006915|GO:0030154	death-associated protein-like 1	1166.32	123.813	10.8752	6.66394
ASHGA5P002708	18.4346	4.20434	18.4346	up	protein_coding	NM_003971	CCDS11577.1	SPAG9	RefSeq	8231	chr17	-	49039534	49198226	ENST00000262013, NM_001130527	TGCGCAAGCACGCTGAGGAGAAATTCATTGAATTTGAAGACTCTCAAGAACAGGAAAAAA	9043	Hs.463439	GO:0001669|GO:0005737|GO:0005829|GO:0007283|GO:0016021|GO:0030335|GO:0042147|GO:0042692|GO:0048471|GO:0051149	C-Jun-amino-terminal kinase-interacting protein 4 isoform 3	479.007	50.9297	9.56643	5.36209
ASHGA5P001109	18.4151	4.20282	18.4151	up	protein_coding	NM_006158		NEFL	RefSeq	3602	chr8	-	24808468	24814131		CAACGTGAAGATGGCTTTGGATATTGAGATTGCAGCTTACAGGAAACTCTTGGAAGGCGA	4747	Hs.521461	GO:0005200|GO:0005515|GO:0005829|GO:0005883|GO:0007268|GO:0008022|GO:0008089|GO:0008090|GO:0019896|GO:0030424|GO:0033596|GO:0033693|GO:0033693|GO:0042802|GO:0045109	neurofilament light polypeptide	195.451	19.6992	8.22166	4.01884
ASHGA5P041703	18.2729	4.19163	18.2729	up	protein_coding	ENST00000357905	CCDS4575.1	HIST1H2BB	GENCODE	431	chr6	-	26043454	26043885		CTCTAAATAAGTGCTTATGTAAGCACTTCCAAACCCAAAGGCTCTTTTCAGAGCCACCTA	3018	Hs.553494	GO:0006334|GO:0005634|GO:0005622|GO:0000786|GO:0003677|GO:0043565	histone cluster 1, H2bb [Source:HGNC Symbol;Acc:4751]	577.915	62.6377	9.85296	5.66132
ASHGA5P000838	18.2502	4.18984	18.2502	up	protein_coding	NM_020343	CCDS46584.1	RALGAPA2	RefSeq	9453	chr20	-	20370271	20693266		GCGCTGCTGGATAATGTGGATGCAAATGATCTTAAGCAGTTTTTTGAGACCAACTATTCT	57186	Hs.472285	GO:0005096|GO:0005634|GO:0005737|GO:0005829|GO:0017123|GO:0032859|GO:0032859|GO:0046982	ral GTPase-activating protein subunit alpha-2	120.209	11.591	7.4622	3.27236
ASHGA5P011858	18.2284	4.18812	18.2284	up	protein_coding	NM_001039477	CCDS30654.1	THEMIS2	RefSeq	1236	chr1	+	28199054	28213193		AACTTCCAGGTCTTCTCAAGTCTTAGGATTGCAGCAACACGCTCGGCTGCCCAAACCCAA	9473	Hs.10649	GO:0006954|GO:0007155	protein THEMIS2 isoform 2	541.299	58.4184	9.75088	5.56276
ASHGA5P038022	18.1477	4.18171	18.1477	up	protein_coding	ENST00000216115	CCDS14044.1	BIK	GENCODE	953	chr22	+	43506753	43525718		TTTCATGGACGGTTTCACCACACTTAAGGAGAACATAATGAGGTTCTGGAGATCCCCGAA	638	Hs.475055	GO:0006915|GO:0007283|GO:0006917|GO:0008584|GO:0032464|GO:0090200|GO:0016021|GO:0012505|GO:0005740|GO:0005515|GO:0046982|GO:0051400	BCL2-interacting killer (apoptosis-inducing) [Source:HGNC Symbol;Acc:1051]	1071.93	116.196	10.7517	6.57
ASHGA5P052595	17.9864	4.16884	17.9864	up	protein_coding	NM_021052	CCDS4595.1	HIST1H2AE	RefSeq	564	chr6	+	26217147	26217711		TTTCTTTATTCAGTGGATTGTTAGTTCTTCTGCTGTTAGGAAGCCACTATGTCTGGACGT	3012	Hs.121017		histone H2A type 1-B/E	69.5456	6.13685	6.61982	2.45098
ASHGA5P011468	17.9251	4.16391	17.9251	up	protein_coding	NM_000954	CCDS7019.1	PTGDS	RefSeq	837	chr9	+	139871955	139876194		CGGAGTCCCCACTGGGGCAGCACCTACTCCGTGTCAGTGGTGGAGACCGACTACGACCAG	5730	Hs.446429	GO:0001516|GO:0001516|GO:0004667|GO:0004667|GO:0005215|GO:0005501|GO:0005504|GO:0005576|GO:0005615|GO:0005791|GO:0005794|GO:0006810|GO:0031965|GO:0036094|GO:0045187|GO:0048471|GO:0051384	prostaglandin-H2 D-isomerase precursor	999.766	111.114	10.6648	6.50093
ASHGA5P020637	17.9057	4.16234	17.9057	up	protein_coding	NM_001164637	CCDS54173.1	ENDOV	RefSeq	2705	chr17	+	78388966	78411884	NM_173627	GAGTCCTCAGCACTTTGTTGAACGTGGTGGTGAGAGCACACGTCCTCGTCTCATTCCTGA	284131	Hs.728933	GO:0000287|GO:0006281|GO:0016888	endonuclease V isoform 2	2772.51	308.406	12.1817	8.01935
ASHGA5P009934	17.6728	4.14346	17.6728	up	protein_coding	NM_001007169	CCDS35105.1	ZNF483	RefSeq	2425	chr9	+	114287446	114340124		TCCCGACTAGACATACATGGAGCAGTAAAAAAGATGCAGATGTTCTCTGAGGCTGAATAA	158399	Hs.660784	GO:0003677|GO:0003700|GO:0005634|GO:0006351|GO:0008270|GO:0016032	zinc finger protein 483 isoform b	185.947	19.4471	8.14541	4.00195
ASHGA5P042266	17.6466	4.14132	17.6466	up	protein_coding	NM_001190766		FLJ23152	RefSeq	1322	chr6	+	17102488	17131603		CCTGCTGAAGACCGGAGACGTGTACGCGCGCCCAAGAAGGGCTGGAAAGAGGAATTCAAG	401236	Hs.677399		uncharacterized protein LOC401236	67.9209	6.10094	6.58566	2.44434
ASHGA5P003122	17.4583	4.12584	17.4583	up	protein_coding	NM_021614	CCDS4114.1	KCNN2	RefSeq	2515	chr5	+	113698015	113832197		TCATTATGGATAATTGCCGCATGGACTGTCCGAGCTTGTGAAAGGTACCATGATCAACAG	3781	Hs.98280	GO:0005516|GO:0005886|GO:0006813|GO:0007268|GO:0015269|GO:0016021|GO:0016286|GO:0042803|GO:0051393|GO:0071805	small conductance calcium-activated potassium channel protein 2 isoform a	62.1784	5	6.44795	2.32211
ASHGA5P004970	17.4227	4.1229	17.4227	up	protein_coding	NM_138451	CCDS9167.1	IQCD	RefSeq	1363	chr12	-	113633245	113658880		TACTCTTGAAAAGGAATTGGCGGAGAGAATGAAGAACAGGAATGCAGAGGAGGAGTTGGA	115811	Hs.568276		IQ domain-containing protein D	140.538	14.4561	7.70791	3.58502
ASHGA5P007548	17.2735	4.11049	17.2735	up	protein_coding	NM_001122659	CCDS9461.1	EDNRB	RefSeq	4320	chr13	-	78469615	78492966	NM_000115, NM_001201397	CTGCTTTAAGTCATGCTTATGCTGCTGGTGCCAGTCATTTGAAGAAAAACAGTCCTTGGA	1910	Hs.82002	GO:0000122|GO:0000122|GO:0001755|GO:0004962|GO:0004962|GO:0005886|GO:0005887|GO:0006885|GO:0007166|GO:0007194|GO:0007200|GO:0007399|GO:0007422|GO:0007497|GO:0008217|GO:0014043|GO:0014826|GO:0017046|GO:0030318|GO:0032269|GO:0035645|GO:0042310|GO:0048246|GO:0048484|GO:0086100|GO:0086100	endothelin B receptor isoform 1 precursor	1659.44	188.976	11.4133	7.30285
ASHGA5P014053	17.2234	4.1063	17.2234	up	protein_coding	NM_002123	CCDS43451.1	HLA-DQB1	RefSeq	1656	chr6	-	32627240	32634466	NM_001243962	AGTCAGAAAGGGCTTCTGCACTGACTCCTGAGACTATTTTAACTAGGATTGGTTATCACT	3119	Hs.409934	GO:0000139|GO:0002381|GO:0002455|GO:0005765|GO:0005886|GO:0006955|GO:0010008|GO:0012507|GO:0016020|GO:0019221|GO:0019886|GO:0030658|GO:0030666|GO:0030669|GO:0031295|GO:0032395|GO:0032588|GO:0042613|GO:0050852|GO:0060333|GO:0071556	HLA class II histocompatibility antigen, DQ beta 1 chain isoform 1 precursor	1796.95	205.314	11.5274	7.42105
ASHGA5P000904	17.1742	4.10217	17.1742	up	protein_coding	NM_006498	CCDS13950.1	LGALS2	RefSeq	543	chr22	-	37966252	37976024		TCAGAGGTCAAGTTCACAGTGACCTTTGAGAGTGACAAATTCAAGGTGAAGCTGCCAGAT	3957	Hs.531776	GO:0016936|GO:0030246	galectin-2	205.204	22.1195	8.28641	4.18425
ASHGA5P047655	17.0888	4.09498	17.0888	up	protein_coding	NM_152310	CCDS7531.1	ELOVL3	RefSeq	1347	chr10	+	103986142	103989344		TCTCACATGAAGTAAATCAGCTGTTCCAGCCCTATAACTTCGAGCTGTCCAAGGACATGA	83401	Hs.302130	GO:0005515|GO:0005783|GO:0005789|GO:0016021|GO:0016740|GO:0019367|GO:0019432|GO:0034625|GO:0034626|GO:0035338|GO:0042761|GO:0044255|GO:0044281	elongation of very long chain fatty acids protein 3	258.144	28.928	8.65298	4.558
ASHGA5P052678	17.075	4.09381	17.075	up	protein_coding	NM_019111	CCDS4750.1	HLA-DRA	RefSeq	1312	chr6	+	32407618	32412826		TGTTTCATAGACAAGTTCACCCCACCAGTGGTCAATGTCACGTGGCTTCGAAATGGAAAA	3122	Hs.520048	GO:0000139|GO:0005764|GO:0005765|GO:0005765|GO:0005886|GO:0005886|GO:0005887|GO:0006955|GO:0012507|GO:0019221|GO:0019886|GO:0030658|GO:0030666|GO:0030669|GO:0031295|GO:0031902|GO:0032395|GO:0032588|GO:0042613|GO:0050852|GO:0060333|GO:0071556	HLA class II histocompatibility antigen, DR alpha chain precursor	402.562	46.1003	9.31495	5.22114
ASHGA5P049251	17.0614	4.09266	17.0614	up	protein_coding	NM_016284	CCDS10799.1	CNOT1	RefSeq	8476	chr16	-	58553849	58663790	NM_206999	GGAAACTGGGCACCTCTGGACTGAATCAGCCTACATTCCAGCAGAGTAAGATGAAACCTT	23019	Hs.460923	GO:0000288|GO:0000289|GO:0000932|GO:0005515|GO:0005778|GO:0005829|GO:0006351|GO:0006355|GO:0010467|GO:0016070|GO:0016071	CCR4-NOT transcription complex subunit 1 isoform a	515.555	59.2494	9.67581	5.58314
ASHGA5P044593	17.0213	4.08927	17.0213	up	protein_coding	ENST00000356346	CCDS43770.1	PLEC	GENCODE	14683	chr8	-	144989320	145047697		CGCTGCCCGACGAGCAGGACTTCATCCAGGCCTACGAGGAGGTGCGCGAGAAGTACAAAG	5339	Hs.434248	GO:0006915|GO:0006921|GO:0034329|GO:0031581|GO:0046417|GO:0005737|GO:0005886|GO:0005829|GO:0005856|GO:0042383|GO:0043292|GO:0045111|GO:0005925|GO:0005626|GO:0030056|GO:0043034|GO:0016528|GO:0005515|GO:0003779|GO:0008307|GO:0030506	plectin [Source:HGNC Symbol;Acc:9069]	60.7078	5	6.41139	2.32211
ASHGA5P050172	17.0125	4.08852	17.0125	up	protein_coding	ENST00000262630	CCDS12471.1	ZBTB32	GENCODE	1960	chr19	+	36203829	36207940		CACCACCTGACGGGGTGTCGGTAGCGTCTTAGCCAAGAGTCCAATTAAAGAACGAAAAGC	27033	Hs.99430	GO:0000122|GO:0006281|GO:0006366|GO:0030097|GO:0042098|GO:0001817|GO:0005634|GO:0005622|GO:0005654|GO:0000228|GO:0003677|GO:0008270|GO:0005515|GO:0003714	zinc finger and BTB domain containing 32 [Source:HGNC Symbol;Acc:16763]	68.6453	6.5566	6.60036	2.51184
ASHGA5P005066	16.9605	4.08411	16.9605	up	protein_coding	NM_000717	CCDS11624.1	CA4	RefSeq	1165	chr17	+	58227301	58236906		ATTCAGCTTCACAGAGAACAGATCCTGGCATTCTCTCAGAAGCTGTACTACGACAAGGAA	762	Hs.89485	GO:0004089|GO:0005515|GO:0005791|GO:0005793|GO:0005794|GO:0005802|GO:0005886|GO:0006730|GO:0008270|GO:0009986|GO:0015701|GO:0015701|GO:0016020|GO:0016323|GO:0016324|GO:0016529|GO:0030658|GO:0030667|GO:0031362|GO:0031526|GO:0042383|GO:0042493|GO:0044281|GO:0044459|GO:0048471|GO:0048513|GO:0048545	carbonic anhydrase 4 precursor	97.5657	9.84077	7.13378	3.04967
ASHGA5P006973	16.7525	4.06631	16.7525	up	protein_coding	NM_020800	CCDS3188.1	IFT80	RefSeq	4322	chr3	-	159974773	160117320	NM_001190241	GGAACTTGAGTAAATACAATCAAGTGGCATCTTAAATTTTTGCTGGAAGTGGAGTCATGA	57560	Hs.478095	GO:0005813|GO:0005932|GO:0035085	intraflagellar transport protein 80 homolog isoform a	59.8345	5	6.38842	2.32211
ASHGA5P037928	16.6809	4.06013	16.6809	up	protein_coding	NM_000355	CCDS13881.1	TCN2	RefSeq	2104	chr22	+	31003069	31023047		AGGGGGACAGGCTGGTCTCACAGCTCAAATGGTTCCTGGAGGATGAGAAGAGAGCCATTG	6948	Hs.417948	GO:0005615|GO:0006824|GO:0009235|GO:0015889|GO:0031419|GO:0031419|GO:0046872	transcobalamin-2 isoform 1 precursor	203.176	22.5783	8.27112	4.211
ASHGA5P000886	16.6348	4.05614	16.6348	up	protein_coding	ENST00000215531	CCDS45915.1	C19orf77	GENCODE	908	chr19	-	3474404	3480540		ACGTTCAGAATGGAGTCCAACCTATACCAGGACCAGAGTGAAGACAAGAGAGAGAAGAAA	284422	Hs.130714	GO:0016021	chromosome 19 open reading frame 77 [Source:HGNC Symbol;Acc:37244]	686.341	82.2961	10.1142	6.05811
ASHGA5P006397	16.4683	4.04162	16.4683	up	protein_coding	NM_004056	CCDS6174.1	CA8	RefSeq	2278	chr8	-	61101422	61193954		TTCTGAGCACACGGTTAATTTCAAAGCTTTTCCCATGGAGCTCCATCTGATCCACTGGAA	767	Hs.654388	GO:0004089|GO:0005737|GO:0006730|GO:0008270|GO:0048015	carbonic anhydrase-related protein	477.327	56.7664	9.56167	5.52005
ASHGA5P012596	16.3948	4.03516	16.3948	up	protein_coding	NM_014059	CCDS41880.1	RGCC	RefSeq	1126	chr13	+	42031541	42045013		ACTTTAGCAAGTATGTGAAACAAGAAGTTCTGGGTCCTTTCATCATAAGGGAGAAGCTTC	28984	Hs.507866	GO:0001100|GO:0001937|GO:0003331|GO:0005515|GO:0005634|GO:0005730|GO:0005737|GO:0005813|GO:0006956|GO:0008285|GO:0010718|GO:0010718|GO:0016525|GO:0019901|GO:0019901|GO:0030295|GO:0031659|GO:0032967|GO:0043537|GO:0045750|GO:0045840|GO:0050710|GO:0050715|GO:0051091|GO:0051496|GO:0060630|GO:0070412|GO:0071158|GO:0071456|GO:0071850|GO:0072537|GO:0090272|GO:1901313|GO:2000048|GO:2000353|GO:2000573	regulator of cell cycle RGCC	562.855	67.719	9.81107	5.77591
ASHGA5P046362	16.1308	4.01175	16.1308	up	protein_coding	NM_013453	CCDS14674.1	SPANXA1	RefSeq	384	chrX	-	140671805	140672836	NM_022661, NM_032417	TGACATTGAAGAACCAATATATACAATGGACAAACAATCCAGTGCCGGCGGGGTGAAGAG	30014	Hs.334464		sperm protein associated with the nucleus on the X chromosome A	165.921	18.7568	7.96446	3.95271
ASHGA5P048384	16.1048	4.00942	16.1048	up	protein_coding	NM_144665	CCDS8303.1	SESN3	RefSeq	1987	chr11	-	94906132	94964246		ATATTGAAGACCCTGGTTTTGGGTATGAAGACTTTGCCAGACGAGGAGAAGAGCATTTGC	143686	Hs.659934	GO:0005634|GO:0007050	sestrin-3	307.772	36.7796	8.90221	4.89279
ASHGA5P005083	16.0205	4.00184	16.0205	up	protein_coding	ENST00000540331	CCDS54311.1	ZNF701	GENCODE	5538	chr19	+	53073916	53090427	ENST00000458035, NM_001008401, NM_006969, NR_036599, NR_036600	TGTTTTGAAGGATTGACTTCTAAAGACTTGGTACGTGAGGAAAAAACACGGAAGAGGAAG	55762	Hs.235167	GO:0006351|GO:0006355|GO:0005634|GO:0005622|GO:0003677|GO:0008270|GO:0003676	zinc finger protein 701 [Source:HGNC Symbol;Acc:25597]	57.2919	5	6.32396	2.32211
ASHGA5P053443	15.9599	3.99638	15.9599	up	protein_coding	NM_000756	CCDS6188.1	CRH	RefSeq	1434	chr8	-	67088611	67090846		GATTATTGGGAAATAAAACGGTGCGTTTGGCCAAAAAGAATCTGCATTTAGCACAAAAAA	1392	Hs.75294	GO:0001963|GO:0005102|GO:0005179|GO:0005184|GO:0005515|GO:0005576|GO:0005615|GO:0006704|GO:0006954|GO:0007165|GO:0007268|GO:0007565|GO:0007567|GO:0007611|GO:0007616|GO:0007631|GO:0008628|GO:0010841|GO:0017045|GO:0030324|GO:0030325|GO:0035641|GO:0042322|GO:0051430|GO:0051431|GO:0051464|GO:2000310	corticoliberin preproprotein	57.0532	5	6.31849	2.32211
ASHGA5P011470	15.852	3.9866	15.852	up	protein_coding	NM_025235	CCDS7417.1	TNKS2	RefSeq	6274	chr10	+	93558150	93625232		TTCGCCGCAGGTTTTGGGCGGAAAGACGTAGTTGAATATTTGCTTCAGAATGGTGCAAAT	80351	Hs.329327	GO:0000139|GO:0000209|GO:0000242|GO:0000784|GO:0003950|GO:0005515|GO:0005634|GO:0005635|GO:0005737|GO:0006471|GO:0016055|GO:0019899|GO:0032212|GO:0035264|GO:0040014|GO:0046872|GO:0048471|GO:0070198|GO:0070213|GO:0090263	tankyrase-2	56.7432	5	6.30871	2.32211
ASHGA5P003279	15.8293	3.98453	15.8293	up	protein_coding	NM_030795	CCDS6055.1	STMN4	RefSeq	1352	chr8	-	27093813	27115903		TTGGAACGGCTGCAAGAGAAGGACAAGCACGCCGAGGAGGTGCGGAAAAACAAGGAGCTG	81551	Hs.201058	GO:0005794|GO:0030424|GO:0030426|GO:0035556	stathmin-4	56.6819	5	6.30664	2.32211
ASHGA5P005766	15.548	3.95866	15.548	up	protein_coding	ENST00000309733	CCDS3695.1	C4orf32	GENCODE	2726	chr4	+	113066552	113110237		GAGCGAGCAGGATGTTGAAGACTCACAGAACCACACTGGTGAGCCGGTTGGAGATGACTA	132720	Hs.23439	GO:0016021	chromosome 4 open reading frame 32 [Source:HGNC Symbol;Acc:26813]	626.169	79.8772	9.97436	6.0157
ASHGA5P048798	15.525	3.95652	15.525	up	protein_coding	ENST00000395048	CCDS10268.1	CYP1A1	GENCODE	2608	chr15	-	75011882	75017877		TTAACCCCTACAGGTATGTGGTGGTATCAGTGACCAATGTCATCTGTGCCATTTGCTTTG	1543	Hs.72912	GO:0055114|GO:0044255|GO:0044281|GO:0008283|GO:0001666|GO:0006778|GO:0009308|GO:0009611|GO:0009615|GO:0009624|GO:0009635|GO:0009792|GO:0009804|GO:0009812|GO:0010041|GO:0014070|GO:0017143|GO:0019341|GO:0032094|GO:0032496|GO:0033189|GO:0042493|GO:0043010|GO:0042904|GO:0045750|GO:0046677|GO:0046685|GO:0048565|GO:0050665|GO:0055093|GO:0060137|GO:0070365|GO:0042359|GO:0006805|GO:0017144|GO:0005739|GO:…	cytochrome P450, family 1, subfamily A, polypeptide 1 [Source:HGNC Symbol;Acc:2595]	55.6189	5	6.27863	2.32211
ASHGA5P046314	15.5214	3.95619	15.5214	up	protein_coding	NM_001145718	CCDS48161.1	CT47B1	RefSeq	1330	chrX	-	120006451	120009779	NM_001080137, NM_001080140, NM_001080141, NM_001080146	GTGATATCCAGTGACATCTAACTTTCATGGATGTATGTGACAGTGTTTGTTCAAGTTAAA	643311			cancer/testis antigen 47B	961.259	122.621	10.6058	6.64961
ASHGA5P018400	15.5164	3.95572	15.5164	up	protein_coding	NM_001039960	CCDS44890.1	SLC4A8	RefSeq	11794	chr12	+	51818593	51909547	NM_001258401	TGGATGATGCCAAAAAGAAGGCCAAGGAGGAAGAGGAGGCTGAGAAAATGTTAGAAATTG	9498	Hs.370636	GO:0005452|GO:0005886|GO:0006811|GO:0006814|GO:0015701|GO:0016021|GO:0055085	electroneutral sodium bicarbonate exchanger 1 isoform a	55.5892	5	6.27783	2.32211
ASHGA5P034255	15.4209	3.94681	15.4209	up	protein_coding	NM_002516	CCDS12679.1	NOVA2	RefSeq	1885	chr19	-	46442770	46476657		AAGCCTGAGGTGGTCAACATCCTTCAACCCCAAACCACGATGAACCCCGACAGAGCCAAG	4858	Hs.375439	GO:0003723|GO:0005634	RNA-binding protein Nova-2	628.163	80.7854	9.97871	6.0319
ASHGA5P041705	15.3607	3.94117	15.3607	up	protein_coding	ENST00000338379	CCDS34349.1	HIST1H1T	GENCODE	725	chr6	-	26107639	26108364		TAAGAAGTAAAGAGCTTTCCGGGAGGCCAATTTGGAAAGAACCCAAAGGCTCTTTTAAGA	3010	Hs.533293	GO:0007275|GO:0030154|GO:0007283|GO:0006334|GO:0007339|GO:0030317|GO:0005634|GO:0000786|GO:0000794|GO:0005622|GO:0003677	histone cluster 1, H1t [Source:HGNC Symbol;Acc:4720]	55.0877	5	6.26328	2.32211
ASHGA5P041712	15.1608	3.92228	15.1608	up	protein_coding	ENST00000305910	CCDS4602.1	HIST1H3G	GENCODE	467	chr6	-	26271145	26271612		GTAGAGGTTTCCGGGCAGTAATTCTATCCAACTTAAAAAGGCTCTTTTAAGAGCCGCCTA	8355	Hs.247813	GO:0006334|GO:0007596|GO:0060968|GO:0051320|GO:0005634|GO:0005576|GO:0000786|GO:0005654|GO:0003677|GO:0005515	histone cluster 1, H3g [Source:HGNC Symbol;Acc:4772]	769.452	100.634	10.2767	6.35445
ASHGA5P012377	15.0858	3.91512	15.0858	up	protein_coding	ENST00000377694	CCDS35017.1	IGFBPL1	GENCODE	1093	chr9	-	38408990	38424444		ATGGAGAAATGGTCTTAGAAACATTGATCATGGGATGATGGAAAAGTCAAATAACGGATC	347252	Hs.349705	GO:0001558|GO:0005576|GO:0005515|GO:0005520	insulin-like growth factor binding protein-like 1 [Source:HGNC Symbol;Acc:20081]	219.171	27.2012	8.38929	4.47417
ASHGA5P052605	15.0572	3.91238	15.0572	up	protein_coding	NM_080596	CCDS4622.1	HIST1H2AH	RefSeq	439	chr6	+	27114907	27115346		CCAAATAAGGAGCGAGGTTGTGAAAACTGGAAAACAAAGGCTCTTTTCAGAGCCATTCTA	85235	Hs.352225	GO:0000786|GO:0003677|GO:0005634|GO:0006334|GO:0046982	histone H2A type 1-H	788.6	103.359	10.3065	6.39416
ASHGA5P008735	15.0546	3.91213	15.0546	up	protein_coding	NM_138616	CCDS30634.1	RHCE	RefSeq	1165	chr1	-	25688739	25747363		TGGTCATCAGTAATATCTTCAACGTGTGTTGTAACCGAGTGCTGGGGATTCACCACATCT	6006	Hs.523054	GO:0005887|GO:0008519	blood group Rh(CE) polypeptide isoform 3	853.501	112.054	10.4262	6.51408
ASHGA5P047829	14.8868	3.89596	14.8868	up	protein_coding	NM_133467	CCDS458.1	CITED4	RefSeq	1312	chr1	-	41326727	41328018		CGAACCCGTGGAGCAATGCCCTGTCTGGCCTCCAAAACCAAAATAAAACTGGGTCACTTT	163732	Hs.355820	GO:0003713|GO:0005634|GO:0005737|GO:0006351|GO:0043627|GO:0045893	cbp/p300-interacting transactivator 4	13481.5	1533.4	14.2631	10.3672
ASHGA5P046549	14.7007	3.87781	14.7007	up	protein_coding	ENST00000374971	CCDS35304.1	PAGE2B	GENCODE	493	chrX	+	55101503	55105336	NM_207339	CAAGCAAGACAAATGAAGACTGAAACCAAGAACGTTATTCTTAATCTGGAAATTTGACTG	389860	Hs.293317		P antigen family, member 2B [Source:HGNC Symbol;Acc:31805]	226.342	29.1768	8.44822	4.57041
ASHGA5P041724	14.5478	3.86273	14.5478	up	protein_coding	ENST00000359611	CCDS4639.1	HIST1H2AM	GENCODE	487	chr6	-	27860476	27860963		AAGGGCTGAACTTTAAAAATGTAAACTTACAAGACAAAAGGCTCTTTTCAGAGCCACCCA	8336	Hs.134999	GO:0006334|GO:0005634|GO:0005622|GO:0000786|GO:0003677|GO:0043565|GO:0019899	histone cluster 1, H2am [Source:HGNC Symbol;Acc:4735]	920.161	125.196	10.5435	6.68073
ASHGA5P050204	14.5381	3.86177	14.5381	up	protein_coding	NM_003169	CCDS12536.1	SUPT5H	RefSeq	3798	chr19	+	39936287	39967308	NM_001111020, NM_001130825	AAGGCTGCTGTCTTTCCCAGCAGCAGCGGAAGATGTCGGACAGCGAGGACAGCAACTTTT	6829	Hs.631604	GO:0000122|GO:0003682|GO:0005515|GO:0005634|GO:0005654|GO:0005730|GO:0006338|GO:0006354|GO:0006366|GO:0006368|GO:0006368|GO:0006370|GO:0007049|GO:0010033|GO:0010467|GO:0016032|GO:0016239|GO:0019899|GO:0032044|GO:0032785|GO:0032786|GO:0032968|GO:0045090|GO:0045944|GO:0046982|GO:0050434	transcription elongation factor SPT5 isoform a	71.3785	8.14891	6.65736	2.79559
ASHGA5P044659	14.523	3.86027	14.523	up	protein_coding	NM_002052	CCDS5983.1	GATA4	RefSeq	3419	chr8	+	11561716	11617509		AAGAGGGGATCCAAACCAGAAAACGGAAGCCCAAGAACCTGAATAAATCTAAGACACCAG	2626	Hs.243987	GO:0000977|GO:0001701|GO:0001702|GO:0001706|GO:0001947|GO:0003181|GO:0003197|GO:0003208|GO:0003215|GO:0003229|GO:0003281|GO:0003289|GO:0003290|GO:0003677|GO:0003682|GO:0003700|GO:0003705|GO:0005515|GO:0005634|GO:0005634|GO:0005634|GO:0005654|GO:0006355|GO:0006366|GO:0007267|GO:0007283|GO:0007492|GO:0007596|GO:0008134|GO:0008270|GO:0008584|GO:0010575|GO:0023019|GO:0030509|GO:0030513|GO:0033613|GO:…	transcription factor GATA-4	278.762	36.975	8.76173	4.90145
ASHGA5P004304	14.4841	3.8564	14.4841	up	protein_coding	NM_130467	CCDS14368.1	PAGE5	RefSeq	760	chrX	+	55246790	55250541	ENST00000374971, ENST00000440645	ACGAGGGAGGAAGTGAGAGATATGAGTGAGCATGTAACAAGATCCCAATCCTCAGAAAGA	90737	Hs.668491		G antigen family E member 1 isoform 1	451.191	61.1213	9.48418	5.62778
ASHGA5P052597	14.4798	3.85597	14.4798	up	protein_coding	NM_003525	CCDS4603.1	HIST1H2BI	RefSeq	437	chr6	+	26273203	26273640		AGCTCCAAGTAAACTAGTTACCTGGGTAAAAGCGCTAACGACCCAAAGGCTCTTCTAAGA	8346	Hs.553506		histone H2B type 1-C/E/F/G/I	286.529	38.3227	8.80742	4.95145
ASHGA5P004392	14.3776	3.84575	14.3776	up	protein_coding	NM_080860	CCDS13688.1	RSPH1	RefSeq	1382	chr21	-	43892596	43916401		ACTACATCAATAATGACACCTACACTGGAGAGTGGTTTGCTCATCAAAGGCATGGGCAAG	89765	Hs.661069	GO:0005634|GO:0005829|GO:0007126	radial spoke head 1 homolog	243.192	32.2747	8.56158	4.71584
ASHGA5P035212	14.3631	3.8443	14.3631	up	protein_coding	NM_001144013	CCDS46379.1	RGPD3	RefSeq	5873	chr2	-	107021135	107084801	ENST00000283195, NM_001037866, NM_001123363, NM_001164463, NM_005054, NM_182588	GTCAACGAGAGGATTCTATTTTGCAAAGCTGTATTATGAAGCTAAAGAATATGATCTTGC	653489	Hs.726367	GO:0000042|GO:0005622	ranBP2-like and GRIP domain-containing protein 3	51.7582	5	6.16641	2.32211
ASHGA5P012593	14.3132	3.83928	14.3132	up	protein_coding	NM_030948		PHACTR1	RefSeq	2896	chr6	+	12717036	13288075	NM_001242648	ACTTAACAAGGTTTCACCGACCTTAACAGTCGAATTCCTCTTGAGTGCTATGCTGTCTTC	221692	Hs.436996	GO:0003779|GO:0004864|GO:0005737|GO:0030054|GO:0045202	phosphatase and actin regulator 1	361.571	48.9826	9.14593	5.30665
ASHGA5P051895	14.1452	3.82224	14.1452	up	protein_coding	NM_005114	CCDS3408.1	HS3ST1	RefSeq	1965	chr4	-	11399987	11430537		CTGGCACTGATTTGCAATAAGCTAAGCTCAGAAACTTTCCTACTGTAAGTTCTGGTGTAC	9957	Hs.507348	GO:0005737|GO:0005796|GO:0005975|GO:0006024|GO:0008146|GO:0008467|GO:0016021|GO:0030203|GO:0044281	heparan sulfate glucosamine 3-O-sulfotransferase 1 precursor	226.071	30.2816	8.44647	4.62423
ASHGA5P010967	14.1219	3.81986	14.1219	up	protein_coding	ENST00000368482	CCDS30878.2	TDRD10	GENCODE	2331	chr1	+	154474694	154520623		ATCACTGGTGCTTTGAACTCGGCGTTGCACATCCTAAAGTTTGAAGAGTCTAAATAACGG	126668	Hs.387671	GO:0000166|GO:0003723|GO:0003676	tudor domain containing 10 [Source:HGNC Symbol;Acc:25316]	105.285	12.9889	7.254	3.43414
ASHGA5P001710	14.1113	3.81878	14.1113	up	protein_coding	NM_138617	CCDS30636.1	RHCE	RefSeq	1223	chr1	-	25688739	25747363		GCAATGGCATGTTTGCTCCTAAATCTCAAAATATGGAAAGCACCTCATGTGGCTAAATAT	6006	Hs.523054	GO:0005887|GO:0008519	blood group Rh(CE) polypeptide isoform 4	6471.95	842.023	13.3189	9.50013
ASHGA5P003123	14.0582	3.81334	14.0582	up	protein_coding	NM_170775	CCDS43352.1	KCNN2	RefSeq	1457	chr5	+	113769226	113832197	NM_021614	GACTAAAAGAGTAAAAAATGCAGCTGCCAATGTACTCAGGGAAACATGGCTAATTTACAA	3781	Hs.98280	GO:0005516|GO:0005886|GO:0006813|GO:0007268|GO:0015269|GO:0016021|GO:0016286|GO:0042803|GO:0051393|GO:0071805	small conductance calcium-activated potassium channel protein 2 isoform b	50.7528	5.00593	6.13584	2.3225
ASHGA5P002990	14.0151	3.80892	14.0151	up	protein_coding	NM_005168	CCDS2190.1	RND3	RefSeq	2712	chr2	-	151324709	151344209		CGTTTCAGAGAGAAAATTCCTGTTCCAAGAGAAAATAAGGCAACATCAATGAAGGAGAGA	390	Hs.6838	GO:0000139|GO:0003924|GO:0005525|GO:0006184|GO:0007155|GO:0007264|GO:0030036	rho-related GTP-binding protein RhoE precursor	269.364	37.047	8.71311	4.9042
ASHGA5P034254	13.8548	3.79231	13.8548	up	protein_coding	NM_001029861	CCDS33056.1	NANOS2	RefSeq	1577	chr19	-	46416472	46418036		ACAGGGTCGGGACCCTGAGTATTGAGCTCTGGTGAATAAAAAGGTTTTCTAGTCGTCTTT	339345	Hs.434218	GO:0000932|GO:0003723|GO:0005737|GO:0006402|GO:0006417|GO:0007275|GO:0007283|GO:0008270|GO:0030718|GO:0045835|GO:0048471	nanos homolog 2	50.0437	5	6.11442	2.32211
ASHGA5P006974	13.8326	3.79	13.8326	up	protein_coding	NM_001190241	CCDS54668.1	IFT80	RefSeq	4542	chr3	-	159974773	160117320	NM_001190242, NM_020800	AAATGGGAAGATGCTGTGAGACTTTGTCGCTTTGTTAAGGAGCAAACCATGTGGGCTTGT	57560	Hs.478095	GO:0005813|GO:0005932|GO:0035085	intraflagellar transport protein 80 homolog isoform b	76.5162	9.32724	6.76343	2.97342
ASHGA5P002028	13.7861	3.78515	13.7861	up	protein_coding	NM_015713	CCDS34932.1	RRM2B	RefSeq	4932	chr8	-	103216728	103251346	NM_001172477	TCAGGATGAGAGATCATCTTCAGACACCAACGAAAGTGAAATAAAGTCAAATGAAGAGCC	50484	Hs.512592	GO:0001822|GO:0003014|GO:0004748|GO:0005634|GO:0005654|GO:0005730|GO:0005737|GO:0005739|GO:0005971|GO:0006264|GO:0006281|GO:0006979|GO:0009186|GO:0009200|GO:0009263|GO:0015949|GO:0043066|GO:0044281|GO:0046914|GO:0055086	ribonucleoside-diphosphate reductase subunit M2 B isoform 1	55.0192	6.30933	6.26145	2.47631
ASHGA5P007896	13.7207	3.77828	13.7207	up	protein_coding	NM_001134405	CCDS47635.1	RUNDC3B	RefSeq	4050	chr7	+	87257728	87461613	NM_138290	AGTGGTATGAGAAAAGTTATCAAAGTCTTGACCAGTTATCAGCAGAAGTTAGCCTTTCTC	154661	Hs.411488		RUN domain-containing protein 3B isoform b	74.0303	9.04697	6.7092	2.93092
ASHGA5P008377	13.6249	3.76817	13.6249	up	protein_coding	NM_206852	CCDS9741.1	RTN1	RefSeq	1722	chr14	-	60062693	60097532		GAAAAGTCAGGCTATTGACCTGTTGTATTGGCGGGACATCAAGCAGACGGGCATCGTGTT	6252	Hs.368626	GO:0004871|GO:0005515|GO:0007165|GO:0030176|GO:0030182	reticulon-1 isoform C	80.1427	9.97716	6.8336	3.06542
ASHGA5P036815	13.5516	3.76039	13.5516	up	protein_coding	NM_022095	CCDS13389.1	ZNF335	RefSeq	4462	chr20	-	44577291	44600833		CAGGCAGAGGCCGATGACTCTGGCGTGGGGCAAAGCTCGGACCGCGGCAGCCGTTCTCAG	63925	Hs.174193	GO:0003677|GO:0005515|GO:0005634|GO:0006351|GO:0006355|GO:0008270	zinc finger protein 335	133.767	17.7319	7.63309	3.8727
ASHGA5P010073	13.4552	3.75009	13.4552	up	protein_coding	NM_205854	CCDS4691.1	SFTA2	RefSeq	462	chr6	-	30899126	30899952		CATGGAACAGGGCCGGGTATGACTTTGCAACTGAAGCTGAAGGAGTCTTTTCTGACAAAT	389376	Hs.211267	GO:0005576	surfactant-associated protein 2 precursor	67.0503	8.29369	6.56725	2.81716
ASHGA5P006266	13.3038	3.73376	13.3038	up	protein_coding	NM_001172225	CCDS12506.1	ZNF540	RefSeq	3237	chr19	+	38085730	38105079	NM_152606	AACTTGGTCTCACTGGGATATTCTGGCTCAAAGCCAGATGTGATTACCTTACTGGAGCAA	163255	Hs.728927	GO:0003677|GO:0005634|GO:0005737|GO:0006351|GO:0006355|GO:0008270	zinc finger protein 540 isoform a	194.452	27.3329	8.2154	4.48164
ASHGA5P000940	13.2559	3.72857	13.2559	up	protein_coding	NM_022766	CCDS14077.1	CERK	RefSeq	4445	chr22	-	47080306	47134152		TCAGGCCAAGGAGACTCTGTATGAGATTAACATAGACAAATACGACGGCATCGTCTGTGT	64781	Hs.200668	GO:0000287|GO:0001729|GO:0004143|GO:0005524|GO:0005543|GO:0005634|GO:0005737|GO:0005739|GO:0005886|GO:0006644|GO:0006665|GO:0006672|GO:0006672|GO:0006687|GO:0007205|GO:0016021|GO:0044281	ceramide kinase	264.401	38.5169	8.68686	4.9583
ASHGA5P001651	13.2518	3.72811	13.2518	up	protein_coding	NM_080677	CCDS11601.1	DYNLL2	RefSeq	1522	chr17	+	56160779	56167618		CTCCGTGAAGTGTCACACCATGTCTGACCGGAAGGCAGTGATCAAGAACGCAGACATGTC	140735	Hs.720595	GO:0003774|GO:0005813|GO:0005829|GO:0005874|GO:0005886|GO:0006810|GO:0006915|GO:0007017|GO:0008039|GO:0008092|GO:0008633|GO:0016459|GO:0019886|GO:0030286	dynein light chain 2, cytoplasmic	4953.11	699.253	12.959	9.23087
ASHGA5P033370	13.2152	3.72412	13.2152	up	protein_coding	NM_001015002	CCDS45776.1	LLGL2	RefSeq	1440	chr17	+	73521782	73560804		TTCGGGAGTGGGTGCCCAGGGTTAGGTGTGGGAGGCATGGGGCAGGACCATCAGTAAAGA	3993	Hs.514477	GO:0005515|GO:0005737|GO:0006887|GO:0007049|GO:0030165|GO:0032878|GO:0043231|GO:0051301	lethal(2) giant larvae protein homolog 2 isoform b	591.95	88.8583	9.89504	6.17091
ASHGA5P018414	13.1512	3.71712	13.1512	up	protein_coding	NM_001127671	CCDS3927.1	LIFR	RefSeq	10258	chr5	-	38475064	38556748		GGAGCGTACCGACTGACTGCATTGCACAGATGATGGATATTTACGTATGTTTGAAACGAC	3977	Hs.133421	GO:0004897|GO:0004923|GO:0004923|GO:0004924|GO:0005127|GO:0005576|GO:0005887|GO:0007166|GO:0008284|GO:0019221|GO:0019838|GO:0019955|GO:0031100|GO:0034097|GO:0038165|GO:0048812|GO:0048861|GO:0070120	leukemia inhibitory factor receptor precursor	47.5637	5	6.03924	2.32211
ASHGA5P005009	13.1396	3.71585	13.1396	up	protein_coding	NM_013251	CCDS8928.1	TAC3	RefSeq	841	chr12	-	57403780	57410344		GTCCAGCCAGACTCTCCTACGGATGTGAATCAAGAGAACGTCCCCAGCTTTGGCATCCTC	6866	Hs.9730	GO:0005102|GO:0005576|GO:0005615|GO:0007217|GO:0007218|GO:0007565|GO:0043278|GO:0045777	tachykinin-3 isoform 1 preproprotein	1466.25	219.088	11.2382	7.52231
ASHGA5P051756	13.0984	3.71132	13.0984	up	protein_coding	NM_001123375	CCDS41388.1	HIST2H3D	RefSeq	457	chr1	-	149784779	149785236		GGGAGCGGGCCTAAGGCATATTTTTAAGTGGTCGATCTAAAGGCTCTTTTCAGAGCCACT	653604	Hs.712062	GO:0000786|GO:0003677|GO:0005515|GO:0005576|GO:0005654|GO:0006334|GO:0007596|GO:0046982	histone H3.2	421.773	62.9863	9.38075	5.66943
ASHGA5P004727	13.0886	3.71024	13.0886	up	protein_coding	ENST00000296522	CCDS3821.1	HPGD	GENCODE	3027	chr4	-	175411327	175444049	NM_001256301, NM_001256306, NM_001256307	GAATTTTGGACCCACCATTGATTGCCAATGGATTGATAACACTCATTGAAGATGATGCTT	3248	Hs.596913	GO:0030728|GO:0007565|GO:0007179|GO:0044237|GO:0097070|GO:0006693|GO:0045786|GO:0007567|GO:0008152|GO:0070493|GO:0019372|GO:0005634|GO:0005737|GO:0005829|GO:0000166|GO:0016491|GO:0003824|GO:0050662|GO:0042803|GO:0051287|GO:0070403|GO:0004957|GO:0016404	hydroxyprostaglandin dehydrogenase 15-(NAD) [Source:HGNC Symbol;Acc:5154]	126.676	17.2109	7.54003	3.82979
ASHGA5P005445	13.059	3.70697	13.059	up	protein_coding	ENST00000305904	CCDS10929.1	DYNLRB2	GENCODE	497	chr16	+	80574853	80584541		AATGCAGAAGGTATTCCCATCCGAACAACCTTGGACAACTCAACAACTGTTCAATATGCA	83657	Hs.98849	GO:0006810|GO:0007018|GO:0005874|GO:0005868|GO:0003777|GO:0005515	dynein, light chain, roadblock-type 2 [Source:HGNC Symbol;Acc:15467]	223.672	32.4165	8.42949	4.72252
ASHGA5P011857	12.9551	3.69545	12.9551	up	protein_coding	NM_004848	CCDS30653.1	THEMIS2	RefSeq	1650	chr1	+	28199054	28213193		AGTATGAGATCCAAGCCATCATGCACATCTTCTCAAGTCTTAGGATTGCAGCAACACGCT	9473	Hs.10649	GO:0006954|GO:0007155	protein THEMIS2 isoform 1	240.598	35.601	8.54387	4.84843
ASHGA5P032617	12.9379	3.69353	12.9379	up	protein_coding	NM_017983	CCDS11677.1	WIPI1	RefSeq	1939	chr17	-	66417421	66453653		CCGGGTATAAGCTGTTTTCTCTGAGTTCTGTGGAGCAGCTGGATCAAGTCCACGGAAGCA	55062	Hs.463964	GO:0000045|GO:0000139|GO:0000407|GO:0000421|GO:0005102|GO:0005737|GO:0005802|GO:0005829|GO:0006914|GO:0006987|GO:0010008|GO:0030136|GO:0030331|GO:0030968|GO:0032266|GO:0034045|GO:0048203|GO:0050681|GO:0080025	WD repeat domain phosphoinositide-interacting protein 1	244.696	36.4496	8.57254	4.87901
ASHGA5P046270	12.8831	3.68741	12.8831	up	protein_coding	NM_031274		TEX13A	RefSeq	1390	chrX	-	104463610	104465358		GGGAATCTGGCTGCAAAAACCTCATTGAGTGCAGAAATGCAAAATAGAACCGAAGCATGT	56157	Hs.567543	GO:0005622|GO:0008270	testis-expressed sequence 13A protein	122.497	16.9125	7.49301	3.8056
ASHGA5P055744	12.8786	3.68691	12.8786	up	protein_coding	NM_181785	CCDS9332.1	SLC46A3	RefSeq	3372	chr13	-	29274217	29293150		TACAAGAAGAATCCAGTGAAGATGCTTCAGACAGGTGACTGTGATTTAAACAAACAAAAA	283537	Hs.117167	GO:0016021|GO:0055085	solute carrier family 46 member 3 isoform a precursor	319.807	47.9866	8.96402	5.27712
ASHGA5P002293	12.8509	3.6838	12.8509	up	protein_coding	NM_013409	CCDS3959.1	FST	RefSeq	1834	chr5	+	52776263	52782304		CACTCCGGATCTTGCAACTCCATTTCGGAAGACACCGAGGAAGAGGAGGAAGATGAAGAC	10468	Hs.9914	GO:0000122|GO:0002244|GO:0004871|GO:0005515|GO:0005576|GO:0007165|GO:0032926|GO:0046882|GO:0048185|GO:0051798	follistatin isoform FST344 precursor	129.16	17.9255	7.57264	3.88884
ASHGA5P034562	12.7981	3.67785	12.7981	up	protein_coding	NM_022467	CCDS12433.1	CHST8	RefSeq	2496	chr19	+	34175433	34264414	NM_001127895, NM_001127896	ACTACATGGATTACCTGATGTTCAACTATTCCAAGCCCTTTGCAGATCTGTACTGAGGGG	64377	Hs.165724	GO:0000139|GO:0001537|GO:0006790|GO:0007417|GO:0016021|GO:0016051|GO:0030166|GO:0042446	carbohydrate sulfotransferase 8	231.662	34.5487	8.48413	4.80627
ASHGA5P002969	12.7373	3.67098	12.7373	up	protein_coding	NM_024908	CCDS10106.1	WDR76	RefSeq	4037	chr15	+	44119111	44160617		CCAGATGAAGGTAAATGAATATAAAGAAAATCAAAACATCGCTTATGTGTCTCTGAGACC	79968	Hs.250154		WD repeat-containing protein 76 isoform 1	70.508	9.29981	6.63918	2.9682
ASHGA5P004605	12.7239	3.66947	12.7239	up	protein_coding	NM_152523	CCDS2377.1	CCNYL1	RefSeq	3674	chr2	+	208576263	208620896	NM_001142300	GAACCTAGAGGCTATTTCTAGATTGTGTGAAGACAAAGACTTGTGTAGAGCCGCTATGAG	151195	Hs.471234	GO:0000079|GO:0019901	cyclin-Y-like protein 1 isoform 2	549.065	84.6825	9.77166	6.10219
ASHGA5P025203	12.6454	3.66055	12.6454	up	protein_coding	NM_001171946	CCDS55079.1	SUN1	RefSeq	1077	chr7	+	855193	883509		AGCAAAAAAGTATGGTTTGAAGTGGTGAACATGGATTTTTCTCGGCTTCACATGTACAGT	23353	Hs.438072	GO:0005515|GO:0005635|GO:0005637|GO:0006998|GO:0016021|GO:0031965|GO:0034993|GO:0043231|GO:0090286|GO:0090292	SUN domain-containing protein 1 isoform e	1936.72	299.799	11.6395	7.97896
ASHGA5P054111	12.6347	3.65932	12.6347	up	protein_coding	NM_001080141	CCDS35386.1	CT47A6	RefSeq	1294	chrX	-	120116320	120119638	NM_001080140, NM_001145718	ACAAGGTGAAGAACTCCAAAGGGACCTAGACGCAGCAGAGGTGAAGCCAAGAAAATCCAG	728062	Hs.723061		cancer/testis antigen 47A	352.465	54.0581	9.10861	5.44929
ASHGA5P026474	12.598	3.65512	12.598	up	protein_coding	NM_012202	CCDS8032.1	GNG3	RefSeq	962	chr11	+	62475065	62476678		TGAACAGCACTATGAGTATTGGGCAAGCACGCAAGATGGTGGAACAGCTTAAGATTGAAG	2785	Hs.179915	GO:0000187|GO:0003924|GO:0004871|GO:0005834|GO:0005886|GO:0006112|GO:0006184|GO:0007186|GO:0007204|GO:0007268|GO:0031702|GO:0044281|GO:0071377	guanine nucleotide-binding protein G(I)/G(S)/G(O) subunit gamma-3	100.725	13.8524	7.18259	3.52747
ASHGA5P029194	12.5128	3.64533	12.5128	up	protein_coding	ENST00000369155	CCDS936.1	HIST2H2BE	GENCODE	2223	chr1	-	149856009	149858232		CAGACTGAATAGATCTTAACTGTCTCCTACATGTGTGTTTTCAAATGTGTATAGATGCTA	8349	Hs.2178	GO:0042742|GO:0006334|GO:0005634|GO:0005622|GO:0000786|GO:0003677|GO:0043565	histone cluster 2, H2be [Source:HGNC Symbol;Acc:4760]	12654.4	1710.98	14.1764	10.531
ASHGA5P039293	12.4545	3.6386	12.4545	up	protein_coding	NM_001193318	CCDS54704.1	RNF212	RefSeq	1069	chr4	-	1087095	1107352		GTGACGTGAGGTGGTATTGTAACATTTATGCTCTAATATCAACGTAACATAAATATTGGC	285498	Hs.248290	GO:0008270	RING finger protein 212 isoform c	66.2117	8.87724	6.54698	2.90838
ASHGA5P013770	12.3441	3.62575	12.3441	up	protein_coding	NM_001004301	CCDS46172.1	ZNF813	RefSeq	4188	chr19	+	53970988	53997546	ENST00000458035, NM_001040185	ACGGCAGCGCGATTGACTTCTAAAGACTCTTGGTATGTGAGGAAGAAACCTGGAAGAGGA	126017	Hs.710780	GO:0003677|GO:0005634|GO:0006351|GO:0006355|GO:0008270	zinc finger protein 813	364.877	57.2558	9.16019	5.53444
ASHGA5P013162	12.3151	3.62236	12.3151	up	protein_coding	NM_130843	CCDS5949.1	PTPRN2	RefSeq	4755	chr7	-	157331749	158380482		CAGACAGAGAGGTTCTCGGACCAGCAGTGACCTTCAAAGTGAGCGCCAATGTCCAAAACG	5799	Hs.490789	GO:0005001|GO:0005887|GO:0006470|GO:0030141|GO:0030658|GO:0034260|GO:0043195	receptor-type tyrosine-protein phosphatase N2 isoform 3 precursor	44.8113	5	5.94447	2.32211
ASHGA5P042286	12.3013	3.62073	12.3013	up	protein_coding	ENST00000357647	CCDS4570.1	HIST1H3A	GENCODE	469	chr6	+	26020717	26021186		GATTACTGTGGTCTCTCTGACGGTCCAAGCAAAGGCTCTTTTCAGAGCCACCACCTTTTC	8350	Hs.546315	GO:0006334|GO:0007596|GO:0060968|GO:0051320|GO:0005634|GO:0005576|GO:0000786|GO:0005654|GO:0003677|GO:0005515	histone cluster 1, H3a [Source:HGNC Symbol;Acc:4766]	851.333	135.887	10.4223	6.80152
ASHGA5P004561	12.2419	3.61376	12.2419	up	protein_coding	NM_004759	CCDS1466.1	MAPKAPK2	RefSeq	3534	chr1	+	206858364	206907630		GGATGTCAAGGGGTGTCTTCATGACAAGAACAGCGACCAGGCCACTTGGCTGACCAGGTT	9261	Hs.643566	GO:0000165|GO:0000187|GO:0002224|GO:0002224|GO:0002755|GO:0002756|GO:0004672|GO:0004674|GO:0004871|GO:0005515|GO:0005524|GO:0005634|GO:0005654|GO:0005737|GO:0005829|GO:0006468|GO:0006950|GO:0006954|GO:0006974|GO:0007265|GO:0008063|GO:0010467|GO:0016070|GO:0016071|GO:0018105|GO:0031572|GO:0032496|GO:0032675|GO:0032680|GO:0034130|GO:0034134|GO:0034138|GO:0034142|GO:0035666|GO:0035924|GO:0044351|GO:…	MAP kinase-activated protein kinase 2 isoform 1	44.5336	5	5.93588	2.32211
ASHGA5P007425	12.2069	3.60962	12.2069	up	protein_coding	ENST00000332814	CCDS41712.1	C11orf88	GENCODE	795	chr11	+	111385509	111407756	NM_001100388	GCGAGTAACAAAAATAGAGACATCTTTGCCGAAGCCCTAAAGATACAGGAATCTGAGGAG	399949	Hs.411600		chromosome 11 open reading frame 88 [Source:HGNC Symbol;Acc:25061]	143.693	21.3919	7.7419	4.13227
ASHGA5P001171	12.0702	3.59338	12.0702	up	protein_coding	NM_000159	CCDS12286.1	GCDH	RefSeq	1839	chr19	+	13001973	13010783		ACCTACGAAGGTACACATGACATTCACGCCCTGATCCTTGGGAGAGCTATCACGGGAATC	2639	Hs.532699	GO:0000062|GO:0004361|GO:0005739|GO:0005743|GO:0005759|GO:0006554|GO:0006568|GO:0019395|GO:0034641|GO:0044281|GO:0046949|GO:0050660	glutaryl-CoA dehydrogenase, mitochondrial isoform a precursor	20862.2	2841.49	14.8399	11.2465
ASHGA5P052662	12.0211	3.5875	12.0211	up	protein_coding	NM_005345	CCDS34414.1	HSPA1A	RefSeq	2445	chr6	+	31783290	31785719		GGTAGATTAGGGGCCTTTCCAAGATTGCTGTTTTTGTTTTGGAGCTTCAAGACTTTGCAT	3303	Hs.274402		heat shock 70 kDa protein 1A/1B	26217.6	3389.95	15.0973	11.5098
ASHGA5P052593	11.9343	3.57704	11.9343	up	protein_coding	NM_003530	CCDS4590.1	HIST1H3D	RefSeq	864	chr6	-	26197011	26199464		GAGGGCGTAAATTGTCTTGTGAATGTGTGCTAACCAAAACCCAAAGGCTCTTTTCAGAGC	8351	Hs.532144		histone H3.1	2432.35	400.768	11.985	8.408
ASHGA5P007145	11.8883	3.57147	11.8883	up	protein_coding	NM_016124	CCDS262.1	RHD	RefSeq	2833	chr1	+	25598980	25656936		TACATTGTGCTGCTGGTGCTTGATACCGTCGGAGCCGGCAATGGCATGATTGGCTTCCAG	6007	Hs.449968	GO:0005887|GO:0008519	blood group Rh(D) polypeptide isoform 1	2050.64	336.809	11.7215	8.15007
ASHGA5P018513	11.8628	3.56837	11.8628	up	protein_coding	NM_001127691	CCDS53285.1	RHD	RefSeq	2545	chr1	+	25598980	25656936		GTACCTGCCGTTTCCTCATTTGGCTGTTGGATTTTAAGCAAAAGCATCCAAGAAAAACAA	6007	Hs.449968	GO:0005887|GO:0008519	blood group Rh(D) polypeptide isoform 2	7432.05	1116.32	13.4836	9.91526
ASHGA5P037952	11.8085	3.56175	11.8085	up	protein_coding	ENST00000397468	CCDS13904.1	RFPL3	GENCODE	1214	chr22	+	32750871	32757148	ENST00000249007	GGGTGGGTAGACTTAGGAATTTTCTACTTGGTAAAAGCATTATACAGTCATAGGAGAAAG	10738	Hs.558455	GO:0008270|GO:0005515	ret finger protein-like 3 [Source:HGNC Symbol;Acc:9980]	235.374	38.165	8.5078	4.94605
ASHGA5P010061	11.7653	3.55646	11.7653	up	protein_coding	NM_022661	CCDS14673.1	SPANXC	RefSeq	425	chrX	-	140335595	140336646	NM_013453	GAATGAGACGATGCCGGAGACCCCAACTGGGGACTCAGACCCGCAACCTGCTCCTAAAAA	64663	Hs.558533	GO:0003674|GO:0005634|GO:0005737|GO:0008150	sperm protein associated with the nucleus on the X chromosome C	488.212	81.3902	9.59886	6.04239
ASHGA5P039324	11.7543	3.55512	11.7543	up	protein_coding	NM_153376	CCDS3395.1	CCDC96	RefSeq	2168	chr4	-	7042575	7044728		TACTGTTCCTCTTTCATATGTAGGAGGGTTTAAAAGTTCAGCGAATGGGCAAGGTACAAA	257236	Hs.656757		coiled-coil domain-containing protein 96	1576.16	262.001	11.3431	7.788
ASHGA5P007549	11.6949	3.54781	11.6949	up	protein_coding	NM_178859	CCDS10199.1	SLC51B	RefSeq	940	chr15	+	65337707	65345734		AGGCAAGCAGAAAAGAAAAGATGCAGCCACCAGAAAAAGAAACTCCAGAAGTCCTGCATT	123264	Hs.534533	GO:0005215|GO:0005886|GO:0015721|GO:0016021|GO:0031647|GO:0043234|GO:0046982|GO:0060050|GO:0070863|GO:0090314	organic solute transporter subunit beta	281.662	46.4711	8.78033	5.23252
ASHGA5P016611	11.6011	3.53619	11.6011	up	protein_coding	NM_032581	CCDS5377.1	FAM126A	RefSeq	6165	chr7	-	22980877	23053770		GCATGTCAATAAGGGGTCATAGGTGGAAAAGACATGGAAATACAGAATTAACAGGTCAAG	84668	Hs.85603	GO:0004871|GO:0005575|GO:0005737|GO:0005886|GO:0007165|GO:0008150	hyccin	305.635	50.7165	8.89341	5.35722
ASHGA5P055377	11.5534	3.53025	11.5534	up	protein_coding	NM_033124	CCDS8772.1	CCDC65	RefSeq	1832	chr12	+	49297892	49315359		GCCCATCCAGGTGATAAACAACATCCAACCACTTAAAATATAATTGAAGCAGCCCAGATG	85478	Hs.512805		coiled-coil domain-containing protein 65	965.712	163.732	10.613	7.08273
ASHGA5P040824	11.5291	3.52721	11.5291	up	protein_coding	NM_001040874	CCDS30849.1	HIST2H2AA4	RefSeq	534	chr1	+	149822627	149823161		TACTGCTCCCTAAGAAGACGGAGAGTCACCACAAGGCAAAGGGCAAGTGAGGCTGACGTC	723790	Hs.731339	GO:0000786|GO:0003677|GO:0005634|GO:0006334|GO:0046982	histone H2A type 2-A	18284.3	2664.36	14.6797	11.1525
ASHGA5P021609	11.4347	3.51535	11.4347	up	protein_coding	NM_001168388	CCDS5195.1	CITED2	RefSeq	1797	chr6	-	139693391	139695499		ACAACAGGATGAGGAGGGCTGATTTAATGCCTGAAGACTGGAAATGGCAGACCATATGAT	10370	Hs.82071	GO:0000122|GO:0000790|GO:0001102|GO:0001105|GO:0001570|GO:0001666|GO:0001666|GO:0001829|GO:0001843|GO:0001889|GO:0001892|GO:0001947|GO:0002089|GO:0002244|GO:0003151|GO:0003156|GO:0003197|GO:0003682|GO:0003700|GO:0003713|GO:0003714|GO:0003714|GO:0005515|GO:0005634|GO:0005634|GO:0005737|GO:0007179|GO:0007368|GO:0007417|GO:0007422|GO:0007507|GO:0007507|GO:0007530|GO:0008283|GO:0008584|GO:0010628|GO:…	cbp/p300-interacting transactivator 2 isoform 1	62.8024	9.16208	6.46373	2.94838
ASHGA5P008100	11.3764	3.50798	11.3764	up	protein_coding	NM_001142300	CCDS46503.1	CCNYL1	RefSeq	3773	chr2	+	208576263	208620896		AGGAAGAGCAACCATTTGAACCATTGTGACCTTAGCAATATATTACCACATAAAGAACAG	151195	Hs.471234	GO:0000079|GO:0019901	cyclin-Y-like protein 1 isoform 1	326.72	55.4749	8.99469	5.48671
ASHGA5P052594	11.3152	3.50019	11.3152	up	protein_coding	NM_021065	CCDS4591.1	HIST1H2AD	RefSeq	460	chr6	-	26199011	26199471		GGGCAAGTAAAACGAGAACTCTTATATTGGCTTTTTAAGGAAGCAGTCTTAACAAAGGCT	3013	Hs.679229	GO:0000786|GO:0003677|GO:0005634|GO:0006334|GO:0046982	histone H2A type 1-D	217.791	36.5302	8.38219	4.88201
ASHGA5P020356	11.3119	3.49977	11.3119	up	protein_coding	NM_001166498	CCDS54774.1	HPSE	RefSeq	4446	chr4	-	84213613	84256306		AGTTTTCCAGGATTATTGGCTATCTCTTCTGTTCAAGAAATTGGTGGGCACCAAGGTGTT	10855	Hs.44227	GO:0004566|GO:0005515|GO:0005576|GO:0005634|GO:0005764|GO:0005765|GO:0005975|GO:0006027|GO:0006029|GO:0007160|GO:0010575|GO:0030194|GO:0030200|GO:0030203|GO:0030305|GO:0030305|GO:0033690|GO:0043169|GO:0043202|GO:0044281|GO:0045545|GO:0046983|GO:0051797|GO:0051897	heparanase isoform 2 preproprotein	510.257	88.1706	9.66088	6.16111
ASHGA5P029186	11.2685	3.49422	11.2685	up	protein_coding	NM_001005464	CCDS30850.1	HIST2H3A	RefSeq	507	chr1	-	149812258	149812765		AAGAAGTGGCGGTTCGGCCGGAGGTTCCATCGTATCCAAAAGGCTCTTTTCAGAGCCACC	333932	Hs.706618		histone H3.2	824.121	143.02	10.3726	6.87838
ASHGA5P017336	11.1482	3.47874	11.1482	up	protein_coding	ENST00000457378	CCDS55078.1	SUN1	GENCODE	1309	chr7	+	856251	883509		CCCAGGACAGTATGGTTTGAAGTGGTGAACATGGATTTTTCTCGGCTTCACATGTACAGT	23353	Hs.438072	GO:0006998|GO:0005639|GO:0002080|GO:0005521	Sad1 and UNC84 domain containing 1 [Source:HGNC Symbol;Acc:18587]	1832.41	320.314	11.5542	8.07543
ASHGA5P001708	11.1197	3.47505	11.1197	up	protein_coding	NM_138618	CCDS30637.1	RHCE	RefSeq	1484	chr1	-	25688739	25747363	NM_001127691, NM_016124, NM_020485, NM_138616, NM_138617	ACACTGTTCAGTATTCGGCTGGCCACCATGAGTGCTATGTCGGTGCTGATCTCAGCGGGT	6006	Hs.523054	GO:0005887|GO:0008519	blood group Rh(CE) polypeptide isoform 2	653.14	115.768	10.0383	6.5633
ASHGA5P001087	11.0845	3.47047	11.0845	up	protein_coding	NM_001165257	CCDS53947.1	SCG3	RefSeq	3313	chr15	+	51973549	52013223	ENST00000220478	CTTTTCCCAGCACCATCAGAGAAGAGTCATGAAGAAACAGACAGTACCAAGGAAGAAGCA	29106	Hs.232618	GO:0002576|GO:0005576|GO:0007596|GO:0030141|GO:0030168|GO:0030658	secretogranin-3 isoform 2	202.27	34.2548	8.26462	4.79416
ASHGA5P044713	11.0838	3.47038	11.0838	up	protein_coding	NM_005382	CCDS6046.1	NEFM	RefSeq	3271	chr8	+	24771273	24776606		TACATAGAGAAGGTGCACTACCTGGAGCAGCAGAATAAGGAGATTGAGGCGGAGATCCAG	4741	Hs.458657	GO:0000226|GO:0005200|GO:0005515|GO:0005737|GO:0005883|GO:0008088|GO:0030424|GO:0031133|GO:0031594|GO:0045110|GO:0060052	neurofilament medium polypeptide isoform 1	48.8252	7.08109	6.08105	2.61066
ASHGA5P034669	11.0544	3.46655	11.0544	up	protein_coding	NM_177417	CCDS12660.2	KLC3	RefSeq	1793	chr19	+	45843997	45854778		AGAACAAGTATCAACAAGCGGAAGAGCTGTACAAAGAAATCCTCCACAAGGAGGACCTAC	147700	Hs.298079	GO:0003777|GO:0005737|GO:0005871|GO:0005874|GO:0008017|GO:0008808|GO:0009434|GO:0019894|GO:0035253|GO:0043005	kinesin light chain 3	1759.98	311.833	11.5027	8.03612
ASHGA5P041709	11.0253	3.46274	11.0253	up	protein_coding	ENST00000244534	CCDS4597.1	HIST1H1D	GENCODE	777	chr6	-	26234439	26235216		AAAGTGAAACTGGCGGGACGTTCCCCTTTGAAAATTTTAAACGGCTCTTTTCAGAGCCAC	3007	Hs.136857	GO:0006334|GO:0016584|GO:0005634|GO:0000786|GO:0000790|GO:0003677|GO:0005515	histone cluster 1, H1d [Source:HGNC Symbol;Acc:4717]	280.615	49.1133	8.77323	5.31049
ASHGA5P053340	10.9469	3.45244	10.9469	up	protein_coding	NM_002769	CCDS5872.1	PRSS1	RefSeq	831	chr7	+	142457318	142460927		ATAGCTGCCAATAGCTAAAGCCCCCAGTATCTCTTCAGTCTCTATACCAATAAAGTGACC	5644	Hs.449281	GO:0004252|GO:0005576|GO:0005576|GO:0005615|GO:0006508|GO:0007586|GO:0022617|GO:0030198|GO:0046872	trypsin-1 preproprotein	625.204	112.269	9.97124	6.5188
ASHGA5P008150	10.8567	3.44051	10.8567	up	protein_coding	NM_004883	CCDS4217.1	NRG2	RefSeq	3939	chr5	-	139226363	139422884		ATGTTTGGAGAAACTGCCTTTGCGATTGTACATGCCAGATCCTAAGCAAAAAGCCGAGGA	9542	Hs.408515	GO:0005006|GO:0005102|GO:0005154|GO:0005576|GO:0005886|GO:0007165|GO:0008083|GO:0009790|GO:0016021|GO:0043125	pro-neuregulin-2, membrane-bound isoform isoform 1	39.7709	5	5.76263	2.32211
ASHGA5P013562	10.8553	3.44032	10.8553	up	protein_coding	ENST00000394730	CCDS3672.2	GSTCD	GENCODE	4043	chr4	+	106629940	106768882		TTAAAATTTGCTTAGTTGTCACCAAAGAGGTTAGTCAGTGGACCAGGCTATGTGAACTCA	79807	Hs.161429	GO:0006364|GO:0005737|GO:0008168|GO:0008649	glutathione S-transferase, C-terminal domain containing [Source:HGNC Symbol;Acc:25806]	39.7684	5	5.76244	2.32211
ASHGA5P018809	10.8547	3.44025	10.8547	up	protein_coding	NM_013976	CCDS45995.1	GCDH	RefSeq	1607	chr19	+	13001973	13010783		ACCTACGAAGTCGTTCAGATGTGTTCCTTAAAAAGAAGATGGAATTCTCTGTAGAGCGTC	2639	Hs.532699	GO:0000062|GO:0004361|GO:0005739|GO:0005743|GO:0005759|GO:0006554|GO:0006568|GO:0019395|GO:0034641|GO:0044281|GO:0046949|GO:0050660	glutaryl-CoA dehydrogenase, mitochondrial isoform b precursor	18695.2	2863.1	14.6982	11.2579
ASHGA5P013029	10.8381	3.43804	10.8381	up	protein_coding	NM_001098787	CCDS41582.1	BET1L	RefSeq	2830	chr11	-	202923	207422		TGGATGGCATGGACTCGGATTTCACAAGCATGACCAGCCTGCTTACAGGGAGCGTGAAGC	51272	Hs.414418	GO:0005484|GO:0005634|GO:0005768|GO:0005794|GO:0005795|GO:0015031|GO:0030173|GO:0031201|GO:0042147	BET1-like protein isoform 1	1920.81	345.984	11.6256	8.18758
ASHGA5P041001	10.8282	3.43672	10.8282	up	protein_coding	NM_019018	CCDS3884.1	FAM105A	RefSeq	7064	chr5	+	14581890	14616287		TCCTTTGAGCTTCATGATGAATCACCTGAATTCTGTAGGCGACACATGTGGACTAGAGCA	54491	Hs.155085		protein FAM105A	96.0935	15.4047	7.11304	3.67631
ASHGA5P008462	10.7866	3.43117	10.7866	up	protein_coding	NM_001004303	CCDS30729.1	C1orf168	RefSeq	3466	chr1	-	57184476	57285369		TGCACTGCAAAAGAAATTGCTGATCCAACTTATGAAGTTGGAATTGAAGAACTCCAAAAG	199920	Hs.437655		uncharacterized protein C1orf168	53.1648	8.03466	6.20744	2.77627
ASHGA5P013697	10.7357	3.42434	10.7357	up	protein_coding	NM_198966	CCDS44853.1	PTHLH	RefSeq	1312	chr12	-	28111016	28122894	NM_198965	TCGATTCACGGAGGCATTGAAATTTTCAGCAGAGACCTTCCAAGGACATATTGCAGGATT	5744	Hs.591159	GO:0001501|GO:0001958|GO:0002076|GO:0005179|GO:0005576|GO:0005615|GO:0005634|GO:0005730|GO:0005737|GO:0005794|GO:0007189|GO:0007267|GO:0007492|GO:0007565|GO:0008284|GO:0008285|GO:0008544|GO:0010468|GO:0016485|GO:0030819|GO:0030855|GO:0032331|GO:0043129|GO:0043433|GO:0046058|GO:0048286|GO:0051428|GO:0060649|GO:0060659	parathyroid hormone-related protein isoform 1 preproprotein	124.773	20.7815	7.51768	4.09334
ASHGA5P029648	10.7221	3.42252	10.7221	up	protein_coding	ENST00000381139	CCDS32118.1	ACOT6	GENCODE	1004	chr14	+	74083547	74086592		GTCAAGCACAGCAAAATATAACATTGTAGCCACAGACCAGATACCATTAATAAAAATCCT	641372	Hs.122038	GO:0005829|GO:0004091	acyl-CoA thioesterase 6 [Source:HGNC Symbol;Acc:33159]	81.8647	13.0821	6.86694	3.44442
ASHGA5P041699	10.7065	3.42042	10.7065	up	protein_coding	ENST00000244573	CCDS4569.1	HIST1H1A	GENCODE	781	chr6	-	26017259	26018040		AAAGTAAATTCAGTTAGAAGTTTCTTCTAGTAACCCAACGGCTCTTTTAAGAGCCACCTA	3024	Hs.150206	GO:0007283|GO:0006334|GO:0005634|GO:0000786|GO:0000790|GO:0003677	histone cluster 1, H1a [Source:HGNC Symbol;Acc:4715]	53.1298	8.10103	6.20683	2.78641
ASHGA5P041704	10.6237	3.40922	10.6237	up	protein_coding	ENST00000343677	CCDS4577.1	HIST1H1C	GENCODE	732	chr6	-	26055967	26056699		CAAGAAGAAATAGGCGAACGCCTACTTCTAAAACCCAAAAGGCTCTTTTCAGAGCCACCA	3006	Hs.7644	GO:0006334|GO:0016584|GO:0005634|GO:0000786|GO:0003677|GO:0005515	histone cluster 1, H1c [Source:HGNC Symbol;Acc:4716]	32267.7	4779.33	15.3965	11.9873
ASHGA5P046359	10.5982	3.40575	10.5982	up	protein_coding	ENST00000370536	CCDS14669.1	SOX3	GENCODE	2074	chrX	-	139585151	139587225		GGAGGGGCTACTTTGTTTCAGGGTTTTCAAGCTTTTACTCTTAATTCCTAAATGAGATCA	6658	Hs.157429	GO:0000122|GO:0021854|GO:0007417|GO:0045665|GO:0009887|GO:0021983|GO:0060324|GO:0060009|GO:0007530|GO:0048515|GO:0007423|GO:0030900|GO:0005634|GO:0003677|GO:0005515|GO:0000979|GO:0001106	SRY (sex determining region Y)-box 3 [Source:HGNC Symbol;Acc:11199]	1311.46	241.787	11.073	7.66726
ASHGA5P005063	10.5624	3.40087	10.5624	up	protein_coding	NM_003414	CCDS32440.1	ZNF267	RefSeq	3268	chr16	+	31885078	31928629	NM_001265588	ATCCAGCCAGATGTGTTTTCGCATTATAACAAGGACCTGTTGACAGAGCACTGCACAGAA	10308	Hs.460645	GO:0003677|GO:0005634|GO:0006351|GO:0006355|GO:0007275|GO:0008270	zinc finger protein 267 isoform 1	1520.17	281.557	11.2899	7.88907
ASHGA5P004558	10.5063	3.39318	10.5063	up	protein_coding	NM_024709	CCDS1524.1	C1orf115	RefSeq	2990	chr1	+	220863627	220872499		GTACGGCAAGAATGTCGGGAAGGTCATCATCAAAGGATGCCGCTACGTGGTCATCGGCCT	79762	Hs.519839	GO:0016021	uncharacterized protein C1orf115	72.6727	11.72	6.68176	3.28858
ASHGA5P039463	10.4831	3.39	10.4831	up	protein_coding	ENST00000334306	CCDS34017.1	SOWAHB	GENCODE	2921	chr4	-	77816081	77819002		TAAATCTTGGCTGACAGTGGGAAGCACCAGGTTTGAAATCAGATGGCTTTATTTTTCTTT	345079	Hs.257292	GO:0005515	sosondowah ankyrin repeat domain family member B [Source:HGNC Symbol;Acc:32958]	38.5789	5	5.71211	2.32211
ASHGA5P033169	10.4235	3.38177	10.4235	up	protein_coding	ENST00000269025	CCDS11518.1	LRRC46	GENCODE	1922	chr17	+	45908992	45915079		ACGGCCAAGAGAAGCAAGAAATGATTCTCTGTCAACCTTTCTCTACTAGTGGAGAGGAGT	90506	Hs.130767	GO:0005515	leucine rich repeat containing 46 [Source:HGNC Symbol;Acc:25047]	1975.57	368.04	11.6698	8.28804
ASHGA5P051886	10.4053	3.37924	10.4053	up	protein_coding	NM_144720	CCDS3385.1	JAKMIP1	RefSeq	2593	chr4	-	6055481	6202318		AGAACTCGAAGTAAGAGACTCTATCTGTTGTAAACTCTCAAACGGAGCAGACATTCTCTT	152789	Hs.479066	GO:0003723|GO:0005737|GO:0005874|GO:0008017|GO:0015031|GO:0019894|GO:0019898|GO:0019900|GO:0030529|GO:0050811	janus kinase and microtubule-interacting protein 1 isoform 2	526.051	98.6276	9.70289	6.32364
ASHGA5P013659	10.3914	3.37731	10.3914	up	protein_coding	NM_001024024	CCDS9720.1	GCH1	RefSeq	1995	chr14	-	55308723	55369542		AAGAGTTCCTGACTCTCATTAGGAGCTGAGCTTCATTCAGTGTGTGTCTGCAGAACCATA	2643	Hs.86724	GO:0003934|GO:0003934|GO:0005509|GO:0005515|GO:0005525|GO:0005634|GO:0005730|GO:0005737|GO:0005829|GO:0005829|GO:0006184|GO:0006729|GO:0006729|GO:0006809|GO:0006917|GO:0008217|GO:0008270|GO:0014916|GO:0030742|GO:0031410|GO:0031965|GO:0032496|GO:0032496|GO:0034341|GO:0034612|GO:0035998|GO:0042311|GO:0042416|GO:0042559|GO:0042803|GO:0043234|GO:0044281|GO:0045776|GO:0046209|GO:0046654|GO:0048265|GO:…	GTP cyclohydrolase 1 isoform 1	482.136	90.7444	9.57865	6.20134
ASHGA5P049059	10.3508	3.37167	10.3508	up	protein_coding	NM_003745	CCDS10546.1	SOCS1	RefSeq	1216	chr16	-	11348273	11350039		CCAGATTTGACCGGCAGCGCCCGCCGTGCACGCAGCATTAACTGGGATGCCGTGTTATTT	8651	Hs.50640	GO:0001932|GO:0004860|GO:0005159|GO:0005515|GO:0005634|GO:0005737|GO:0005829|GO:0006469|GO:0007259|GO:0016023|GO:0016567|GO:0019210|GO:0019221|GO:0019221|GO:0019901|GO:0031100|GO:0032355|GO:0032496|GO:0032570|GO:0040008|GO:0042493|GO:0042518|GO:0045444|GO:0046426|GO:0046426|GO:0046627|GO:0060333|GO:0060334|GO:0060337|GO:0060338|GO:0060397|GO:0071230	suppressor of cytokine signaling 1	59.9092	9.61898	6.39027	3.0186
ASHGA5P054352	10.3361	3.36962	10.3361	up	protein_coding	NM_001354	CCDS7062.1	AKR1C2	RefSeq	3621	chr10	-	5029967	5060225	NM_001135241, NM_205845	AGGAAGAAACATTTGCTAACCAGGCCAGTGACAGAAATGGATTCGAAATACCAGTGTGTG	1646	Hs.567256	GO:0004032|GO:0004958|GO:0005737|GO:0006693|GO:0007186|GO:0007586|GO:0008202|GO:0008284|GO:0016655|GO:0018636|GO:0031406|GO:0032052|GO:0034694|GO:0042448|GO:0044597|GO:0044598|GO:0047026|GO:0047086|GO:0047115|GO:0051897|GO:0055114|GO:0071395	aldo-keto reductase family 1 member C2 isoform 1	38.0707	5	5.69174	2.32211
ASHGA5P013859	10.3045	3.36521	10.3045	up	protein_coding	ENST00000397179	CCDS42530.1	YJEFN3	GENCODE	1032	chr19	+	19639669	19648393		AGTCATGGCTAGAGCAGATTTGGAACGCAGGGCCTGTTTGCCAGAGCACCGCGGAGGCAG	374887	Hs.729508		YjeF N-terminal domain containing 3 [Source:HGNC Symbol;Acc:24785]	37.974	5	5.68732	2.32211
ASHGA5P006847	10.2164	3.35281	10.2164	up	protein_coding	NM_023944	CCDS42517.1	CYP4F12	RefSeq	1783	chr19	+	15783827	15807984		ATTATAGGGGTCCATCACAACCCAACTGTGTGGCCGGATCCTGAGGTCTACGACCCCTTC	66002	Hs.131459	GO:0000038|GO:0001676|GO:0003091|GO:0003095|GO:0005506|GO:0005737|GO:0005789|GO:0006805|GO:0008392|GO:0009055|GO:0016021|GO:0016324|GO:0017144|GO:0018685|GO:0019369|GO:0019373|GO:0020037|GO:0030195|GO:0036101|GO:0042360|GO:0042371|GO:0043231|GO:0044281|GO:0047057|GO:0050051|GO:0055078|GO:0055114|GO:0070330	cytochrome P450 4F12	116.262	20.2271	7.40891	4.0561
ASHGA5P002454	10.0999	3.33627	10.0999	up	protein_coding	NM_020120	CCDS2154.1	UGGT1	RefSeq	10802	chr2	+	128848753	128953249		CCGGTGACAGGAGTTTGCTATAAAATGGGAGTTCTGGTTGTACTCACTGTTCTGTGGCTG	56886	Hs.731708	GO:0003980|GO:0005783|GO:0005788|GO:0005793|GO:0006457|GO:0018279|GO:0043687|GO:0044267|GO:0051082|GO:0051084|GO:0097359	UDP-glucose:glycoprotein glucosyltransferase 1 precursor	144.357	26.0389	7.74977	4.4135
ASHGA5P051095	10.0988	3.33612	10.0988	up	protein_coding	NM_000830	CCDS42913.1	GRIK1	RefSeq	3231	chr21	-	30925865	31312282		TTCGAGAGGAGAGAGGGATTCGAAAACAGTCCTCAGTTCATACTGTGTAATCAGTTTAAA	2897	Hs.664641	GO:0005234|GO:0005886|GO:0005887|GO:0006810|GO:0007215|GO:0007268|GO:0007399|GO:0007417|GO:0015277|GO:0030054|GO:0045211|GO:0051966	glutamate receptor, ionotropic kainate 1 isoform 1 precursor	37.2628	5	5.65823	2.32211
ASHGA5P041706	10.0605	3.33063	10.0605	up	protein_coding	ENST00000340756	CCDS4589.1	HIST1H4D	GENCODE	367	chr6	-	26188937	26189304		TTATGAGGAAACTCGCGGAGTGCTGAAAGTTTTCCTGGAAAATGTAATCCGCGATGCTGT	8360	Hs.248179	GO:0006352|GO:0048015|GO:0006334|GO:0000723|GO:0006325|GO:0034080|GO:0045653|GO:0005634|GO:0005576|GO:0000786|GO:0005654|GO:0003677|GO:0005515	histone cluster 1, H4d [Source:HGNC Symbol;Acc:4782]	656.278	128.385	10.046	6.71532
ASHGA5P034286	10.0397	3.32765	10.0397	up	protein_coding	ENST00000270631	CCDS12763.1	PTH2	GENCODE	459	chr19	-	49925670	49926698		TGGTGTTGGATGCGCCCTGAGCGCGCTGCCCGTCCCCATCTTAATAAAGACCATGCCCTG	113091	Hs.339845	GO:0007218|GO:0005576	parathyroid hormone 2 [Source:HGNC Symbol;Acc:30828]	963.296	186.099	10.6099	7.28224
ASHGA5P004179	10.0393	3.32758	10.0393	up	protein_coding	NM_000015	CCDS6008.1	NAT2	RefSeq	1317	chr8	+	18248754	18258723		GCTGGCCAAAGGGATCATGGACATTGAAGCATATTTTGAAAGAATTGGCTATAAGAACTC	10	Hs.2	GO:0004060|GO:0005829|GO:0006805|GO:0044281	arylamine N-acetyltransferase 2	136.781	24.7401	7.66787	4.34029
ASHGA5P008570	10.0283	3.32601	10.0283	up	protein_coding	NM_016108	CCDS5198.1	AIG1	RefSeq	1385	chr6	+	143382022	143661441		ACACAGAAAAGTATGGAAGAAGAGAAAGAAAAGCCTAAATTGGAATGAGATCCAAGTCTA	51390	Hs.567501	GO:0005515|GO:0016021	androgen-induced gene 1 protein	52.3471	8.53364	6.18482	2.85882
ASHGA5P017573	10.0244	3.32545	10.0244	up	protein_coding	NM_001130037	CCDS44724.1	ELMOD1	RefSeq	2967	chr11	+	107461816	107537505		TCATCCGAAATGCAGCAAATTCAGCAAAGCAGAATGGGAGAAGAAAAGGATGGATAAGGC	55531	Hs.495779	GO:0005096|GO:0005634|GO:0005730|GO:0005737|GO:0005856|GO:0006909|GO:0043547	ELMO domain-containing protein 1 isoform 2	37.0565	5	5.64756	2.32211
ASHGA5P021679	9.98389	3.3196	9.98389	up	protein_coding	ENST00000537886	CCDS54971.1	KIAA0319	GENCODE	6622	chr6	-	24544331	24646383		AGAACCTTATACAGCGTTATATCTGGGATGGAGAGAGCAACTGTGGTATCAAGCACCGAA	9856	Hs.26441	GO:0005515	KIAA0319 [Source:HGNC Symbol;Acc:21580]	54.029	8.88901	6.2302	2.91059
ASHGA5P041723	9.96072	3.31625	9.96072	up	protein_coding	ENST00000355981	CCDS4637.1	HIST1H4L	GENCODE	364	chr6	-	27840925	27841289		GGAGTTCTTAAAGTGTTTTTGGAGAATGTAATCCGCGATGCAGTTACCTACACGGAGCAC	8368	Hs.533295	GO:0006352|GO:0048015|GO:0006334|GO:0000723|GO:0006325|GO:0034080|GO:0045653|GO:0005634|GO:0005576|GO:0000786|GO:0005654|GO:0003677|GO:0005515	histone cluster 1, H4l [Source:HGNC Symbol;Acc:4791]	83.5397	14.4416	6.89942	3.58317
ASHGA5P006330	9.9524	3.31504	9.9524	up	protein_coding	NM_004574	CCDS11610.1	SEPT4	RefSeq	1858	chr17	-	56597610	56606778	NM_001256782, NR_037155	GACTGAAGCTGGGATCAAGCGTTTCCTGGAGGACACCACGGATGATGGAGAACTGAGCAA	5414	Hs.287518	GO:0000910|GO:0003924|GO:0005198|GO:0005515|GO:0005525|GO:0005634|GO:0005634|GO:0005730|GO:0005739|GO:0005856|GO:0006184|GO:0006915|GO:0007049|GO:0007420|GO:0009434|GO:0030382|GO:0031398|GO:0042981|GO:0043065|GO:0048240|GO:2001244	septin-4 isoform 1	36.8031	5	5.63716	2.32211
ASHGA5P005304	9.946	3.31412	9.946	up	protein_coding	NM_001011668	CCDS34895.1	CHCHD7	RefSeq	1723	chr8	+	57124314	57131176	NM_001011667	ATGTTACCTAGTAAGAAGACTGTTAGAATGCCCTCGGTAACACAGAGGCTGAGAGATCCT	79145	Hs.436913	GO:0005739	coiled-coil-helix-coiled-coil-helix domain-containing protein 7 isoform b	14994.4	2611.39	14.4354	11.1213
ASHGA5P033379	9.93541	3.31258	9.93541	up	protein_coding	NM_003857	CCDS11739.1	GALR2	RefSeq	1309	chr17	+	74070891	74073573		ATGTGGCCTGAAAGCACTTAGCGGGCGCGCTGGGATGTCACAGAGTTGGAGTCATTGTTG	8811	Hs.666366	GO:0004966|GO:0005886|GO:0006936|GO:0007166|GO:0007188|GO:0007189|GO:0007204|GO:0007268|GO:0007275|GO:0007586|GO:0007611|GO:0007631|GO:0016021|GO:0031175|GO:0042923|GO:0043647|GO:0046488	galanin receptor type 2	71.6352	12.2265	6.66259	3.35001
ASHGA5P041720	9.924	3.31092	9.924	up	protein_coding	ENST00000330180	CCDS4632.1	HIST1H2AK	GENCODE	460	chr6	-	27805657	27806117		GGAGCAGTTCATTACTCATACCTCGGTCCAAACCAAAAAGGTTCTTTTCAGAGCCACCTA	8330	Hs.734717	GO:0006334|GO:0005634|GO:0005622|GO:0000786|GO:0003677|GO:0043565|GO:0019899	histone cluster 1, H2ak [Source:HGNC Symbol;Acc:4726]	243.38	47.1942	8.56407	5.25315
ASHGA5P011181	9.91447	3.30953	9.91447	up	protein_coding	NM_001122769	CCDS4990.1	LCA5	RefSeq	4574	chr6	-	80194707	80247147	NM_181714	TCCATGTCGTAAAACAGGAGGTTGAAAAGCTGGAGGATGAATGGGAAAGAGAAGAACTTG	167691	Hs.21945	GO:0005515|GO:0005932|GO:0015031|GO:0035085	Lebercilin	36.6666	5	5.63165	2.32211
ASHGA5P034514	9.87535	3.30383	9.87535	up	protein_coding	NM_015260	CCDS32946.1	SIN3B	RefSeq	5138	chr19	+	16940208	16991164		AGACGATTACTGCATGTCCAAGTTCAAGAATACCTGCTGGATTCCAGGATATAGTGCAGG	23309	Hs.13999	GO:0000805|GO:0000806|GO:0001741|GO:0003682|GO:0003714|GO:0005515|GO:0005634|GO:0005654|GO:0005737|GO:0006351|GO:0007519|GO:0030849|GO:0044255|GO:0044281|GO:0045892|GO:0048738	paired amphipathic helix protein Sin3b	697.865	138.875	10.1386	6.83478
ASHGA5P037665	9.87436	3.30369	9.87436	up	protein_coding	ENST00000248980	CCDS46694.1	RFPL2	GENCODE	1496	chr22	-	32586421	32589466	ENST00000248983, ENST00000249007, ENST00000397468, ENST00000400236, NM_001159546	TTCAGTTCCACCTAATGGTGATCAAGGTGTCTTGAGCATCTGTCCTTTGATGAACTCAGG	10739	Hs.157427	GO:0008270|GO:0005515	ret finger protein-like 2 [Source:HGNC Symbol;Acc:9979]	513.722	101.468	9.66982	6.36614
ASHGA5P054880	9.8717	3.3033	9.8717	up	protein_coding	NM_014224	CCDS8001.1	PGA5	RefSeq	1398	chr11	+	61008643	61018929	NM_001079807, NM_001079808	GAAGGTCTTGGCCCTGTTCCCTGTCCTACCAATAACGTAGAATAAAAACATAACCCACTG	5222	Hs.432854	GO:0004190|GO:0005576|GO:0006508|GO:0007586	pepsin A-5 preproprotein	2378.22	470.157	11.9475	8.64416
ASHGA5P041542	9.86654	3.30254	9.86654	up	protein_coding	NM_001171183	CCDS54946.1	EFCAB9	RefSeq	712	chr5	+	171621175	171630458		ACTGACTTGAAAAAGGCACAGATCAACATTGTGTTTGACATGCTGGACTGGAACGCTGTG	285588	Hs.716824	GO:0005509	EF-hand calcium-binding domain-containing protein 9	79.2601	13.7538	6.81799	3.51545
ASHGA5P009482	9.83558	3.29801	9.83558	up	protein_coding	NM_001011671	CCDS34896.1	CHCHD7	RefSeq	1575	chr8	+	57124314	57131176	NM_001011670	GAGGCCGGAGTAAGAAGACTGTTAGAATGCCCTCGGTAACACAGAGGCTGAGAGATCCTG	79145	Hs.436913	GO:0005739	coiled-coil-helix-coiled-coil-helix domain-containing protein 7 isoform f	18327.5	3137.81	14.6838	11.3857
ASHGA5P005723	9.82255	3.2961	9.82255	up	protein_coding	ENST00000309166	CCDS31422.1	NRIP3	GENCODE	3809	chr11	-	9002122	9025596		TTTGAATGAAGACAACACTTCAGAAGCATAACTACAGCCTGCAGCATGTCTGCACGTGTG	56675	Hs.523467	GO:0006508|GO:0004190	nuclear receptor interacting protein 3 [Source:HGNC Symbol;Acc:1167]	1336.62	264.102	11.0958	7.7997
ASHGA5P006067	9.75224	3.28573	9.75224	up	protein_coding	NM_001122631	CCDS44519.1	CDKN1C	RefSeq	1771	chr11	-	2904447	2906995	NM_000076, NM_001122630	GGTGAGCCAAAGCCCAAAGAGCCCCGAGGGAACCTGCCGGGGCAGCGGACGTTGGAAGGG	1028	Hs.106070	GO:0000079|GO:0000080|GO:0000122|GO:0004861|GO:0005515|GO:0005634|GO:0005730|GO:0005737|GO:0007050|GO:0008285|GO:0030511|GO:0033673|GO:0042326|GO:0042551|GO:0045892|GO:0045893|GO:0050680	cyclin-dependent kinase inhibitor 1C isoform b	755.901	151.792	10.254	6.96825
ASHGA5P002979	9.7052	3.27876	9.7052	up	protein_coding	NM_016010	CCDS6223.1	ZC2HC1A	RefSeq	3352	chr8	+	79578281	79631997		CTCATGCAGGAGCTAATGTCAAACCCCGAAATTCCACACCACCTAGTTTGGCAAGAAATC	51101	Hs.271876	GO:0046872	zinc finger C2HC domain-containing protein 1A	1211.41	241.162	10.9416	7.66282
ASHGA5P007161	9.69294	3.27693	9.69294	up	protein_coding	NM_020958	CCDS9922.1	PPP4R4	RefSeq	923	chr14	+	94640648	94694182		CAAAAGTCAGAGTCCATGAGGATGCACACTTATTTATCCAGAGAGTATGGATCTCACATA	57718	Hs.259599	GO:0005515|GO:0005737|GO:0008287|GO:0019888|GO:0032515|GO:0080163	serine/threonine-protein phosphatase 4 regulatory subunit 4 isoform 2	149.626	28.3708	7.81014	4.5332
ASHGA5P051432	9.68005	3.27501	9.68005	up	protein_coding	NM_052953	CCDS2644.1	LRRC3B	RefSeq	1718	chr3	+	26664299	26752265		TGTGGTATAGTGTCCAAACTGACTGTCATTGAGAAAGAAAGAAAGTAGTTTGCGATTGCA	116135	Hs.517868	GO:0016021	leucine-rich repeat-containing protein 3B precursor	35.8377	5	5.59713	2.32211
ASHGA5P044952	9.62001	3.26604	9.62001	up	protein_coding	ENST00000369160	CCDS1574.1	HIST3H2BB	GENCODE	452	chr1	+	228645807	228646259		AGTACACCAGCTCCAAGTGAGGCGTTCCTCGGCGTCCTGAACCCAAAGGCTCTTTTCAGA	128312	Hs.376691	GO:0006334|GO:0005634|GO:0005622|GO:0000786|GO:0003677|GO:0043565	histone cluster 3, H2bb [Source:HGNC Symbol;Acc:20514]	377.562	75.8879	9.209	5.94296
ASHGA5P042311	9.61847	3.26581	9.61847	up	protein_coding	ENST00000369163	CCDS4627.1	HIST1H3H	GENCODE	473	chr6	+	27777841	27778314		AGGGCTTGAGTCTCAAGGACTCACTGATTACATACCCAAAGGCTCTTTTCAGAGCCACCC	8357	Hs.591778	GO:0006334|GO:0007596|GO:0060968|GO:0051320|GO:0005634|GO:0005576|GO:0000786|GO:0005654|GO:0003677|GO:0005515	histone cluster 1, H3h [Source:HGNC Symbol;Acc:4775]	404.368	82.3021	9.32426	6.05845
ASHGA5P040921	9.59894	3.26288	9.59894	up	protein_coding	NM_005110	CCDS43411.1	GFPT2	RefSeq	3011	chr5	-	179727699	179780315		TGATTGACAAGCAGATGCCCGTCATCATGGTCATTATGAAGGATCCTTGCTTCGCCAAAT	9945	Hs.696497	GO:0004360|GO:0005829|GO:0006002|GO:0006048|GO:0006048|GO:0006112|GO:0006488|GO:0006541|GO:0016051|GO:0018279|GO:0030246|GO:0043687|GO:0044267	glucosamine--fructose-6-phosphate aminotransferase [isomerizing] 2	884.028	177.989	10.4765	7.21359
ASHGA5P043981	9.5198	3.25093	9.5198	up	protein_coding	ENST00000409703	CCDS47735.2	FAM115C	GENCODE	4885	chr7	+	143412938	143427173		TGGGTCATCCAGCCTTGGGTAGAGAAGGAATTTGAACTCAGGAAATTCAACTCCAGAACT	285966	Hs.740689		family with sequence similarity 115, member C [Source:HGNC Symbol;Acc:26878]	167.66	32.6143	7.98075	4.72982
ASHGA5P021653	9.45565	3.24118	9.45565	up	protein_coding	NM_001160233	CCDS53351.1	ATP1A1	RefSeq	3778	chr1	+	116916488	116947396		AGAAAGGGTGTGTCTTCACTGCCCTAAGATGGCCTTTAAGGTTGGACGTGATAAGTATGA	476	Hs.371889	GO:0002026|GO:0002028|GO:0003869|GO:0005391|GO:0005515|GO:0005524|GO:0005783|GO:0005794|GO:0005886|GO:0005886|GO:0005890|GO:0006754|GO:0008217|GO:0016020|GO:0016021|GO:0016323|GO:0031947|GO:0034220|GO:0042383|GO:0042470|GO:0042493|GO:0045822|GO:0045823|GO:0045989|GO:0046872|GO:0051087|GO:0055085	sodium/potassium-transporting ATPase subunit alpha-1 isoform c	285.27	58.269	8.8003	5.55913
ASHGA5P000856	9.45109	3.24048	9.45109	up	protein_coding	NM_012419	CCDS5244.1	RGS17	RefSeq	1472	chr6	-	153332031	153452389		AGGCGACCGGCCAACTGGGTCCTGAAGTAGCTGAAATGCGAAAAAGGCAGCAGTCCCAAA	26575	Hs.166313	GO:0005096|GO:0005634|GO:0005737|GO:0005886|GO:0038032|GO:0043547	regulator of G-protein signaling 17	144.073	27.834	7.74613	4.50565
ASHGA5P031803	9.3298	3.22185	9.3298	up	protein_coding	NM_005952	CCDS10768.1	MT1X	RefSeq	468	chr16	+	56716381	56718108		GCCTGATGCCAGGACAGCTGTGCTCTCAGATGTAAATAGAGCAACCTATATAAACCTGGA	4501	Hs.374950	GO:0005634|GO:0005737|GO:0008270|GO:0010038|GO:0036018|GO:0045926|GO:0046872|GO:0048471|GO:0071276|GO:0071294	metallothionein-1X	4566.09	914.419	12.8481	9.62625
ASHGA5P051759	9.29527	3.2165	9.29527	up	protein_coding	NM_001034077	CCDS30851.1	HIST2H4B	RefSeq	396	chr1	+	149804220	149804616		ATCGGGCTCCAGCGGTCATGTCCGGCAGAGGAAAGGGCGGAAAAGGCTTAGGCAAAGGGG	554313	Hs.706635	GO:0000723|GO:0000786|GO:0003677|GO:0005515|GO:0005576|GO:0005634|GO:0005654|GO:0005730|GO:0006325|GO:0006334|GO:0015629|GO:0034080|GO:0045653|GO:0046982|GO:0048015	histone H4	799.12	166.366	10.325	7.10847
ASHGA5P021412	9.2794	3.21403	9.2794	up	protein_coding	NM_001130991	CCDS8408.1	HYOU1	RefSeq	4498	chr11	-	118914895	118927925		CCGCCGAGAGGGGCACTATGGCAGACAAAGTTAGGAGGCAGAGGCCGAGGAGGCGAGTCT	10525	Hs.277704	GO:0001666|GO:0005524|GO:0005783|GO:0005788|GO:0006950|GO:0006987|GO:0030968	hypoxia up-regulated protein 1 precursor	72.7151	13.3201	6.68245	3.46842
ASHGA5P004788	9.23143	3.20655	9.23143	up	protein_coding	NM_014916	CCDS5654.1	LMTK2	RefSeq	8961	chr7	+	97736196	97838944		AGGAAATTGGAAATGGCTGGTTTGGAAAGGTTCTCTTGGGAGAGATTTACACGGGCACTA	22853	Hs.444179	GO:0001881|GO:0004674|GO:0004713|GO:0004864|GO:0005515|GO:0005524|GO:0005769|GO:0005794|GO:0006468|GO:0016021|GO:0018105|GO:0018107|GO:0032456|GO:0033572|GO:0045022|GO:0046777|GO:0048471|GO:0055037|GO:0070853	serine/threonine-protein kinase LMTK2 precursor	43.9256	7.62256	5.916	2.70945
ASHGA5P020708	9.18085	3.19863	9.18085	up	protein_coding	NM_001011669	CCDS55232.1	CHCHD7	RefSeq	1747	chr8	+	57124314	57131176	NM_001011667, NM_001011668, NM_024300	AGAAACTCATGCACCAAACTCGAACTGGTAAGAAGACTGTTAGAATGCCCTCGGTAACAC	79145	Hs.436913	GO:0005739	coiled-coil-helix-coiled-coil-helix domain-containing protein 7 isoform c	9171.81	1754.73	13.7607	10.5621
ASHGA5P012086	9.16663	3.19639	9.16663	up	protein_coding	NM_000434	CCDS4723.1	NEU1	RefSeq	2088	chr6	-	31826828	31830709		TGAATGCCAGCCCTATGAGCTCCCAGATGGCTCAGTCGTCATCAATGCCCGAAACCAGAA	4758	Hs.520037	GO:0004308|GO:0005764|GO:0005765|GO:0005886|GO:0006644|GO:0006665|GO:0006687|GO:0016023|GO:0030054|GO:0043202|GO:0043231|GO:0044281|GO:0052794|GO:0052795|GO:0052796	sialidase-1 precursor	9001.09	1715.06	13.7298	10.5334
ASHGA5P015375	9.16244	3.19573	9.16244	up	protein_coding	NM_001143761	CCDS11099.1	EIF5A	RefSeq	1284	chr17	+	7211287	7215782		GCCACGTGAGTTGGAATCGAAGCCTCTTAAAATGGCAGATGACTTGGACTTCGAGACAGG	1984	Hs.534314	GO:0003723|GO:0003746|GO:0005515|GO:0005634|GO:0005642|GO:0005643|GO:0005737|GO:0005789|GO:0005829|GO:0006406|GO:0006452|GO:0006611|GO:0006913|GO:0006913|GO:0006917|GO:0007568|GO:0008284|GO:0008612|GO:0017070|GO:0030425|GO:0043022|GO:0043025|GO:0043066|GO:0043687|GO:0044267|GO:0045901|GO:0045905|GO:0047485|GO:0051149	eukaryotic translation initiation factor 5A-1 isoform B	251.715	52.9184	8.61277	5.41704
ASHGA5P005305	9.15946	3.19526	9.15946	up	protein_coding	NM_024300	CCDS6166.2	CHCHD7	RefSeq	1703	chr8	+	57124314	57131176	NM_001011668, NM_001011671	TTGTTTGTCGGAATCTGATGCTTCCACCAGATGTCTGGATGAAAATAACTATGACAGGGA	79145	Hs.436913	GO:0005739	coiled-coil-helix-coiled-coil-helix domain-containing protein 7 isoform d	26630	4545.49	15.1235	11.9282
ASHGA5P052772	9.13138	3.19083	9.13138	up	protein_coding	NM_080742	CCDS4974.1	B3GAT2	RefSeq	1925	chr6	-	71571068	71666788		TGAGGTATAAATTGAAGCAGCAACTGGTGCAGTTTGTCCAGCCAGTGGATCCATATGGAA	135152	Hs.713609	GO:0000139|GO:0005975|GO:0006486|GO:0015018|GO:0016021|GO:0030203|GO:0030204|GO:0044281|GO:0046872	galactosylgalactosylxylosylprotein 3-beta-glucuronosyltransferase 2	123.427	24.2173	7.5021	4.31127
ASHGA5P003113	9.12984	3.19059	9.12984	up	protein_coding	NM_004113	CCDS46983.1	FGF12	RefSeq	5408	chr3	-	191857181	192445388		GAGAGCAAAGAACCCCAGCTCAAAGGGATTGTGACAAGGTTATTCAGCCAGCAGGGATAC	2257	Hs.390250	GO:0005104|GO:0005615|GO:0005634|GO:0007165|GO:0007254|GO:0007267|GO:0007399|GO:0007507|GO:0008083|GO:0008201|GO:0008543	fibroblast growth factor 12 isoform 2	176.147	36.2222	8.06132	4.87073
ASHGA5P006846	9.09593	3.18522	9.09593	up	protein_coding	NM_001031748	CCDS41770.1	C12orf40	RefSeq	2797	chr12	+	40019971	40115720		CAGTTCTAGTTCAGATTTGCCATCTGAAGATGAAGATCAAATATCACAGCAAATTGAAGA	283461	Hs.648205		uncharacterized protein C12orf40	33.7816	5	5.50734	2.32211
ASHGA5P010181	9.04031	3.17637	9.04031	up	protein_coding	ENST00000395882	CCDS35053.1	NTRK2	GENCODE	7111	chr9	+	87284625	87430621		GGCATGAAAGGTTTTGTTTTGTTTCATAAGATCCCACTGGATGGGTAGCTGAAATAAAGG	4915	Hs.494312	GO:0001764|GO:0008284|GO:0007169|GO:0030182|GO:0021987|GO:0050772|GO:0043524|GO:0032314|GO:0046777|GO:0043410|GO:0010628|GO:0010976|GO:0014068|GO:0007612|GO:0007190|GO:0021954|GO:0048011|GO:0031547|GO:0010008|GO:0005887|GO:0005515|GO:0005524|GO:0042803|GO:0043121|GO:0048403|GO:0060175	neurotrophic tyrosine kinase, receptor, type 2 [Source:HGNC Symbol;Acc:8032]	140.263	28.2701	7.70466	4.52829
ASHGA5P006535	9.03637	3.17574	9.03637	up	protein_coding	NM_030972	CCDS12855.1	ZNF611	RefSeq	4559	chr19	-	53206065	53233135		TTCTCCAGGAGAGAGGATTGATTCCTAAAGACTCATGTTACGTGAGGAAGCAGCTCAGAA	81856	Hs.143951	GO:0003677|GO:0005634|GO:0006351|GO:0006355|GO:0008270	zinc finger protein 611 isoform a	35.7494	5.92361	5.59239	2.41665
ASHGA5P008539	8.99033	3.16837	8.99033	up	protein_coding	NM_013445	CCDS2240.1	GAD1	RefSeq	1272	chr2	+	171673199	171699269		ATACCAACATGCCATCAGACATGAGGGAGTGTTGGTTGCTACGGTGATGGGGCTCAGAGC	2571	Hs.420036	GO:0004351|GO:0005515|GO:0005622|GO:0005886|GO:0006538|GO:0006540|GO:0007268|GO:0007269|GO:0012506|GO:0018352|GO:0030170|GO:0042136|GO:0042493|GO:0061202	glutamate decarboxylase 1 isoform GAD25	255.237	54.7329	8.63535	5.46698
ASHGA5P046237	8.98131	3.16693	8.98131	up	protein_coding	NM_001012977	CCDS35334.1	PABPC1L2A	RefSeq	2175	chrX	-	72297176	72299351		CACACCTCTCTGATATTTTCTAGAACTACCTGAAACATTTTTGTCTGTAGGTCTAGTTTT	340529	Hs.450320		polyadenylate-binding protein 1-like 2	1045.23	223.581	10.7181	7.5512
ASHGA5P054433	8.91782	3.15669	8.91782	up	protein_coding	ENST00000523500	CCDS47832.1	CLU	GENCODE	2381	chr8	-	27455512	27468874		CTCCTGTTCTCTGCAGAGGCGTGCAAAGACTCCAGAATTGGAGGCATGATGAAGACTCTG	1191	Hs.436657	GO:0006956|GO:0006958|GO:0045087|GO:0043066|GO:0006629|GO:0008284|GO:0048812|GO:0009611|GO:0009615|GO:0071363|GO:0043065|GO:0030168|GO:0008219|GO:0006916|GO:0051092|GO:0001836|GO:0008629|GO:0006979|GO:0050821|GO:0032436|GO:0007596|GO:0031018|GO:0045597|GO:2000060|GO:0002576|GO:0061077|GO:0043691|GO:2001244|GO:0051788|GO:0032463|GO:0005634|GO:0005576|GO:0005829|GO:0005739|GO:0048471|GO:0005615|GO:…	clusterin [Source:HGNC Symbol;Acc:2095]	189.065	40.0631	8.17215	5.01546
ASHGA5P029624	8.90474	3.15457	8.90474	up	protein_coding	NM_152443	CCDS9787.1	RDH12	RefSeq	1934	chr14	+	68168602	68201168		AGTAATGATGTGTCCATATTCCAAGACAGCTGATGGCTTTGAAACCCACCTGGGAGTCAA	145226	Hs.415322	GO:0000166|GO:0004745|GO:0005622|GO:0007601|GO:0042572|GO:0045494|GO:0050896	retinol dehydrogenase 12 precursor	103.237	20.4027	7.22177	4.0672
ASHGA5P038676	8.88601	3.15154	8.88601	up	protein_coding	NM_014583	CCDS33688.1	LMCD1	RefSeq	1754	chr3	+	8543510	8609806		TTTGTGTGTGCCAAGTGCTCCGAGCCGCTGGTGGACCTCATCTACTTCTGGAAGGATGGT	29995	Hs.475353	GO:0000122|GO:0003714|GO:0005615|GO:0005634|GO:0005737|GO:0006351|GO:0008270|GO:0010611|GO:0031012|GO:0070886	LIM and cysteine-rich domains protein 1	387.186	84.5944	9.25186	6.10032
ASHGA5P039584	8.87302	3.14942	8.87302	up	protein_coding	NM_020337	CCDS34060.1	ANKRD50	RefSeq	8802	chr4	-	125585203	125633887		TCTGCAAAGCCCAGGACTCTGATACTTTGTGTGTTGGAGGGTTTATTAGAGGTCTAGTAG	57182	Hs.480694		ankyrin repeat domain-containing protein 50 isoform 1	39.1935	6.98177	5.73985	2.59043
ASHGA5P042289	8.86488	3.1481	8.86488	up	protein_coding	ENST00000304218	CCDS4586.1	HIST1H1E	GENCODE	785	chr6	+	26156558	26157343		TAGAAAGTTCCTTTGGCCAACTGCTTAGAAGCCCAACACAACCCAAAGGCTCTTTTCAGA	3008	Hs.248133	GO:0006334|GO:0016584|GO:0005634|GO:0000786|GO:0003677|GO:0005515	histone cluster 1, H1e [Source:HGNC Symbol;Acc:4718]	638.046	140.328	9.99867	6.85057
ASHGA5P053407	8.82067	3.14089	8.82067	up	protein_coding	NM_001011670	CCDS55233.1	CHCHD7	RefSeq	1619	chr8	+	57124314	57131176	NM_001011667, NM_001011669	TATCTGTAAGGAATCTGATGCTTCCACCAGATGTCTGGATGAAAATAACTATGACAGGGA	79145	Hs.436913	GO:0005739	coiled-coil-helix-coiled-coil-helix domain-containing protein 7 isoform e	16071.9	3143.6	14.5309	11.39
ASHGA5P003447	8.80027	3.13755	8.80027	up	protein_coding	NM_005061	CCDS10450.1	RPL3L	RefSeq	1547	chr16	-	1994579	2004679		TTGATGTCATTGCTGTCACCAAGGGTCGAGGCGTCAAAGGGGTCACAAGCCGCTGGCATA	6123	Hs.657266	GO:0000184|GO:0003723|GO:0003735|GO:0005829|GO:0005840|GO:0006412|GO:0006412|GO:0006413|GO:0006414|GO:0006415|GO:0006614|GO:0010467|GO:0016032|GO:0016070|GO:0016071|GO:0019058|GO:0019083|GO:0022625|GO:0044267	60S ribosomal protein L3-like	181.551	38.8354	8.10726	4.96971
ASHGA5P001709	8.76007	3.13094	8.76007	up	protein_coding	NM_020485	CCDS30635.1	RHCE	RefSeq	1618	chr1	-	25688739	25747363	NM_138617	GTGCCTGCCGGTGTGTTGTAACCGAGTGCTGGGGATTCACCACATCTCCGTCATGCACTC	6006	Hs.523054	GO:0005887|GO:0008519	blood group Rh(CE) polypeptide isoform 1	3511.66	771.544	12.5055	9.37457
ASHGA5P012144	8.7529	3.12976	8.7529	up	protein_coding	ENST00000375976	CCDS4709.1	BAG6	GENCODE	3644	chr6	-	31606804	31620170		TCAGCTAGCAGAGACCTGTCGGCCATGGAGCCTAATGATAGTACCAGTACCGCTGTGGAG	7917	Hs.440900	GO:0006511|GO:0030154|GO:0007130|GO:0007283|GO:0007420|GO:0006810|GO:0030324|GO:0009790|GO:0032435|GO:0042127|GO:0016568|GO:0001822|GO:0050821|GO:0070059|GO:0045861|GO:0018393|GO:0042771|GO:0071816|GO:0005634|GO:0005737|GO:0005829|GO:0071818|GO:0005515|GO:0043022|GO:0031593|GO:0070628	BCL2-associated athanogene 6 [Source:HGNC Symbol;Acc:13919]	225.326	49.1282	8.44064	5.31088
ASHGA5P034442	8.70552	3.12193	8.70552	up	protein_coding	NM_001004699	CCDS32895.1	OR2Z1	RefSeq	945	chr19	+	8841390	8842335		GAGGTGTGGATGGCTTTGGTCAAAGTGCTTAGCAGAGCTGGACTCAGGCAAATGTGCTGA	284383	Hs.553675	GO:0004930|GO:0004984|GO:0005886|GO:0016021	olfactory receptor 2Z1	32.4536	5	5.44404	2.32211
ASHGA5P042287	8.67018	3.11606	8.67018	up	protein_coding	ENST00000359907	CCDS4571.1	HIST1H4A	GENCODE	372	chr6	+	26021906	26022278		TTTGGCGGTTAAGGTTGCTGATTTCTCCACAGCTTGCATTTCTGAACCAAAGGCCCTTTT	8359	Hs.248178	GO:0006352|GO:0048015|GO:0006334|GO:0000723|GO:0006325|GO:0034080|GO:0045653|GO:0005634|GO:0005576|GO:0000786|GO:0005654|GO:0003677|GO:0005515	histone cluster 1, H4a [Source:HGNC Symbol;Acc:4781]	731.697	163.75	10.199	7.08297
ASHGA5P012999	8.62121	3.10789	8.62121	up	protein_coding	NM_002010	CCDS9298.1	FGF9	RefSeq	4545	chr13	+	22245214	22278640		ATCCAGGGAACCAGGAAAGACCACAGCCGATTTGGCATTCTGGAATTTATCAGTATAGCA	2254	Hs.111	GO:0001525|GO:0001649|GO:0002053|GO:0002062|GO:0005104|GO:0005576|GO:0005604|GO:0005615|GO:0005737|GO:0006606|GO:0007165|GO:0007267|GO:0008083|GO:0008201|GO:0008284|GO:0008286|GO:0008543|GO:0008543|GO:0008584|GO:0010628|GO:0030178|GO:0030238|GO:0030326|GO:0030949|GO:0042472|GO:0043410|GO:0045880|GO:0048505|GO:0048566|GO:0048706|GO:0050679|GO:0051781|GO:0060045|GO:0060484|GO:0090263	fibroblast growth factor 9 precursor	32.1695	5	5.43001	2.32211
ASHGA5P032863	8.59785	3.10398	8.59785	up	protein_coding	NM_006041	CCDS11167.1	HS3ST3B1	RefSeq	2032	chr17	+	14204505	14249492		TTGAGCAGACCCGGGCTATGTACCTTACCCACGTGGCTTATCTATTGACAGAGATTATAT	9953	Hs.48384	GO:0000139|GO:0005887|GO:0005975|GO:0006024|GO:0008467|GO:0015012|GO:0015015|GO:0030203|GO:0033872|GO:0044281	heparan sulfate glucosamine 3-O-sulfotransferase 3B1	45.7884	8.64339	5.97884	2.87487
ASHGA5P006667	8.5903	3.10271	8.5903	up	protein_coding	NM_003011	CCDS6907.1	SET	RefSeq	2936	chr9	+	131451508	131458675		CGACGAGACCTCAGAAAAAGAACAGCAAGAAGCGATTGAACACATTGATGAAGTACAAAA	6418	Hs.436687	GO:0003677|GO:0004864|GO:0005515|GO:0005634|GO:0005654|GO:0005737|GO:0005783|GO:0005829|GO:0006260|GO:0006334|GO:0006337|GO:0006913|GO:0008601|GO:0010467|GO:0016070|GO:0016071|GO:0035067|GO:0042393|GO:0043234|GO:0043524|GO:0045892|GO:0048471	protein SET isoform 2	433.164	98.2516	9.41941	6.3167
ASHGA5P044254	8.54521	3.09512	8.54521	up	protein_coding	NM_003068	CCDS6146.1	SNAI2	RefSeq	2112	chr8	-	49830238	49833999		TTCAGCTGTAAATACTGTGACAAGGAATATGTGAGCCTGGGCGCCCTGAAGATGCATATT	6591	Hs.360174	GO:0000122|GO:0000122|GO:0000790|GO:0001078|GO:0001649|GO:0001837|GO:0003198|GO:0003273|GO:0003682|GO:0003705|GO:0005634|GO:0005737|GO:0006933|GO:0007219|GO:0007605|GO:0008270|GO:0010839|GO:0010957|GO:0014032|GO:0030335|GO:0032331|GO:0032642|GO:0033629|GO:0035066|GO:0035414|GO:0035921|GO:0043066|GO:0043473|GO:0043518|GO:0043565|GO:0045600|GO:0045667|GO:0050872|GO:0060021|GO:0060070|GO:0060429|GO:…	zinc finger protein SNAI2	31.8994	5	5.41723	2.32211
ASHGA5P005064	8.52796	3.0922	8.52796	up	protein_coding	ENST00000300873	CCDS12687.1	GNG8	GENCODE	213	chr19	-	47137332	47137939		ATCGACCGCATGAAGGTGTCGCAGGCAGCAGCGGAACTCCTGGCTTTCTGCGAGACGCAT	94235	Hs.283961	GO:0044281|GO:0007186|GO:0007399|GO:0007268|GO:0006184|GO:0071377|GO:0006112|GO:0005886|GO:0005576|GO:0005834|GO:0004871|GO:0003924	guanine nucleotide binding protein (G protein), gamma 8 [Source:HGNC Symbol;Acc:19664]	242.425	54.5843	8.55492	5.46272
ASHGA5P041701	8.52475	3.09166	8.52475	up	protein_coding	ENST00000244661	CCDS4573.1	HIST1H3B	GENCODE	472	chr6	-	26031816	26032288		GTAAATGTAAAGTCACTTTTTCATCAGTCTTAAAACCCAAAGGCTCTTTTCAGAGCCACC	8358	Hs.533292	GO:0006334|GO:0007596|GO:0060968|GO:0051320|GO:0005634|GO:0005576|GO:0000786|GO:0005654|GO:0003677|GO:0005515	histone cluster 1, H3b [Source:HGNC Symbol;Acc:4776]	263.028	59.4203	8.67909	5.58744
ASHGA5P042292	8.52074	3.09098	8.52074	up	protein_coding	NM_003545	CCDS4593.1	HIST1H4E	RefSeq	377	chr6	+	26204872	26205249		GCTACCGCTTAAACGACTCAGCATCTCGACTTCCCAAATCAAAGGCCCTTTTCAGGGCCG	8367	Hs.662174		histone H4	1699.58	387.142	11.4467	8.35568
ASHGA5P033145	8.5106	3.08926	8.5106	up	protein_coding	ENST00000332499	CCDS11495.1	HEXIM1	GENCODE	4785	chr17	+	43224683	43229468		GGCACATATGGTCCACTGGAGACAATGTATGATTGAGTTTTTCTTTGGTCTAAAAATTAT	10614	Hs.702240	GO:0006351|GO:0000122|GO:0007507|GO:0045892|GO:0045736|GO:0005634|GO:0005737|GO:0005515|GO:0004861|GO:0017069	hexamethylene bis-acetamide inducible 1 [Source:HGNC Symbol;Acc:24953]	15018.9	3061.79	14.4397	11.3505
ASHGA5P018796	8.50153	3.08772	8.50153	up	protein_coding	NM_001145319	CCDS3125.1	PLS1	RefSeq	3720	chr3	+	142315228	142432505		GTGGCGGCAGATATAAAGACCTGAAGATAGTCTTTTCTGTCCAAAGATGGAAAACAGTAC	5357	Hs.203637	GO:0005200|GO:0005509|GO:0005737|GO:0051015	plastin-1	35.128	6.32114	5.56623	2.47851
ASHGA5P055881	8.49629	3.08683	8.49629	up	protein_coding	NM_005484	CCDS41910.1	PARP2	RefSeq	1904	chr14	+	20811772	20826063		AGGACAGAAGACAAGCAAGATGGTATGCCAGGAAGGTCATGGGCCAGCAAAAGGGTCTCT	10038	Hs.409412	GO:0003677|GO:0003950|GO:0005654|GO:0005730|GO:0006281|GO:0006284|GO:0006471	poly [ADP-ribose] polymerase 2 isoform 1	31.7046	5	5.40895	2.32211
ASHGA5P008207	8.45878	3.08045	8.45878	up	protein_coding	NM_001128595	CCDS9897.1	TC2N	RefSeq	4842	chr14	-	92246266	92302849	NM_001128596, NM_152332	GCCAAGGAAGGTTCCAACGCTATTGAATTTATGGAAACGTTTGTATTTGCTATTAAACTT	123036	Hs.510262	GO:0005634	tandem C2 domains nuclear protein	67.1741	13.5035	6.56971	3.48926
ASHGA5P054104	8.45756	3.08024	8.45756	up	protein_coding	NM_173798	CCDS14574.1	ZCCHC12	RefSeq	2212	chrX	+	117957786	117960931		TATATTCAGATACCCTATCGTCGTCAGTCATGGCTAGCATCATTGCACGTGTCGGTAACA	170261	Hs.21417	GO:0003676|GO:0006351|GO:0006355|GO:0008270	zinc finger CCHC domain-containing protein 12	641.555	147.818	10.0083	6.92808
ASHGA5P002890	8.39895	3.07021	8.39895	up	protein_coding	NM_007098	CCDS46662.1	CLTCL1	RefSeq	5542	chr22	-	19166986	19279239		AGGAGGACTATCAGGGCTTAAGGGCATCTATCGATGCCTATGACAACTTTGACAACATCA	8218	Hs.368266	GO:0004871|GO:0005198|GO:0005515|GO:0005802|GO:0005819|GO:0005905|GO:0006886|GO:0006898|GO:0007067|GO:0007165|GO:0009653|GO:0030130|GO:0030132|GO:0030135|GO:0030136|GO:0046326	clathrin heavy chain 2 isoform 1	61.7029	12.3602	6.43642	3.36622
ASHGA5P034412	8.38889	3.06848	8.38889	up	protein_coding	NM_001163724		SMIM1	RefSeq	555	chr1	+	3689351	3692546		ATCATCTTCATCCTGGGCTACCTCACAGGCTACTATGTGCACAAGTGCAAATAAATGCTG	388588	Hs.22047	GO:0016021	uncharacterized protein LOC388588	3584.57	823.403	12.5364	9.46793
ASHGA5P004129	8.35169	3.06207	8.35169	up	protein_coding	NM_017447	CCDS42908.1	C21orf91	RefSeq	5448	chr21	-	19161283	19191703	ENST00000284881	TACAGCAGAGAGGAATTGAATTCGATGACTCTTGGTGAGGTAGAGCAACTGAATGCAAAG	54149	Hs.293811		protein EURL homolog isoform 2	396.092	92.3059	9.29007	6.22801
ASHGA5P043200	8.33891	3.05986	8.33891	up	protein_coding	NM_006188	CCDS5653.1	OCM2	RefSeq	588	chr7	-	97614012	97619416	NM_001097622	TCTGCAGTTTGCTCATTGTTTTAGCGAGGTCACGAGAGAGTCACTCATGACTTTCTTGGT	4951	Hs.510456	GO:0005509	putative oncomodulin-2	49.4461	9.76254	6.09822	3.03836
ASHGA5P011534	8.33091	3.05847	8.33091	up	protein_coding	NM_021996	CCDS6960.1	GBGT1	RefSeq	1949	chr9	-	136028339	136039301		TTTGCCGTGGGGAAGTACACTCATTTCATCCAGTCCTTCCTGGAGTCAGCCGAGGAGTTC	26301	Hs.495419	GO:0000139|GO:0006486|GO:0009247|GO:0016021|GO:0046872|GO:0047277	globoside alpha-1,3-N-acetylgalactosaminyltransferase 1	321.899	74.6629	8.97599	5.91752
ASHGA5P035410	8.32687	3.05777	8.32687	up	protein_coding	NM_003742	CCDS46444.1	ABCB11	RefSeq	4775	chr2	-	169779448	169887833		AAACTGACCTTGGTTATTATTTCTGTCAGCCCTCTCATTGGGATTGGAGCAGCCACCATT	8647	Hs.658439	GO:0000139|GO:0005215|GO:0005524|GO:0005886|GO:0005887|GO:0006699|GO:0006810|GO:0008206|GO:0008554|GO:0015126|GO:0015432|GO:0015721|GO:0015722|GO:0016020|GO:0016021|GO:0016324|GO:0042626|GO:0044281|GO:0046581|GO:0055085	bile salt export pump	154.599	34.444	7.86036	4.80259
ASHGA5P050962	8.30876	3.05463	8.30876	up	protein_coding	NM_005645	CCDS30788.1	TAF13	RefSeq	577	chr1	-	109606997	109618624		AGCCAGCCGGCAGGACGCTGTGAGTTGGCGTGCTAGTGGGATGGCAGATGAGGAAGAAGA	6884	Hs.632426	GO:0003677|GO:0003700|GO:0005515|GO:0005634|GO:0005654|GO:0005669|GO:0005669|GO:0005730|GO:0006352|GO:0006366|GO:0006366|GO:0006367|GO:0006367|GO:0006368|GO:0008022|GO:0010467|GO:0016032|GO:0046982	transcription initiation factor TFIID subunit 13	137.214	30.1763	7.67349	4.61885
ASHGA5P050587	8.29969	3.05306	8.29969	up	protein_coding	NM_144706	CCDS2038.1	C2orf15	RefSeq	1430	chr2	+	99758184	99767928		CACTACTTAAAAAGGTACCTGCAAATTACTTTCACATTTGTTCAGCTATCCTAATGGGAT	150590	Hs.352211		uncharacterized protein C2orf15	186.448	42.2817	8.14954	5.09648
ASHGA5P001730	8.23194	3.04123	8.23194	up	protein_coding	NM_021632	CCDS12845.1	ZNF350	RefSeq	2358	chr19	-	52467592	52490079		TGAAGATGGAATCCACAGTGGAGCCTGTTCAGACATATGGAAAGTTGATCATGTGCTGGA	59348	Hs.407694	GO:0003677|GO:0005515|GO:0005634|GO:0005730|GO:0006351|GO:0006355|GO:0008270|GO:0016363|GO:0017053|GO:0045892	zinc finger protein 350	392.142	92.5328	9.27279	6.23155
ASHGA5P049793	8.19821	3.03531	8.19821	up	protein_coding	NM_025185	CCDS45754.1	TANC2	RefSeq	11747	chr17	+	61086897	61505067		AGAAGAGTATAACCATGTTTCGGAATAGTCTCAAGATGCTGCTTACTGGTGGGAAATCAA	26115	Hs.410889		protein TANC2	43.8339	8.66492	5.91255	2.87724
ASHGA5P021950	8.16702	3.02981	8.16702	up	protein_coding	ENST00000545282	CCDS55266.1	C8orf47	GENCODE	596	chr8	+	99076749	99105838		TTCCCCAGCGGTGAGACAGGGGAAAAGGTGGAAACAGACATGGAGAATGAGAAAGTGAGT	203111	Hs.171455		chromosome 8 open reading frame 47 [Source:HGNC Symbol;Acc:26823]	204.77	47.2048	8.28328	5.25347
ASHGA5P026461	8.15433	3.02757	8.15433	up	protein_coding	NM_001145077	CCDS44621.1	LRRC10B	RefSeq	2230	chr11	+	61276271	61278490		CCCCACATGGTAATGTTTTCTTTAGAGAGAAGAAAAAACAACTGGCTGTAAACGTAAATT	390205	Hs.441122		leucine-rich repeat-containing protein 10B	10496.3	2211.06	13.9221	10.8945
ASHGA5P008201	8.13752	3.02459	8.13752	up	protein_coding	ENST00000340844	CCDS33109.1	NLRP7	GENCODE	3250	chr19	-	55434876	55458873		AACACCTACGGTTGAAGACCTATGAAACTAATTTGGAAATCAAGAAGCTGTTGGAGGAAG	199713	Hs.351118	GO:0005524	NLR family, pyrin domain containing 7 [Source:HGNC Symbol;Acc:22947]	30.4858	5	5.3467	2.32211
ASHGA5P055641	8.12691	3.02271	8.12691	up	protein_coding	ENST00000340368	CCDS5938.1	INSIG1	GENCODE	3010	chr7	+	155089485	155101945		CAGTCACCTCGGAGAACCCCACAAATTTAAGAGAGAATGGGCCAGTGTCATGCGCTGCAT	3638	Hs.520819	GO:0042472|GO:0008283|GO:0006641|GO:0045599|GO:0045717|GO:0060021|GO:0042474|GO:0006695|GO:0006991|GO:0010894|GO:0060363|GO:0008152|GO:0030967|GO:0008203|GO:0016126|GO:0016021|GO:0005789|GO:0005783|GO:0005515	insulin induced gene 1 [Source:HGNC Symbol;Acc:6083]	462.437	111.029	9.5225	6.49979
ASHGA5P042592	8.1266	3.02265	8.1266	up	protein_coding	ENST00000368605	CCDS34519.1	FAM26F	GENCODE	1109	chr6	+	116782555	116784934		AACCAGGCCAAGGCGTCGGACGTGCAGGACCTCCTGAAGGATCTGAAGGCTCAGTCGCAG	441168	Hs.381220	GO:0016021	family with sequence similarity 26, member F [Source:HGNC Symbol;Acc:33391]	202.368	46.8033	8.2651	5.24245
ASHGA5P011580	8.10283	3.01843	8.10283	up	protein_coding	NM_001185096	CCDS55349.1	AIF1L	RefSeq	3384	chr9	+	133971862	133998539		TGAAGAAGATGATCTCAGAGGTGACAGGAGGGAGTCATGATGTTTGAAGGAAAAGCCAAC	83543	Hs.4944	GO:0005509|GO:0005737|GO:0005884|GO:0005925|GO:0015629|GO:0032587|GO:0051015	allograft inflammatory factor 1-like isoform 4	35.1345	6.75064	5.56654	2.54812
ASHGA5P009937	8.09184	3.01647	8.09184	up	protein_coding	NM_015569	CCDS53431.1	DNM3	RefSeq	7659	chr1	+	171810620	172381857		TGGAAGGCATCTCTACTAAGAGCTGGGGTCTATCCTGACAAATCTGTAGGGAACAACAAA	26052	Hs.654775	GO:0003924|GO:0005515|GO:0005525|GO:0005543|GO:0005739|GO:0005874|GO:0006184|GO:0006897|GO:0007416|GO:0014069|GO:0043197|GO:0046847|GO:0048471	dynamin-3 isoform a	188.732	43.9657	8.16931	5.15285
ASHGA5P049285	8.08994	3.01613	8.08994	up	protein_coding	NM_001033081	CCDS30682.1	MYCL1	RefSeq	3624	chr1	-	40361095	40367687		CCTCCCGCAGGGAGCGGACATGGACTACGACTCGTACCAGCACTATTTCTACGACTATGA	4610	Hs.437922	GO:0003677|GO:0003677|GO:0003700|GO:0005634|GO:0006355|GO:0046983	protein L-Myc-1 isoform 1	114.294	25.177	7.38066	4.36454
ASHGA5P052450	8.08782	3.01575	8.08782	up	protein_coding	NM_181676	CCDS4283.1	PPP2R2B	RefSeq	2182	chr5	-	145969067	146435700	NM_001127381, NM_004576, NM_181674, NM_181675, NM_181677, NM_181678	CCAGGACAAGGTTAACTAGGTGGACAAGTTATTACTTAATAATCTCACATACTGAATACT	5521	Hs.655213	GO:0000159|GO:0005515|GO:0005739|GO:0005741|GO:0005856|GO:0006915|GO:0007165|GO:0008601	serine/threonine-protein phosphatase 2A 55 kDa regulatory subunit B beta isoform isoform b	128.628	28.7427	7.5651	4.54935
ASHGA5P041713	8.08731	3.01566	8.08731	up	protein_coding	NM_003543	CCDS4604.1	HIST1H4H	RefSeq	374	chr6	-	26285353	26285727		TGGCTAAGGCTCCTGCTTGCTGCACTCTTATTTTCATTTTCAACCAAAGGCCCTTTTCAG	8365	Hs.591790		histone H4	1222.12	291.139	10.9532	7.93753
ASHGA5P034315	8.03869	3.00696	8.03869	up	protein_coding	ENST00000389534	CCDS46161.1	ZNF841	GENCODE	3876	chr19	-	52567718	52599018		GCCAAGTGAAAATAGCGAGGAACCCAAACTGTGGGGAATGCATGAAAGGCGTGATCACCG	284371		GO:0006351|GO:0006355|GO:0005634|GO:0005622|GO:0003677|GO:0008270|GO:0003676	zinc finger protein 841 [Source:HGNC Symbol;Acc:27611]	200.871	47.0287	8.25498	5.24801
ASHGA5P000965	8.0317	3.00571	8.0317	up	protein_coding	NM_001275	CCDS9906.1	CHGA	RefSeq	2079	chr14	+	93389444	93401638		TGAACAGCCCTATGAATAAAGGGGATACCGAGGTGATGAAATGCATCGTTGAGGTCATCT	1113	Hs.150793	GO:0005576|GO:0008217|GO:0030141|GO:0030658	chromogranin-A preproprotein	62.1353	13.0459	6.4467	3.44099
ASHGA5P041191	8.02414	3.00435	8.02414	up	protein_coding	NM_001144956	CCDS53368.1	RIIAD1	RefSeq	473	chr1	+	151694012	151702082		CAGCGGCCCGACCCCGGGGCGCTTAGCGCAGCGCAGCTGGAGCAGCTGCGAAAATTCAAG	284485	Hs.297967	GO:0007165|GO:0008603	RIIa domain-containing protein 1	30.1021	5	5.32646	2.32211
ASHGA5P011758	7.99923	2.99986	7.99923	up	protein_coding	NM_003165	CCDS6874.1	STXBP1	RefSeq	3976	chr9	+	130374485	130454995		TTTGAGGATCAGGCTCCAACAATGGAGTGAGAGCCAAAGAAACAAAGATCCACACACATC	6812	Hs.288229	GO:0000149|GO:0002576|GO:0005737|GO:0005739|GO:0005829|GO:0005886|GO:0005886|GO:0006112|GO:0006904|GO:0007268|GO:0007269|GO:0007274|GO:0007412|GO:0010807|GO:0014047|GO:0015031|GO:0016188|GO:0017075|GO:0019905|GO:0031091|GO:0032229|GO:0042802|GO:0043234|GO:0043524|GO:0044281|GO:0045956|GO:0050796|GO:0060292|GO:0070527	syntaxin-binding protein 1 isoform a	110.136	24.4785	7.32449	4.32463
ASHGA5P045497	7.99898	2.99982	7.99898	up	protein_coding	NM_006336	CCDS6910.1	ZER1	RefSeq	4299	chr9	-	131492066	131534198		AGATGAAACTCCTGACAACTGCGAGATGTTCCTCAATTTCAACGGCATGAAGCTCTTCCT	10444	Hs.147950	GO:0000221|GO:0004842|GO:0015991|GO:0016567|GO:0031462|GO:0046961|GO:0051438	protein zer-1 homolog	985.128	237.773	10.6394	7.63958
ASHGA5P055527	7.9961	2.9993	7.9961	up	protein_coding	NM_014505	CCDS8997.1	KCNMB4	RefSeq	4725	chr12	+	70760061	70828072		TTCTCTTAAAGGGGAAGGAGGCTTGTAGAAAGCAAAGTACAGAAGCTGTACTCATCGGCA	27345	Hs.525529	GO:0001508|GO:0005513|GO:0005515|GO:0005886|GO:0005887|GO:0006813|GO:0007268|GO:0007596|GO:0008076|GO:0015269|GO:0019228|GO:0019229|GO:0046928	calcium-activated potassium channel subunit beta-4	875.482	211.081	10.463	7.46373
ASHGA5P013467	7.98856	2.99794	7.98856	up	protein_coding	NM_001445	CCDS4349.1	FABP6	RefSeq	587	chr5	+	159656436	159665729	ENST00000393982, NM_001130958	AGAATTATGATGAGTTCATGAAGCTCCTTGGGATCTCCAGCGATGTAATCGAAAAGGCCC	2172	Hs.519719	GO:0005215|GO:0005634|GO:0005737|GO:0005794|GO:0005829|GO:0006629|GO:0008206|GO:0008285|GO:0008289|GO:0015721|GO:0044281	gastrotropin isoform 2	294.998	71.0093	8.84393	5.84599
ASHGA5P047855	7.95691	2.99221	7.95691	up	protein_coding	ENST00000321255	CCDS31375.1	OR51V1	GENCODE	966	chr11	-	5220964	5221930		AGTGTCAAGACCCAACAGATTCATACCAGAATGCTTAGACTCTTTTCTCTGAAAAGATAT	283111	Hs.553670	GO:0007186|GO:0007608|GO:0050911|GO:0016021|GO:0005886|GO:0004930|GO:0004984	olfactory receptor, family 51, subfamily V, member 1 [Source:HGNC Symbol;Acc:19597]	31.059	5.67445	5.37499	2.38278
ASHGA5P054718	7.93152	2.9876	7.93152	up	protein_coding	NM_001165030	CCDS53600.1	TMEM41B	RefSeq	862	chr11	-	9316638	9336315		AAGTACTTGTAGCTTATTTTGCTACATATATTTTGTATCCTTTTAACTGAAAAAATGTTT	440026	Hs.594563	GO:0016021	transmembrane protein 41B isoform 2	969.928	236.337	10.6192	7.6316
ASHGA5P001278	7.92985	2.98729	7.92985	up	protein_coding	NM_000088	CCDS11561.1	COL1A1	RefSeq	5927	chr17	-	48261456	48279000		TGGCTGCACGAGTCACACCGGAGCCTGGGGCAAGACAGTGATTGAATACAAAACCACCAA	1277	Hs.172928	GO:0001501|GO:0001568|GO:0001649|GO:0001957|GO:0001958|GO:0005201|GO:0005515|GO:0005576|GO:0005584|GO:0005615|GO:0005788|GO:0007411|GO:0007596|GO:0007601|GO:0007605|GO:0010718|GO:0010812|GO:0015031|GO:0030168|GO:0030198|GO:0030199|GO:0030335|GO:0031012|GO:0031012|GO:0031960|GO:0032964|GO:0034504|GO:0034505|GO:0042542|GO:0042802|GO:0043434|GO:0043589|GO:0045893|GO:0048407|GO:0048706|GO:0050900|GO:…	collagen alpha-1(I) chain preproprotein	340.636	83.0989	9.05961	6.07231
ASHGA5P004377	7.91429	2.98446	7.91429	up	protein_coding	ENST00000291187	CCDS42574.1	ZNF229	GENCODE	4964	chr19	-	44930425	44952665		GAGGAATCCTCTGGGAGACAAGAATGGAAAGGATACGGAGTATATTCAAGATGAAGAATT	7772	Hs.709348	GO:0006351|GO:0006355|GO:0005634|GO:0005622|GO:0003677|GO:0008270|GO:0003676	zinc finger protein 229 [Source:HGNC Symbol;Acc:13022]	29.7005	5	5.30657	2.32211
ASHGA5P042314	7.91013	2.9837	7.91013	up	protein_coding	NM_003511	CCDS4634.1	HIST1H2AL	RefSeq	470	chr6	+	27833106	27833576		GGCAAATAATGTCTCCATAGAATCACTTTCCAATACAACGGCTCTTTTCAGAGCCACCTA	8332	Hs.233568		histone H2A type 1	966.49	236.263	10.6149	7.63116
ASHGA5P052225	7.86773	2.97595	7.86773	up	protein_coding	NM_001160174	CCDS6007.1	NAT1	RefSeq	2038	chr8	+	18079176	18081198		GTTTTCCTTGCTTAGGGGATCATGGACATTGAAGCATATCTTGAAAGAATTGGCTATAAG	9	Hs.591847	GO:0004060|GO:0005829|GO:0006805|GO:0044281	arylamine N-acetyltransferase 1 isoform a	232.914	56.5566	8.49106	5.51512
ASHGA5P013126	7.84681	2.97211	7.84681	up	protein_coding	NM_015000	CCDS31761.1	STK38L	RefSeq	5110	chr12	+	27397077	27478890		GAGACAACTGGCATATTCCACAGTTGGGACACCAGATTACATTGCTCCAGAAGTATTCAT	23012	Hs.184523	GO:0000287|GO:0003779|GO:0004674|GO:0005515|GO:0005524|GO:0005634|GO:0005730|GO:0005737|GO:0005886|GO:0006468|GO:0007243|GO:0015629|GO:0043231|GO:0051128	serine/threonine-protein kinase 38-like	449.33	111.539	9.47889	6.50678
ASHGA5P052602	7.84331	2.97146	7.84331	up	protein_coding	NM_021058	CCDS4618.1	HIST1H2BJ	RefSeq	481	chr6	-	27100094	27100575		TAAGTAAACAGTGAGTTGGTTGCAAACTCTCAACCCTAACGGCTCTTTTAAGAGCCACCC	8970	Hs.656567	GO:0000786|GO:0003677|GO:0005634|GO:0006334|GO:0042742|GO:0046982	histone H2B type 1-J	208.194	50.0325	8.30912	5.33766
ASHGA5P000914	7.80355	2.96413	7.80355	up	protein_coding	NM_014433	CCDS13803.1	RTDR1	RefSeq	1286	chr22	-	23401592	23484241		TTAATGTCAGCATATCTCGAGAGGGCAAGAAACAGGTGTGTCATTTTGACGTCATCCCCA	27156	Hs.526920	GO:0003674|GO:0005575|GO:0008150	rhabdoid tumor deletion region protein 1	297.64	73.2797	8.8551	5.89097
ASHGA5P055396	7.79749	2.96301	7.79749	up	protein_coding	NM_213566	CCDS119.1	DFFA	RefSeq	3408	chr1	-	10520602	10532613		TCTAGTCAGGATTTGGAGGTGGGCGGAAACCAGGGTCACTGAGCTACAGAGGAGGACATG	1676	Hs.484782	GO:0000790|GO:0004536|GO:0005634|GO:0005654|GO:0005737|GO:0005829|GO:0006309|GO:0006309|GO:0006915|GO:0006917|GO:0006921|GO:0035556|GO:0043066	DNA fragmentation factor subunit alpha isoform 2	10182.4	2248.38	13.8798	10.9168
ASHGA5P003970	7.78664	2.961	7.78664	up	protein_coding	NM_001151	CCDS34114.1	SLC25A4	RefSeq	4420	chr4	+	186064416	186071538		CTATGATACTGCCAAGGGGATGCTGCCTGACCCCAAGAACGTGCACATTTTTGTGAGCTG	291	Hs.246506	GO:0000002|GO:0005471|GO:0005515|GO:0005739|GO:0005741|GO:0005743|GO:0005887|GO:0006091|GO:0006112|GO:0006810|GO:0008637|GO:0015207|GO:0015853|GO:0015866|GO:0015867|GO:0016032|GO:0019048|GO:0019899|GO:0044281|GO:0050796|GO:0051935|GO:0060547	ADP/ATP translocase 1	8456.14	1905.94	13.6453	10.6843
ASHGA5P007816	7.77634	2.95909	7.77634	up	protein_coding	NM_006454	CCDS3361.1	MXD4	RefSeq	3773	chr4	-	2249159	2263739		GAAAAGCACAGACGAGCCAAACTCAGGCTGTACCTTGAGCAGCTCAAGCAACTGGTGCCC	10608	Hs.655020	GO:0000122|GO:0003677|GO:0003714|GO:0005634|GO:0006351|GO:0008285|GO:0046983	max dimerization protein 4	98.9997	22.3103	7.15464	4.19555
ASHGA5P033754	7.69725	2.94434	7.69725	up	protein_coding	NM_182978	CCDS11851.1	GNAL	RefSeq	6491	chr18	+	11689013	11885683	NM_001142339, NM_001261443	ATGTGAAAAAACTTTGGGACGATGAAGGCGTGAAGGCATGCTTTGAGAGATCCAACGAAT	2774	Hs.136295	GO:0001664|GO:0001975|GO:0003924|GO:0004871|GO:0005525|GO:0005834|GO:0005886|GO:0006184|GO:0007165|GO:0007189|GO:0007190|GO:0007191|GO:0007193|GO:0007268|GO:0007608|GO:0031000|GO:0031234|GO:0031683|GO:0046872	guanine nucleotide-binding protein G(olf) subunit alpha isoform 1	28.9091	5	5.26646	2.32211
ASHGA5P007630	7.68968	2.94292	7.68968	up	protein_coding	NM_181726	CCDS3841.1	ANKRD37	RefSeq	934	chr4	+	186317839	186321390		GGAAGTGCTGATGTCACGTGGGTTATGAAGAAGTCTGAAGAACGCCTTCATTTCATGCAA	353322	Hs.508154	GO:0005634|GO:0005737	ankyrin repeat domain-containing protein 37	390.528	98.6517	9.26719	6.32427
ASHGA5P034284	7.66341	2.93799	7.66341	up	protein_coding	NM_018111	CCDS42589.1	C19orf73	RefSeq	765	chr19	-	49621653	49622397		GGGTCAAATATCTTTAAATAAAGTGCCAGGAACAATAAATACTGTACAGGAAGAGAGTGC	55150	Hs.458310		putative uncharacterized protein C19orf73	2191.53	552.575	11.8199	8.88188
ASHGA5P050911	7.64529	2.93457	7.64529	up	protein_coding	ENST00000338244	CCDS13085.1	SLC23A2	GENCODE	6944	chr20	-	4833001	4982145	NM_203327	TAACAGGAATCGATCAAGTGTTGAACGTCCTTCTCACAACTGCTATGTTTGTAGGGGGCT	9962	Hs.516866	GO:0055085|GO:0044281|GO:0006810|GO:0006979|GO:0006139|GO:0019852|GO:0006766|GO:0006767|GO:0015993|GO:0015851|GO:0015882|GO:0070904|GO:0016021|GO:0005737|GO:0005886|GO:0016020|GO:0005624|GO:0016323|GO:0005887|GO:0016324|GO:0009925|GO:0005215|GO:0008523|GO:0008520|GO:0015205|GO:0015229|GO:0070890	solute carrier family 23 (nucleobase transporters), member 2 [Source:HGNC Symbol;Acc:10973]	212.034	52.3068	8.33526	5.40069
ASHGA5P029855	7.62699	2.93111	7.62699	up	protein_coding	NM_207355		POTEB	RefSeq	2132	chr15	-	22051852	22083137	ENST00000299443, NM_001005356, NM_001136213, NM_001145442, NM_001257362, NR_027480	CTGATGGAAATATTCAAGATGAGTATGGAAATACCGCTCTACACTATGCTATCTACAATG	339010	Hs.442712		POTE ankyrin domain family member B	28.8161	5.09096	5.26171	2.3306
ASHGA5P002736	7.61968	2.92973	7.61968	up	protein_coding	ENST00000262178	CCDS5950.1	VIPR2	GENCODE	3944	chr7	-	158820865	158937649		TACTGTTTCCTGAACAGTGAGGTGCAGTGCGAGCTGAAGCGAAAATGGCGAAGCCGGTGC	7434	Hs.585052	GO:0007186|GO:0007165|GO:0007267|GO:0007166|GO:0007190|GO:0016021|GO:0005886|GO:0016020|GO:0005887|GO:0004930|GO:0004888|GO:0004999	vasoactive intestinal peptide receptor 2 [Source:HGNC Symbol;Acc:12695]	28.6448	5	5.25184	2.32211
ASHGA5P001779	7.6189	2.92958	7.6189	up	protein_coding	NM_020126	CCDS12727.1	SPHK2	RefSeq	2964	chr19	+	49122547	49133663	NM_001204159	TGAATGGACACCTTGAAGCAGAGGAGCAGCAGGACCAGAGGCCAGACCAGGAGCTGACCG	56848	Hs.528006	GO:0004143|GO:0005515|GO:0005524|GO:0005765|GO:0005829|GO:0005829|GO:0006644|GO:0006665|GO:0006669|GO:0007205|GO:0008283|GO:0008481|GO:0016020|GO:0017016|GO:0030148|GO:0044281	sphingosine kinase 2 isoform a	296.717	74.8159	8.85136	5.92178
ASHGA5P037304	7.61131	2.92814	7.61131	up	protein_coding	ENST00000328264		DSCR4	GENCODE	1098	chr21	-	39426312	39493454		AGGGTGACCCTCTTCTCAAGGAAATGGGTGTCATCAATTTTCTACACTATTAAAGATATA	10281	Hs.23251	GO:0008150|GO:0005575|GO:0003674	Down syndrome critical region gene 4 [Source:HGNC Symbol;Acc:3045]	518.189	131.731	9.6815	6.75335
ASHGA5P001969	7.58532	2.92321	7.58532	up	protein_coding	NM_022073	CCDS9646.1	EGLN3	RefSeq	2722	chr14	-	34393420	34420284		GAGGTCTAAGGCAATGGTGGCTTGCTATCCGGGAAATGGAACAGGTTATGTTCGCCACGT	112399	Hs.135507	GO:0001666|GO:0005506|GO:0005515|GO:0005634|GO:0005654|GO:0005737|GO:0005829|GO:0006915|GO:0006919|GO:0016702|GO:0018126|GO:0018401|GO:0031418|GO:0031545|GO:0033554|GO:0042127|GO:0043523|GO:0061418|GO:0071456	egl nine homolog 3	69.2735	15.5784	6.6154	3.69218
ASHGA5P007571	7.54601	2.91571	7.54601	up	protein_coding	NM_173791	CCDS7600.1	PDZD8	RefSeq	3853	chr10	-	119042605	119134937		AATGTAGCAGGTTACTCATTTTTGGATCCTATGACAGAGAGGCAAATGTTCATTGCACAC	118987	Hs.501149	GO:0005622|GO:0007010|GO:0019048|GO:0022604|GO:0035556|GO:0046872	PDZ domain-containing protein 8	28.3985	5	5.23783	2.32211
ASHGA5P043060	7.48134	2.9033	7.48134	up	protein_coding	NM_007009	CCDS5509.1	ZPBP	RefSeq	1227	chr7	-	49977023	50132860	NM_001159878	GGAATTCATTGCCTTCAATGCAATAGCAGCCTGGTGTATGGAGCAAAAACGTGCTTATAA	11055	Hs.388841	GO:0001669|GO:0001675|GO:0005576|GO:0007339	zona pellucida-binding protein 1 isoform 1 precursor	28.1682	5	5.22541	2.32211
ASHGA5P010579	7.47599	2.90226	7.47599	up	protein_coding	NM_178150	CCDS7072.1	FBXO18	RefSeq	3604	chr10	+	5932165	5979558		GAGCGCCACATGAGACGGTTTAAGCGGAAGCATCTTACTGCCATTGACTGCCAGCATTTG	84893	Hs.498543	GO:0003677|GO:0004003|GO:0005524|GO:0005634	F-box only protein 18 isoform 2	66.9199	15.2385	6.56308	3.66082
ASHGA5P054332	7.47546	2.90216	7.47546	up	protein_coding	NM_020394	CCDS44344.1	ZNF695	RefSeq	3392	chr1	-	247148624	247171395		GAAATTGTGGGTGAGTGGAAAGGGCAGAAGGCAAGTTATAATGGACTTGACCTATGCTCA	57116	Hs.669893	GO:0003676|GO:0005634|GO:0006355|GO:0008270	zinc finger protein 695 isoform 1	183.182	46.055	8.12199	5.21983
ASHGA5P054694	7.47153	2.9014	7.47153	up	protein_coding	NM_032127	CCDS7760.1	FAM160A2	RefSeq	3507	chr11	-	6232563	6255941		AGCATGCCTCATGGGCACGAGGTGGGCCTAGCAGAGAGACAGGGAGAAGGGAGGACATCA	84067	Hs.501793	GO:0005515|GO:0007032|GO:0007040|GO:0008333|GO:0015031|GO:0045022|GO:0070695	FTS and Hook-interacting protein isoform 1	28.1271	5	5.22352	2.32211
ASHGA5P004726	7.46788	2.9007	7.46788	up	protein_coding	NM_001145816	CCDS54821.1	HPGD	RefSeq	2880	chr4	-	175411327	175444049		CTCAGCAGCGCCCACCATTGATTGCCAATGGATTGATAACACTCATTGAAGATGATGCTT	3248	Hs.596913	GO:0003824|GO:0004957|GO:0005634|GO:0005730|GO:0005737|GO:0005829|GO:0006693|GO:0007179|GO:0007565|GO:0007567|GO:0016404|GO:0019372|GO:0030728|GO:0042803|GO:0045786|GO:0051287|GO:0070403|GO:0070493|GO:0097070	15-hydroxyprostaglandin dehydrogenase [NAD(+)] isoform 2	96.0916	22.5932	7.11296	4.21226
ASHGA5P036597	7.46572	2.90028	7.46572	up	protein_coding	NM_004609	CCDS33432.1	TCF15	RefSeq	1227	chr20	-	584636	590910		GCTGCTGGGCGACTCGGCCGACGACGGGCAGCCGTGCTTCCGTGCCGCGGGCAGTGCCAA	6939	Hs.437	GO:0001756|GO:0003016|GO:0003677|GO:0003700|GO:0005634|GO:0006351|GO:0006357|GO:0007498|GO:0016265|GO:0042755|GO:0043583|GO:0043588|GO:0046983|GO:0048339|GO:0048644|GO:0048705|GO:0050884	transcription factor 15	128.399	31.1002	7.56235	4.66207
ASHGA5P053858	7.45594	2.89839	7.45594	up	protein_coding	NM_013318	CCDS48044.1	PRRC2B	RefSeq	11062	chr9	+	134305476	134375575		ACTAGATGACATTTCATCGCAATGTCCGATCGTTTGGGGCAAATTACCAAGGGCAAGGAT	84726	Hs.495349	GO:0005515	protein PRRC2B	53.3208	11.9238	6.21179	3.3134
ASHGA5P017809	7.4369	2.8947	7.4369	up	protein_coding	NM_001122752	CCDS3203.1	SERPINI1	RefSeq	1696	chr3	+	167453431	167543357		TGTGTGGGAGGCTTGAAACTGTTACAATATGGCTTTCCTTGGACTCTTCTCTTTGCTGGT	5274	Hs.478153	GO:0004867|GO:0005576|GO:0007417|GO:0007422|GO:0010951|GO:0030155|GO:0030162	neuroserpin precursor	259.357	67.2553	8.65951	5.76481
ASHGA5P051979	7.38721	2.88503	7.38721	up	protein_coding	NM_001657	CCDS3565.1	AREG	RefSeq	1270	chr4	+	75310852	75320726		AAACTTCGACAAGAGAATGGAAATGTACATGCTATAGCATAACTGAAGATAAAATTACAG	374	Hs.270833		amphiregulin preproprotein	589.583	155.224	9.88793	7.0029
ASHGA5P039064	7.38103	2.88382	7.38103	up	protein_coding	NM_173552	CCDS3130.1	C3orf58	RefSeq	4370	chr3	+	143690639	143711210		TTGCGCCTGCTGGACTTCCTCAACGTGAAGAACGTGTACTTCGCGCAGTACGGCGAGCCC	205428	Hs.288954	GO:0000139|GO:0005576|GO:0030126	deleted in autism protein 1 isoform a precursor	330.639	86.1389	9.01124	6.12742
ASHGA5P047190	7.33318	2.87444	7.33318	up	protein_coding	ENST00000425520	CCDS44502.1	FRG2B	GENCODE	890	chr10	-	135438602	135440299	NM_001005217, NR_037925	TATCGGGAAAACTGCAGGAAAAGAAAAATGAGTTCCAAGGACAGCTGCCAAGACACAGCA	441581	Hs.690471	GO:0005634	FSHD region gene 2 family, member B [Source:HGNC Symbol;Acc:33518]	76.1074	17.8388	6.75532	3.88088
ASHGA5P053726	7.3287	2.87356	7.3287	up	protein_coding	NM_001490	CCDS6653.1	GCNT1	RefSeq	5606	chr9	+	79074067	79122332	NM_001097633, NM_001097634, NM_001097635, NM_001097636	TAAAACACTGACCATTACGGGCAATTTTATGAACAAGAAGAAGGATACACAAAACGTACC	2650	Hs.521568	GO:0000139|GO:0003829|GO:0005615|GO:0006493|GO:0016021|GO:0016266|GO:0032868|GO:0043687|GO:0044267|GO:0048729|GO:0060993	beta-1,3-galactosyl-O-glycosyl-glycoprotein beta-1,6-N-acetylglucosaminyltransferase	97.4583	23.3727	7.13208	4.25852
ASHGA5P004172	7.32719	2.87326	7.32719	up	protein_coding	NM_022783	CCDS6331.1	DEPTOR	RefSeq	2631	chr8	+	120885899	121063157		AAGGCCTTTATGAGAGGACAGAGGCTATATGAAAAGCTGATGAGCCCTGAAAACACACTC	64798	Hs.112981	GO:0005515|GO:0005622|GO:0006469|GO:0032007|GO:0035556|GO:0042981|GO:0045792	DEP domain-containing mTOR-interacting protein	670.625	177.121	10.0777	7.20447
ASHGA5P046616	7.32195	2.87223	7.32195	up	protein_coding	NM_001143978		ZCCHC18	RefSeq	3055	chrX	+	103357106	103360533		TTCCAAAAAGCGCGAGCATCTTGTTGTATTCAGATACCCTATCGTCGTCAGTCATGGCTA	644353	Hs.648338	GO:0003676|GO:0008270	putative zinc finger CCHC domain-containing protein 18	237.052	62.0122	8.51994	5.64772
ASHGA5P006748	7.28653	2.86523	7.28653	up	protein_coding	ENST00000323205	CCDS54527.1	GCAT	GENCODE	1656	chr22	+	38203911	38213183		TGAGCTCTGGGCCCAGTCCTGTGGCCGGTTGAAGAATCAGGCAGGAGCCAGGGCTCTGAG	23464	Hs.54609	GO:0009058|GO:0008152|GO:0016874|GO:0016740|GO:0030170|GO:0008890	glycine C-acetyltransferase [Source:HGNC Symbol;Acc:4188]	118.306	29.1601	7.43511	4.56988
ASHGA5P011743	7.26584	2.86113	7.26584	up	protein_coding	NM_004096	CCDS7303.1	EIF4EBP2	RefSeq	7531	chr10	+	72163860	72188374		AACAACTTGAACAATCACGACAGGAAACATGCAGTTGGGGATGATGCTCAGTTCGAGATG	1979	Hs.621200	GO:0005515|GO:0006412|GO:0008190|GO:0008286|GO:0019933|GO:0045947	eukaryotic translation initiation factor 4E-binding protein 2	3619.82	955.097	12.5503	9.68919
ASHGA5P027760	7.26507	2.86098	7.26507	up	protein_coding	NM_002234	CCDS8536.1	KCNA5	RefSeq	2886	chr12	+	5153084	5155954		GAAGAAAGGCAAATCTGACTTTTTCTGTGCGCCTTAAACAATTCTTGTAACTTTCTTCAA	3741	Hs.150208	GO:0001666|GO:0005102|GO:0005251|GO:0005251|GO:0005794|GO:0005886|GO:0005886|GO:0005901|GO:0006813|GO:0007268|GO:0008076|GO:0014704|GO:0015271|GO:0015271|GO:0019870|GO:0019901|GO:0042391|GO:0043266|GO:0043267|GO:0045121|GO:0050796|GO:0051260|GO:0051393|GO:0051481|GO:0055075|GO:0060081|GO:0060372|GO:0071435|GO:0071435|GO:0086014|GO:0086089|GO:0086091|GO:0097110	potassium voltage-gated channel subfamily A member 5	167.978	43.0255	7.98333	5.12236
ASHGA5P050394	7.20632	2.84926	7.20632	up	protein_coding	NM_030797	CCDS1688.1	FAM49A	RefSeq	4702	chr2	-	16730729	16847134		GCTTCAGTAGAGCTCTGCTCAAAGAAGAGGATCTATGTGCTGACCTCAGAAGATGTATAT	81553	Hs.467769	GO:0005622	protein FAM49A	1932.35	517.301	11.6349	8.78561
ASHGA5P051191	7.20391	2.84878	7.20391	up	protein_coding	NM_016335	CCDS13754.1	PRODH	RefSeq	2423	chr22	-	18900286	18924066		CGGGTACCGCCGTCCCGCCATGGCTCTGAGGCGCGCCCTGCCCGCGCTGCGCCCCTGCAT	5625	Hs.517352	GO:0004657|GO:0005743|GO:0005759|GO:0006537|GO:0006560|GO:0006562|GO:0008631|GO:0010133|GO:0019470|GO:0034641|GO:0044281|GO:0071949	proline dehydrogenase 1, mitochondrial isoform 1	568.164	152.937	9.82803	6.97925
ASHGA5P052603	7.19545	2.84709	7.19545	up	protein_coding	NM_021064	CCDS4619.1	HIST1H2AG	RefSeq	498	chr6	+	27100816	27101314		CTTTGTGGTTGCTCGTAGTGAGTTGCGCTCGCTATGTCTGGACGTGGCAAGCAGGGAGGC	8969	Hs.51011	GO:0000786|GO:0003677|GO:0005634|GO:0006334|GO:0019899|GO:0046982	histone H2A type 1	77.2157	18.4667	6.77843	3.93134
ASHGA5P008311	7.17335	2.84265	7.17335	up	protein_coding	NM_024548	CCDS2944.1	CEP97	RefSeq	4439	chr3	+	101443493	101486181		AGAAGCTTTCAGATTCCTTTGGAACCAGGTAAGGTCTCTACAGGTTTGGCAACAGACAGT	79598	Hs.444135	GO:0005515|GO:0005516|GO:0005634|GO:0005730|GO:0005737|GO:0005813	centrosomal protein of 97 kDa	34.4315	7.54187	5.53716	2.69451
ASHGA5P045644	7.16682	2.84133	7.16682	up	protein_coding	ENST00000355728	CCDS31114.1	OR2T6	GENCODE	927	chr1	+	248550909	248551836		TATACCATCCTCACACCCTTATTAAACCCTCTCATCTACAGTCTGAGGAACAGGGATGTG	254879	Hs.626884	GO:0007186|GO:0016021|GO:0005886|GO:0004930|GO:0004984	olfactory receptor, family 2, subfamily T, member 6 [Source:HGNC Symbol;Acc:15018]	576.358	155.77	9.85031	7.00898
ASHGA5P052183	7.15961	2.83988	7.15961	up	protein_coding	NM_033267	CCDS3868.1	IRX2	RefSeq	3070	chr5	-	2746278	2751769		TACCTATAGAAGGGCCGAGCACAGCAATGCAAGTAAGTGGGCACCCTGGTGCTTCCCAGA	153572	Hs.282089	GO:0003700|GO:0005634|GO:0043565|GO:0072086|GO:0072272	iroquois-class homeodomain protein IRX-2	171.954	44.8102	8.02194	5.18206
ASHGA5P018497	7.15809	2.83957	7.15809	up	protein_coding	NM_021032	CCDS3301.1	FGF12	RefSeq	6174	chr3	-	191857181	192126838		CGGAGACCAGAACCCCAGCTCAAAGGGATTGTGACAAGGTTATTCAGCCAGCAGGGATAC	2257	Hs.390250	GO:0005104|GO:0005615|GO:0005634|GO:0007165|GO:0007254|GO:0007267|GO:0007399|GO:0007507|GO:0008083|GO:0008201|GO:0008543	fibroblast growth factor 12 isoform 1	178.145	46.7094	8.08011	5.24054
ASHGA5P008456	7.14999	2.83794	7.14999	up	protein_coding	NM_153358	CCDS12273.1	ZNF791	RefSeq	2495	chr19	+	12721731	12740676		GCATCTATAGGGGAAAAATGGGAAGACCCGAATGTTGAAGATCAACACAAAAACCAAGGA	163049	Hs.720677	GO:0003677|GO:0005634|GO:0006351|GO:0006355|GO:0008270	zinc finger protein 791	194.045	51.3511	8.212	5.37406
ASHGA5P013026	7.14609	2.83715	7.14609	up	protein_coding	NM_001287	CCDS32361.1	CLCN7	RefSeq	4236	chr16	-	1494933	1525085		TGCGCGCCAGTCACCACGTTCTGCGCTTTTCCGAGTCGGACATATGAGCAGCGTGGAGCT	1186	Hs.459649	GO:0005247|GO:0005254|GO:0005524|GO:0005765|GO:0006810|GO:0009268|GO:0015297|GO:0016021|GO:0031410	H(+)/Cl(-) exchange transporter 7 isoform a	34.3981	7.55954	5.53572	2.69857
ASHGA5P014173	7.12621	2.83313	7.12621	up	protein_coding	NM_001100421	CCDS42909.1	C21orf91	RefSeq	5388	chr21	-	19161283	19191703		AGAGAGGAATAAGTTTTTGAAGAGTTAACTCACCAAGTGCAAGAAAAAGATTCTTTGGCC	54149	Hs.293811		protein EURL homolog isoform 3	179.798	47.4809	8.09454	5.2614
ASHGA5P013640	7.11806	2.83148	7.11806	up	protein_coding	NM_001024944	CCDS47597.1	ASL	RefSeq	2001	chr7	+	65540833	65558329		GTTTGGGCGGGAGGACAAGGAAGCTGTGTTTGAAGTGTCAGACACTATGAGTGCCGTGCT	435	Hs.632015	GO:0000050|GO:0000050|GO:0004056|GO:0005737|GO:0005829|GO:0006475|GO:0006527|GO:0034641|GO:0042450|GO:0044281	argininosuccinate lyase isoform 2	8518.65	2091.82	13.6574	10.8259
ASHGA5P004294	7.10482	2.8288	7.10482	up	protein_coding	NM_015904	CCDS42721.1	EIF5B	RefSeq	4698	chr2	+	99953833	100016728		AAGAGCGAAGACAGCACCAAGGATGACATTGATCTTGATGCCTTGGCTGCAGAAATAGAA	9669	Hs.158688	GO:0003743|GO:0003743|GO:0003924|GO:0005515|GO:0005525|GO:0005829|GO:0006412|GO:0006413|GO:0006446|GO:0006446|GO:0010467|GO:0044267	eukaryotic translation initiation factor 5B	14792.3	3555.88	14.4067	11.5779
ASHGA5P001445	7.09813	2.82744	7.09813	up	protein_coding	NM_015896	CCDS2825.1	ZMYND10	RefSeq	1780	chr3	-	50378536	50383156		AAGTTTTGCCAAGGGACGGCTACTCAAGCTTCGGGCCTTCCTCACAGACACACTGCTGGA	51364	Hs.526735	GO:0005515|GO:0005737|GO:0008270	zinc finger MYND domain-containing protein 10	369.408	100.188	9.17408	6.34664
ASHGA5P012012	7.09018	2.82582	7.09018	up	protein_coding	NM_018421	CCDS35080.1	TBC1D2	RefSeq	3330	chr9	-	100961279	101018003		GGGGACGAAGTACAACGAGAAGGAGATCTTGAGGCTACAGAATGGCCTGGAAATCTACCA	55357	Hs.371016	GO:0005097|GO:0005543|GO:0005634|GO:0005737|GO:0016023|GO:0030054|GO:0031410|GO:0032851|GO:0045296	TBC1 domain family member 2A isoform 2	161.519	42.3265	7.92397	5.09815
ASHGA5P009246	7.08577	2.82492	7.08577	up	protein_coding	NM_172083	CCDS5488.1	CAMK2B	RefSeq	4025	chr7	-	44256748	44365230		AAGAAAGCAGATGGAGTCAAGGAGTCTTCTGACAGTGCCAATACCACCATAGAGGATGAA	816	Hs.351887	GO:0000082|GO:0002030|GO:0003779|GO:0004683|GO:0005516|GO:0005524|GO:0005654|GO:0005815|GO:0005829|GO:0005886|GO:0006468|GO:0006816|GO:0007165|GO:0007268|GO:0010976|GO:0014733|GO:0018105|GO:0019221|GO:0030666|GO:0032222|GO:0033017|GO:0046686|GO:0046777|GO:0048169|GO:0050885|GO:0051233|GO:0051823|GO:0051924|GO:0060333|GO:0060466|GO:0060998|GO:0061003|GO:0090129	calcium/calmodulin-dependent protein kinase type II subunit beta isoform 7	26.812	5	5.14704	2.32211
ASHGA5P001973	7.08401	2.82457	7.08401	up	protein_coding	NM_001801	CCDS4121.1	CDO1	RefSeq	1627	chr5	-	115140429	115152405		TACATCAATGATTCCATTGGCTTACATCGAGTAGAGAACATCAGCCATACGGAACCTGCT	1036	Hs.442378	GO:0000096|GO:0000097|GO:0000098|GO:0005829|GO:0006534|GO:0006954|GO:0007595|GO:0008198|GO:0017172|GO:0017172|GO:0019448|GO:0033762|GO:0034641|GO:0042412|GO:0042412|GO:0043200|GO:0044281|GO:0045471|GO:0051384|GO:0051591|GO:0055114	cysteine dioxygenase type 1	207.745	55.2987	8.30605	5.48148
ASHGA5P021801	7.0712	2.82196	7.0712	up	protein_coding	NM_001168325	CCDS53835.1	TESC	RefSeq	958	chr12	-	117476727	117537251		TCAGCCTACCATTCGGAACCTGCGCAAGGGACCCAGTGGCCTGGCTGATGAGATCAATTT	54997	Hs.525709	GO:0000287|GO:0001726|GO:0004860|GO:0005509|GO:0005515|GO:0005634|GO:0005634|GO:0005737|GO:0005886|GO:0008285|GO:0008584|GO:0010628|GO:0019212|GO:0030027|GO:0030219|GO:0030854|GO:0032417|GO:0032587|GO:0033628|GO:0042803|GO:0045654|GO:0045893|GO:0050821|GO:0051604|GO:0071300|GO:0072661	tescalcin isoform 2	186.4	49.6776	8.14933	5.32737
ASHGA5P007693	7.05722	2.8191	7.05722	up	protein_coding	NM_079421	CCDS12244.1	CDKN2D	RefSeq	1162	chr19	-	10677137	10679655		AGGAGGGAGGGCCGCCAGTGTCGACATGCTGCTGGAGGAGGTTCGCGCCGGCGACCGGCT	1032	Hs.435051	GO:0000079|GO:0000080|GO:0000082|GO:0000278|GO:0000731|GO:0004861|GO:0005634|GO:0005737|GO:0005829|GO:0007050|GO:0007605|GO:0008285|GO:0009411|GO:0019901|GO:0030308|GO:0032526|GO:0033280|GO:0042326|GO:0043154|GO:0048102	cyclin-dependent kinase 4 inhibitor D	320.919	87.5985	8.97104	6.15194
ASHGA5P034516	7.05269	2.81817	7.05269	up	protein_coding	NM_024578	CCDS12351.1	OCEL1	RefSeq	1124	chr19	+	17337054	17340028		TGAAGGGTAAACTGAGGCATCTCAAGACTCAGATCCAGAAATTCGATGACCAAGGAGACA	79629	Hs.422676		occludin/ELL domain-containing protein 1	2465.8	677.215	11.9988	9.18059
ASHGA5P019128	7.05242	2.81812	7.05242	up	protein_coding	NM_001130157	CCDS46945.1	MLF1	RefSeq	2336	chr3	+	158288952	158324249	NM_001195433, NM_001195434	ATCAGGACATTGAGTCCATTCTTGCACACCGAGAAAATATGCGACAGATGATAAGAAGTT	4291	Hs.85195	GO:0002318|GO:0003677|GO:0005515|GO:0005634|GO:0005634|GO:0005737|GO:0005737|GO:0006351|GO:0007050|GO:0019904	myeloid leukemia factor 1 isoform 2	1748.47	478.479	11.489	8.67087
ASHGA5P010823	7.04179	2.81594	7.04179	up	protein_coding	NM_000488	CCDS1313.1	SERPINC1	RefSeq	1599	chr1	-	173872941	173886516		ATTTCTTGAGGTAAATGAAGAAGGCAGTGAAGCAGCTGCAAGTACCGCTGTTGTGATTGC	462	Hs.75599	GO:0002020|GO:0004867|GO:0004867|GO:0005515|GO:0005576|GO:0005576|GO:0005615|GO:0005886|GO:0007584|GO:0007596|GO:0008201|GO:0010951|GO:0030162|GO:0050728	antithrombin-III precursor	26.6619	5	5.13806	2.32211
ASHGA5P029903	7.02551	2.8126	7.02551	up	protein_coding	ENST00000448116	CCDS44233.1	SHC1	GENCODE	3481	chr1	-	154934773	154943223	NM_183001	CTGGCCAACCCGGCTGGGGGGCGCCCAGGGTCTAAGGGGGAGCCAGGAAGGGCAGCTGAT	6464	Hs.433795	GO:0007507|GO:0048661|GO:0035556|GO:0031100|GO:0008284|GO:0001525|GO:0001666|GO:0040008|GO:0000187|GO:0016337|GO:0035094|GO:0007568|GO:0009636|GO:0045907|GO:0008286|GO:0030168|GO:0042542|GO:0051384|GO:0031175|GO:0045740|GO:0031532|GO:0030968|GO:0050900|GO:0007596|GO:0007176|GO:0007265|GO:0007173|GO:0000165|GO:0008543|GO:0048011|GO:0006987|GO:0030036|GO:0030182|GO:0014070|GO:0032868|GO:0005634|GO:…	SHC (Src homology 2 domain containing) transforming protein 1 [Source:HGNC Symbol;Acc:10840]	26.6078	5	5.13472	2.32211
ASHGA5P011130	7.02366	2.81222	7.02366	up	protein_coding	NM_002506	CCDS882.1	NGF	RefSeq	1052	chr1	-	115828536	115880857		CCACACTGAGGTGCATAGCGTAATGTCCATGTTGTTCTACACTCTGATCACAGCTTTTCT	4803	Hs.2561	GO:0000186|GO:0005057|GO:0005163|GO:0005576|GO:0005615|GO:0005768|GO:0005788|GO:0005796|GO:0006915|GO:0006954|GO:0007169|GO:0007202|GO:0007264|GO:0007265|GO:0007422|GO:0007613|GO:0008083|GO:0008284|GO:0008344|GO:0008624|GO:0009314|GO:0009612|GO:0010628|GO:0019233|GO:0031175|GO:0031954|GO:0032455|GO:0032496|GO:0035094|GO:0042493|GO:0043434|GO:0043524|GO:0045773|GO:0045786|GO:0046928|GO:0048011|GO:…	beta-nerve growth factor precursor	120.291	30.8601	7.46404	4.65182
ASHGA5P029956	7.02197	2.81188	7.02197	up	protein_coding	NM_139265	CCDS10081.1	EHD4	RefSeq	2904	chr15	-	42191638	42264755		TTATCAGCAGGCTACCGGAAATCTACATTCAGCTACAGCGAGAATACCAGATTTCTGCAG	30844	Hs.143703	GO:0003676|GO:0003924|GO:0005509|GO:0005515|GO:0005524|GO:0005525|GO:0005634|GO:0005783|GO:0005886|GO:0006907|GO:0030100|GO:0031901|GO:0032456|GO:0050731|GO:0051260|GO:0055038|GO:0071363	EH domain-containing protein 4	255.896	70.0592	8.63892	5.82704
ASHGA5P012541	6.98188	2.80362	6.98188	up	protein_coding	NM_001102612	CCDS53977.1	PGPEP1L	RefSeq	1139	chr15	-	99511458	99548885	NM_001167902	ATGCAGGCAGATACGTCTGTGATTATACCTATTACCTGTCTCTGCATCATGGAAAGGGCT	145814	Hs.592021	GO:0006508|GO:0008234	pyroglutamyl-peptidase 1-like protein isoform 1	64.0257	15.5691	6.49514	3.69153
ASHGA5P011467	6.9709	2.80134	6.9709	up	protein_coding	ENST00000371610	CCDS33485.1	PARD6B	GENCODE	4615	chr20	+	49348080	49370278		CAAAAGAAGGAAGAAGCAGACTACAGTGCCTTTGGTACAGACACGCTAATAAAGAAGAAG	84612	Hs.589848	GO:0007049|GO:0051301|GO:0007409|GO:0030334|GO:0006461|GO:0007163|GO:0007043|GO:0070830|GO:0045216|GO:0034329|GO:0005634|GO:0005737|GO:0005886|GO:0005829|GO:0005923|GO:0005938|GO:0045177|GO:0005515	par-6 partitioning defective 6 homolog beta (C. elegans) [Source:HGNC Symbol;Acc:16245]	175.194	47.153	8.05292	5.25158
ASHGA5P033330	6.95849	2.79877	6.95849	up	protein_coding	NM_002758	CCDS11686.1	MAP2K6	RefSeq	1879	chr17	+	67410837	67538470		ATCCTTCGATTTCCCTATGATTCATGGGGAACTCCATTTCAGCAGCTCAAACAGGTGGTA	5608	Hs.463978	GO:0000187|GO:0002224|GO:0002755|GO:0002756|GO:0004674|GO:0004708|GO:0004713|GO:0005524|GO:0005654|GO:0005829|GO:0005856|GO:0006351|GO:0006355|GO:0006915|GO:0006975|GO:0007050|GO:0007165|GO:0008063|GO:0019901|GO:0034130|GO:0034134|GO:0034138|GO:0034142|GO:0035666|GO:0035872|GO:0042493|GO:0042692|GO:0043065|GO:0045087|GO:0051149|GO:0051403|GO:0060048|GO:0070423	dual specificity mitogen-activated protein kinase kinase 6	970.972	268.491	10.6202	7.82142
ASHGA5P053530	6.95493	2.79804	6.95493	up	protein_coding	NM_153015	CCDS6310.1	TMEM74	RefSeq	2087	chr8	-	109795345	109799770		GTACAGAGTTAATTCTGGTTGTGAATATCTTGAGAGTCTGCCTTGGCATTTTATAATATG	157753	Hs.99439	GO:0000421|GO:0005765|GO:0006914|GO:0016021|GO:0031410	transmembrane protein 74	998.885	276.953	10.6626	7.86454
ASHGA5P042527	6.9389	2.79471	6.9389	up	protein_coding	NM_005613	CCDS1243.1	RGS4	RefSeq	3371	chr1	+	163038763	163046592	NM_001102445, NM_001113381	TCTTTCCTGCTTGCGAATTCCAAGCTGTTAAATAAGATGTGCAAAGGGCTTGCAGGTCTG	5999	Hs.386726	GO:0000188|GO:0005096|GO:0005516|GO:0005737|GO:0005829|GO:0005886|GO:0008277|GO:0038032|GO:0043547|GO:0043547	regulator of G-protein signaling 4 isoform 2	45.1076	10.6907	5.95578	3.16107
ASHGA5P030346	6.91775	2.7903	6.91775	up	protein_coding	NM_001005241	CCDS32173.1	OR4N4	RefSeq	1343	chr15	+	22382472	22383815		TCTGTCAAGTGGATTTTATAATAAGAAACTGAGAAGGAGGAATTCTGGCTGGAATTCATA	283694	Hs.525666	GO:0004930|GO:0004984|GO:0005886|GO:0016021	olfactory receptor 4N4	26.21	5	5.11242	2.32211
ASHGA5P042299	6.89899	2.78639	6.89899	up	protein_coding	ENST00000244519	CCDS4611.1	BTN3A3	GENCODE	3002	chr6	+	26440699	26453643	NM_197974	TTCTTGTGGAGACAACAGAAGGAAAAAATTGCTCTGTCCAGGGAGACAGAAAGAGAGCGA	10384	Hs.167741	GO:0016021|GO:0005515	butyrophilin, subfamily 3, member A3 [Source:HGNC Symbol;Acc:1140]	196.879	53.8205	8.22927	5.44288
ASHGA5P016752	6.88958	2.78442	6.88958	up	protein_coding	ENST00000433805	CCDS44921.1	COQ10A	GENCODE	1410	chr12	+	56661066	56664750		TTTGGATAATGCTTTTGCAAGTTGTACGAGAAGGGAAGTTCTCGGGGTTTCTGACCTCCT	93058	Hs.4096		coenzyme Q10 homolog A (S. cerevisiae) [Source:HGNC Symbol;Acc:26515]	69.8488	17.3722	6.627	3.84259
ASHGA5P001666	6.88528	2.78352	6.88528	up	protein_coding	NM_000665	CCDS5709.1	ACHE	RefSeq	2225	chr7	-	100487614	100493541		AGCGCCACCGACACGCTCGACGAGGCGGAGCGCCAGTGGAAGGCCGAGTTCCACCGCTGG	43	Hs.154495	GO:0001507|GO:0001540|GO:0001919|GO:0002076|GO:0003990|GO:0003990|GO:0004091|GO:0004104|GO:0005515|GO:0005518|GO:0005576|GO:0005576|GO:0005605|GO:0005615|GO:0005634|GO:0005788|GO:0005794|GO:0005886|GO:0006260|GO:0006581|GO:0006644|GO:0006656|GO:0007155|GO:0007155|GO:0007268|GO:0007271|GO:0007399|GO:0007416|GO:0007416|GO:0007517|GO:0008283|GO:0009611|GO:0009986|GO:0016020|GO:0016787|GO:0017171|GO:…	acetylcholinesterase isoform E4-E6 precursor	33.1411	7.53553	5.47684	2.69332
ASHGA5P002887	6.87944	2.78229	6.87944	up	protein_coding	ENST00000263182	CCDS7862.1	BBOX1	GENCODE	1886	chr11	+	27062508	27149354		ATGAATCCAGGTGATGTGATTACTTTTGATAACTGGCGCTTACTTCATGGCCGACGTAGC	8424	Hs.591996	GO:0055114|GO:0044281|GO:0034641|GO:0045329|GO:0005829|GO:0005739|GO:0043231|GO:0015629|GO:0008270|GO:0016491|GO:0005506|GO:0016702|GO:0016706|GO:0008336	butyrobetaine (gamma), 2-oxoglutarate dioxygenase (gamma-butyrobetaine hydroxylase) 1 [Source:HGNC Symbol;Acc:964]	26.0657	5	5.10441	2.32211
ASHGA5P005288	6.86028	2.77827	6.86028	up	protein_coding	NM_005252	CCDS9841.1	FOS	RefSeq	2158	chr14	+	75745480	75748937		ACTCCAAGCGGAGACAGACCAACTAGAAGATGAGAAGTCTGCTTTGCAGACCGAGATTGC	2353	Hs.25647	GO:0002224|GO:0002755|GO:0002756|GO:0003700|GO:0005515|GO:0005634|GO:0005654|GO:0005730|GO:0006306|GO:0006357|GO:0006366|GO:0006954|GO:0007179|GO:0008063|GO:0034130|GO:0034134|GO:0034138|GO:0034142|GO:0034614|GO:0035666|GO:0043565|GO:0044212|GO:0045087|GO:0045893|GO:0046983|GO:0051090|GO:0051403|GO:0060395|GO:0070412	proto-oncogene c-Fos	156.984	42.5568	7.88469	5.10642
ASHGA5P000701	6.85626	2.77742	6.85626	up	protein_coding	NM_006931	CCDS8586.1	SLC2A3	RefSeq	3938	chr12	-	8071823	8088892		AAGACTTGAATTAGATTACAGCGATGGGGACACAGAAGGTCACCCCAGCTCTGATATTTG	6515	Hs.419240	GO:0005355|GO:0005886|GO:0005975|GO:0006766|GO:0006767|GO:0008645|GO:0015758|GO:0016021|GO:0019852|GO:0044281|GO:0055085	solute carrier family 2, facilitated glucose transporter member 3	200.109	54.886	8.24828	5.47086
ASHGA5P043493	6.84635	2.77533	6.84635	up	protein_coding	NM_003088	CCDS5342.1	FSCN1	RefSeq	2812	chr7	+	5632435	5646287		ATCAACTGCGGCAACAAGTACCTGACGGCCGAGGCGTTCGGGTTCAAGGTGAACGCGTCC	6624	Hs.118400	GO:0001725|GO:0003779|GO:0005515|GO:0005737|GO:0008144|GO:0008283|GO:0015629|GO:0016477|GO:0030036|GO:0030054|GO:0030175|GO:0030674|GO:0048870|GO:0051015|GO:0051017|GO:0071437	fascin	65.8213	16.3634	6.53843	3.76309
ASHGA5P009573	6.83074	2.77204	6.83074	up	protein_coding	NM_022443	CCDS3182.1	MLF1	RefSeq	2219	chr3	+	158288952	158324249		CCTTCTTCTCTGAGTCCATTCTTGCACACCGAGAAAATATGCGACAGATGATAAGAAGTT	4291	Hs.85195	GO:0002318|GO:0003677|GO:0005515|GO:0005634|GO:0005634|GO:0005737|GO:0005737|GO:0006351|GO:0007050|GO:0019904	myeloid leukemia factor 1 isoform 1	2062.95	581.495	11.7297	8.9577
ASHGA5P007641	6.83073	2.77204	6.83073	up	protein_coding	NM_001101376	CCDS44126.1	FAM183A	RefSeq	530	chr1	+	43613593	43622067		CTCCGCAAGATTCATACAGTCACCAGGAAGCCCATGTCTTGGCATGATAACCTGGAGGAA	440585	Hs.657614		protein FAM183A	2491.75	705.557	12.0146	9.24261
ASHGA5P003069	6.82438	2.7707	6.82438	up	protein_coding	NM_002357	CCDS1896.1	MXD1	RefSeq	5630	chr2	+	70142172	70170076	NM_001202513	CAAATCCAAAAAGAATAACAGCAGTAGCAGATCAACTCACAATGAAATGGAGAAGAATAG	4084	Hs.468908	GO:0003677|GO:0003700|GO:0003712|GO:0003714|GO:0005634|GO:0005730|GO:0005737|GO:0005739|GO:0006351|GO:0007275|GO:0008283|GO:0046983	max dimerization protein 1 isoform 1	82.5772	21.0449	6.88031	4.10961
ASHGA5P053964	6.8125	2.76818	6.8125	up	protein_coding	NM_016243	CCDS1431.1	CYB5R1	RefSeq	1675	chr1	-	202931000	202936404		TACTCACAAAAGATGCGATTCACCTACTGAGCATCCTCCAGCTTCCCTGGTGCTGTTCGC	51706	Hs.334832	GO:0004128|GO:0016021|GO:0016126	NADH-cytochrome b5 reductase 1	11053.8	2820.21	14.0041	11.2359
ASHGA5P008022	6.78289	2.7619	6.78289	up	protein_coding	NM_198443	CCDS10850.1	NRN1L	RefSeq	633	chr16	+	67918780	67920271		ACCATCTGCAGGTCTTGGAATGACTTCCATGCCTGTGCCTCTCAGGTCCTGTCAGGCTGT	123904	Hs.435464	GO:0005886|GO:0007399|GO:0031225	neuritin-like protein precursor	340.007	96.7362	9.05649	6.29459
ASHGA5P012049	6.77759	2.76077	6.77759	up	protein_coding	NM_006920	CCDS33316.1	SCN1A	RefSeq	8100	chr2	-	166845669	166930149		TCTGCCAGAGGGAACAACCACTGAAACTGAAATGAGAAAGAGAAGGTCAAGTTCTTTCCA	6323	Hs.22654	GO:0001518|GO:0005248|GO:0006814|GO:0016021|GO:0030018	sodium channel protein type 1 subunit alpha isoform 2	25.6676	5	5.08289	2.32211
ASHGA5P014047	6.77271	2.75973	6.77271	up	protein_coding	NM_003316	CCDS13651.1	TTC3	RefSeq	9021	chr21	+	38455246	38575408		ACAGCGTCAAACTTGTGCACCATGGACAATTTTGCTGAGGGAGATTTCACTGTGGCGGAT	7267	Hs.368214	GO:0004842|GO:0005515|GO:0005634|GO:0005730|GO:0005739|GO:0006511|GO:0008270|GO:0070936	E3 ubiquitin-protein ligase TTC3	51.3585	12.6376	6.1551	3.39536
ASHGA5P002524	6.74213	2.7532	6.74213	up	protein_coding	NM_015662	CCDS1755.1	IFT172	RefSeq	5430	chr2	-	27667239	27712571		AAGCAGCTTGATGCAGCCATTAATCACTACATCGAAGCCAGGTGCTCCATTAAGGCAATT	26160	Hs.127401	GO:0001841|GO:0005929|GO:0007224|GO:0007368|GO:0009953|GO:0016485|GO:0042384	intraflagellar transport protein 172 homolog	25.5416	5	5.07532	2.32211
ASHGA5P049690	6.73313	2.75128	6.73313	up	protein_coding	NM_001145080	CCDS45703.2	C17orf104	RefSeq	4688	chr17	+	42733761	42753165		AGCTGATGTGGTAAAGCCTTTACAAGATACAGTAAACTGTGAAGATAAAGTCCATGAAAG	284071	Hs.349758		uncharacterized protein C17orf104	25.5097	5	5.07339	2.32211
ASHGA5P051320	6.72223	2.74894	6.72223	up	protein_coding	NM_014291	CCDS13957.1	GCAT	RefSeq	1504	chr22	+	38203911	38212906		TGAGCTCTGGGTAAGGACGAGAAGAGCCAAGGTCCGCCTACTGCCACAGGGTCAAAGGAG	23464	Hs.54609	GO:0005634|GO:0005739|GO:0006520|GO:0008890|GO:0009058|GO:0019518|GO:0030170	2-amino-3-ketobutyrate coenzyme A ligase, mitochondrial isoform 2 precursor	8389.86	2198.32	13.6382	10.8892
ASHGA5P015362	6.71206	2.74676	6.71206	up	protein_coding	NM_014178	CCDS9634.1	STXBP6	RefSeq	1970	chr14	-	25281305	25519095		GCTGGAGTAGATTCACTGCGTGCTGTCCTCACTTGTTCTACAATGAGTGCCAAATCTGCT	29091	Hs.508958	GO:0005737|GO:0016021|GO:0016192	syntaxin-binding protein 6	69.0279	17.6155	6.60951	3.86275
ASHGA5P046105	6.70124	2.74443	6.70124	up	protein_coding	NM_016378	CCDS35200.1	VCX2	RefSeq	817	chrX	-	8137984	8139308	ENST00000381059, ENST00000381089, NM_001001888	AGAGATCTCACCAGCGGGGTGCTTGCCATTCTGAAGATAATAAAATGAATGTGTTGCAAA	51480	Hs.279737	GO:0003674|GO:0005575|GO:0008150	variable charge X-linked protein 2	1267.21	363.551	11.016	8.27153
ASHGA5P000836	6.69218	2.74248	6.69218	up	protein_coding	NM_015316	CCDS41997.1	PPP1R13B	RefSeq	4976	chr14	-	104200087	104313927		TGTACCTGGAGAAAAACGTACTGAAAATGGGGTTGGGAATCCACGTGTTGAACTTACCCT	23368	Hs.709297	GO:0005515|GO:0005634|GO:0005730|GO:0005737|GO:0005737|GO:0005886|GO:0006915|GO:0006917|GO:0045786	apoptosis-stimulating of p53 protein 1	98.1358	25.7987	7.1428	4.40032
ASHGA5P055717	6.65401	2.73422	6.65401	up	protein_coding	ENST00000204726	CCDS9281.1	GOLGA3	GENCODE	9252	chr12	-	133345494	133405288		CAGATGGAGGAGCACGCCCTGACGGTGCACGAGTCTCTGTCCTCGTGGACGCCGCTGGAG	2802	Hs.507333	GO:0006891|GO:0005634|GO:0000139|GO:0005794|GO:0032580|GO:0017119|GO:0005793|GO:0005215|GO:0005515	golgin A3 [Source:HGNC Symbol;Acc:4426]	239.834	68.9639	8.53743	5.8032
ASHGA5P012150	6.61855	2.72652	6.61855	up	protein_coding	NM_201628	CCDS152.2	KAZN	RefSeq	6047	chr1	+	14925212	15444544		TACGTCAAGGCCTGCACGGAGAACGTGAAGAGCGGGAAGGTGCTGCTGAGCCTGAGTGAC	23254	Hs.368823	GO:0001533|GO:0005634|GO:0005730|GO:0005737|GO:0030057|GO:0031424|GO:0031965|GO:0043231	kazrin isoform E	26.4537	5.81322	5.12529	2.39877
ASHGA5P004214	6.61728	2.72624	6.61728	up	protein_coding	NM_001048	CCDS3288.1	SST	RefSeq	665	chr3	-	187386693	187388201		GGGGAAGCAGGAACTGGCCAAGTACTTCTTGGCAGAGCTGCTGTCTGAACCCAACCAGAC	6750	Hs.12409	GO:0005179|GO:0005576|GO:0005615|GO:0006972|GO:0007166|GO:0007186|GO:0007267|GO:0007268|GO:0007584|GO:0007586|GO:0008285|GO:0008628|GO:0009408|GO:0030334|GO:0042493|GO:0043025|GO:0043200|GO:0048545	somatostatin preproprotein	186.76	53.2089	8.15223	5.42599
ASHGA5P013286	6.60957	2.72456	6.60957	up	protein_coding	NM_003234	CCDS3312.1	TFRC	RefSeq	5241	chr3	-	195776154	195808961		GCGGCTGCAGGTTCTTCTGTGTGGCAGTTCAGAATGATGGATCAAGCTAGATCAGCATTC	7037	Hs.529618	GO:0004998|GO:0005576|GO:0005768|GO:0005886|GO:0005887|GO:0005905|GO:0006508|GO:0006879|GO:0006879|GO:0008233|GO:0016020|GO:0016023|GO:0019048|GO:0033572|GO:0042470|GO:0055085	transferrin receptor protein 1	213.62	60.9704	8.34875	5.62419
ASHGA5P012805	6.59191	2.7207	6.59191	up	protein_coding	NM_001024946	CCDS47598.1	ASL	RefSeq	1983	chr7	+	65540833	65558329		GGATTCTGAGTGGGGCCATTGCAGGCAATCCCCTGGGTGTGGACCGAGAGCTGCTCCGAG	435	Hs.632015	GO:0000050|GO:0000050|GO:0004056|GO:0005737|GO:0005829|GO:0006475|GO:0006527|GO:0034641|GO:0042450|GO:0044281	argininosuccinate lyase isoform 3	1473.6	433.368	11.2465	8.52584
ASHGA5P011433	6.58694	2.71961	6.58694	up	protein_coding	NM_018087	CCDS583.1	TMEM48	RefSeq	4840	chr1	-	54231133	54304225	NM_001168551	ATACTGTGGCGCGTTTTGGGCTGGAGGATAGTTGCAAGTATTGTTTGGTCAGTGCTATTT	55706	Hs.476525	GO:0005643|GO:0015031|GO:0017056|GO:0031081|GO:0031965|GO:0051028|GO:0051292	nucleoporin NDC1 isoform 1	45.2763	11.3425	5.9609	3.24129
ASHGA5P005888	6.57521	2.71704	6.57521	up	protein_coding	NM_001321	CCDS9015.1	CSRP2	RefSeq	901	chr12	-	77252495	77272799		AACCAGAGAGTGTTCAGCCTCACAGGCCTACAACAAATCCAAACACTTCTAAATTTGCTC	1466	Hs.530904	GO:0003674|GO:0005634|GO:0007275|GO:0008270|GO:0030154|GO:0045445	cysteine and glycine-rich protein 2	21290.5	5354.98	14.8708	12.1538
ASHGA5P008552	6.57361	2.71668	6.57361	up	protein_coding	NM_001143993	CCDS44506.1	RASSF7	RefSeq	1746	chr11	+	560970	564025		GAGCGCCCAGGACAGGCATGTTGTTGGGACTGGCGGCCATGGAGCTGAAGGTGTGGGTGG	8045	Hs.72925	GO:0003677|GO:0005634|GO:0006355|GO:0007165	ras association domain-containing protein 7 isoform 2	46.9709	11.8341	6.01949	3.30281
ASHGA5P010661	6.56985	2.71586	6.56985	up	protein_coding	NM_181462	CCDS44325.1	MRPL55	RefSeq	882	chr1	-	228294379	228297013		GCCTGCTTGGCCTGGCAGCCTCTTCCTGGCTAGGGGGCCAGAACGCCTCTGACCACAGCC	128308	Hs.63236	GO:0003735|GO:0005762|GO:0006412	39S ribosomal protein L55, mitochondrial isoform b	714.776	209.303	10.1666	7.45079
ASHGA5P026983	6.56215	2.71417	6.56215	up	protein_coding	NM_001099850	CCDS41258.1	PRAMEF18	RefSeq	2123	chr1	-	13694888	13698405	NM_001013692	CAGGGATCTGTGTCCTAGACAGTCAGAAATAGAACCTGAAGTTCTAGAGTGAAGGAGTTA	391003	Hs.712521	GO:0008284|GO:0042974|GO:0043066|GO:0045596|GO:0045892|GO:0048387	PRAME family member 18	24.8961	5	5.03628	2.32211
ASHGA5P006328	6.55913	2.7135	6.55913	up	protein_coding	NM_080416	CCDS11609.1	SEPT4	RefSeq	1677	chr17	-	56597610	56609443	NM_080415	GGCTGCAGCCATGATCAAGCGTTTCCTGGAGGACACCACGGATGATGGAGAACTGAGCAA	5414	Hs.287518	GO:0000910|GO:0003924|GO:0005198|GO:0005515|GO:0005525|GO:0005634|GO:0005634|GO:0005730|GO:0005739|GO:0005856|GO:0006184|GO:0006915|GO:0007049|GO:0007420|GO:0009434|GO:0030382|GO:0031398|GO:0042981|GO:0043065|GO:0048240|GO:2001244	septin-4 isoform 3	38.1156	9.36952	5.69334	2.97983
ASHGA5P002682	6.54673	2.71077	6.54673	up	protein_coding	NM_015554	CCDS32277.1	GLCE	RefSeq	5043	chr15	+	69452972	69564544		TTTGATTAAGGTATGGTCTGAATATGCGTTGCTTGGCAGCTCGGGTCAACTATAAGACTT	26035	Hs.183006	GO:0000139|GO:0005794|GO:0005975|GO:0006024|GO:0015012|GO:0015012|GO:0015012|GO:0016021|GO:0016857|GO:0030203|GO:0030210|GO:0030210|GO:0044281|GO:0047464|GO:0050379	D-glucuronyl C5-epimerase	28.2129	6.58777	5.22814	2.51737
ASHGA5P016290	6.54374	2.71012	6.54374	up	protein_coding	NM_007293	CCDS47404.1	C4A	RefSeq	5426	chr6	+	31949833	31970457	NM_001252204	TGTTAGACAGGAGCATGCAGGGGGGTTTGGTGGGCAATGATGAGACTGTGGCACTCACAG	720	Hs.534847	GO:0004866|GO:0005576|GO:0005615|GO:0005886|GO:0006954|GO:0006956|GO:0006958|GO:0030449|GO:0045087	complement C4-A isoform 1 preproprotein	51.1279	13.0211	6.14815	3.43804
ASHGA5P005654	6.53241	2.70762	6.53241	up	protein_coding	ENST00000308302	CCDS1443.1	GOLT1A	GENCODE	883	chr1	-	204167287	204183220		CCTGGGTGCGCTGTTCCGGAGACTTCAAGGCACTAGCTCGATGGTCTGAAAAACAGAGAT	127845	Hs.532401	GO:0015031|GO:0016192|GO:0016021|GO:0000139	golgi transport 1A [Source:HGNC Symbol;Acc:24766]	385.395	113.704	9.24448	6.53686
ASHGA5P009480	6.52887	2.70683	6.52887	up	protein_coding	NM_001136127	CCDS44276.1	DNM3	RefSeq	7647	chr1	+	171810620	172381857		CCTGACAAATCTGTAGCTGAAAATGATGAGAATGGACAAGCAGAAAACTTTTCCATGGAC	26052	Hs.654775	GO:0003924|GO:0005515|GO:0005525|GO:0005543|GO:0005739|GO:0005874|GO:0006184|GO:0006897|GO:0007416|GO:0014069|GO:0043197|GO:0046847|GO:0048471	dynamin-3 isoform b	45.4101	11.4881	5.96605	3.25922
ASHGA5P037012	6.52553	2.70609	6.52553	up	protein_coding	NM_001172132	CCDS54454.1	HCK	RefSeq	2234	chr20	+	30639990	30689657		CCGCTGTCATGAGTTACAGTCCTTCCAGGATGTGCCTCTGAAAATGGATTGCATATAAAT	3055	Hs.655210	GO:0002522|GO:0002758|GO:0004713|GO:0004715|GO:0005515|GO:0005524|GO:0005634|GO:0005764|GO:0005794|GO:0005829|GO:0005884|GO:0005901|GO:0005925|GO:0006468|GO:0006909|GO:0006954|GO:0007155|GO:0007229|GO:0007498|GO:0008284|GO:0008360|GO:0016032|GO:0018108|GO:0019048|GO:0019221|GO:0030133|GO:0030838|GO:0031234|GO:0031663|GO:0042995|GO:0043066|GO:0043299|GO:0045728|GO:0046777|GO:0050690|GO:0050727|GO:…	tyrosine-protein kinase HCK isoform e	71.9567	18.8861	6.6678	3.9617
ASHGA5P012611	6.5083	2.70228	6.5083	up	protein_coding	NM_182966	CCDS34340.1	NEDD9	RefSeq	1329	chr6	-	11200605	11232915		GGGTAAAAAGGTGTTCCAGAGAGATGGGCAAGTGTCCTATTTCTTAGTGAGAGCCTCTAA	4739	Hs.37982	GO:0000922|GO:0005515|GO:0005634|GO:0005737|GO:0005794|GO:0005819|GO:0005925|GO:0005938|GO:0007010|GO:0007067|GO:0007155|GO:0007165|GO:0007229|GO:0030027|GO:0040008|GO:0051017|GO:0051301	enhancer of filamentation 1 isoform 2	152.945	43.6366	7.84318	5.1409
ASHGA5P054904	6.50652	2.70189	6.50652	up	protein_coding	ENST00000330574	CCDS8027.1	INTS5	GENCODE	3285	chr11	-	62414319	62420774		ATGTGGTTCAGGAAGTGCAGCAGGTGCTGTCTGAGTTTATCCGGGCCAACCCAAAGGCCT	80789	Hs.458390	GO:0016180|GO:0016021|GO:0032039|GO:0005515	integrator complex subunit 5 [Source:HGNC Symbol;Acc:29352]	85.4871	22.9096	6.93365	4.23176
ASHGA5P006326	6.48814	2.6978	6.48814	up	protein_coding	NM_002285	CCDS42723.1	AFF3	RefSeq	8153	chr2	-	100163715	100759037		AGTCACTGTGTGTCTATGAACCAGATAGAAATGCATTACGGAGGAAAGAACGAGAAAGAA	3899	Hs.444414	GO:0003690|GO:0005634|GO:0005730|GO:0006351|GO:0006355|GO:0034612|GO:0035116	AF4/FMR2 family member 3 isoform 1	24.6218	5	5.01992	2.32211
ASHGA5P009035	6.48604	2.69734	6.48604	up	protein_coding	NM_183420	CCDS5952.1	FBXO25	RefSeq	2502	chr8	+	356807	419875	NM_012173	TGCATTTCTGTCGGCACTGCAGCATTCTCTTTTGGAAGGACTCAGGACACCCCTGCACGG	26260	Hs.438454	GO:0000151|GO:0003779|GO:0004842|GO:0005515|GO:0005634|GO:0016567|GO:0016567|GO:0019005	F-box only protein 25 isoform 2	1494.03	445.736	11.2611	8.56379
ASHGA5P045388	6.48428	2.69695	6.48428	up	protein_coding	NM_014334	CCDS35098.1	FRRS1L	RefSeq	1189	chr9	-	111899580	111929571		AGTTTTTGAGAACAATCGCGTCACCTGCAGATTTAAACGCCCTGTGAATGTTCCCAGAGA	23732	Hs.347537	GO:0003674|GO:0005575|GO:0008150|GO:0016021	DOMON domain-containing protein FRRS1L	243.169	71.888	8.5612	5.86425
ASHGA5P045517	6.48284	2.69663	6.48284	up	protein_coding	NM_015046	CCDS6947.1	SETX	RefSeq	11016	chr9	-	135136826	135230372		TACTGCTTGGAGTGTGTGGCTGAGTACCACAAAGCAAGAGATGAATTGCCATTCTTGCAT	23064	Hs.460317	GO:0003677|GO:0003678|GO:0005524|GO:0005634|GO:0005654|GO:0005730|GO:0005737|GO:0006302|GO:0006396|GO:0008219|GO:0032508	probable helicase senataxin	48.8106	12.5313	6.08048	3.38385
ASHGA5P002933	6.4692	2.69359	6.4692	up	protein_coding	NM_016952	CCDS8468.1	CDON	RefSeq	8051	chr11	-	125826712	125933187		TTCAGCAGAGGAGACAGCTGTGCCCATTCAGAAACAGAGATCAACATTGTAAGTTGGAAT	50937	Hs.38034	GO:0005515|GO:0005886|GO:0007155|GO:0016021|GO:0031012|GO:0042692|GO:0051149	cell adhesion molecule-related/down-regulated by oncogenes isoform 2 precursor	87.0439	23.532	6.96194	4.26835
ASHGA5P045776	6.46397	2.69242	6.46397	up	protein_coding	NM_006200	CCDS6652.1	PCSK5	RefSeq	3369	chr9	+	78505559	78808346		GGCTGAGCAGCCATCTTAGATTTCTTTGTTCCTGTAGACTTATAGATTATTCCATATTAT	5125	Hs.368542	GO:0001822|GO:0001822|GO:0002001|GO:0004252|GO:0005615|GO:0005615|GO:0005794|GO:0005796|GO:0006465|GO:0006508|GO:0007267|GO:0007507|GO:0007566|GO:0009952|GO:0012505|GO:0016021|GO:0016485|GO:0016486|GO:0019067|GO:0019067|GO:0030141|GO:0030323|GO:0032455|GO:0035108|GO:0042089|GO:0042277|GO:0043043|GO:0048011|GO:0048566|GO:0048566|GO:0048706|GO:0048706	proprotein convertase subtilisin/kexin type 5 isoform 2 preproprotein	92.1063	24.999	7.04828	4.35586
ASHGA5P051405	6.45571	2.69058	6.45571	up	protein_coding	NM_003178		SYN2	RefSeq	3887	chr3	+	12045861	12227226		CCCCCTCAAGGTTGTTTACAGTATATTCTCGACTGTAATGGCATTGCAGTAGGGCCAAAA	6854	Hs.445503	GO:0003824|GO:0005524|GO:0007268|GO:0007269|GO:0008021|GO:0030054	synapsin-2 isoform IIb	151.083	43.3903	7.82407	5.1335
ASHGA5P000666	6.44981	2.68926	6.44981	up	protein_coding	NM_001080431	CCDS34948.1	SLC45A4	RefSeq	3376	chr8	-	142220869	142238673		TGGAGACAGAACGCCTGCAGGTATTGACGTCTGTCAGATCTCGTCACATTGGCTGGTGCC	57210	Hs.372492	GO:0006810|GO:0016021	solute carrier family 45 member 4	71.2519	18.9328	6.65465	3.96539
ASHGA5P048239	6.44399	2.68796	6.44399	up	protein_coding	ENST00000333861	CCDS8145.1	CCDC87	GENCODE	2915	chr11	-	66357639	66360554		AGTAGTCCCATTATGTCAAGCCTTGCACAATACAAGCCAAATCTCCTATATCAAAAGAAC	55231	Hs.121072		coiled-coil domain containing 87 [Source:HGNC Symbol;Acc:25579]	2400.73	721.901	11.9651	9.27717
ASHGA5P006595	6.44158	2.68741	6.44158	up	protein_coding	NM_014905	CCDS2308.1	GLS	RefSeq	4850	chr2	+	191745546	191830270		CTGCTGCAGAGGGTCATGTTGAAGTTGTTAAATTTTTGCTGGAAGCCTGCAAAGTAAACC	2744	Hs.116448	GO:0002087|GO:0004359|GO:0004359|GO:0005515|GO:0005739|GO:0005739|GO:0005759|GO:0005829|GO:0006537|GO:0006537|GO:0006543|GO:0006543|GO:0007268|GO:0007269|GO:0007610|GO:0008652|GO:0014047|GO:0034641|GO:0044281|GO:0051289	glutaminase kidney isoform, mitochondrial isoform 1	33.8322	8.3328	5.51015	2.82273
ASHGA5P054687	6.42315	2.68328	6.42315	up	protein_coding	NM_005330	CCDS7756.1	HBE1	RefSeq	816	chr11	-	5289579	5291373		TTTGGAGATGCTATTAAAAACATGGACAACCTCAAGCCCGCCTTTGCTAAGCTGAGTGAG	3046	Hs.655195	GO:0000122|GO:0005344|GO:0005506|GO:0005829|GO:0005833|GO:0007596|GO:0019825|GO:0020037	hemoglobin subunit epsilon	152.482	44.0216	7.83811	5.15483
ASHGA5P030208	6.42284	2.68321	6.42284	up	protein_coding	NM_001717	CCDS10324.1	BNC1	RefSeq	4627	chr15	-	83924654	83953468		CTGGGCGCTTGGGGAGCCGCCCACTTCGCCGGGTCGCGCCCCGACGGCCGGAGCGTGGAT	646	Hs.459153	GO:0003677|GO:0003700|GO:0005634|GO:0005737|GO:0006351|GO:0006356|GO:0006357|GO:0008270|GO:0008284|GO:0008544|GO:0042060|GO:0050679|GO:0051276	zinc finger protein basonuclin-1	33.9685	8.39691	5.51709	2.83388
ASHGA5P009043	6.41722	2.68195	6.41722	up	protein_coding	NM_013996	CCDS5650.1	TAC1	RefSeq	1134	chr7	+	97361270	97369784	NM_013998	CTCTCACAAAATGGCTTATGAAAGGAGTGCAATGCAGAATTATGAAAGAAGACGTTAATA	6863	Hs.2563	GO:0002675|GO:0005576|GO:0005615|GO:0005886|GO:0006954|GO:0007204|GO:0007217|GO:0007218|GO:0007267|GO:0007268|GO:0007320|GO:0007616|GO:0008217|GO:0008306|GO:0009582|GO:0009725|GO:0010459|GO:0010634|GO:0019233|GO:0030424|GO:0031835|GO:0032224|GO:0032230|GO:0032496|GO:0035815|GO:0043025|GO:0043278|GO:0045760|GO:0048265|GO:0050671|GO:0051496	protachykinin-1 isoform alpha precursor	298.708	89.233	8.85936	6.17742
ASHGA5P010788	6.4093	2.68017	6.4093	up	protein_coding	NM_001105518	CCDS1367.1	SWT1	RefSeq	3820	chr1	+	185126191	185260913		CTGTGGGGCGCTTTTCAGGATGTCCAGCAAAGAATCCTGTGGGAAAAAAGAGACATCTCA	54823	Hs.134183		transcriptional protein SWT1	106.517	29.6491	7.27294	4.59277
ASHGA5P007559	6.40133	2.67837	6.40133	up	protein_coding	NM_001008534	CCDS35376.1	AKAP14	RefSeq	675	chrX	+	119029935	119054679	NM_178813	TAGTTCACAGACCAGGAATGGTTCGCTTTCGAGAAAACTGGCAGAAGAATCTTACTGATG	158798	Hs.592245	GO:0005737|GO:0007283|GO:0044442	A-kinase anchor protein 14 isoform b	24.3167	5	5.00049	2.32211
ASHGA5P003776	6.38206	2.67402	6.38206	up	protein_coding	NM_012173	CCDS5954.1	FBXO25	RefSeq	2452	chr8	+	356807	419875	NM_183420, NM_183421	TATTCTCGCCTGGCAACAACAGCTACAGGATCTTCAGATGACTAAGCAAGTGAACAATGG	26260	Hs.438454	GO:0000151|GO:0003779|GO:0004842|GO:0005515|GO:0005634|GO:0016567|GO:0016567|GO:0019005	F-box only protein 25 isoform 3	1561.32	473.934	11.3298	8.65576
ASHGA5P045683	6.38081	2.67374	6.38081	up	protein_coding	NM_002771	CCDS6545.1	PRSS3	RefSeq	823	chr9	+	33795558	33799229	NM_001197097, NM_001197098, NM_007343	TAAATACAACAGGGACACTCTGGACAATGACATCATGCTGATCAAACTCTCCTCACCTGC	5646	Hs.654513	GO:0004252|GO:0005509|GO:0005515|GO:0005576|GO:0005615|GO:0006508|GO:0006508|GO:0007586|GO:0008236|GO:0031638|GO:0043542|GO:0045087	trypsin-3 isoform 2 preproprotein	524.444	157.426	9.69941	7.02567
ASHGA5P001910	6.36855	2.67097	6.36855	up	protein_coding	NM_022044	CCDS13792.1	SDF2L1	RefSeq	876	chr22	+	21996541	21998588		AACCTGCACACGCACCACTTCCCGTCGCCGCTGTCCAACAACCAGGAGGTGAGTGCCTTT	23753	Hs.303116	GO:0005788|GO:0016020	stromal cell-derived factor 2-like protein 1 precursor	4206.8	1245.39	12.7446	10.0737
ASHGA5P006158	6.36282	2.66967	6.36282	up	protein_coding	NM_003170	CCDS32596.1	SUPT6H	RefSeq	5896	chr17	+	26989301	27029249		CTTCAGACAGTTATCTTCAGGCAGAGTGAGAAGCTGCAGCAATGTCTGATTTTGTGGAAA	6830	Hs.250429	GO:0003700|GO:0003723|GO:0005634|GO:0006338|GO:0006351|GO:0006355|GO:0006357|GO:0016788|GO:0019048|GO:0032784	transcription elongation factor SPT6	24.1767	5	4.99178	2.32211
ASHGA5P003264	6.35673	2.66829	6.35673	up	protein_coding	NM_018849	CCDS5606.1	ABCB4	RefSeq	3988	chr7	-	87031360	87105019		GGGGACAGTGTTTGTGGACTTTGGTTTTCAGCTTCTCGATGGTCAAGAAGCAAAGAAACT	5244	Hs.654403	GO:0000139|GO:0005524|GO:0005886|GO:0005887|GO:0006629|GO:0006810|GO:0008559|GO:0016020|GO:0016021|GO:0016324|GO:0042493|GO:0042626|GO:0044255|GO:0044281|GO:0046581|GO:0051384|GO:0055085	multidrug resistance protein 3 isoform B	24.1533	5	4.9904	2.32211
ASHGA5P005167	6.34651	2.66596	6.34651	up	protein_coding	NM_001024843	CCDS46712.1	TNRC6B	RefSeq	15976	chr22	+	40440820	40731812		TCCACCTCCTGGTGAAGAAAGCAAACAAGAGAAGGAGCAAGAAAGGGAAGAACAGTTAAT	23112	Hs.372082	GO:0000166|GO:0000932|GO:0003723|GO:0005829|GO:0006417|GO:0007219|GO:0010467|GO:0031047	trinucleotide repeat-containing gene 6B protein isoform 3	239.408	72.1186	8.53522	5.86926
ASHGA5P046106	6.32899	2.66197	6.32899	up	protein_coding	ENST00000262648	CCDS14130.1	KAL1	GENCODE	6314	chrX	-	8496914	8700227	ENST00000472227	TTGAAAGCTGCGAAGTTGACAATGAGTGCTCTGGGGTGAAGAAATGTTGTTCGAATGGGT	3730	Hs.521869	GO:0007411|GO:0007155|GO:0006935|GO:0006928|GO:0005886|GO:0005576|GO:0005615|GO:0005578|GO:0005515|GO:0030414|GO:0005201|GO:0004867|GO:0008201	Kallmann syndrome 1 sequence [Source:HGNC Symbol;Acc:6211]	42.6337	11.0411	5.86709	3.20511
ASHGA5P046139	6.28633	2.65222	6.28633	up	protein_coding	ENST00000441525	CCDS35222.1	DCAF8L1	GENCODE	3457	chrX	-	27996109	27999566		CCATGGATTGCTTAAAGTTCTCTCAGCTGTCCTCGAGTTTAAATTGTTTTAAAAATTGTC	139425	Hs.447365	GO:0005515	DDB1 and CUL4 associated factor 8-like 1 [Source:HGNC Symbol;Acc:31810]	158.761	47.0348	7.9005	5.24828
ASHGA5P001199	6.28527	2.65198	6.28527	up	protein_coding	NM_001040168	CCDS34586.1	LFNG	RefSeq	1403	chr7	+	2559478	2568810	NM_001040167	GGAGACCTGGATCTCGCGCCACAAGGAGATGACGTTCATCTTCACTGACGGGGAAGATGA	3955	Hs.159142	GO:0001541|GO:0003674|GO:0005576|GO:0007143|GO:0007219|GO:0007386|GO:0009887|GO:0030173|GO:0032092|GO:0033829|GO:0045747|GO:0046872	beta-1,3-N-acetylglucosaminyltransferase lunatic fringe isoform b preproprotein	23.9275	5	4.97409	2.32211
ASHGA5P019635	6.25985	2.64613	6.25985	up	protein_coding	NM_001160138	CCDS55122.1	C7orf63	RefSeq	3855	chr7	+	89874487	89940377		ATACAAATTTGTTACCAGCAAGCGAGTTCATCATACAAGATTCAAATGGCTGAAGTTGGA	79846	Hs.657403		uncharacterized protein C7orf63 isoform 2	23.8622	5	4.96824	2.32211
ASHGA5P054126	6.24999	2.64385	6.24999	up	protein_coding	NM_021796	CCDS14642.1	PLAC1	RefSeq	1126	chrX	-	133699872	133792513		GTCCATGTGATCCTCAGGTTTGGGGTCTCCTGAAGATGCTATTTCTAGAATTAGTATATA	10761	Hs.496811	GO:0001890|GO:0003674|GO:0005575|GO:0005576	placenta-specific protein 1 precursor	1736.55	535.167	11.4781	8.83426
ASHGA5P034323	6.2393	2.64138	6.2393	up	protein_coding	NM_001172675	CCDS54314.1	ZNF347	RefSeq	4245	chr19	-	53641956	53662322	NM_001172674, NM_032584	AGCCAAGTACAAATAGCAGGAAACCCAGATGGATGGGAATGGATCAAAGCTGTGATCACA	84671	Hs.467239	GO:0003677|GO:0005634|GO:0006351|GO:0006355|GO:0008270	zinc finger protein 347 isoform a	132.024	38.718	7.60745	4.96606
ASHGA5P046955	6.23883	2.64128	6.23883	up	protein_coding	NM_001242659		C1orf233	RefSeq	2104	chr1	-	1533387	1535476		TGGCGCCGGTCAGGCGCAAACCTGGCGCCAGTGTCTAAATGTCCATCATTCTCAGACCAA	643988	Hs.528816	GO:0016021	fibronectin type-III domain-containing transmembrane protein C1orf233 precursor	7052.14	2029.86	13.4289	10.7876
ASHGA5P050443	6.23277	2.63987	6.23277	up	protein_coding	NM_006449	CCDS1791.1	CDC42EP3	RefSeq	5715	chr2	-	37869024	37899342	NM_001270436, NM_001270437, NM_001270438	GGTGCTGAATGTAATGGATAAAAATAAGTAACAAGATGCCAACTTTTTTCCTTTGGGGTA	10602	Hs.369574	GO:0005519|GO:0005737|GO:0007165|GO:0008360|GO:0012505|GO:0015629|GO:0016020	cdc42 effector protein 3	263.039	81.2173	8.67924	6.03936
ASHGA5P001032	6.23015	2.63927	6.23015	up	protein_coding	NM_007003	CCDS35274.1	PAGE4	RefSeq	493	chrX	+	49593905	49598570		TGACTCAAGTTCTTCAGTTCACGATCTTCTAGTTGCAGCGATGAGTGCACGAGTGAGATC	9506	Hs.441038	GO:0003674|GO:0005575|GO:0008150	G antigen family C member 1	75.6595	20.9942	6.74616	4.1069
ASHGA5P046551	6.22637	2.63839	6.22637	up	protein_coding	ENST00000339140	CCDS35308.1	FOXR2	GENCODE	2789	chrX	+	55649832	55652621		CAAAACCTTCATAATGGGGGTACAAAAACGCCTGTAAGCTACAAAAGCAATTAATTCAAT	139628	Hs.364260	GO:0006355|GO:0007389|GO:0009790|GO:0051090|GO:0009888|GO:0048513|GO:0005667|GO:0003700|GO:0003690|GO:0043565|GO:0008134|GO:0003705|GO:0008301	forkhead box R2 [Source:HGNC Symbol;Acc:30469]	47.1283	12.5534	6.02464	3.38625
ASHGA5P054353	6.22376	2.63779	6.22376	up	protein_coding	NM_003739	CCDS7063.1	AKR1C3	RefSeq	1251	chr10	+	5136567	5149878	NM_001253909	ACAGGGAATGGATTCCAAACACCAGTGTGTAAAGCTAAATGATGGCCACTTCATGCCTGT	8644	Hs.78183	GO:0000060|GO:0001758|GO:0004032|GO:0004033|GO:0004745|GO:0004958|GO:0005622|GO:0005634|GO:0005737|GO:0006693|GO:0006693|GO:0007186|GO:0007584|GO:0008202|GO:0008284|GO:0008284|GO:0008584|GO:0009267|GO:0010942|GO:0016488|GO:0016655|GO:0018636|GO:0030216|GO:0034614|GO:0034694|GO:0035410|GO:0036131|GO:0042448|GO:0042574|GO:0044259|GO:0044597|GO:0044598|GO:0045550|GO:0045703|GO:0047017|GO:0047020|GO:…	aldo-keto reductase family 1 member C3 isoform 1	120.71	35.213	7.47018	4.83239
ASHGA5P012801	6.21859	2.63659	6.21859	up	protein_coding	NM_001135919	CCDS45021.1	SLC46A3	RefSeq	2828	chr13	-	29274217	29293150		CTTCAGACAGAGCCTGTTAAGCTGCTATTGATAGTCGGAGCTTATATACTGTGACTTCTG	283537	Hs.117167	GO:0016021|GO:0055085	solute carrier family 46 member 3 isoform b precursor	358.391	110.636	9.13151	6.49492
ASHGA5P010534	6.20617	2.6337	6.20617	up	protein_coding	NM_016332	CCDS42100.1	MSRB1	RefSeq	1386	chr16	-	1988233	1993294		TGAAGCCTTGAAGGTGTCCTGTGGCAAGTGTGGCAATGGGTTGGGCCACGAGTTCCTGAA	51734	Hs.655346	GO:0000318|GO:0005575|GO:0005634|GO:0005737|GO:0008270|GO:0030091|GO:0033743|GO:0070191	methionine-R-sulfoxide reductase B1	2183.45	675.929	11.8122	9.17846
ASHGA5P049443	6.19948	2.63215	6.19948	up	protein_coding	NM_001159936	CCDS53308.1	EBNA1BP2	RefSeq	1514	chr1	-	43629844	43638241		TCTCTGGGTCAGCAGACCACGCATGTATCCAGAGGCGCTACCTGTAGGGATCCTAAGCAA	10969	Hs.346868	GO:0005634|GO:0005730|GO:0016020|GO:0042254	probable rRNA-processing protein EBP2 isoform 1	175.964	53.2814	8.0601	5.42795
ASHGA5P005865	6.18929	2.62977	6.18929	up	protein_coding	NM_005739	CCDS45222.1	RASGRP1	RefSeq	5048	chr15	-	38780301	38857007		ATTAGCAAACACGTCCAGAGGATGGTGGATTCTGTCTTCAAGAACTATGATCACGACCAG	10125	Hs.591127	GO:0000139|GO:0005085|GO:0005509|GO:0005789|GO:0005829|GO:0005886|GO:0007165|GO:0007265|GO:0007596|GO:0008289|GO:0016020|GO:0030154|GO:0030168|GO:0051056	RAS guanyl-releasing protein 1 isoform a	33.8754	8.71033	5.51278	2.88301
ASHGA5P044679	6.17439	2.6263	6.17439	up	protein_coding	NM_001160176	CCDS55205.1	NAT1	RefSeq	1933	chr8	+	18067617	18081198	NM_000662, NM_001160170, NM_001160171, NM_001160172, NM_001160173, NM_001160175, NM_001160179	CAGCAATCTGTCTTCTGGATTAAAACTGAAGATCAACCTACTTTCAACTTACTAAGAAAG	9	Hs.591847	GO:0004060|GO:0005829|GO:0006805|GO:0044281	arylamine N-acetyltransferase 1 isoform b	227.592	70.2164	8.45697	5.83067
ASHGA5P045710	6.16503	2.62411	6.16503	up	protein_coding	NM_005893	CCDS6599.1	CCIN	RefSeq	1956	chr9	+	36169388	36171331		GCCAAGCTACCTTGCAAGATTCTTCAAAGGATTTAAACATTTTAAGTGGGAGAATAAGTA	881	Hs.115460	GO:0005200|GO:0005856|GO:0007275|GO:0007283|GO:0030154|GO:0033150	calicin	259.445	81.0546	8.66012	6.03601
ASHGA5P005197	6.15253	2.62118	6.15253	up	protein_coding	NM_001142546	CCDS30628.1	LUZP1	RefSeq	8421	chr1	-	23410515	23495351	NM_033631	AGCAAGCATGGAGGAAGAAGGGGAAGACTGTACACTCAGTGTCTACAGGCAACTGCACAA	7798	Hs.257900	GO:0003281|GO:0005634|GO:0021503|GO:0060840	leucine zipper protein 1	23.5043	5	4.94329	2.32211
ASHGA5P051865	6.11803	2.61307	6.11803	up	protein_coding	NM_032326	CCDS3341.1	TMEM175	RefSeq	1809	chr4	+	926261	952443		CTAGCAGCCACAGAGCCCACTCCCAGCCGTCCTCACCAGAGATGGACCAGGGAGGACAGG	84286	Hs.478936	GO:0016021	transmembrane protein 175	2362.96	748.028	11.9373	9.32426
ASHGA5P014300	6.10493	2.60997	6.10493	up	protein_coding	NM_001135101	CCDS46730.1	CRELD2	RefSeq	1575	chr22	+	50312282	50321186		TACAGCTCCAGAGTATGGATAGCTGCCTTCTCTCCAGCCTGTGACGAGTCCTGCAAGACG	79174	Hs.211282	GO:0005509|GO:0005515|GO:0005615|GO:0005783|GO:0005794	cysteine-rich with EGF-like domain protein 2 isoform a precursor	1061.65	332.166	10.7394	8.12942
ASHGA5P013360	6.09395	2.60738	6.09395	up	protein_coding	NM_145206	CCDS7575.2	VTI1A	RefSeq	4401	chr10	+	114206755	114578504		TGTTGCGAAGAATCATCCAGAACCGCATCCTGCTCGTCATCCTAGGGATCATCGTGGTCA	143187	Hs.194554	GO:0000139|GO:0005484|GO:0005794|GO:0006886|GO:0006888|GO:0008021|GO:0016021|GO:0031201|GO:0042147|GO:0042147|GO:0043025|GO:0048280	vesicle transport through interaction with t-SNAREs homolog 1A	2381.95	756.293	11.9487	9.34128
ASHGA5P005243	6.07472	2.60282	6.07472	up	protein_coding	NM_181900	CCDS10318.1	STARD5	RefSeq	1344	chr15	-	81605006	81616524		CCGGGAAGGCAATGGAGTTTCAGTTTCCTGGAGGCCATCTGTGGAGTTTCCAGGGAACCT	80765	Hs.513075	GO:0005829|GO:0006700|GO:0006869|GO:0008202|GO:0008289|GO:0044281	stAR-related lipid transfer protein 5	103.753	30.3668	7.23048	4.62766
ASHGA5P050995	6.06583	2.6007	6.06583	up	protein_coding	ENST00000357155	CCDS30793.1	MYBPHL	GENCODE	1372	chr1	-	109834986	109849663		GAGCAAGACTCCATCCTCTTCATCCGAGAAGCCCAACGTGCTGACTCAGGTCGCTACCAA	343263	Hs.443402	GO:0008150|GO:0005575|GO:0003674|GO:0005515	myosin binding protein H-like [Source:HGNC Symbol;Acc:30434]	451.139	143.573	9.4839	6.8832
ASHGA5P014056	6.06464	2.60042	6.06464	up	protein_coding	NM_198721	CCDS43258.1	COL25A1	RefSeq	5702	chr4	-	109731876	110223799		ATCTAGGAGAAAAGGGAGAAAAGGGATTCCGTGGCGTTAAGGGGGAAAAAGGGGAGCCAG	84570	Hs.658842	GO:0001540|GO:0005576|GO:0005581|GO:0005615|GO:0005788|GO:0005886|GO:0005887|GO:0008201|GO:0009986|GO:0016021|GO:0030198|GO:0042803|GO:0070207	collagen alpha-1(XXV) chain isoform 1	33.5403	8.80522	5.49603	2.89561
ASHGA5P042460	6.0608	2.59951	6.0608	up	protein_coding	NM_012120	CCDS34472.1	CD2AP	RefSeq	5425	chr6	+	47445524	47594996		TTCAAGGATGACAGTTTGCCCATCAAACGGGAAAGGCATGGGAATGTAGCAAGTCTTGTA	23607	Hs.485518	GO:0001726|GO:0005200|GO:0005515|GO:0005730|GO:0005737|GO:0005886|GO:0006461|GO:0006930|GO:0007067|GO:0007165|GO:0015629|GO:0017124|GO:0031941|GO:0051301	CD2-associated protein	27.4504	6.92964	5.18206	2.58256
ASHGA5P053946	6.06075	2.5995	6.06075	up	protein_coding	NM_002364	CCDS14219.1	MAGEB2	RefSeq	1628	chrX	+	30233674	30238206		ATTACGAAGAAGCTTTGAAAGATGAAGAGAAAGCCGGAGTCTGAGCCAGAGTTGTAGCCA	4113	Hs.113824		melanoma-associated antigen B2	23.193	5	4.92161	2.32211
ASHGA5P034231	6.05859	2.59898	6.05859	up	protein_coding	ENST00000222374	CCDS12627.1	CADM4	GENCODE	2176	chr19	-	44126521	44143991		ACGGTTTCGTGTGGACCGTAAGGACGACGGTGGTATCATCATCTGTGAGGCGCAGAACCA	199731	Hs.370984	GO:0007155|GO:0016021|GO:0005515	cell adhesion molecule 4 [Source:HGNC Symbol;Acc:30825]	346.915	109.781	9.08335	6.48437
ASHGA5P018489	6.05271	2.59758	6.05271	up	protein_coding	NM_001085400	CCDS43221.1	RELL1	RefSeq	3622	chr4	-	37612255	37687999		AGAGTAGCAGCAATGACTTGACTTGAAGAGCTCTAAGAGACTGAAAACTTATATGAAGTT	768211	Hs.283378	GO:0005737|GO:0005886|GO:0015630|GO:0016021	RELT-like protein 1 precursor	23.1627	5	4.9197	2.32211
ASHGA5P007438	6.04902	2.5967	6.04902	up	protein_coding	NM_006255	CCDS9752.1	PRKCH	RefSeq	3522	chr14	+	61788514	62017698		CGAGGGTTGGGTGGATCTCGAGCCAGAGGGGAAAGTATTTGTGGTAATAACCCTTACCGG	5583	Hs.333907	GO:0004697|GO:0005524|GO:0005737|GO:0005829|GO:0005829|GO:0005886|GO:0006468|GO:0007165|GO:0007596|GO:0010744|GO:0017160|GO:0019899|GO:0030168|GO:0034351|GO:0035556|GO:0045618|GO:0046872|GO:0050861|GO:0051092|GO:0060252|GO:2000810	protein kinase C eta type	23.1487	5	4.91882	2.32211
ASHGA5P014859	6.04425	2.59556	6.04425	up	protein_coding	NM_001135242	CCDS34945.1	NDRG1	RefSeq	3520	chr8	-	134249413	134309547		AAGGGACTAGGCAGGTGACAGCAGGGACATGTCTCGGGAGATGCAGGATGTAGACCTCGC	10397	Hs.372914	GO:0005515|GO:0005634|GO:0005737|GO:0005813|GO:0005829|GO:0005874|GO:0005886|GO:0005913|GO:0008017|GO:0010038|GO:0015630|GO:0017137|GO:0030330|GO:0032287|GO:0043015|GO:0045296|GO:0045576|GO:0048471|GO:0055038|GO:0071456|GO:0090232	protein NDRG1 isoform 1	24.7644	6.0248	5.02794	2.43238
ASHGA5P001573	6.02834	2.59176	6.02834	up	protein_coding	NM_001013623	CCDS47495.1	ZC2HC1B	RefSeq	992	chr6	+	144185572	144259483		TTTTTGGCAGATGGCAATCAGGAATTGTTTCCCTGTGAAGTCTGTGGAAGACGTTTTGCA	153918	Hs.121188	GO:0046872	zinc finger C2HC domain-containing protein 1B	23.0714	5	4.91387	2.32211
ASHGA5P038960	6.0186	2.58943	6.0186	up	protein_coding	ENST00000273390	CCDS2994.1	C3orf15	GENCODE	4433	chr3	+	119421868	119485949		GGCAGAAATAGAGAAGATGGCTGAGAAAATCAATGACATTGCTTATGAAATGGAAAGCCG	89876	Hs.341906	GO:0008295|GO:0005739|GO:0005515|GO:0004014	chromosome 3 open reading frame 15 [Source:HGNC Symbol;Acc:24010]	23.0397	5	4.91154	2.32211
ASHGA5P039303	6.01685	2.58901	6.01685	up	protein_coding	NM_024511	CCDS33941.1	HAUS3	RefSeq	5620	chr4	-	2230095	2243860		GTGGACATGCTTTGTGATACTTTGTATCAAGGAGGAAATCAGCTTTTGCTTAGTGATCAG	79441	Hs.665869	GO:0003674|GO:0005813|GO:0005819|GO:0005874|GO:0007067|GO:0051225|GO:0051297|GO:0051301|GO:0070652	HAUS augmin-like complex subunit 3	2807.16	901.625	12.1976	9.60859
ASHGA5P047620	6.01517	2.5886	6.01517	up	protein_coding	NM_001009997	CCDS31261.1	C10orf62	RefSeq	1264	chr10	+	99349449	99350691		AAGCAAAGAATGAAAGCTGGATTAAATCCCACTTTAGCCGCCTTTCCGAAGAGAAGCTGG	414157	Hs.662302	GO:0005515	uncharacterized protein C10orf62	139.185	42.5275	7.69406	5.10546
ASHGA5P035375	6.01351	2.58821	6.01351	up	protein_coding	ENST00000417066	CCDS54410.1	CCDC148	GENCODE	1447	chr2	-	159145099	159313265	NM_138803	CACACTTTGCAGCATTCACACCCACATATTGAGTTTAACTCCATGAAAGTATTGGAAGAG	130940	Hs.668597		coiled-coil domain containing 148 [Source:HGNC Symbol;Acc:25191]	110.372	32.8917	7.32817	4.73996
ASHGA5P033861	6.01211	2.58787	6.01211	up	protein_coding	NM_004163	CCDS11958.1	RAB27B	RefSeq	7003	chr18	+	52495707	52562747		AATGGATCTTCAGGGAAAGCATTTAAAGTGCATCTTCAGCTTTGGGACACTGCGGGACAA	5874	Hs.25318	GO:0003924|GO:0005525|GO:0005795|GO:0007264|GO:0015031|GO:0016324|GO:0019904|GO:0030140|GO:0032585|GO:0042589|GO:0045921|GO:0071985	ras-related protein Rab-27B	23.6552	5.48182	4.95404	2.36617
ASHGA5P021505	6.00111	2.58523	6.00111	up	protein_coding	NM_181296	CCDS54021.1	CMTM1	RefSeq	512	chr16	+	66600293	66613038		TGAAACAACCGGAGACTGCCGCAGCCCTGCGGTAATCGTGTGTTGCATCGATGCGTTTGT	113540	Hs.698621	GO:0005125|GO:0005615|GO:0006935|GO:0016021	CKLF-like MARVEL transmembrane domain-containing protein 1 isoform 12	34.1203	9.09833	5.52334	2.93811
ASHGA5P005069	5.99923	2.58478	5.99923	up	protein_coding	ENST00000300960	CCDS35499.1	IZUMO4	GENCODE	961	chr19	+	2096867	2099583		ACGAGCATGAGCCTGGTATCGCCAGCCTTAAGGTGTCTGGAGCCCCCACACTTGGCCAAC	113177	Hs.424049	GO:0005576	IZUMO family member 4 [Source:HGNC Symbol;Acc:26950]	390.776	125.393	9.26793	6.68315
ASHGA5P050368	5.99906	2.58474	5.99906	up	protein_coding	NM_004675	CCDS641.1	DIRAS3	RefSeq	1642	chr1	-	68511644	68516460		AATCCCAACGATGGGTAACGCCAGCTTTGGCTCCAAGGAACAGAAGCTGCTGAAGCGGTT	9077	Hs.194695	GO:0000079|GO:0003924|GO:0005515|GO:0005525|GO:0005886|GO:0006349|GO:0007264	GTP-binding protein Di-Ras3	97.936	28.8647	7.13938	4.55465
ASHGA5P007944	5.99888	2.58469	5.99888	up	protein_coding	NM_013322	CCDS5399.1	SNX10	RefSeq	2591	chr7	+	26331514	26413949	NM_001199835	ACAGAAAGAGGAATTTGTAAGTGTCTGGGTTCGAGATCCTAGGATTCAGAAGGAGGACTT	29887	Hs.520714	GO:0005545|GO:0007032|GO:0007154|GO:0015031|GO:0031313	sorting nexin-10 isoform 1	41.6558	11.3834	5.83073	3.24604
ASHGA5P010743	5.97385	2.57866	5.97385	up	protein_coding	NM_001193272	CCDS53463.1	RBBP5	RefSeq	4309	chr1	-	205055269	205091150		GGATCAAAAGCAGGAGGAGCAATCTCAGAACTGTTATGAAGACCTTCGAAGTTCTTCATT	5929	Hs.519230	GO:0005515|GO:0005634|GO:0006351|GO:0006355|GO:0006974|GO:0035064|GO:0035097|GO:0035097|GO:0042800|GO:0043627|GO:0044212|GO:0048188|GO:0051568|GO:0071339	retinoblastoma-binding protein 5 isoform 2	323.984	104.187	8.98379	6.40513
ASHGA5P027566	5.95455	2.57399	5.95455	up	protein_coding	NM_018711		SVOP	RefSeq	3486	chr12	-	109304657	109458845		TTCATTGCAAGAGCGTTTATTTCTGGAGGCTTTCAAGCGGCATATGTTTACACACCTGAG	55530	Hs.4221	GO:0008021|GO:0015075|GO:0016021|GO:0030054|GO:0030672	synaptic vesicle 2-related protein	22.817	5	4.89611	2.32211
ASHGA5P036496	5.92225	2.56614	5.92225	up	protein_coding	NM_004591	CCDS2469.1	CCL20	RefSeq	851	chr2	+	228678557	228682280	NM_001130046	TTTGAGCTAAAAACCATGTGCTGTACCAAGAGTTTGCTCCTGGCTGCTTTGATGTCAGTG	6364	Hs.75498	GO:0005576|GO:0005615|GO:0006935|GO:0006954|GO:0006955|GO:0007165|GO:0007267|GO:0008009|GO:0042466|GO:0042742	C-C motif chemokine 20 isoform 1 precursor	9601.07	2832.15	13.8079	11.2417
ASHGA5P001673	5.91892	2.56533	5.91892	up	protein_coding	NM_003467	CCDS46420.1	CXCR4	RefSeq	1691	chr2	-	136871918	136875725		ACCAGCGGTTACCATGGAGGGGATCAGTATATACACTTCAGATAACTACACCGAGGAAAT	7852	Hs.593413	GO:0000187|GO:0001569|GO:0001666|GO:0001667|GO:0001764|GO:0002407|GO:0003779|GO:0004930|GO:0005515|GO:0005737|GO:0005886|GO:0006915|GO:0006954|GO:0007186|GO:0007204|GO:0007281|GO:0007420|GO:0008045|GO:0008354|GO:0009615|GO:0009897|GO:0009986|GO:0015026|GO:0016021|GO:0016023|GO:0016032|GO:0016494|GO:0019048|GO:0019722|GO:0030260|GO:0030334|GO:0030426|GO:0031252|GO:0031410|GO:0031625|GO:0032027|GO:…	C-X-C chemokine receptor type 4 isoform b	220.4	70.4347	8.39999	5.83466
ASHGA5P010854	5.91654	2.56475	5.91654	up	protein_coding	NM_001113380	CCDS44272.1	RGS4	RefSeq	3055	chr1	+	163041694	163046592		GGTTTCTGAGTGCAAAAGATATGAAACATCGGCTAGGTTTCCTGCTGCAAAAATCTGATT	5999	Hs.386726	GO:0000188|GO:0005096|GO:0005516|GO:0005737|GO:0005829|GO:0005886|GO:0008277|GO:0038032|GO:0043547|GO:0043547	regulator of G-protein signaling 4 isoform 3	47.9572	13.4928	6.05221	3.48746
ASHGA5P046375	5.91516	2.56442	5.91516	up	protein_coding	NM_022365	CCDS7136.1	DNAJC1	RefSeq	2213	chr10	-	22045476	22292650		CCATGCAAACTGGGGATTTGGTTTTGCCTTACACTAAAAGCATTACCTCACCTCATCCAG	64215	Hs.499000	GO:0001671|GO:0003677|GO:0003682|GO:0005515|GO:0005783|GO:0005783|GO:0005789|GO:0006417|GO:0006457|GO:0016021|GO:0031072|GO:0031965|GO:0032781|GO:0045861|GO:0050708|GO:0051082|GO:0051087	dnaJ homolog subfamily C member 1 precursor	1491.17	485.802	11.2588	8.69442
ASHGA5P049830	5.91137	2.56349	5.91137	up	protein_coding	NM_001050	CCDS11691.1	SSTR2	RefSeq	2996	chr17	+	71161159	71168062		CAGTATCTGAACTGCTTGGGGGGTGGGAAAGAACCAAGCCATGCTCTGTCTACTGGCAAT	6752	Hs.514451	GO:0004994|GO:0005515|GO:0005737|GO:0005886|GO:0005887|GO:0006937|GO:0007187|GO:0007193|GO:0007267|GO:0007283|GO:0007584|GO:0007586|GO:0008285|GO:0021549|GO:0030165|GO:0030432|GO:0030900|GO:0038170|GO:0042594|GO:0071385|GO:0071392	somatostatin receptor type 2	182.864	58.1429	8.11931	5.55582
ASHGA5P013547	5.90646	2.56229	5.90646	up	protein_coding	NM_145113	CCDS41965.1	MAX	RefSeq	2169	chr14	-	65541844	65569227		GAGCAGCAAGGGGAAAGCGAGAGCTGATCAAGTTCTTTGTTCCTGGGGAATTCACTTCTC	4149	Hs.285354	GO:0003700|GO:0003712|GO:0003713|GO:0005515|GO:0005634|GO:0005730|GO:0005737|GO:0006366|GO:0006461|GO:0009267|GO:0010243|GO:0010629|GO:0016605|GO:0030425|GO:0032403|GO:0032868|GO:0042803|GO:0043565|GO:0046982|GO:0048678|GO:0051402|GO:0060041|GO:0071339|GO:0071375	protein max isoform c	738.903	239.913	10.2167	7.65437
ASHGA5P053105	5.90461	2.56184	5.90461	up	protein_coding	NM_001017440	CCDS5541.1	CALN1	RefSeq	9510	chr7	-	71244475	71802208	NM_031468	TCATGCTGATTGCAGCCAACCAGATACTCCGGAGCGGCATGGAGTAGCAGCCTCCCGCCA	83698	Hs.592750	GO:0005509|GO:0005794|GO:0005886|GO:0016021|GO:0032588|GO:0048471	calcium-binding protein 8 isoform 2	335.638	108.944	9.03409	6.47225
ASHGA5P016759	5.90444	2.5618	5.90444	up	protein_coding	NM_001014979	CCDS32434.1	C16orf93	RefSeq	1575	chr16	-	30768743	30773565		AAGGCTTGTATTGCAACCCCCTTGGGCAACGTGGAGGAGTGCTACCGCTACTTCACCAGT	90835	Hs.724010		coiled-coil domain-containing protein C16orf93 isoform 1	255.542	83.2639	8.63728	6.07548
ASHGA5P003262	5.90146	2.56107	5.90146	up	protein_coding	NM_002736	CCDS5740.1	PRKAR2B	RefSeq	3678	chr7	+	106685177	106802256		GGACTGTCAAATGTTTAGCAATGGATGTGCAAGCATTTGAAAGGCTTCTGGGACCTTGCA	5577	Hs.433068	GO:0000086|GO:0000278|GO:0005737|GO:0005743|GO:0005813|GO:0005829|GO:0005886|GO:0005952|GO:0006112|GO:0006631|GO:0006833|GO:0007165|GO:0007173|GO:0007202|GO:0007596|GO:0007612|GO:0008543|GO:0008603|GO:0019904|GO:0030552|GO:0031625|GO:0034199|GO:0035556|GO:0044281|GO:0045121|GO:0048011|GO:0048471|GO:0050796|GO:0055085|GO:0071377	cAMP-dependent protein kinase type II-beta regulatory subunit	215.035	68.7758	8.36093	5.79986
ASHGA5P027645	5.88993	2.55825	5.88993	up	protein_coding	NM_173855	CCDS31917.1	MORN3	RefSeq	1172	chr12	-	122089292	122107560		AGGCTTCTGGGTGGACAATATGGCCAAATGCGGGACGATGATCGACTTTGGCCGTGACGA	283385	Hs.434154		MORN repeat-containing protein 3	250.71	81.8482	8.60854	6.05029
ASHGA5P019927	5.88974	2.5582	5.88974	up	protein_coding	NM_001115007	CCDS47089.1	LIN54	RefSeq	5214	chr4	-	83845755	83934040		GCCGGCTTTGTGCCTGATCAACTTTCTAGCGGGAGAACGATCATGGAGGTGGTGCCAGCT	132660	Hs.96952	GO:0000278|GO:0003677|GO:0005654|GO:0006351|GO:0006355	protein lin-54 homolog isoform b	35.268	9.5884	5.57154	3.01334
ASHGA5P013369	5.88582	2.55724	5.88582	up	protein_coding	NM_001136469	CCDS33858.1	TMEM108	RefSeq	3804	chr3	+	132757170	133116619	NM_023943	CTACTCCAGGAATCATGAATAAACTGGAGGATAAGCAGGACCAGATGATACCATGAAGAG	66000	Hs.191616	GO:0003674|GO:0005575|GO:0008150|GO:0016021	transmembrane protein 108 precursor	30.5076	8.12237	5.34779	2.79055
ASHGA5P012280	5.88574	2.55722	5.88574	up	protein_coding	NM_001142299	CCDS47355.1	SQSTM1	RefSeq	2848	chr5	+	179234002	179265077	NM_001142298	TTGAGAAAGGATGAGGACGGGGACTTGGTTGCCTTTTCCAGTGACGAGGAATTGACAATG	8878	Hs.731427	GO:0000407|GO:0004674|GO:0005080|GO:0005515|GO:0005654|GO:0005770|GO:0005783|GO:0005829|GO:0006511|GO:0006914|GO:0006915|GO:0006950|GO:0008104|GO:0008270|GO:0008624|GO:0016197|GO:0016236|GO:0019901|GO:0030154|GO:0030971|GO:0035556|GO:0042169|GO:0042802|GO:0043122|GO:0043130|GO:0045944|GO:0046578|GO:0048011|GO:0070530	sequestosome-1 isoform 2	1554.93	509.914	11.3241	8.76684
ASHGA5P042331	5.88481	2.55699	5.88481	up	protein_coding	ENST00000377167	CCDS43434.1	OR2J2	GENCODE	1041	chr6	+	29141310	29142351	ENST00000377169, NM_001005216	TTTACTTTGTTCTTGCACTGGGAATCACAGAGTGTGTCCTACTGGTGGTGATGTCATATG	26707	Hs.163518	GO:0007186|GO:0016021|GO:0005886|GO:0004930|GO:0004984	olfactory receptor, family 2, subfamily J, member 2 [Source:HGNC Symbol;Acc:8260]	22.5551	5	4.87911	2.32211
ASHGA5P011889	5.87794	2.55531	5.87794	up	protein_coding	NM_001018071	CCDS31195.1	FRMPD2	RefSeq	5024	chr10	-	49364601	49482941		ATGAGCAGCCTGATGCATCTCAGATGCATGTCTATTCTTTAGGAATGACCCTCTACTGGT	143162	Hs.664786	GO:0005515|GO:0005545|GO:0005737|GO:0005856|GO:0005923|GO:0016323|GO:0070830	FERM and PDZ domain-containing protein 2 isoform 3	22.5372	5	4.87743	2.32211
ASHGA5P022035	5.87519	2.55463	5.87519	up	protein_coding	NM_001080404	CCDS45984.1	ZNF878	RefSeq	1762	chr19	-	12154619	12163782		GAAACCTAAGAAGACTTATAGGGGAGAGACTCTCTGAAAGTAAAGAAAGTCATCAGCATG	729747	Hs.704229	GO:0003676|GO:0005634|GO:0006351|GO:0006355|GO:0008270	zinc finger protein 878	40.8167	11.3879	5.80102	3.24639
ASHGA5P011333	5.8648	2.55208	5.8648	up	protein_coding	NM_001164619	CCDS55495.1	GPC3	RefSeq	2167	chrX	-	132669775	133119673	NM_001164618, NM_004484	GACCACCACTATTGGCAAGTTATGTGCCCATTCTCAACAACGCCAATATAGATCTGCTTA	2719	Hs.644108	GO:0005515|GO:0005578|GO:0005615|GO:0005796|GO:0005886|GO:0005887|GO:0005975|GO:0006024|GO:0006027|GO:0009653|GO:0030203|GO:0030204|GO:0031225|GO:0043202|GO:0043395|GO:0044281|GO:0060422|GO:0072138	glypican-3 isoform 4 precursor	51.6207	14.7103	6.162	3.60992
ASHGA5P005593	5.86066	2.55106	5.86066	up	protein_coding	NM_012479	CCDS5584.1	YWHAG	RefSeq	3779	chr7	-	75956107	75988342		CATGAAGAACGTGACAGAGCTGAATGAGCCACTGTCGAATGAGGAACGAAACCTTCTGTC	7532	Hs.706016	GO:0000086|GO:0000278|GO:0005080|GO:0005159|GO:0005515|GO:0005829|GO:0006469|GO:0006605|GO:0008426|GO:0009966|GO:0019904|GO:0030971|GO:0045664|GO:0048167	14-3-3 protein gamma	77.7999	23.0278	6.7895	4.23844
ASHGA5P011655	5.85949	2.55078	5.85949	up	protein_coding	NM_006282	CCDS13341.1	STK4	RefSeq	6344	chr20	+	43595119	43708593		AATACCACAGGATGGAGACTACGAGTTTCTTAAGAGTTGGACAGTGGAGGACCTTCAGAA	6789	Hs.472838	GO:0000287|GO:0000902|GO:0001569|GO:0001841|GO:0003157|GO:0004674|GO:0004674|GO:0005515|GO:0005524|GO:0005634|GO:0005737|GO:0005829|GO:0006468|GO:0006915|GO:0006917|GO:0007165|GO:0007243|GO:0007417|GO:0008134|GO:0008285|GO:0018105|GO:0030216|GO:0035329|GO:0035329|GO:0042802|GO:0042803|GO:0043065|GO:0043539|GO:0046621|GO:0046777|GO:0046983|GO:0060215|GO:0060706|GO:0071902|GO:0090090	serine/threonine-protein kinase 4	111.853	34.2888	7.34624	4.79547
ASHGA5P010240	5.85792	2.55039	5.85792	up	protein_coding	ENST00000376636	CCDS55321.1	VPS13A	GENCODE	11145	chr9	+	79792360	80032399	NM_033305	GGGATGGGACTGGAAATCAAATGTTACAGGTCATGGAAAATGGAAGATTTGCAAAATACA	23230	Hs.459790	GO:0015031|GO:0035176|GO:0007399|GO:0007626|GO:0008104|GO:0006895|GO:0005622|GO:0005515	vacuolar protein sorting 13 homolog A (S. cerevisiae) [Source:HGNC Symbol;Acc:1908]	22.4641	5	4.8725	2.32211
ASHGA5P048289	5.85209	2.54895	5.85209	up	protein_coding	NM_001360	CCDS8200.1	DHCR7	RefSeq	2665	chr11	-	71145456	71159477	NM_001163817	TCTTCTAAGGGCACGCCCTAGGGAGAAGCCCTGTGGGGCTGTCAAGAGCGTGTTCTGCCA	1717	Hs.503134	GO:0001568|GO:0005640|GO:0005783|GO:0005789|GO:0006695|GO:0006695|GO:0006695|GO:0009791|GO:0016021|GO:0030154|GO:0030324|GO:0035264|GO:0042127|GO:0044281|GO:0045540|GO:0047598	7-dehydrocholesterol reductase	235.233	76.6921	8.50654	5.95759
ASHGA5P005777	5.84382	2.54691	5.84382	up	protein_coding	NM_174958	CCDS42234.1	ATP2A3	RefSeq	4246	chr17	-	3827162	3867758	NM_174956	GGTTGGCCTCTTTGAAGAAATGAGCCAGAAGTGAGCGCTGGGAACAGAGTGGAGTCTCCG	489	Hs.513870	GO:0005388|GO:0005524|GO:0005783|GO:0005789|GO:0006754|GO:0006810|GO:0006816|GO:0007596|GO:0016021|GO:0016529|GO:0031095|GO:0031965|GO:0033017|GO:0034220|GO:0046872|GO:0055085	sarcoplasmic/endoplasmic reticulum calcium ATPase 3 isoform c	22.4257	5	4.86903	2.32211
ASHGA5P054401	5.84284	2.54667	5.84284	up	protein_coding	ENST00000305242	CCDS7157.1	ARMC4	GENCODE	3572	chr10	-	28101096	28287977		ATTAGGAGCTTTGGGCAGCTGTCACGCTTGTTACTTATTGCCAAAACTGGGAAGTTGAAG	55130	Hs.127530	GO:0005515|GO:0005488	armadillo repeat containing 4 [Source:HGNC Symbol;Acc:25583]	71.5637	21.1438	6.66141	4.11474
ASHGA5P002582	5.82974	2.54343	5.82974	up	protein_coding	NM_020374	CCDS8528.1	C12orf4	RefSeq	3830	chr12	-	4596900	4647637		CTTCGGAACTAGACGAGTTCTGTAGAAATCCTGTCAAAGAATATGAAGAAAAACAGAGAA	57102	Hs.302977		uncharacterized protein C12orf4	566.755	185.962	9.82427	7.28083
ASHGA5P012526	5.81525	2.53984	5.81525	up	protein_coding	NM_001105567	CCDS54967.1	KIF13A	RefSeq	5861	chr6	-	17763923	17987854	NM_001105566, NM_001105568, NM_022113	CAGTTACCAGGAAGAAGACTTAAACTGCGTAAGGGAGAGGTGGTCAGATGCACTCATTAA	63971	Hs.94499	GO:0000139|GO:0000910|GO:0003777|GO:0005515|GO:0005524|GO:0005813|GO:0005874|GO:0006886|GO:0007049|GO:0008333|GO:0010008|GO:0030496|GO:0032438|GO:0032588|GO:0035459|GO:0043001|GO:0072383	kinesin-like protein KIF13A isoform c	22.3224	5	4.86196	2.32211
ASHGA5P018999	5.79719	2.53535	5.79719	up	protein_coding	NM_001130964	CCDS46793.1	PLCD1	RefSeq	2976	chr3	-	38048986	38066278	NR_024071	TTAAGGTGGCGGCGCTCAATGGACGGAGGCTGGGCCTACAGGATGATGAGGATCTACAGG	5333	Hs.80776	GO:0001525|GO:0004435|GO:0004871|GO:0005509|GO:0005543|GO:0005737|GO:0005829|GO:0006644|GO:0016042|GO:0032794|GO:0035556|GO:0042127|GO:0060716	1-phosphatidylinositol 4,5-bisphosphate phosphodiesterase delta-1 isoform 1	22.266	5	4.85747	2.32211
ASHGA5P004622	5.79397	2.53455	5.79397	up	protein_coding	NM_001553	CCDS3512.1	IGFBP7	RefSeq	1137	chr4	-	57897236	57976551		GTGAAAAAAGGTGAAGGTGCCGAGCTATAAACCTCCAGAATATTATTAGTCTGCATGGTT	3490	Hs.479808	GO:0001558|GO:0005515|GO:0005520|GO:0005615|GO:0007155|GO:0008285|GO:0031012|GO:0048839	insulin-like growth factor-binding protein 7 isoform 1 precursor	148.807	47.6407	7.80114	5.26659
ASHGA5P017360	5.7921	2.53409	5.7921	up	protein_coding	NM_001083963	CCDS41394.1	TDRKH	RefSeq	2829	chr1	-	151745954	151763010		TGGAGCAGCGGATATAAGTCAAAGAGTACAGCAGAAAATGTCTACTGAACGGACTTCTTG	11022	Hs.144439	GO:0003723|GO:0005739	tudor and KH domain-containing protein isoform a	124.326	39.1002	7.51302	4.97894
ASHGA5P055330	5.79075	2.53375	5.79075	up	protein_coding	NM_001171888	CCDS53766.1	FGFR1OP2	RefSeq	998	chr12	+	27091304	27113679		AAATCAGAATGTACACTAAATAAACAGTCAACTTTTGGGGTGTGGATGGAAGGGGGGTCC	26127	Hs.591162	GO:0005829|GO:0042060|GO:0042803	FGFR1 oncogene partner 2 isoform 3	8899.17	2717.83	13.7141	11.1803
ASHGA5P052663	5.76216	2.52661	5.76216	up	protein_coding	ENST00000375650	CCDS34415.1	HSPA1B	GENCODE	2520	chr6	+	31795511	31798031		AGGTGGATTAGGGGCCTTTGTTCTTTAGTATGTTTGTCTTTGAGGTGGACTGTTGGGACT	3304	Hs.719966	GO:0008285|GO:0030308|GO:0000902|GO:0010467|GO:0016070|GO:0016071|GO:0006916|GO:0006402|GO:0042026|GO:0006986|GO:0090084|GO:0005634|GO:0005737|GO:0005829|GO:0005739|GO:0048471|GO:0005783|GO:0030529|GO:0016235|GO:0008180|GO:0016607|GO:0016234|GO:0004872|GO:0005515|GO:0005524|GO:0051082|GO:0031625|GO:0044183|GO:0047485	heat shock 70kDa protein 1B [Source:HGNC Symbol;Acc:5233]	659.277	219.293	10.0507	7.52408
ASHGA5P036194	5.74507	2.52232	5.74507	up	protein_coding	NM_004522		KIF5C	RefSeq	6958	chr2	+	149632791	149883273		TTATAACGGGACGATTTTTGCGTATGGGCAGACTTCATCAGGAAAAACCCACACCATGGA	3800	Hs.660699	GO:0003777|GO:0005515|GO:0005524|GO:0005737|GO:0005871|GO:0005874|GO:0006996|GO:0007018|GO:0008045|GO:0034190|GO:0035253|GO:0043005	kinesin heavy chain isoform 5C	95.1043	29.2626	7.0961	4.57377
ASHGA5P012812	5.72884	2.51824	5.72884	up	protein_coding	NM_144675	CCDS10631.1	GSG1L	RefSeq	4538	chr16	-	27798849	27899478	NM_001109763	ACTTCCGGGAGAGGATGGAGAAGAGGGACGGGAGCGAGGAGGACTTTCACTTAGACTGCC	146395	Hs.91910	GO:0016021	germ cell-specific gene 1-like protein isoform 2	22.0064	5	4.84036	2.32211
ASHGA5P012764	5.71011	2.51352	5.71011	up	protein_coding	NM_152451	CCDS42044.1	MYZAP	RefSeq	2324	chr15	+	57884101	57977562		GGTCGAGGAGAATAATGAACTACAAAGCAGGTTGGACTATTTAACAGAAACCCAGGCCAA	100820829		GO:0030018|GO:0030054|GO:0030864|GO:0031234|GO:0031674|GO:0035556	myocardium-enriched Zo-associated protein isoform 2	74.0305	22.3122	6.70925	4.19573
ASHGA5P054169	5.70629	2.51255	5.70629	up	protein_coding	NM_004344	CCDS14716.1	CETN2	RefSeq	1087	chrX	-	151995870	151999301		TTCTCAGCGAAAAAGAATGAGCCCTAAGCCTGAGCTTACTGAAGAGCAAAAGCAGGAGAT	1069	Hs.82794	GO:0000086|GO:0000278|GO:0003676|GO:0005509|GO:0005515|GO:0005524|GO:0005622|GO:0005813|GO:0005813|GO:0005814|GO:0005829|GO:0005932|GO:0006289|GO:0007067|GO:0007099|GO:0007283|GO:0008017|GO:0008026|GO:0031683|GO:0032391|GO:0032465|GO:0032795|GO:0051301|GO:0071942	centrin-2	2610.94	882.521	12.0898	9.57724
ASHGA5P010334	5.69342	2.5093	5.69342	up	protein_coding	NM_017988	CCDS9076.1	SCYL2	RefSeq	3818	chr12	+	100661548	100733914		CTAGGACCGGGTAACTATAACTACCCAATATTGCAGCCATGGAGTCCATGCTTAATAAAT	55681	Hs.506481	GO:0002092|GO:0004672|GO:0005102|GO:0005515|GO:0005524|GO:0005794|GO:0008333|GO:0010008|GO:0030136|GO:0048471|GO:0090090|GO:2000286|GO:2000370	SCY1-like protein 2	83.094	25.4657	6.89082	4.38153
ASHGA5P008813	5.68696	2.50766	5.68696	up	protein_coding	NM_198890	CCDS54438.1	ATG16L1	RefSeq	2922	chr2	+	234160216	234204320		AACTACAGGCTGAAAAGCATGACGTACCAAACAGGCACGAGATAAGGAGGCGGCAAGCCC	55054	Hs.529322	GO:0000045|GO:0000421|GO:0005515|GO:0005776|GO:0015031|GO:0034045|GO:0051260	autophagy-related protein 16-1 isoform 3	129.52	41.4715	7.57628	5.06862
ASHGA5P001492	5.67976	2.50583	5.67976	up	protein_coding	NM_138393	CCDS12070.1	REEP6	RefSeq	1393	chr19	+	1491164	1497924		ATAACCAGGAACGTCAAGCCAAGCCAGACCCCGCAGCCGAAGGACAAGTGAAGCAGCCCC	92840	Hs.76277	GO:0016021	receptor expression-enhancing protein 6	364.108	122.69	9.15647	6.65064
ASHGA5P041702	5.6772	2.50518	5.6772	up	protein_coding	ENST00000259791	CCDS4574.1	HIST1H2AB	GENCODE	477	chr6	-	26033319	26033796		GTTTTTCTGTCAGCAGACAAAATCAGCCTAACAGCAAAGGCTCTTTTCAGAGCCACCTAC	8335	Hs.248174	GO:0006334|GO:0005634|GO:0005622|GO:0000786|GO:0003677|GO:0043565	histone cluster 1, H2ab [Source:HGNC Symbol;Acc:4734]	118.165	37.7027	7.4337	4.92852
ASHGA5P004196	5.67295	2.5041	5.67295	up	protein_coding	NM_145027	CCDS4844.1	KIF6	RefSeq	3972	chr6	-	39302875	39693181		ACAAATTTAAATTTCAAAGAATTTTTGATCAGGATGCAAACCAAGAGACCGTTTTTGAAA	221458	Hs.588202	GO:0003777|GO:0005515|GO:0005524|GO:0005737|GO:0005874|GO:0007018	kinesin-like protein KIF6	164.818	54.0969	7.95449	5.45039
ASHGA5P016563	5.67145	2.50372	5.67145	up	protein_coding	ENST00000431717	CCDS54620.1	C3orf52	GENCODE	2054	chr3	+	111805181	111837073		CACCGAAAGGAATGAAGTGATGGAGGCTGGTCTCTGTCTGAAAGCAGTGCTCTACCAAGT	79669	Hs.434247	GO:0016021|GO:0005789	chromosome 3 open reading frame 52 [Source:HGNC Symbol;Acc:26255]	21.8161	5	4.82583	2.32211
ASHGA5P055498	5.66269	2.50149	5.66269	up	protein_coding	NM_001017958	CCDS31845.1	OS9	RefSeq	2824	chr12	+	58087737	58115340	NM_006812	CCTCGAGATGAAACGGGAAAACCCACAGCTGAAACAAATCGAGGGGCTGGTGAAGGAGCT	10956	Hs.527861	GO:0000836|GO:0001948|GO:0005515|GO:0005788|GO:0006621|GO:0016567|GO:0030246|GO:0030433|GO:0034976|GO:0042787	protein OS-9 isoform 4 precursor	2621.11	893.129	12.0958	9.59436
ASHGA5P007274	5.65993	2.50078	5.65993	up	protein_coding	NM_152562	CCDS6049.1	CDCA2	RefSeq	3735	chr8	+	25316512	25365425		AATAATGCTGGAAATGCCTCTTTCATTTTGGGAACTGGGAAGATTGTGACTCCTCAGAAG	157313	Hs.33366	GO:0005634|GO:0005730|GO:0005737|GO:0007067|GO:0051301	cell division cycle-associated protein 2	239.337	80.945	8.53482	6.03404
ASHGA5P006495	5.65656	2.49993	5.65656	up	protein_coding	NM_003182	CCDS5649.1	TAC1	RefSeq	1188	chr7	+	97361270	97369784	NM_013996	GCAAACGGGATGCTGATTCCTCAATTGAAAAACAAGTGGCCCTGTTAAAGGCTCTTTATG	6863	Hs.2563	GO:0002675|GO:0005576|GO:0005615|GO:0005886|GO:0006954|GO:0007204|GO:0007217|GO:0007218|GO:0007267|GO:0007268|GO:0007320|GO:0007616|GO:0008217|GO:0008306|GO:0009582|GO:0009725|GO:0010459|GO:0010634|GO:0019233|GO:0030424|GO:0031835|GO:0032224|GO:0032230|GO:0032496|GO:0035815|GO:0043025|GO:0043278|GO:0045760|GO:0048265|GO:0050671|GO:0051496	protachykinin-1 isoform beta precursor	360.49	121.997	9.14202	6.6421
ASHGA5P008770	5.65152	2.49864	5.65152	up	protein_coding	NM_013997	CCDS5651.1	TAC1	RefSeq	1143	chr7	+	97361270	97369784	NM_013998	AGCAGTTCTTTGGATTAATGGGCAAACGGGATGCTGGACATGGCCAGATCTCTCACAAAA	6863	Hs.2563	GO:0002675|GO:0005576|GO:0005615|GO:0005886|GO:0006954|GO:0007204|GO:0007217|GO:0007218|GO:0007267|GO:0007268|GO:0007320|GO:0007616|GO:0008217|GO:0008306|GO:0009582|GO:0009725|GO:0010459|GO:0010634|GO:0019233|GO:0030424|GO:0031835|GO:0032224|GO:0032230|GO:0032496|GO:0035815|GO:0043025|GO:0043278|GO:0045760|GO:0048265|GO:0050671|GO:0051496	protachykinin-1 isoform gamma precursor	326.045	110.519	8.992	6.49336
ASHGA5P007936	5.64676	2.49742	5.64676	up	protein_coding	NM_024771	CCDS8053.1	NAA40	RefSeq	3352	chr11	+	63706441	63724446		TCCTGTACTGCTATGAAGTGCAGTTGGAAAGCAAGGTGCGGCGGAAAGGCCTGGGGAAGT	79829	Hs.523753	GO:0008080	N-alpha-acetyltransferase 40	331.04	112.211	9.01444	6.51702
ASHGA5P010035	5.63752	2.49506	5.63752	up	protein_coding	NM_001609	CCDS7634.1	ACADSB	RefSeq	5941	chr10	+	124768428	124817806		CTGCGCGGCAGCAGGCTGCTAAGAAGAAATTTCCTGACTTGTTTGTCTTCTTGGAAGATT	36	Hs.81934	GO:0003995|GO:0005739|GO:0005759|GO:0006631|GO:0009083|GO:0034641|GO:0044281|GO:0050660	short/branched chain specific acyl-CoA dehydrogenase, mitochondrial precursor	42.7345	12.4485	5.87081	3.37575
ASHGA5P005716	5.62025	2.49063	5.62025	up	protein_coding	ENST00000309052	CCDS1772.1	LCLAT1	GENCODE	5060	chr2	+	30670122	30867091		AAAGCTTTGGAATCATGGTGTCATGGAAAGGGATTTACTTTATACTGACTCTGTTTTGGG	253558	Hs.468048	GO:0007275|GO:0008152|GO:0016024|GO:0016021|GO:0005789|GO:0005783|GO:0016746|GO:0003841	lysocardiolipin acyltransferase 1 [Source:HGNC Symbol;Acc:26756]	21.6341	5	4.81275	2.32211
ASHGA5P005502	5.61823	2.49012	5.61823	up	protein_coding	NM_000943	CCDS4133.1	PPIC	RefSeq	1241	chr5	-	122359077	122372425		TTTGGAAAAGTCATTGATGGGATGACAGTGGTGCACTCCATAGAGCTCCAAGCAACTGAT	5480	Hs.110364	GO:0003755|GO:0005737|GO:0006457|GO:0007165|GO:0016018|GO:0051082	peptidyl-prolyl cis-trans isomerase C precursor	753.275	256.769	10.2481	7.75802
ASHGA5P050166	5.61423	2.48909	5.61423	up	protein_coding	NM_001126058	CCDS46052.1	DMKN	RefSeq	1471	chr19	-	35994205	36004560	ENST00000447113, NM_001126057, NM_001190349	AGAGAAGCTCTCGCATCCCGTGACCTCCAGACAAGGAGCCACCAGATTGGATGGGAGCCC	93099	Hs.417795	GO:0005615	dermokine isoform 4 precursor	270.77	92.5206	8.72047	6.23139
ASHGA5P005388	5.61041	2.48811	5.61041	up	protein_coding	NM_000048	CCDS5531.1	ASL	RefSeq	1937	chr7	+	65540775	65558329		CCAGGCGGAGACCCGGAGGACCGAAGCTTCCGGACGACGAGGAACCGCCCAACATGGCCT	435	Hs.632015	GO:0000050|GO:0000050|GO:0004056|GO:0005737|GO:0005829|GO:0006475|GO:0006527|GO:0034641|GO:0042450|GO:0044281	argininosuccinate lyase isoform 1	142.366	46.6756	7.72722	5.23911
ASHGA5P011877	5.60311	2.48623	5.60311	up	protein_coding	NM_001042427	CCDS41521.1	C10orf53	RefSeq	642	chr10	+	50887683	50902948		TTGGAGTTCGGAGGCGATGGTAAACTAGACCCACTGTGTGAAAAGGCCAGGATAGCCGTG	282966	Hs.131287		UPF0728 protein C10orf53 isoform b	21.5669	5	4.80834	2.32211
ASHGA5P009885	5.59413	2.48391	5.59413	up	protein_coding	NM_004263	CCDS1955.1	SEMA4F	RefSeq	4292	chr2	+	74881392	74909185		CGGGGTTATTGATGTGTCCAGGTTCCAGCAGGTTGAAAGACTTGAGAGTGGCCGGGGGAA	10505	Hs.25887	GO:0004872|GO:0005783|GO:0005886|GO:0005887|GO:0007267|GO:0007399|GO:0007411|GO:0016020|GO:0030517|GO:0031290|GO:0045211	semaphorin-4F precursor	30.0556	8.42941	5.32409	2.84018
ASHGA5P009386	5.58533	2.48164	5.58533	up	protein_coding	ENST00000354760	CCDS13841.1	CRYBA4	GENCODE	811	chr22	+	27017927	27026636		TCGAGACTGTGCGATCTTTGAAAGTGCTGAGTGGAGCGTGGGTGGGCTTTGAGCATGCTG	1413	Hs.57690	GO:0007601|GO:0043010|GO:0005625|GO:0003674|GO:0005212	crystallin, beta A4 [Source:HGNC Symbol;Acc:2396]	33.8854	9.72079	5.51315	3.03151
ASHGA5P035178	5.58242	2.48089	5.58242	up	protein_coding	ENST00000393487	CCDS2036.1	MGAT4A	GENCODE	8382	chr2	-	99235568	99347589		GCCACCAACTGATCATCTGAGAAACCAACACATTTTTTCCTGTGAATTTGTTAATTAAAG	11320	Hs.177576	GO:0005975|GO:0018279|GO:0044267|GO:0043687|GO:0006491|GO:0016021|GO:0005576|GO:0000139|GO:0016020|GO:0046872|GO:0016758|GO:0008454	mannosyl (alpha-1,3-)-glycoprotein beta-1,4-N-acetylglucosaminyltransferase, isozyme A [Source:HGNC Symbol;Acc:7047]	227.208	77.5967	8.45422	5.97333
ASHGA5P003775	5.58047	2.48039	5.58047	up	protein_coding	NM_183421	CCDS5953.1	FBXO25	RefSeq	2529	chr8	+	356807	419875		TTACTATTCAAGGACTCAGGACACCCCTGCACGGCGGCCGACCCTGACAGCTGCTTCACG	26260	Hs.438454	GO:0000151|GO:0003779|GO:0004842|GO:0005515|GO:0005634|GO:0016567|GO:0016567|GO:0019005	F-box only protein 25 isoform 1	678.091	232.953	10.092	7.61164
ASHGA5P018416	5.57739	2.47959	5.57739	up	protein_coding	NM_001077663	CCDS47578.1	URGCP	RefSeq	3636	chr7	-	43915500	43946231		AGCGGAGACCTCGCTGCGCTCATGGCGTCGCCCGGGATAGAAGTGGAATTACTGGGCAAA	55665	Hs.709317	GO:0005525|GO:0005634|GO:0005737|GO:0007049	up-regulator of cell proliferation isoform 3	23.5413	6.24201	4.94556	2.46597
ASHGA5P018435	5.56646	2.47676	5.56646	up	protein_coding	NM_001136033	CCDS47935.1	PUF60	RefSeq	1874	chr8	-	144898552	144911196	NM_078480	AGTGACAATGGGCTTTGGAGATCCTCTCTCACCTTTGCAATCGATGGCGGCTCAGCGGCA	22827	Hs.521924	GO:0000166|GO:0003677|GO:0003723|GO:0005515|GO:0005634|GO:0005730|GO:0006351|GO:0006355|GO:0006397|GO:0006915|GO:0008380|GO:0019907|GO:0030529	poly(U)-binding-splicing factor PUF60 isoform c	4293.88	1454.1	12.7735	10.2968
ASHGA5P032599	5.55932	2.47491	5.55932	up	protein_coding	NM_001433	CCDS45762.1	ERN1	RefSeq	4005	chr17	-	62120389	62207502		AAGACGTCATTGCACGTGAATTGATAGAGAAGATGATTGCGATGGATCCTCAGAAACGCC	2081	Hs.700027	GO:0000287|GO:0004521|GO:0004521|GO:0004674|GO:0004674|GO:0005515|GO:0005524|GO:0005637|GO:0005789|GO:0006351|GO:0006355|GO:0006397|GO:0006468|GO:0006915|GO:0006917|GO:0006987|GO:0006987|GO:0007050|GO:0016891|GO:0030176|GO:0030968|GO:0046777|GO:1900103	serine/threonine-protein kinase/endoribonuclease IRE1 precursor	21.4174	5	4.79702	2.32211
ASHGA5P000978	5.54688	2.47168	5.54688	up	protein_coding	NM_032352	CCDS32066.1	BRMS1L	RefSeq	2604	chr14	+	36295596	36341169		TCTCCGAGGATGGAGATAGCTCAGAAATGGATGATGAAGACTGTGAAAGAAGAAGAATGG	84312	Hs.525299	GO:0005634|GO:0006351|GO:0006355|GO:0040008	breast cancer metastasis-suppressor 1-like protein	274.247	94.8241	8.73895	6.26727
ASHGA5P030868	5.54261	2.47057	5.54261	up	protein_coding	NM_001009606	CCDS45381.1	HS3ST6	RefSeq	1063	chr16	-	1961464	1968231		GCTGGGCTCTGAGCCCCACTTCTTCGACAGGTGCTACGAGCGCGGCCTCGCCTGGTACCG	64711	Hs.670144	GO:0000139|GO:0005975|GO:0006024|GO:0008467|GO:0016021|GO:0030203|GO:0044281	heparan sulfate glucosamine 3-O-sulfotransferase 6 precursor	47.299	14.1868	6.03104	3.56048
ASHGA5P053761	5.53912	2.46966	5.53912	up	protein_coding	NM_001001662	CCDS35075.1	ZNF782	RefSeq	3313	chr9	-	99579272	99616389		GGAAGTTATTCAACATCAGACAATTCAGACTCTGGGGCAAGATTTTGAATATAATGAAAG	158431	Hs.732126	GO:0003677|GO:0005634|GO:0006351|GO:0006355|GO:0008270	zinc finger protein 782	968.51	335.948	10.617	8.14734
ASHGA5P003810	5.53826	2.46943	5.53826	up	protein_coding	NM_000031	CCDS6794.2	ALAD	RefSeq	3200	chr9	-	116148591	116163618		TTCCTGTTTCTATGGCCCTTTCCGGGATGCAGCTAAGTCAAGCCCAGCTTTTGGGGACCG	210	Hs.1227	GO:0003824|GO:0004655|GO:0004655|GO:0005829|GO:0006778|GO:0006782|GO:0006783|GO:0006783|GO:0008270|GO:0032791|GO:0042802|GO:0044281|GO:0051260	delta-aminolevulinic acid dehydratase	1709.45	592.35	11.4551	8.98562
ASHGA5P052341	5.53404	2.46833	5.53404	up	protein_coding	NM_000439	CCDS4081.1	PCSK1	RefSeq	5166	chr5	-	95726039	95768985		CTTGTTCAAGCGAGTGTGTGAGCTATGGAGCGAAGAGCCTGGAGTCTGCAGTGCACTGCT	5122	Hs.78977	GO:0004175|GO:0004252|GO:0004252|GO:0005615|GO:0005791|GO:0005794|GO:0005802|GO:0006112|GO:0006508|GO:0007267|GO:0008152|GO:0009749|GO:0009790|GO:0010157|GO:0016486|GO:0016540|GO:0021983|GO:0022008|GO:0030133|GO:0030141|GO:0030425|GO:0031016|GO:0031667|GO:0032496|GO:0034641|GO:0042493|GO:0043025|GO:0043043|GO:0043278|GO:0043434|GO:0043559|GO:0043679|GO:0044281|GO:0048471|GO:0048678|GO:0050714|GO:…	neuroendocrine convertase 1 isoform 1 preproprotein	21.3293	5	4.79045	2.32211
ASHGA5P021934	5.53108	2.46756	5.53108	up	protein_coding	NM_001136037	CCDS54396.1	LIMS2	RefSeq	2128	chr2	-	128395995	128432764		TCGGCGTCGCTGCCACCATGACGGGAAGGAAAAGAAAGTGGGGAGAGACAGGAACAGGGT	55679	Hs.469881	GO:0005634|GO:0005829|GO:0005925|GO:0008270|GO:0034329	LIM and senescent cell antigen-like-containing domain protein 2 isoform 1	21.3184	5	4.78967	2.32211
ASHGA5P054256	5.52629	2.46631	5.52629	up	protein_coding	NM_018713	CCDS31026.1	SLC30A10	RefSeq	2869	chr1	-	220087605	220101993	NR_046437	GCATTTTTAATCTGGTACTCACATAATCAGACCATATAGACGAGGCACTTTGGAACCACA	55532	Hs.284450	GO:0005886|GO:0006829|GO:0008324|GO:0016021	zinc transporter 10	21.2973	5	4.78843	2.32211
ASHGA5P004778	5.5132	2.46289	5.5132	up	protein_coding	NM_152556	CCDS43634.1	C7orf60	RefSeq	3969	chr7	-	112459201	112579932		TACCGAGAAGTGGGAGATTTTGATAAGATCTGGCGAGAACACTGTGAGGATGAAGAAACT	154743	Hs.489734		UPF0532 protein C7orf60	139.85	46.6572	7.7012	5.23831
ASHGA5P011332	5.5081	2.46155	5.5081	up	protein_coding	NM_004484	CCDS14638.1	GPC3	RefSeq	2329	chrX	-	132669775	133119673	NM_001164617	GTTTTCCAAGAGGCCTTTGAAATTGTTGTTCGCCATGCCAAGAACTACACCAATGCCATG	2719	Hs.644108	GO:0005515|GO:0005578|GO:0005615|GO:0005796|GO:0005886|GO:0005887|GO:0005975|GO:0006024|GO:0006027|GO:0009653|GO:0030203|GO:0030204|GO:0031225|GO:0043202|GO:0043395|GO:0044281|GO:0060422|GO:0072138	glypican-3 isoform 2 precursor	23.7162	6.44401	4.9583	2.49674
ASHGA5P051046	5.50809	2.46155	5.50809	up	protein_coding	NM_207032	CCDS13479.1	EDN3	RefSeq	2694	chr20	+	57875498	57901047		AACAGACAAAGAAGAGGAAGGGAAGGTGAGAGGTGCCAACAGAGGCCTGTGTCAAAGGAG	1908	Hs.1408	GO:0001755|GO:0002690|GO:0003100|GO:0005102|GO:0005179|GO:0005576|GO:0005615|GO:0007165|GO:0007166|GO:0007267|GO:0007275|GO:0008015|GO:0008284|GO:0010460|GO:0014824|GO:0014826|GO:0019229|GO:0030072|GO:0030182|GO:0030318|GO:0030593|GO:0042310|GO:0043406|GO:0045840|GO:0046887|GO:0046888|GO:0046928|GO:0048016|GO:0048070	endothelin-3 isoform 2 preproprotein	22.0569	5.66854	4.84383	2.38228
ASHGA5P011022	5.50025	2.4595	5.50025	up	protein_coding	NM_000274	CCDS7639.1	OAT	RefSeq	2102	chr10	-	126085871	126107545		GCGCTGTCAGATCTGTGGTTTTTCTACTTGAAGGACACAATGTTTTCCAAACTAGCACAT	4942	Hs.523332	GO:0004587|GO:0005739|GO:0005759|GO:0007601|GO:0008652|GO:0030170|GO:0034641|GO:0044281|GO:0055129	ornithine aminotransferase, mitochondrial isoform 1	319.349	111.195	8.96116	6.50167
ASHGA5P036708	5.49615	2.45842	5.49615	up	protein_coding	ENST00000304749	CCDS13160.1	CST1	GENCODE	760	chr20	-	23728189	23731574		TGAAATCCAGGTGTCAAGAATCCTAGGGATCTGTGCCAGGCCATTCGCACCAGCCACCAC	1469	Hs.123114	GO:0005576|GO:0004869	cystatin SN [Source:HGNC Symbol;Acc:2473]	99.5718	32.0499	7.16484	4.70642
ASHGA5P005283	5.48893	2.45652	5.48893	up	protein_coding	NM_000060	CCDS2628.1	BTD	RefSeq	2082	chr3	+	15643254	15687325		TCAGGGCGGAAGGCGCGCTAAGAGCAGATTTGTGGTCTGCATTATGTCTGGAGCCAGAAG	686	Hs.517830	GO:0004075|GO:0005615|GO:0006807|GO:0007417|GO:0008544|GO:0047708	biotinidase precursor	21.1821	5	4.77864	2.32211
ASHGA5P041534	5.48427	2.4553	5.48427	up	protein_coding	NM_025207	CCDS1078.1	FLAD1	RefSeq	2260	chr1	+	154955769	154965587		TTTATTCCAGAGGCAGGAACAAAGGAGTCGCTTGTCAAGGATCTGGTTAGAGAAGACTAG	80308	Hs.118666	GO:0003919|GO:0005524|GO:0005829|GO:0006747|GO:0006766|GO:0006767|GO:0006771|GO:0006777|GO:0044281	FAD synthase isoform 1	115.589	38.121	7.39924	4.94395
ASHGA5P009561	5.48071	2.45436	5.48071	up	protein_coding	NM_000124	CCDS7229.1	ERCC6	RefSeq	7006	chr10	-	50664490	50747147		TAAGCAGCGGTTAAGGAGATGGAATAAACTGAGACTGCAGGACAAAGAGAAACGTCTGAA	2074	Hs.654449	GO:0000303|GO:0003677|GO:0003678|GO:0003682|GO:0005515|GO:0005524|GO:0005634|GO:0005654|GO:0005654|GO:0005730|GO:0006281|GO:0006283|GO:0006283|GO:0006284|GO:0006289|GO:0006290|GO:0006366|GO:0006979|GO:0007256|GO:0007257|GO:0008022|GO:0008023|GO:0008094|GO:0008630|GO:0009411|GO:0009636|GO:0010165|GO:0010224|GO:0010332|GO:0032403|GO:0032784|GO:0032786|GO:0045494|GO:0047485	DNA excision repair protein ERCC-6	21.1508	5	4.77648	2.32211
ASHGA5P005627	5.47516	2.4529	5.47516	up	protein_coding	NM_001164388	CCDS54899.1	RAPGEF6	RefSeq	8080	chr5	-	130759613	130970929	NM_001164387	GGCTTGATTGAAAATGAACAAGTTTCAGCAGTCTAGCCTTTGGATGACCTATTTGAAAAC	51735	Hs.483329	GO:0005085|GO:0005737|GO:0005886|GO:0007265|GO:0017016|GO:0030742|GO:0043087|GO:0051056	rap guanine nucleotide exchange factor 6 isoform 4	21.1317	5	4.77502	2.32211
ASHGA5P029896	5.47198	2.45206	5.47198	up	protein_coding	ENST00000397827	CCDS42008.1	CHRFAM7A	GENCODE	2794	chr15	-	30653442	30685864	NM_139320	TAAACTGCGGCTTGACGGGAGCCGCGCCTCCTGTCGGTGGAGTCGGTTATAAAGGGAGCA	89832	Hs.510853	GO:0006811|GO:0006810|GO:0016021|GO:0016020|GO:0005230	CHRNA7 (cholinergic receptor, nicotinic, alpha 7, exons 5-10) and FAM7A (family with sequence similarity 7A, exons A-E) fusion [Source:HGNC Symbol;Acc:15781]	27.4836	7.76834	5.1844	2.73234
ASHGA5P050775	5.47175	2.452	5.47175	up	protein_coding	NM_201264	CCDS46499.1	NRP2	RefSeq	2601	chr2	+	206547223	206608422		GCAGCCAAAGGTAGGCTGTTCTTGGAGGCCTCTGTAACGTTACCCTCAACAGGGAGGCTA	8828	Hs.471200	GO:0001525|GO:0001755|GO:0001938|GO:0002116|GO:0004872|GO:0005021|GO:0005886|GO:0007155|GO:0007411|GO:0007411|GO:0007507|GO:0008201|GO:0010595|GO:0016020|GO:0016021|GO:0017154|GO:0019838|GO:0019955|GO:0030424|GO:0038084|GO:0038084|GO:0046872|GO:0048010|GO:0050919	neuropilin-2 isoform 6 precursor	55.2636	17.036	6.26831	3.81631
ASHGA5P042288	5.46478	2.45016	5.46478	up	protein_coding	ENST00000540144	CCDS4576.1	HIST1H3C	GENCODE	459	chr6	+	26045638	26046097		GAAAGGGCATAAGTCTGCCCGTTTCTTCCTCATTGAAAAGGCTCTTTTCAGAGCCACTCA	8352	Hs.248176	GO:0006334|GO:0007596|GO:0060968|GO:0051320|GO:0005634|GO:0005576|GO:0000786|GO:0005654|GO:0003677|GO:0005515	histone cluster 1, H3c [Source:HGNC Symbol;Acc:4768]	462.128	162.115	9.52085	7.07068
ASHGA5P050858	5.45368	2.44723	5.45368	up	protein_coding	NM_019093	CCDS2509.1	UGT1A3	RefSeq	2345	chr2	+	234637772	234681945	ENST00000373414, ENST00000373426, NM_000463, NM_001072, NM_007120, NM_019075, NM_019076, NM_021027, NM_205862	AGTGGCCTTCATCACCTTTAAATGTTGTGCTTATGGCTACCGGAAATGCTTGGGGAAAAA	54659		GO:0001972|GO:0005789|GO:0008152|GO:0008194|GO:0015020|GO:0016021|GO:0019899|GO:0042573|GO:0042803|GO:0046982|GO:0052696|GO:0052697	UDP-glucuronosyltransferase 1-3 precursor	28.6461	8.20897	5.25194	2.80471
ASHGA5P025236	5.44886	2.44595	5.44886	up	protein_coding	NM_001256894		LOC100288520	RefSeq	1680	chr4	+	9236110	9238060		AAGTACCGACCCACACGTGACATTCAGTGTGTATTTCTGAATATGACCTACCGACGTGTA	100288520	Hs.528621		ubiquitin carboxyl-terminal hydrolase 17-like	23.0723	6.25671	4.91407	2.46811
ASHGA5P001900	5.44126	2.44394	5.44126	up	protein_coding	NM_021114	CCDS3508.1	SPINK2	RefSeq	591	chr4	-	57676033	57687893		GCAGTTACCTTCGCAGCCTCTCTGATCCCTCAATTTGGTCTGTTTTCAAAATATAGAACG	6691	Hs.98243	GO:0004866|GO:0004867|GO:0005576|GO:0010951	serine protease inhibitor Kazal-type 2 precursor	669.844	236.422	10.0761	7.63218
ASHGA5P011081	5.41929	2.4381	5.41929	up	protein_coding	NM_000566	CCDS933.1	FCGR1A	RefSeq	2268	chr1	+	149754249	149764074		ATATCTGTCACTGTGAAAGAGCTATTTCCAGCTCCAGTGCTGAATGCATCTGTGACATCC	2209	Hs.77424	GO:0002474|GO:0002479|GO:0005057|GO:0005515|GO:0005886|GO:0005886|GO:0006911|GO:0006955|GO:0007165|GO:0016021|GO:0019221|GO:0019864|GO:0030669|GO:0031901|GO:0042590|GO:0060333	high affinity immunoglobulin gamma Fc receptor I precursor	20.9465	5	4.76022	2.32211
ASHGA5P054565	5.41792	2.43774	5.41792	up	protein_coding	NM_001136123	CCDS44470.1	FAM178A	RefSeq	4173	chr10	+	102672325	102719347		GTCGGCCTACTCAGGTGTCATTTTGTTATACAATTTCATGTATTCTTAATAGTTTTGCTG	55719	Hs.447458		protein FAM178A isoform 2	20.9447	5	4.75985	2.32211
ASHGA5P005834	5.41578	2.43717	5.41578	up	protein_coding	NM_003747	CCDS5974.1	TNKS	RefSeq	9599	chr8	+	9413444	9639856		AAGAGCCCATAATGATGTCATGGAAGTTCTGCATAAGCATGGCGCCAAGATGAATGCACT	8658	Hs.370267	GO:0000139|GO:0000209|GO:0000242|GO:0000775|GO:0000781|GO:0000784|GO:0003950|GO:0005515|GO:0005643|GO:0005794|GO:0006471|GO:0007052|GO:0007067|GO:0008270|GO:0015031|GO:0016055|GO:0018105|GO:0018107|GO:0031965|GO:0032210|GO:0032212|GO:0032212|GO:0043392|GO:0045944|GO:0051028|GO:0051225|GO:0051301|GO:0070198|GO:0070212|GO:0070213|GO:0090263	tankyrase-1	344.226	121.6	9.07365	6.63648
ASHGA5P046579	5.4154	2.43707	5.4154	up	protein_coding	ENST00000373521	CCDS43972.1	PABPC1L2B	GENCODE	2200	chrX	+	72223351	72225551		AAGGGTGTTTCCCTGTCCTCAGTGGTTTTGCTGCAATCAAACACTGTTTATTACCCCCTT	645974	Hs.567854	GO:0000166|GO:0003723|GO:0003676	poly(A) binding protein, cytoplasmic 1-like 2B [Source:HGNC Symbol;Acc:31852]	303.532	107.037	8.88376	6.4467
ASHGA5P027911	5.40594	2.43455	5.40594	up	protein_coding	NM_001135863	CCDS8724.1	METTL20	RefSeq	2122	chr12	+	31812608	31822016	NM_001135864, NM_173802	ATCTGTATTAGATCTTGGGAGTGGATGTGGAGCTACAGCTATTGCTGCTAAGATGAGTGG	254013	Hs.740628	GO:0005737|GO:0008276	methyltransferase-like protein 20	189.18	66.0256	8.17341	5.73886
ASHGA5P002709	5.40125	2.43329	5.40125	up	protein_coding	ENST00000262013	CCDS45740.1	SPAG9	GENCODE	8273	chr17	-	49039534	49198226		AATAGTCCTGAACCTCAGAAGGCTGTAGAACAGGAGGATGAGCTTTCTGATGTTAGCCAA	9043	Hs.463439	GO:0045666|GO:0007283|GO:0051260|GO:0042147|GO:0030335|GO:0007257|GO:0042692|GO:0090074|GO:0051149|GO:0016021|GO:0005737|GO:0005829|GO:0048471|GO:0001669|GO:0005515|GO:0019894|GO:0043548|GO:0008432|GO:0048273	sperm associated antigen 9 [Source:HGNC Symbol;Acc:14524]	76.9348	24.7149	6.7713	4.33801
ASHGA5P042293	5.39558	2.43178	5.39558	up	protein_coding	ENST00000360408	CCDS4596.1	HIST1H3E	GENCODE	462	chr6	+	26225382	26225844		AGGGCGTGAATTGTTTTGAGTACAAACCTTAAATCCAAAGGCTCTTCTCAGAGCCAACCA	8353	Hs.443021	GO:0006334|GO:0007596|GO:0060968|GO:0051320|GO:0005634|GO:0005576|GO:0000786|GO:0005654|GO:0003677|GO:0005515	histone cluster 1, H3e [Source:HGNC Symbol;Acc:4769]	94.0007	30.797	7.08045	4.64868
ASHGA5P044005	5.38506	2.42896	5.38506	up	protein_coding	NM_001006658	CCDS31007.1	CR2	RefSeq	4184	chr1	+	207627644	207663240		TTGCTTGTGGGAAACAAATCCATTCACTGTATGCCTTCAGGAAATTGGAGTCCTTCTGCC	1380	Hs.445757	GO:0004875|GO:0004888|GO:0005886|GO:0006955|GO:0006958|GO:0009897|GO:0016021|GO:0042113|GO:0042803|GO:0045087	complement receptor type 2 isoform 1 precursor	51.7721	16.09	6.16692	3.73796
ASHGA5P000827	5.37749	2.42693	5.37749	up	protein_coding	NM_005954	CCDS10762.1	MT3	RefSeq	599	chr16	+	56623266	56625000		TGCCCTTCTGGTGGCTCCTGCACCTGCGCGGACTCCTGCAAGTGCGAGGGATGCAAATGC	4504	Hs.73133	GO:0000060|GO:0001666|GO:0001934|GO:0005507|GO:0005507|GO:0005515|GO:0005622|GO:0005737|GO:0006112|GO:0006707|GO:0006829|GO:0006875|GO:0006875|GO:0006882|GO:0008021|GO:0008144|GO:0008270|GO:0008283|GO:0010507|GO:0010628|GO:0010628|GO:0010940|GO:0010942|GO:0010942|GO:0014002|GO:0016209|GO:0016234|GO:0016570|GO:0019430|GO:0030295|GO:0030308|GO:0030308|GO:0030308|GO:0030517|GO:0030949|GO:0032095|GO:…	metallothionein-3	5618.95	1908.05	13.1124	10.6854
ASHGA5P009033	5.35851	2.42183	5.35851	up	protein_coding	NM_005589	CCDS9826.1	ALDH6A1	RefSeq	2183	chr14	-	74526871	74551196		CAGCATGAAGCTGTAAATTTTATTTGCGATCATCCGGACATCAAAGCAATCAGCTTTGTG	4329	Hs.293970	GO:0000062|GO:0004491|GO:0005634|GO:0005730|GO:0005739|GO:0005739|GO:0005759|GO:0006210|GO:0006573|GO:0006574|GO:0009083|GO:0016790|GO:0018478|GO:0019484|GO:0019859|GO:0034641|GO:0044281|GO:0050873	methylmalonate-semialdehyde dehydrogenase [acylating], mitochondrial precursor	255.423	91.5308	8.63623	6.21439
ASHGA5P010367	5.35714	2.42146	5.35714	up	protein_coding	ENST00000361101	CCDS42392.2	CYTH1	GENCODE	3311	chr17	-	76670129	76778376	ENST00000446868	GACAGCTACGTTCCCAGTGACCTGACAGCAGAGGAGCGTCAAGAACTGGAGAACATCCGA	9267	Hs.191215	GO:0032012|GO:0030155|GO:0090162|GO:0005737|GO:0005886|GO:0005622|GO:0005923|GO:0005515|GO:0005543|GO:0005086	cytohesin 1 [Source:HGNC Symbol;Acc:9501]	22.662	6.23181	4.88622	2.46476
ASHGA5P013172	5.35502	2.42089	5.35502	up	protein_coding	NM_031913	CCDS3101.2	ESYT3	RefSeq	4449	chr3	+	138153414	138197256		TCTTGCTTTGACCTGGCAGATATCAGCCTCAACATTGAAGGTGGGGACCTCAGGCGACGG	83850	Hs.477711	GO:0005886|GO:0016021	extended synaptotagmin-3	68.7018	22.0654	6.60229	4.1814
ASHGA5P051440	5.34254	2.41753	5.34254	up	protein_coding	NM_015141	CCDS33729.1	GPD1L	RefSeq	4068	chr3	+	32148002	32210207		TCTTGTCTTCAGAGCCATCCAGAGCATACATAAAGTGAATCATGCAACGTGTTGGGGGAA	23171	Hs.82432	GO:0004367|GO:0005737|GO:0005829|GO:0005975|GO:0006644|GO:0006654|GO:0009331|GO:0019432|GO:0042803|GO:0044255|GO:0044281|GO:0046168|GO:0046474|GO:0051287	glycerol-3-phosphate dehydrogenase 1-like protein	208.991	73.6043	8.3133	5.89577
ASHGA5P053492	5.33953	2.41671	5.33953	up	protein_coding	NM_207108	CCDS44280.1	ASTN1	RefSeq	3914	chr1	-	176837953	177134024		TCACCTGGCGATGTGAGGATGAGTTAGGTCCCAGGTAATCAATAAACTAAGTCAACCCTT	460	Hs.495897	GO:0005575|GO:0007158|GO:0007626|GO:0016021|GO:0016477	astrotactin-1 isoform 2 precursor	406.479	146.807	9.33451	6.9178
ASHGA5P052347	5.33926	2.41664	5.33926	up	protein_coding	NM_175052	CCDS47252.1	ST8SIA4	RefSeq	1887	chr5	-	100221014	100238970		GGAGATTGACAGTCACAATTTTGTAATAAGGTGAGCTTTCTTCTGCTTTTTGAGATTGTA	7903	Hs.308628	GO:0000139|GO:0001574|GO:0003828|GO:0006464|GO:0006486|GO:0006491|GO:0007399|GO:0007411|GO:0009311|GO:0030173|GO:0033691	CMP-N-acetylneuraminate-poly-alpha-2, 8-sialyltransferase isoform b precursor	143.034	49.3402	7.73388	5.31724
ASHGA5P009734	5.32927	2.41394	5.32927	up	protein_coding	NM_001083538	CCDS46414.1	POTEE	RefSeq	3440	chr2	+	131975923	132022416	NM_001005356, NM_001099771, NM_001136213, NM_001145442, NR_027480	AGCAATCCAGAACAAGAGTTAAAGCTGACATCAGAGGAAGAGTCACAAAGGTTCAAAGGC	445582	Hs.686146	GO:0005524	POTE ankyrin domain family member E	25.1359	7.23031	5.05281	2.63888
ASHGA5P003389	5.32307	2.41226	5.32307	up	protein_coding	NM_001001872	CCDS32089.1	C14orf37	RefSeq	3082	chr14	-	58470807	58618847		ATGGAAAAATTAAAAGACAAGGCTGGTTACATGTCTGGGATGCTGGTGCCTGTAGGGGTT	145407	Hs.535420	GO:0016021	uncharacterized protein C14orf37 precursor	121.925	41.5797	7.48465	5.07239
ASHGA5P001494	5.32092	2.41168	5.32092	up	protein_coding	NM_012198	CCDS2218.1	GCA	RefSeq	3241	chr2	+	163200582	163219148		GCGAATTTCATATATGACGATTTTTTGCAGGGCACTATGGCAATTTGAATGCTTAGAATT	25801	Hs.377894	GO:0005509|GO:0005737|GO:0005886|GO:0006944|GO:0042803|GO:0046982	grancalcin	1132.79	404.494	10.8322	8.42055
ASHGA5P046591	5.32078	2.41164	5.32078	up	protein_coding	NM_020932	CCDS14433.1	MAGEE1	RefSeq	3714	chrX	+	75648045	75651746		CTTTCTGTCTGCTATTGTATGAAGAATACTGATGTTTACCTGTATTTGCTTTGCTGTACT	57692	Hs.8453	GO:0005515|GO:0005634|GO:0005886|GO:0008150|GO:0016010|GO:0030425|GO:0045211|GO:0048471	melanoma-associated antigen E1	3711.69	1337.17	12.5905	10.1789
ASHGA5P048519	5.31572	2.41026	5.31572	up	protein_coding	NM_001002918	CCDS31707.1	OR8D2	RefSeq	936	chr11	-	124189157	124190093		TGAGGAACAAGGATGTGAAAAATGCACTGAAGAAGATGACTAGGGGAAGGCAGTCATCCT	283160	Hs.504212	GO:0004930|GO:0004984|GO:0005886|GO:0016021	olfactory receptor 8D2	20.5835	5	4.73238	2.32211
ASHGA5P054792	5.31445	2.40992	5.31445	up	protein_coding	NM_033406	CCDS44566.1	FBXO3	RefSeq	1654	chr11	-	33768290	33796071		AGCCCGATTGGTAAGTTAAATTTTCCTCTAGTGCTGATTTACATGACTTTGTAGGGTTAA	26273	Hs.406787	GO:0004842|GO:0005515|GO:0005634|GO:0006508|GO:0016567	F-box only protein 3 isoform 2	277.756	100.045	8.7543	6.34438
ASHGA5P054276	5.31077	2.40892	5.31077	up	protein_coding	NM_152608	CCDS41473.1	SDE2	RefSeq	4029	chr1	-	226170402	226187066		AGAGGCTTGAGGTTCGGGTAGTCGGTGACATGGCGGAGGCCGCGGCGCTGGTGTGGATTC	163859	Hs.520192		UPF0667 protein C1orf55	37.2331	11.3939	5.65673	3.24781
ASHGA5P052608	5.29897	2.40571	5.29897	up	protein_coding	NM_021066	CCDS4628.1	HIST1H2AJ	RefSeq	439	chr6	-	27782079	27782518		CTAAGTAAAGACCGAGTTGAAAAGCGCATAAAAACAAAGGCTCTTTTCAGAGCCACTTCA	8331	Hs.406691		histone cluster 1, H2aj	2152.92	779.81	11.7961	9.39039
ASHGA5P011996	5.29596	2.40489	5.29596	up	protein_coding	NM_207339	CCDS14367.1	PAGE2	RefSeq	499	chrX	+	55115496	55119260		AAGACTCAGCCGTGGGAAATATGAGTGAGCTTCTAAGAGCAAGATCCCAATCCTCAGAAA	203569	Hs.662489		G antigen family E member 2	93.2503	31.1319	7.06864	4.66374
ASHGA5P008285	5.2767	2.39964	5.2767	up	protein_coding	NM_016376	CCDS42236.1	ANKFY1	RefSeq	7959	chr17	-	4066664	4167274	ENST00000433651, NM_001257999, NR_047571	ATGGCGGAAGAGGAGGTGGCCAAGTTGGAGAAGCACTTGATGCTTCTGCGGCAGGAGTAT	51479	Hs.696087	GO:0010008|GO:0043231|GO:0046872	ankyrin repeat and FYVE domain-containing protein 1 isoform 1	20.4634	5	4.72175	2.32211
ASHGA5P011697	5.26656	2.39686	5.26656	up	protein_coding	NM_005540	CCDS41306.1	INPP5B	RefSeq	4469	chr1	-	38326368	38412729		ATTGGCGGAGGTGGTTCTAACTTTGATGGTTTGAGACCAAATGGGAAGGGAGTGCCTATG	3633	Hs.449942	GO:0004439|GO:0005515|GO:0005737|GO:0005793|GO:0005794|GO:0005829|GO:0005829|GO:0007264|GO:0007283|GO:0015630|GO:0016020|GO:0016021|GO:0030317|GO:0030670|GO:0031901|GO:0046854|GO:0046856|GO:0046872|GO:0051056|GO:0052658|GO:0070613	type II inositol 1,4,5-trisphosphate 5-phosphatase precursor	24.5462	7.11326	5.01499	2.61813
ASHGA5P013698	5.26621	2.39676	5.26621	up	protein_coding	NM_001032282	CCDS47905.1	KLF10	RefSeq	3249	chr8	-	103661004	103666168		CCAAACGAGTCTGGACAGTTTTCTTTTAATGGAAAATAGGAGAAATGGAGGAAAGAATGG	7071	Hs.435001	GO:0000122|GO:0001501|GO:0003677|GO:0003700|GO:0005515|GO:0005634|GO:0006351|GO:0006917|GO:0007179|GO:0007267|GO:0008270|GO:0008283|GO:0008285|GO:0030282|GO:0035019|GO:0045672	Krueppel-like factor 10 isoform b	63.6971	20.759	6.4877	4.09094
ASHGA5P031798	5.26066	2.39524	5.26066	up	protein_coding	NM_005953	CCDS10763.1	MT2A	RefSeq	466	chr16	+	56642477	56643409		ACCTGTCCCGACTCTAGCCGCCTCTTCAGCTCGCCATGGATCCCAACTGCTCCTGCGCCG	4502	Hs.647371	GO:0005515|GO:0005634|GO:0005737|GO:0005829|GO:0006878|GO:0008144|GO:0008270|GO:0008270|GO:0019221|GO:0035690|GO:0036016|GO:0036018|GO:0045926|GO:0048471|GO:0060333|GO:0071294	metallothionein-2	7277.42	2511.17	13.4571	11.0619
ASHGA5P008947	5.26031	2.39515	5.26031	up	protein_coding	NM_031272	CCDS32692.1	TEX14	RefSeq	4816	chr17	-	56634037	56769416		ATCTTACAGTACCTCGAGTCCCATAGAAGAGGACTTTGAAGGAATACAAGGTGCATTTGC	56155	Hs.390221	GO:0000776|GO:0000777|GO:0004672|GO:0005524|GO:0005623|GO:0005737|GO:0007094|GO:0007140|GO:0008608|GO:0019901|GO:0030496|GO:0032091|GO:0032466|GO:0043063|GO:0045171|GO:0051301|GO:0051306	inactive serine/threonine-protein kinase TEX14 isoform b	21.4842	5.86036	4.80176	2.40661
ASHGA5P013193	5.25784	2.39447	5.25784	up	protein_coding	NM_003900	CCDS34317.1	SQSTM1	RefSeq	2923	chr5	+	179247841	179265077		CACTACCGCGATGAGGACGGGGACTTGGTTGCCTTTTCCAGTGACGAGGAATTGACAATG	8878	Hs.731427	GO:0000407|GO:0004674|GO:0005080|GO:0005515|GO:0005654|GO:0005770|GO:0005783|GO:0005829|GO:0006511|GO:0006914|GO:0006915|GO:0006950|GO:0008104|GO:0008270|GO:0008624|GO:0016197|GO:0016236|GO:0019901|GO:0030154|GO:0030971|GO:0035556|GO:0042169|GO:0042802|GO:0043122|GO:0043130|GO:0045944|GO:0046578|GO:0048011|GO:0070530	sequestosome-1 isoform 1	1464.2	537.239	11.2365	8.84203
ASHGA5P052906	5.25569	2.39388	5.25569	up	protein_coding	NM_003058	CCDS5276.1	SLC22A2	RefSeq	2512	chr6	-	160637793	160679963		AGTTCAGAAACTAGACATTCCATTGAACTAAGAAGAGAGACCGTTGCTGCTGTCATGACC	6582	Hs.436385	GO:0005886|GO:0005886|GO:0005887|GO:0006855|GO:0007268|GO:0007269|GO:0007589|GO:0015101|GO:0015695|GO:0016020|GO:0042136|GO:0044281|GO:0055085	solute carrier family 22 member 2	38.6171	11.984	5.71451	3.32063
ASHGA5P008651	5.24909	2.39207	5.24909	up	protein_coding	NM_152724	CCDS31157.1	RSU1	RefSeq	3657	chr10	-	16632616	16859453	NM_012425	CCAGAACTAGGAAACTTGGATTTAACTGGCCAGAAGCAGGTATTCAAAGCAGAGAACAAT	6251	Hs.524161	GO:0005829|GO:0007165|GO:0007265|GO:0034329	ras suppressor protein 1 isoform 2	2104.13	767.457	11.7599	9.36781
ASHGA5P003511	5.24904	2.39205	5.24904	up	protein_coding	NM_014984	CCDS45808.1	AZI1	RefSeq	3630	chr17	-	79163392	79196751		CTCGGCAGCGGTTCCAGCAGCACCTGGAGCAGGAGCAGTGGGCGCTGCAGCAGCAACGGC	22994	Hs.514578	GO:0000086|GO:0000278|GO:0003674|GO:0005813|GO:0005813|GO:0005829|GO:0007275|GO:0007283|GO:0008150|GO:0015630|GO:0030154|GO:0043231	5-azacytidine-induced protein 1 isoform a	80.2781	26.6258	6.83566	4.44361
ASHGA5P041778	5.24433	2.39076	5.24433	up	protein_coding	NM_002125	CCDS4751.1	HLA-DRB5	RefSeq	1171	chr6	-	32485153	32498006		TTCCTGCACAGAGACATCTATAACCAAGAGGAGGACTTGCGCTTCGACAGCGACGTGGGG	3127		GO:0000139|GO:0002381|GO:0002437|GO:0002455|GO:0005765|GO:0005765|GO:0005886|GO:0006955|GO:0009897|GO:0012507|GO:0016045|GO:0019221|GO:0019886|GO:0030658|GO:0030666|GO:0030669|GO:0031295|GO:0031902|GO:0032588|GO:0032673|GO:0032689|GO:0035774|GO:0042088|GO:0042130|GO:0042605|GO:0042613|GO:0050852|GO:0051262|GO:0060333|GO:0071556|GO:2001179	major histocompatibility complex, class II, DR beta 5 precursor	55.6391	17.9213	6.27906	3.8883
ASHGA5P046269	5.23983	2.38952	5.23983	up	protein_coding	NM_153448	CCDS14516.1	ESX1	RefSeq	1591	chrX	-	103494718	103499599		ACGGTCCAAACCTGAGTACGGAACAGAAGCGGAAAACAACGTTGGCACGGAAGGGTCCGT	80712	Hs.223782	GO:0003700|GO:0005634|GO:0005737|GO:0006351|GO:0006357|GO:0043565|GO:0045892|GO:0051726|GO:0060713|GO:0060716	homeobox protein ESX1	31.7017	9.62143	5.40866	3.01914
ASHGA5P031977	5.23327	2.38771	5.23327	up	protein_coding	NM_005250	CCDS10959.1	FOXL1	RefSeq	3207	chr16	+	86612114	86615304		GATATTTTGCTATCCCAAACTCTCAGCCTCTGTGAATAAAGTTGTTTTTTCATTAACCTC	2300	Hs.533830	GO:0003677|GO:0003690|GO:0003700|GO:0003705|GO:0005634|GO:0005667|GO:0006355|GO:0007275|GO:0007389|GO:0007420|GO:0007495|GO:0007495|GO:0007507|GO:0008134|GO:0008301|GO:0008301|GO:0009790|GO:0009887|GO:0009887|GO:0030111|GO:0030111|GO:0030166|GO:0030166|GO:0035136|GO:0043010|GO:0043565|GO:0051090|GO:0051216	forkhead box protein L1	281.991	103.412	8.78242	6.39471
ASHGA5P038029	5.23136	2.38719	5.23136	up	protein_coding	NM_003047	CCDS295.1	SLC9A1	RefSeq	4757	chr1	-	27425299	27481621		AAATTCACATCAATGAGCTGCTGCACATCCTTGTTTTTGGGGAGTCCTTGCTCAATGACG	6548	Hs.469116	GO:0001101|GO:0005515|GO:0005516|GO:0005737|GO:0005783|GO:0005789|GO:0005886|GO:0005886|GO:0005975|GO:0006811|GO:0006885|GO:0006885|GO:0007243|GO:0008134|GO:0010447|GO:0014070|GO:0015299|GO:0015385|GO:0015385|GO:0016021|GO:0016049|GO:0016323|GO:0030154|GO:0030203|GO:0030212|GO:0030214|GO:0042493|GO:0044281|GO:0045121|GO:0048306|GO:0051259|GO:0051453|GO:0055085|GO:0071436|GO:0071468	sodium/hydrogen exchanger 1	133.225	46.6816	7.62686	5.23967
ASHGA5P012469	5.22364	2.38505	5.22364	up	protein_coding	NM_001079673	CCDS41886.1	FNDC3A	RefSeq	6303	chr13	+	49550047	49783915		GAACGGCGTGACTCGGAGAATTGGAGCGTTATTCAGTATATTAATGTCTTATTGATAATG	22862	Hs.508010	GO:0000139|GO:0001669|GO:0005794|GO:0005829|GO:0007286|GO:0009566|GO:0012506|GO:0016021|GO:0016337|GO:0060009	fibronectin type-III domain-containing protein 3A isoform 1	20.2713	5	4.70717	2.32211
ASHGA5P002816	5.21624	2.38301	5.21624	up	protein_coding	NM_004252	CCDS11705.1	SLC9A3R1	RefSeq	2032	chr17	+	72744750	72765499		CCCGGAGCAGCGCGAGCTTCGGCCTCGGCTCTGTACCATGAAGAAGGGCCCCAGTGGCTA	9368	Hs.396783	GO:0001726|GO:0003096|GO:0005102|GO:0005515|GO:0005634|GO:0005737|GO:0005813|GO:0005886|GO:0005902|GO:0006461|GO:0006915|GO:0007191|GO:0008013|GO:0008285|GO:0008285|GO:0010642|GO:0010766|GO:0012505|GO:0014067|GO:0015629|GO:0016020|GO:0016055|GO:0016324|GO:0017081|GO:0019902|GO:0030033|GO:0030036|GO:0030165|GO:0030175|GO:0030336|GO:0030643|GO:0031526|GO:0031528|GO:0031698|GO:0032415|GO:0032416|GO:…	Na(+)/H(+) exchange regulatory cofactor NHE-RF1	227.96	83.3313	8.45921	6.0762
ASHGA5P008224	5.21342	2.38223	5.21342	up	protein_coding	NM_198202	CCDS9203.1	POP5	RefSeq	660	chr12	-	121016847	121019201		GGCTTCGCGGGTACAATAAGAACATGTCAGAAGTTCCTAATTCAGTACAACAGGAGACAG	51367	Hs.279913	GO:0004526|GO:0005515|GO:0005655|GO:0008033	ribonuclease P/MRP protein subunit POP5 isoform c	3857.77	1413.77	12.6397	10.2575
ASHGA5P004532	5.21166	2.38174	5.21166	up	protein_coding	NM_024646	CCDS30717.1	ZYG11B	RefSeq	8143	chr1	+	53192130	53293013		CATCCATTCAGCAGAAAGTTCTAGGACTTTTGAACAATATAGCTGAAGTACAAGAATTAC	79699	Hs.476280		protein zyg-11 homolog B	43.5454	13.7956	5.90315	3.52141
ASHGA5P054261	5.20727	2.38053	5.20727	up	protein_coding	NM_144729	CCDS1529.1	DUSP10	RefSeq	1824	chr1	-	221874763	221915516	NM_007207, NM_144728	GATGGGCGTGGAGACGGTTGTGTGACAATGGTCTGGATGGAAAGGATTGCTGCTCTCCAT	11221	Hs.497822	GO:0000188|GO:0000188|GO:0002819|GO:0004721|GO:0004725|GO:0005634|GO:0005730|GO:0005737|GO:0005794|GO:0006470|GO:0006470|GO:0006950|GO:0007254|GO:0016791|GO:0017017|GO:0032496|GO:0032873|GO:0033549|GO:0043508|GO:0046329|GO:0060266	dual specificity protein phosphatase 10 isoform b	181.488	65.4342	8.10662	5.72609
ASHGA5P008630	5.19912	2.37827	5.19912	up	protein_coding	NM_194313	CCDS6551.2	KIF24	RefSeq	6237	chr9	-	34252377	34329198		TTGGACCGAGAGTTTATAGAAACCTATTCACCAAAATGGCATCCTGGTTATATGAATGTC	347240	Hs.710246	GO:0003777|GO:0005515|GO:0005524|GO:0005737|GO:0005874|GO:0007018	kinesin-like protein KIF24	67.0547	22.19	6.56745	4.18918
ASHGA5P001091	5.19402	2.37685	5.19402	up	protein_coding	NM_004462	CCDS5985.1	FDFT1	RefSeq	2115	chr8	+	11660189	11696818		GATGGACCAGGACTCGCTCAGCAGCAGCCTGAAAACTTGCTACAAGTATCTCAATCAGAC	2222	Hs.593928	GO:0004310|GO:0005783|GO:0005789|GO:0006694|GO:0006695|GO:0008299|GO:0016021|GO:0016491|GO:0044255|GO:0044281|GO:0045338|GO:0051996	squalene synthase	2177.06	803.193	11.8073	9.43047
ASHGA5P018741	5.19224	2.37636	5.19224	up	protein_coding	NM_001193417	CCDS55404.1	DDX3X	RefSeq	5351	chrX	+	41192650	41209524		ATAATCAGAGTGGAGGAAGTACAGCCAGCAGTTTCTACGATAAAGACAGTTCAGGGTGGA	1654	Hs.731543	GO:0003677|GO:0003723|GO:0004003|GO:0004004|GO:0005515|GO:0005524|GO:0005634|GO:0005737|GO:0005741|GO:0005852|GO:0006200|GO:0006351|GO:0007059|GO:0007243|GO:0008134|GO:0008143|GO:0008190|GO:0008625|GO:0009615|GO:0010494|GO:0010501|GO:0016607|GO:0016887|GO:0017148|GO:0019048|GO:0022627|GO:0030307|GO:0030308|GO:0031333|GO:0031369|GO:0032728|GO:0034063|GO:0035613|GO:0042256|GO:0043024|GO:0043065|GO:…	ATP-dependent RNA helicase DDX3X isoform 3	107.268	37.1346	7.28359	4.90723
ASHGA5P048733	5.19075	2.37594	5.19075	up	protein_coding	NM_171846	CCDS45275.1	LACTB	RefSeq	1421	chr15	+	63413998	63422026		ATAGAGCAAGGTAAATGAATACCTTCTGCTGTGTCTAGCTATATCGCATCTTAACACTAT	114294	Hs.410388	GO:0005737|GO:0005739|GO:0016787	serine beta-lactamase-like protein LACTB, mitochondrial isoform b	268.855	99.3132	8.70958	6.33363
ASHGA5P012448	5.18239	2.37362	5.18239	up	protein_coding	ENST00000430948	CCDS54969.1	KIAA0319	GENCODE	6620	chr6	-	24544331	24646249	ENST00000535378, NM_001168375, NM_001252328, NM_014809	ATGGATGAACAGGAAAGAATGGAACTGAGGCCCAAATATGGTATCAAGCACCGAAGCACA	9856	Hs.26441	GO:0001764|GO:2000171|GO:0016021|GO:0005886|GO:0005769|GO:0031901|GO:0005515	KIAA0319 [Source:HGNC Symbol;Acc:21580]	39.2711	12.3853	5.74311	3.36949
ASHGA5P002817	5.16299	2.36821	5.16299	up	protein_coding	ENST00000262625	CCDS12479.1	KIRREL2	GENCODE	2724	chr19	+	36347809	36358048	ENST00000347900	AGGAGTCAGTCCACCCGCGTCTCCAGACTCACGTGTGACATCTTTCCAATGGAAGAGTCC	84063	Hs.145729	GO:0007155|GO:0016021|GO:0005886|GO:0016020|GO:0005515	kin of IRRE like 2 (Drosophila) [Source:HGNC Symbol;Acc:18816]	376.797	139.253	9.20748	6.83927
ASHGA5P043116	5.16298	2.3682	5.16298	up	protein_coding	NM_001145441		TYW1B	RefSeq	1603	chr7	-	72023728	72298813		ACACCAGGCCATGGAGTCACAGAAATCCAGTGGGAAGAGTGGATCAAGAAAAGACTAATC	441250	Hs.488614	GO:0005506|GO:0008033|GO:0010181|GO:0016491|GO:0051539	tRNA wybutosine-synthesizing protein 1 homolog B isoform 2	26.1081	7.81648	5.10665	2.73845
ASHGA5P051196	5.15796	2.3668	5.15796	up	protein_coding	NM_000407	CCDS42980.1	GP1BB	RefSeq	958	chr22	+	19711065	19712297	NR_037611, NR_037612	GCGCGGCCGCCTGCTGCCCTATCTGGCCGAGGACGAGCTGCGCGCCGCTTGCGCTCCCGG	2812	Hs.283743	GO:0004888|GO:0005515|GO:0005886|GO:0005887|GO:0007155|GO:0007166|GO:0007596|GO:0007597|GO:0030168|GO:0030168	platelet glycoprotein Ib beta chain precursor	452.068	167.674	9.48802	7.12122
ASHGA5P010971	5.15276	2.36534	5.15276	up	protein_coding	NM_020399	CCDS5117.1	GOPC	RefSeq	4640	chr6	-	117881432	117923705		GGAGGAGCTGGAAAGAGAGCTTGAGGCAAACAAAAAAGAAAAAATGAAAGAAGCACAACT	57120	Hs.191539	GO:0000139|GO:0005083|GO:0005109|GO:0005515|GO:0005737|GO:0005794|GO:0005886|GO:0006888|GO:0006893|GO:0007289|GO:0008022|GO:0014069|GO:0015031|GO:0016020|GO:0030054|GO:0030140|GO:0030140|GO:0042803|GO:0043004|GO:0043234|GO:0044325|GO:0045176|GO:0045211|GO:0051260	Golgi-associated PDZ and coiled-coil motif-containing protein isoform a	174.898	63.5599	8.04951	5.68416
ASHGA5P003041	5.15187	2.3651	5.15187	up	protein_coding	NM_005191	CCDS2989.1	CD80	RefSeq	2757	chr3	-	119243139	119278481		TAATCTCAGTAAATGGAATTTTTGTGATATGCTGCCTGACCTACTGCTTTGCCCCAAGAT	941	Hs.838	GO:0005515|GO:0005622|GO:0005886|GO:0007267|GO:0009967|GO:0015026|GO:0016021|GO:0019048|GO:0031295|GO:0035556|GO:0042110|GO:0045086|GO:0045425|GO:0045627|GO:0045893|GO:0050731	T-lymphocyte activation antigen CD80 precursor	92.1996	31.5872	7.04912	4.68403
ASHGA5P003985	5.1517	2.36505	5.1517	up	protein_coding	NM_174931	CCDS1785.2	CCDC75	RefSeq	1257	chr2	+	37311593	37323738		GAGCTGTCAGATACTATAGCCATATGAAGTTGAACATGGCAGAAGAAGAGGACTATATGT	253635	Hs.595250	GO:0003676	coiled-coil domain-containing protein 75	211.425	77.2603	8.33116	5.96611
ASHGA5P048897	5.14742	2.36385	5.14742	up	protein_coding	NM_001029964	CCDS32328.1	TTLL13	RefSeq	1793	chr15	+	90792763	90802312		GAGAATCTAGGTGTGCTAGGTGTCTGGCATGTGTTTAGTTCTTCATTATTCCTGAGAGTA	440307	Hs.632164	GO:0004835|GO:0005524|GO:0006464	tubulin polyglutamylase TTLL13	245.996	91.581	8.57943	6.21558
ASHGA5P004145	5.13794	2.36119	5.13794	up	protein_coding	NM_000067	CCDS6239.1	CA2	RefSeq	1666	chr8	+	86376130	86393721		AAGGAACCCATCAGCGTCAGCAGCGAGCAGGTGTTGAAATTCCGTAAACTTAACTTCAAT	760	Hs.155097	GO:0001822|GO:0002009|GO:0004089|GO:0005615|GO:0005737|GO:0005829|GO:0005902|GO:0006730|GO:0006950|GO:0008270|GO:0009268|GO:0010043|GO:0015670|GO:0015701|GO:0016323|GO:0030424|GO:0032849|GO:0042475|GO:0043627|GO:0044281|GO:0045177|GO:0045672|GO:0045780|GO:0046903	carbonic anhydrase 2	26.6088	8.02108	5.13492	2.77374
ASHGA5P037359	5.13484	2.36032	5.13484	up	protein_coding	ENST00000400368	CCDS42959.1	KRTAP10-6	GENCODE	1238	chr21	-	46011148	46012386	NM_181688	GCAAGCTCTGCCCTCTCTGGCTTTGACACCCTCAGAAGATGGGGCAGGCTCTTTGTCTTA	386674	Hs.689666	GO:0045095	keratin associated protein 10-6 [Source:HGNC Symbol;Acc:20523]	216.99	79.9341	8.3766	6.01628
ASHGA5P000614	5.11839	2.35569	5.11839	up	protein_coding	NM_020448	CCDS30631.1	NIPAL3	RefSeq	5426	chr1	+	24742244	24799473		TATATTTCCATGGATGCCATGCCAGGTATGCAGAACATGCACGATAAAGGGATGACTGTC	57185	Hs.523442	GO:0015095|GO:0016021	NIPA-like protein 3	800.853	298.9	10.3298	7.97409
ASHGA5P005960	5.11555	2.35489	5.11555	up	protein_coding	NM_014910	CCDS32985.1	ZNF507	RefSeq	7636	chr19	+	32836513	32878573		CTGACCGCAGATATGGAAGAAAGTAGCAGTGTTGCCATGTTGGTGCCAGATATTGGGGAA	22847	Hs.205392	GO:0003677|GO:0005634|GO:0006351|GO:0006355|GO:0008270	zinc finger protein 507	25.8134	7.79374	5.091	2.73611
ASHGA5P047807	5.11514	2.35477	5.11514	up	protein_coding	NM_021128	CCDS7720.1	POLR2L	RefSeq	925	chr11	-	839720	842529		TGATCGAGAAGCTGCTCAATTATGCACCCCTGGAGAAGTGACCACGCTGGAACCCACCCA	5441	Hs.441072	GO:0000398|GO:0003677|GO:0003899|GO:0004672|GO:0005634|GO:0005654|GO:0005665|GO:0006281|GO:0006283|GO:0006289|GO:0006356|GO:0006366|GO:0006366|GO:0006367|GO:0006368|GO:0006370|GO:0006383|GO:0006385|GO:0006386|GO:0006468|GO:0008270|GO:0008380|GO:0010467|GO:0016032|GO:0050434	DNA-directed RNA polymerases I, II, and III subunit RPABC5	95434.9	25949	16.8682	14.5134
ASHGA5P034281	5.1149	2.35471	5.1149	up	protein_coding	ENST00000221421	CCDS12748.1	LHB	GENCODE	523	chr19	-	49519236	49520347		GTCCCAAAGACCACCCCTTGACCTGTGACCACCCCCAACTCTCAGGCCTCCTCTTCCTCT	3972	Hs.154704	GO:0044281|GO:0007165|GO:0034641|GO:0008584|GO:0007267|GO:0006701|GO:0016486|GO:0005576|GO:0005625|GO:0005102|GO:0005179	luteinizing hormone beta polypeptide [Source:HGNC Symbol;Acc:6584]	842.939	315.82	10.4105	8.05584
ASHGA5P052900	5.11256	2.35404	5.11256	up	protein_coding	NM_001195032	CCDS55073.1	C6orf99	RefSeq	654	chr6	+	159309618	159331385		CGCCTTTACCAGCAAGTACTTGTTAAACACTTAAATCTTACAAGTGGAAAGAAAATTCCG	100130967	Hs.32804		putative uncharacterized protein C6orf99	1477.13	556.474	11.248	8.89399
ASHGA5P041063	5.11239	2.354	5.11239	up	protein_coding	NM_001134848	CCDS47203.1	CCDC152	RefSeq	3491	chr5	+	42756919	42802539		TCAAAGAGGAGGGATATAAGAAAGAAATAAGCAAACTTTATCAGGACATGCAGAGAAAAG	100129792			coiled-coil domain-containing protein 152	19.8526	5	4.67611	2.32211
ASHGA5P011561	5.10845	2.35288	5.10845	up	protein_coding	NM_138812	CCDS7366.1	DYDC1	RefSeq	787	chr10	-	82095860	82116514	NM_001269053	GTTTTCTGATATTGCATTAAACATTGATCAAGATTTGTAGGACCAACCAACCTAAGAGCA	143241	Hs.407751		DPY30 domain-containing protein 1	73.5027	24.8054	6.69751	4.34462
ASHGA5P011183	5.1058	2.35214	5.1058	up	protein_coding	ENST00000369849	CCDS7545.1	INA	GENCODE	3231	chr10	+	105036919	105050108		TCAATGTCAAAATGGCTCTTGACATTGAGATAGCAGCTTACAGGAAACTGCTGGAAGGCG	9118	Hs.500916	GO:0030154|GO:0007399|GO:0042246|GO:0060052|GO:0045104|GO:0005882|GO:0005883|GO:0005200	internexin neuronal intermediate filament protein, alpha [Source:HGNC Symbol;Acc:6057]	59.9398	19.9668	6.39096	4.03883
ASHGA5P054452	5.09679	2.34959	5.09679	up	protein_coding	NM_153034	CCDS7217.1	ZNF488	RefSeq	3513	chr10	+	48355088	48373866		TCACAGCTAGCAGGTGACCGCAGAATGACCTGCTGGGTGCAGCAGCCAGCCTTTGGCAGA	118738	Hs.27788	GO:0003677|GO:0005515|GO:0005634|GO:0006351|GO:0008270|GO:0014003|GO:0045892|GO:0048714	zinc finger protein 488	20.2852	5.40183	4.70869	2.3591
ASHGA5P029960	5.095	2.34908	5.095	up	protein_coding	NM_213600	CCDS32204.1	PLA2G4F	RefSeq	3492	chr15	-	42433331	42448839		AAACCTACCCATACTATGACCTCCAGGTGAAGGTGCTGAGGGCCACAAACATCCGGGGCA	255189	Hs.231873	GO:0001516|GO:0004622|GO:0005765|GO:0005829|GO:0006644|GO:0009395|GO:0031982|GO:0032587|GO:0036148|GO:0036149|GO:0036150|GO:0036151|GO:0036152|GO:0044281|GO:0046474|GO:0046872|GO:0047498|GO:0050482|GO:0071236|GO:0071407	cytosolic phospholipase A2 zeta precursor	430.835	161.626	9.41322	7.06414
ASHGA5P009557	5.09426	2.34887	5.09426	up	protein_coding	ENST00000355819	CCDS8611.1	CLEC9A	GENCODE	1673	chr12	+	10183275	10218565		TTATTAACAGCATCCATTTTCTTGGGCGTCAAGTTGTTGCAGGTGTCCACCATTGCGATG	283420	Hs.531189	GO:0006898|GO:0050715|GO:0016021|GO:0009986|GO:0004872|GO:0030246	C-type lectin domain family 9, member A [Source:HGNC Symbol;Acc:26705]	19.7842	5	4.67099	2.32211
ASHGA5P003700	5.08016	2.34487	5.08016	up	protein_coding	NM_004934	CCDS3889.1	CDH18	RefSeq	3102	chr5	-	19473154	19988353		GACAATGAAGATAACACAGCCAGCATTCTGACAAGGCGGAGGAGATTTAGTCGAACTGTT	1016	Hs.317632	GO:0005509|GO:0005886|GO:0007156|GO:0016021|GO:0034329|GO:0034332|GO:0045216	cadherin-18 isoform 1 preproprotein	19.7376	5	4.66699	2.32211
ASHGA5P001119	5.07563	2.34359	5.07563	up	protein_coding	ENST00000221403	CCDS12741.1	DHDH	GENCODE	1081	chr19	+	49436938	49448226		TGTCGTGGGAAGGCGTCATGAAACAGGTGTGGATGACACTGTCACGGTGCTCCTGCAGTA	27294	Hs.631555	GO:0005975|GO:0042843|GO:0005625|GO:0000166|GO:0016491|GO:0009055|GO:0047115|GO:0008746|GO:0047837	dihydrodiol dehydrogenase (dimeric) [Source:HGNC Symbol;Acc:17887]	473.719	177.56	9.55308	7.20949
ASHGA5P011023	5.07357	2.343	5.07357	up	protein_coding	ENST00000539214	CCDS53586.1	OAT	GENCODE	1864	chr10	-	126085871	126107545	NM_000274	TCAGAAATACAAAGCAAAGATTGTTTTTGCAGCTGGGAACTTCTGGGGTAGGACGTTGTC	4942	Hs.523332	GO:0044281|GO:0007601|GO:0034641|GO:0008652|GO:0055129|GO:0005739|GO:0005759|GO:0030170|GO:0008483|GO:0004587	ornithine aminotransferase [Source:HGNC Symbol;Acc:8091]	779.274	293.092	10.2885	7.94554
ASHGA5P028521	5.07063	2.34216	5.07063	up	protein_coding	NM_017993	CCDS9389.1	ENOX1	RefSeq	3047	chr13	-	43787665	44361116	NM_001127615, NM_001242863	AAAGAACAGCTTTTCCGAACAGAAGAAAACCTCACCAAGGACCAGCAACTGCAGTTTCTG	55068	Hs.128258	GO:0000166|GO:0003676|GO:0005615|GO:0005886|GO:0016491|GO:0022900|GO:0048511	ecto-NOX disulfide-thiol exchanger 1	120.087	42.9228	7.46007	5.11791
ASHGA5P052964	5.06847	2.34155	5.06847	up	protein_coding	NM_001037163	CCDS34599.1	FAM220A	RefSeq	2229	chr7	-	6369039	6388590		GCAACCTTTTGAATTAGCAAATACATTATGCCATAGTTAAGGTACAAGCAGAACAATACC	84792	Hs.696146	GO:0005634	protein FAM220A	3394.89	1291.95	12.4696	10.128
ASHGA5P047831	5.05754	2.33844	5.05754	up	protein_coding	ENST00000439569	CCDS460.1	SLFNL1	GENCODE	2117	chr1	-	41481268	41487397	NM_144990	CGCGACGGGAGCATCCAGGGCCCGCTGTCTGCCAGCGCCATCCAGGAGTGGTGCAGGCAG	200172	Hs.194609	GO:0005524	schlafen-like 1 [Source:HGNC Symbol;Acc:26313]	1975.08	750.737	11.6693	9.33091
ASHGA5P011577	5.04948	2.33614	5.04948	up	protein_coding	NM_152854	CCDS13394.1	CD40	RefSeq	1554	chr20	+	44746905	44758384		TTCGAAAAATGTCACCCTTGGACAAGGTCCCCAGGATCGGCTGAGAGCCCTGGTGGTGAT	958	Hs.472860	GO:0001934|GO:0002768|GO:0004871|GO:0004872|GO:0005515|GO:0005576|GO:0005886|GO:0005886|GO:0005887|GO:0006461|GO:0006874|GO:0006954|GO:0009897|GO:0019899|GO:0030168|GO:0030890|GO:0031625|GO:0032735|GO:0032855|GO:0035631|GO:0042100|GO:0042511|GO:0043089|GO:0043123|GO:0043231|GO:0043406|GO:0045944|GO:0048304|GO:0050776|GO:0051023|GO:0051092|GO:0051607|GO:0071260|GO:0090037|GO:2000353	tumor necrosis factor receptor superfamily member 5 isoform 2 precursor	198.531	74.0763	8.24122	5.90508
ASHGA5P034638	5.0475	2.33557	5.0475	up	protein_coding	ENST00000378187	CCDS46085.1	C19orf69	GENCODE	946	chr19	+	41949062	41950670		AGACCCTCAGGACTGCAGGGGCAGACACTGGAGGTGCCTGCGATAGTCTGCTGTGGATCA	100170765	Hs.649452		chromosome 19 open reading frame 69 [Source:HGNC Symbol;Acc:34497]	19.6205	5	4.65768	2.32211
ASHGA5P011188	5.04647	2.33527	5.04647	up	protein_coding	NM_199077	CCDS7543.1	CNNM2	RefSeq	2076	chr10	+	104678074	104687375		TGCTGGAAGAATTTAAGAAAGAACACACAAACAAGAAACCCAAATCATACCAACACTGAA	54805	Hs.740547	GO:0010960|GO:0015693|GO:0016021|GO:0016323	metal transporter CNNM2 isoform 3	290.335	110.137	8.82363	6.48836
ASHGA5P005984	5.0281	2.33001	5.0281	up	protein_coding	NM_001323	CCDS8126.1	CST6	RefSeq	618	chr11	+	65779461	65780976		GCAGAGCCAGCTGGTGGCCGGCATCAAGTACTTCCTGACGATGGAGATGGGGAGCACAGA	1474	Hs.139389	GO:0001533|GO:0004869|GO:0005576|GO:0008544|GO:0009653	cystatin-M precursor	67.2667	23.0882	6.57211	4.24209
ASHGA5P034606	5.02772	2.32991	5.02772	up	protein_coding	NM_015073	CCDS33007.1	SIPA1L3	RefSeq	7984	chr19	+	38397867	38699008		AATCGACTGCATTTTGGGAATTTCCAATGAGTTTGTGGTGCTCCTGGACTTACGCACCAA	23094	Hs.655502	GO:0005096|GO:0005622|GO:0051056	signal-induced proliferation-associated 1-like protein 3	87.3097	30.5708	6.96707	4.63717
ASHGA5P035866	5.01873	2.32732	5.01873	up	protein_coding	NM_022894	CCDS1863.1	PAPOLG	RefSeq	7386	chr2	+	60983364	61029221		CTCCAGAGCGATAAACACTCGCTGGAGAGGGAGACGCAGGAAGCGATGAAAGAGATGTCT	64895	Hs.387471	GO:0003723|GO:0004652|GO:0005524|GO:0005634|GO:0006351|GO:0006397|GO:0043631|GO:0046872	poly(A) polymerase gamma	19.5151	5	4.64944	2.32211
ASHGA5P014318	5.01696	2.32681	5.01696	up	protein_coding	NM_001083953	CCDS46268.1	THADA	RefSeq	6346	chr2	-	43457974	43823113		GCAGCGTTCTAAAGGGAAGCATGACTACTATTAATTCTATTTAAAATGGGTGTAAAGAAG	63892	Hs.369592		thyroid adenoma-associated protein	27.5509	8.55712	5.18909	2.86228
ASHGA5P009938	5.01577	2.32647	5.01577	up	protein_coding	NM_001172105	CCDS54625.1	GRAMD1C	RefSeq	3497	chr3	+	113616317	113666021	NM_017577	GGTGCCAAAGGGGATATTACAGGAAAGAAAAAGGAAATGGAAAACTATAACGTCACTCTT	54762	Hs.24583	GO:0016021	GRAM domain-containing protein 1C isoform 2	19.5091	5	4.64858	2.32211
ASHGA5P002762	5.01403	2.32597	5.01403	up	protein_coding	ENST00000262315	CCDS45371.1	CHTF18	GENCODE	3090	chr16	+	838621	848074		ACGTGATTGCGCGTCACGCGGGGTACTCTGTGGTGGAGATGAACGCCAGTGACGACCGTA	63922	Hs.153850	GO:0007049|GO:0006281|GO:0006310|GO:0006260|GO:0005634|GO:0005737|GO:0000166|GO:0003677|GO:0005524|GO:0016887|GO:0017111|GO:0009378	CTF18, chromosome transmission fidelity factor 18 homolog (S. cerevisiae) [Source:HGNC Symbol;Acc:18435]	19.5025	5	4.64809	2.32211
ASHGA5P046412	5.01334	2.32577	5.01334	up	protein_coding	NM_171998	CCDS14766.1	RAB39B	RefSeq	3499	chrX	-	154487525	154493852		TCGAGCCAGGAAAACGCATCAAGCTCCAGATCTGGGATACCGCGGGTCAAGAGAGGTTCA	116442	Hs.632832	GO:0005525|GO:0005622|GO:0005794|GO:0005886|GO:0007264|GO:0015031|GO:0016192|GO:0050808	ras-related protein Rab-39B	62.3781	21.3107	6.45259	4.12682
ASHGA5P053242	5.01072	2.32502	5.01072	up	protein_coding	NM_001079877	CCDS47674.1	RASA4	RefSeq	5468	chr7	-	102220092	102257205	NM_006989	TATAGGCATTTGGGATTTGCTGCAAAATGACCCAGAGGCAGGGGTCAGGGGGAGAGGTAG	10156	Hs.696339	GO:0005096|GO:0005099|GO:0005543|GO:0005737|GO:0005829|GO:0031235|GO:0032320|GO:0035556|GO:0046580|GO:0046872	ras GTPase-activating protein 4 isoform 2	2914.21	1129.78	12.2558	9.93075
ASHGA5P002167	4.99447	2.32033	4.99447	up	protein_coding	NM_002306	CCDS41956.1	LGALS3	RefSeq	1017	chr14	+	55595934	55612148	NR_003225	ACCATTCAAAATACAAGTACTGGTTGAACCTGACCACTTCAAGGTTGCAGTGAATGATGC	3958	Hs.531081	GO:0001501|GO:0005515|GO:0005578|GO:0005634|GO:0005681|GO:0005737|GO:0005743|GO:0005886|GO:0006397|GO:0008380|GO:0019863|GO:0030154|GO:0030198|GO:0030246|GO:0031012|GO:0045087	galectin-3 isoform 1	1436.27	554.048	11.2061	8.88574
ASHGA5P032233	4.99297	2.3199	4.99297	up	protein_coding	NM_005057	CCDS30983.1	RBBP5	RefSeq	4423	chr1	-	205055269	205091150	NM_001193273	TCCATTTAAACCGAAACTCTACAAAGGGGACAGAGGTTTACCTCTGGAAGGATCAGCGAA	5929	Hs.519230	GO:0005515|GO:0005634|GO:0006351|GO:0006355|GO:0006974|GO:0035064|GO:0035097|GO:0035097|GO:0042800|GO:0043627|GO:0044212|GO:0048188|GO:0051568|GO:0071339	retinoblastoma-binding protein 5 isoform 1	168.473	62.9556	7.98863	5.66873
ASHGA5P012746	4.99132	2.31942	4.99132	up	protein_coding	NM_001145646	CCDS45276.1	APH1B	RefSeq	4082	chr15	+	63569748	63601325		CTGGCCTATGCTTTCATGACGCTGGTCATTATCTTGCTGCATGTATTCTGGGGCATTGTA	83464	Hs.511703	GO:0005515|GO:0005886|GO:0006915|GO:0007219|GO:0007220|GO:0008233|GO:0008624|GO:0016021|GO:0016485|GO:0030133|GO:0031293|GO:0043085|GO:0048011	gamma-secretase subunit APH-1B isoform 2	426.884	162.901	9.39646	7.07704
ASHGA5P005768	4.98543	2.31772	4.98543	up	protein_coding	NM_014470	CCDS8771.1	RND1	RefSeq	1665	chr12	-	49250915	49259653		AAGTGTTAGCGAAGGATTGCTATCCAGAGACCTATGTGCCCACCGTGTTCGAAAATTACA	27289	Hs.124940	GO:0003924|GO:0005102|GO:0005515|GO:0005525|GO:0005829|GO:0005856|GO:0005886|GO:0005912|GO:0006184|GO:0007015|GO:0007162|GO:0007264|GO:0007411|GO:0016322	rho-related GTP-binding protein Rho6 precursor	585.656	224.369	9.87472	7.557
ASHGA5P008077	4.98266	2.31692	4.98266	up	protein_coding	NM_033317	CCDS12463.1	DMKN	RefSeq	1946	chr19	-	35988118	36004560	NM_001126058, NM_001126059, NR_033746	TCTGGGATTCAGAACTCTGAGACGTCTCCTGGGATGTTTAACTTTGACACTTTCTGGAAG	93099	Hs.417795	GO:0005615	dermokine isoform 2 precursor	223.548	85.2325	8.42815	6.11123
ASHGA5P002683	4.97632	2.31508	4.97632	up	protein_coding	ENST00000261862	CCDS10238.2	THSD4	GENCODE	9145	chr15	+	71433787	72075722		ATGGGGTCTCTCAGTGTCCTGTGTTTCCTTCTGCTGCTTGGATTCCAGTTCGTCTGCCCA	79875	Hs.387057	GO:0048251|GO:0031012|GO:0001527|GO:0004222|GO:0008233	thrombospondin, type I, domain containing 4 [Source:HGNC Symbol;Acc:25835]	309.462	118.28	8.91098	6.5959
ASHGA5P051374	4.97585	2.31494	4.97585	up	protein_coding	ENST00000319331	CCDS33685.1	LRRN1	GENCODE	3823	chr3	+	3841120	3889387		CATGTGGTAACTCAGAGGATATTTTGCTTCTGGTAGTAAGGAGCACAAAGACGTTTTTGC	57633	Hs.163244	GO:0016021|GO:0005515	leucine rich repeat neuronal 1 [Source:HGNC Symbol;Acc:20980]	19.3651	5	4.63706	2.32211
ASHGA5P046766	4.97476	2.31463	4.97476	up	protein_coding	NM_033108	CCDS35475.1	HSFY1	RefSeq	1448	chrY	-	20933699	20935604	NM_001001877, NR_003509	CAGGCCGGAAGAGTAGATAAAGAAATATTTATTTGAGATGGCACATGTTTCTTCAGAAAC	86614	Hs.662281		heat shock transcription factor, Y-linked isoform 1	19.362	5	4.63674	2.32211
ASHGA5P027615	4.9717	2.31374	4.9717	up	protein_coding	ENST00000425217		KSR2	GENCODE	17008	chr12	-	117890816	118406028		TCCAAAACATGATAGACTTGAGCATCTCCAACCTGGAAGGGCTTAGGACCAAATGTGCTA	283455	Hs.375836	GO:0035556|GO:0006468|GO:0005622|GO:0005524|GO:0004674|GO:0046872|GO:0004672|GO:0004713|GO:0016772	kinase suppressor of ras 2 [Source:HGNC Symbol;Acc:18610]	124.344	45.3616	7.5132	5.19946
ASHGA5P003468	4.96883	2.31291	4.96883	up	protein_coding	NM_001102402	CCDS45741.1	PCTP	RefSeq	2172	chr17	+	53828465	53854748	NM_021213	GGCCGCCAAGAATGGAGTTCCTAACTTCTTGAAAGACATGGCAAGAGCCTGTCAGAACTA	58488	Hs.285218	GO:0005829|GO:0005829|GO:0006869|GO:0008203|GO:0008525|GO:0008525|GO:0015914|GO:0031210	phosphatidylcholine transfer protein isoform 2	388.754	149.508	9.25856	6.94565
ASHGA5P006237	4.96711	2.31241	4.96711	up	protein_coding	NM_006812	CCDS31843.1	OS9	RefSeq	2869	chr12	+	58087737	58115340	NM_001017958	ATCACCCCAACCTACAGAGGAGGATCCTGAGCACAGAGTCCGGGTCCGGGTCACCAAGCT	10956	Hs.527861	GO:0000836|GO:0001948|GO:0005515|GO:0005788|GO:0006621|GO:0016567|GO:0030246|GO:0030433|GO:0034976|GO:0042787	protein OS-9 isoform 1 precursor	1972.02	761.685	11.6669	9.35445
ASHGA5P007109	4.965	2.31179	4.965	up	protein_coding	NM_024324	CCDS14082.1	CRELD2	RefSeq	1428	chr22	+	50312282	50321186		ATCTGCACAGCCTGTGACGAGTCCTGCAAGACGTGCTCGGGCCTGACCAACAGAGACTGC	79174	Hs.211282	GO:0005509|GO:0005515|GO:0005615|GO:0005783|GO:0005794	cysteine-rich with EGF-like domain protein 2 isoform b precursor	3539.11	1359.26	12.5167	10.2049
ASHGA5P006299	4.96232	2.31102	4.96232	up	protein_coding	NM_181351		NCAM1	RefSeq	6007	chr11	+	112831968	113149158	NM_000615, NM_001076682, NM_001242608	GAAGCAAGAGACTCTGGATGGGCACATGGTGGTGCGTAGCCATGCCCGTGTGTCGTCGCT	4684	Hs.503878	GO:0000139|GO:0005576|GO:0005886|GO:0007155|GO:0007411|GO:0009897|GO:0009986|GO:0016021|GO:0019221|GO:0031225|GO:0060333	neural cell adhesion molecule 1 isoform 2 precursor	58.6957	20.13	6.36026	4.04924
ASHGA5P006668	4.94969	2.30734	4.94969	up	protein_coding	NM_024589	CCDS10523.1	ROGDI	RefSeq	1776	chr16	-	4846962	4852951		CAAGAGAACTTCATCCTAGGCAGCTGTGGCACAGACCAGGTGAAGGGTGTGCTGACTCTG	79641	Hs.459795	GO:0005622|GO:0005635|GO:0008284|GO:0030097	protein rogdi homolog	90.4903	32.1475	7.0184	4.71106
ASHGA5P012225	4.94704	2.30657	4.94704	up	protein_coding	NM_138346	CCDS141.1	KIAA2013	RefSeq	2832	chr1	-	11979644	11986485		CAGGAGTAAGGAAGATCCCAGTGTCTGAGTGAACTAACAGTCCTGCTTTCAGCCACCATT	90231	Hs.520094	GO:0016021	uncharacterized protein KIAA2013 precursor	14544.2	5092.46	14.3804	12.0738
ASHGA5P033564	4.94675	2.30648	4.94675	up	protein_coding	NM_001792	CCDS11891.1	CDH2	RefSeq	4380	chr18	-	25530929	25757445		AAGATGTTTACAGTGCAGTCTTATCGAAGGATGTGCATGAAGGACAGCCTCTTCTCAATG	1000	Hs.464829	GO:0005509|GO:0005886|GO:0005911|GO:0005913|GO:0005916|GO:0007155|GO:0007156|GO:0007157|GO:0007416|GO:0008013|GO:0014704|GO:0016021|GO:0016339|GO:0016342|GO:0016477|GO:0019901|GO:0019903|GO:0030027|GO:0031641|GO:0032880|GO:0034329|GO:0034332|GO:0035023|GO:0042692|GO:0043410|GO:0044456|GO:0045216|GO:0045294|GO:0045295|GO:0048514|GO:0050770|GO:0051146|GO:0051149|GO:0090090	cadherin-2 preproprotein	61.4986	21.2954	6.432	4.12552
ASHGA5P051879	4.94323	2.30545	4.94323	up	protein_coding	NM_002337	CCDS3371.1	LRPAP1	RefSeq	10536	chr4	-	3505323	3534224		AGCGCCAGTCGCAGAGGAAGATGGCGCCGCGGAGGGTCAGGTCGTTTCTGCGCGGGCTCC	4043	Hs.40966	GO:0004873|GO:0005576|GO:0005783|GO:0005886|GO:0006457|GO:0008201|GO:0009986|GO:0010916|GO:0016021|GO:0016192|GO:0031982|GO:0032091|GO:0035473|GO:0048019|GO:0048237|GO:0050750|GO:0051082|GO:0070326|GO:1900116|GO:1900222	alpha-2-macroglobulin receptor-associated protein precursor	32.9263	10.6928	5.46672	3.16126
ASHGA5P047998	4.94189	2.30506	4.94189	up	protein_coding	NM_018362	CCDS7864.1	LIN7C	RefSeq	4866	chr11	-	27515964	27528326		TATATGAACATGTCTATGAGACTGTGGACATCAGTAGCAGTCCTGAAGTGAGAGCGAACG	55327	Hs.91393	GO:0005923|GO:0006887|GO:0007269|GO:0008092|GO:0014069|GO:0015031|GO:0016323|GO:0019904|GO:0030165|GO:0045211	protein lin-7 homolog C	123.485	45.3062	7.50285	5.19779
ASHGA5P009858	4.92539	2.30024	4.92539	up	protein_coding	ENST00000357727	CCDS5417.1	CREB5	GENCODE	8532	chr7	+	28452143	28865511		ACAGATAATGATTTATGAGGAATCCAAGATGAATTTGGAGCAGGAGAGGCCGTTTGTCTG	9586	Hs.437075	GO:0045893|GO:0006355|GO:0006366|GO:0060612|GO:0045444|GO:0045944|GO:0005634|GO:0005622|GO:0003700|GO:0008270|GO:0005515|GO:0003676|GO:0043565|GO:0046983|GO:0001077	cAMP responsive element binding protein 5 [Source:HGNC Symbol;Acc:16844]	19.2037	5	4.62235	2.32211
ASHGA5P033140	4.91845	2.2982	4.91845	up	protein_coding	ENST00000053867	CCDS11483.1	GRN	GENCODE	2305	chr17	+	42422490	42430470		TGGGTGTGAAGGACGTGGAGTGTGGGGAAGGACACTTCTGCCATGATAACCAGACCTGCT	2896	Hs.514220	GO:0007566|GO:0007165|GO:0050679|GO:0001835|GO:0005739|GO:0005615|GO:0043231|GO:0005515|GO:0008083|GO:0005125	granulin [Source:HGNC Symbol;Acc:4601]	7466.76	2737.05	13.4919	11.1937
ASHGA5P002063	4.91364	2.29679	4.91364	up	protein_coding	NM_000483	CCDS12650.1	APOC2	RefSeq	738	chr19	+	45449238	45452822	NR_037932	AGAAACTCAGGGACTTGTACAGCAAAAGCACAGCAGCCATGAGCACTTACACAGGCATTT	344	Hs.75615	GO:0005576|GO:0005576|GO:0005615|GO:0006629|GO:0008289|GO:0010518|GO:0010898|GO:0010902|GO:0010916|GO:0016004|GO:0016042|GO:0032375|GO:0033344|GO:0033700|GO:0034361|GO:0034362|GO:0034363|GO:0034366|GO:0034370|GO:0034371|GO:0034372|GO:0034382|GO:0034384|GO:0042157|GO:0042493|GO:0042627|GO:0042632|GO:0042803|GO:0042953|GO:0043274|GO:0043691|GO:0044281|GO:0045723|GO:0045833|GO:0048261|GO:0051006|GO:…	apolipoprotein C-II precursor	42.3998	14.2076	5.85948	3.56268
ASHGA5P018226	4.91293	2.29658	4.91293	up	protein_coding	ENST00000452783	CCDS55080.1	SUN1	GENCODE	3717	chr7	+	856251	914557		TTGGATTCGTGAACAGACCACAGTGGACCACTTCTGGGGGAAGGCAGCCTCTGGAGTGTT	23353	Hs.438072	GO:0006998|GO:0043231|GO:0031965|GO:0005639|GO:0002080|GO:0005521	Sad1 and UNC84 domain containing 1 [Source:HGNC Symbol;Acc:18587]	628.395	244.305	9.9796	7.68301
ASHGA5P048477	4.90811	2.29517	4.90811	up	protein_coding	NM_021603	CCDS8385.1	FXYD2	RefSeq	591	chr11	-	117690789	117698807		CTGCTCTCCTGCACTCCTGGACACAACCAGCAGCTCCTGCCATGGACAGGTGGTACCTGG	486	Hs.731865	GO:0005215|GO:0005216|GO:0005391|GO:0005886|GO:0005890|GO:0006810|GO:0006811|GO:0034220|GO:0055085	sodium/potassium-transporting ATPase subunit gamma isoform 2	520.82	201.304	9.68834	7.39317
ASHGA5P039769	4.90768	2.29504	4.90768	up	protein_coding	NM_175918	CCDS3349.1	CRIPAK	RefSeq	4467	chr4	+	1385339	1389782		TCGTATCAGACCTTTTAATGAATTTTCATGGATGCTGATTAAAAGACAAACCTGTGACTC	285464	Hs.26410	GO:0005515|GO:0005634|GO:0005737|GO:0005783|GO:0005886|GO:0006469|GO:0033147|GO:0043627|GO:0051493	cysteine-rich PAK1 inhibitor	1453.69	569.251	11.2251	8.93009
ASHGA5P016858	4.90761	2.29502	4.90761	up	protein_coding	NM_006340	CCDS11776.1	BAIAP2	RefSeq	3352	chr17	+	79008946	79091232		ATGACTATGGAGCGCGGTCCATGAGCAGCGCCGATGTGGAAGTGGCCAGATTCTGAGCCG	10458	Hs.128316	GO:0001726|GO:0005515|GO:0005634|GO:0005730|GO:0005737|GO:0005829|GO:0005886|GO:0007409|GO:0008022|GO:0008093|GO:0008286|GO:0009617|GO:0015629|GO:0016358|GO:0017124|GO:0030054|GO:0030175|GO:0032956|GO:0046847|GO:0048167|GO:0051017|GO:0070064	brain-specific angiogenesis inhibitor 1-associated protein 2 isoform 3	117.375	43.202	7.42298	5.12796
ASHGA5P010662	4.90658	2.29472	4.90658	up	protein_coding	NM_032448	CCDS5314.1	FAM120B	RefSeq	3261	chr6	+	170615843	170714237		GCATCTCTAGATCCTTTCCCGGAGTTCAGTTATGGGTGTGAGAGGTTTGCAAGGATTTGT	84498	Hs.369522	GO:0005634|GO:0006351|GO:0006355|GO:0030154	constitutive coactivator of peroxisome proliferator-activated receptor gamma	85.9689	30.7858	6.9428	4.64809
ASHGA5P052272	4.90362	2.29385	4.90362	up	protein_coding	NM_181523	CCDS3993.1	PIK3R1	RefSeq	6991	chr5	+	67511583	67597649		ATCAGACTGCTCTGTACAACCAGGCTCAACTGTTGCATGGTAGCAGATTTGCAAACATGA	5295	Hs.132225	GO:0005068|GO:0005158|GO:0005159|GO:0005168|GO:0005515|GO:0005545|GO:0005829|GO:0005886|GO:0005942|GO:0005943|GO:0006644|GO:0006661|GO:0007173|GO:0007596|GO:0008286|GO:0008286|GO:0008543|GO:0014065|GO:0019048|GO:0019903|GO:0030168|GO:0031295|GO:0035014|GO:0043125|GO:0043548|GO:0043551|GO:0043559|GO:0043560|GO:0044281|GO:0046326|GO:0046854|GO:0048009|GO:0048009|GO:0048011|GO:0048015|GO:0050852|GO:…	phosphatidylinositol 3-kinase regulatory subunit alpha isoform 1	54.6573	18.8425	6.25192	3.95807
ASHGA5P012298	4.8991	2.29252	4.8991	up	protein_coding	NM_016014	CCDS35042.1	FAM108B1	RefSeq	1614	chr9	-	74477367	74526148		ACAGGAACTGGTGCAGAAACATAAAGAAGGGAAGTGATTTTCTCAAGGTCTACAGTTTTC	51104	Hs.380389	GO:0005576|GO:0016787	abhydrolase domain-containing protein FAM108B1 isoform 1 precursor	58.3555	20.2591	6.35108	4.05856
ASHGA5P005378	4.89902	2.29249	4.89902	up	protein_coding	ENST00000304677	CCDS9558.1	RNASE6	GENCODE	1061	chr14	+	21249209	21250626		CTGAGACCAGAAAAGATGGTGCTATGCTTTCCTCTTCTTTTACTGCTGCTGGTTCTATGG	6039	Hs.23262	GO:0006952|GO:0006401|GO:0005576|GO:0003676|GO:0004540|GO:0004522	ribonuclease, RNase A family, k6 [Source:HGNC Symbol;Acc:10048]	43.7369	14.7755	5.90945	3.61696
ASHGA5P034558	4.88995	2.28982	4.88995	up	protein_coding	ENST00000334176	CCDS12424.1	RGS9BP	GENCODE	2894	chr19	+	33166312	33169206		TGGGCCATGAACTCATACCTGCCAATGAGTCAAACATAGTATCTTTATGTAGATACTTAG	388531	Hs.528491	GO:0009968|GO:0050908|GO:0016021	regulator of G protein signaling 9 binding protein [Source:HGNC Symbol;Acc:30304]	28.0669	9.03509	5.21876	2.92894
ASHGA5P010384	4.88616	2.2887	4.88616	up	protein_coding	NM_014819	CCDS4099.1	PJA2	RefSeq	4878	chr5	-	108670409	108745675		TTCTTTCACAAACCTTGTGTCTCAATTTGGCTACAAAAGTCGGGAACATGCCCTGTGTGC	9867	Hs.483036	GO:0000139|GO:0004842|GO:0005737|GO:0005789|GO:0005886|GO:0007616|GO:0008270|GO:0010738|GO:0014069|GO:0016567|GO:0030054|GO:0034236|GO:0034237|GO:0045211	E3 ubiquitin-protein ligase Praja-2	231.935	90.5178	8.48622	6.19752
ASHGA5P045868	4.88246	2.28761	4.88246	up	protein_coding	NM_004473	CCDS35078.1	FOXE1	RefSeq	3473	chr9	+	100615536	100618997		ACTATCCTGTTCACGAAGACATGTGAACTTGGTTCAGTCCAAATGGGGATTTGTATAAAC	2304	Hs.159234	GO:0000122|GO:0000122|GO:0002089|GO:0003677|GO:0003690|GO:0003700|GO:0003705|GO:0005634|GO:0005667|GO:0006590|GO:0006590|GO:0007389|GO:0007422|GO:0008134|GO:0008301|GO:0009653|GO:0016477|GO:0016477|GO:0030878|GO:0030878|GO:0031069|GO:0031069|GO:0043565|GO:0045892|GO:0045893|GO:0045944|GO:0048484|GO:0048485|GO:0048538|GO:0048562|GO:0048562|GO:0048846|GO:0048937|GO:0051090|GO:0060022|GO:0060023|GO:…	forkhead box protein E1	110.945	40.9111	7.33426	5.04665
ASHGA5P051295	4.88104	2.28719	4.88104	up	protein_coding	NM_152511	CCDS13883.1	DUSP18	RefSeq	2453	chr22	-	31058038	31063872		AATGTCTCAGTGGAGGTAGTGAACACCTTGTATGAGGATATCCAGTACATGCAGGTACCT	150290	Hs.517544	GO:0004725|GO:0005634|GO:0005737|GO:0008138|GO:0017017|GO:0035335	dual specificity protein phosphatase 18	200.696	77.3158	8.25394	5.96675
ASHGA5P004062	4.87958	2.28676	4.87958	up	protein_coding	NM_018008	CCDS2897.1	FEZF2	RefSeq	2095	chr3	-	62355346	62359190		TCTGCGAATTTTGCGGCAAAGGCTTTCACCAAAAAGGGAACTACAAGAACCACAAGCTGA	55079	Hs.241523	GO:0000122|GO:0000978|GO:0005634|GO:0006351|GO:0007411|GO:0007413|GO:0007626|GO:0008270|GO:0008285|GO:0016358|GO:0021542|GO:0021797|GO:0045666|GO:0045893	fez family zinc finger protein 2	19.003	5	4.60887	2.32211
ASHGA5P012326	4.87688	2.28596	4.87688	up	protein_coding	NM_016290	CCDS4408.1	UIMC1	RefSeq	2629	chr5	-	176332005	176433443		CAAGGTTGAGACAAAAGGATGCCACGGAGAAAGAAAAAAGTTAAAGAAGTCTCCGAATCT	51720	Hs.232721	GO:0005515|GO:0005634|GO:0006302|GO:0006351|GO:0010212|GO:0031572|GO:0042393|GO:0045739|GO:0045892|GO:0046965|GO:0070530|GO:0070531|GO:0070537	BRCA1-A complex subunit RAP80	246.764	96.9748	8.58367	6.29772
ASHGA5P011497	4.86984	2.28387	4.86984	up	protein_coding	NM_001136508	CCDS44142.1	C1orf185	RefSeq	911	chr1	+	51567905	51613754		TCACCTAAAGGTTTTTTTAATTACTTGACCTATTTTCTTGCTGCTGGTGCTGTCACTTTG	284546	Hs.176177	GO:0016021	uncharacterized protein C1orf185	52.7089	18.1883	6.19384	3.90997
ASHGA5P007727	4.86694	2.28301	4.86694	up	protein_coding	NM_002314	CCDS5563.1	LIMK1	RefSeq	3398	chr7	+	73498106	73536855		CTTTGTTGCACCTGGAGGGAAGAACGTATGGGAGAGGAAGGAAGCGAGTTGCCCGTGTGT	3984	Hs.647035	GO:0004672|GO:0004674|GO:0005515|GO:0005524|GO:0005634|GO:0005730|GO:0005737|GO:0005829|GO:0005925|GO:0006468|GO:0007165|GO:0007266|GO:0007399|GO:0007411|GO:0008270|GO:0030036|GO:0031072|GO:0032233|GO:0043005|GO:0045773|GO:0046982|GO:0051444	LIM domain kinase 1 isoform 1	40.9112	13.8034	5.80515	3.52214
ASHGA5P001007	4.86518	2.28249	4.86518	up	protein_coding	NM_003098	CCDS13220.1	SNTA1	RefSeq	2345	chr20	-	31995762	32031698		ACAGCTGGGAGCCAGGACATCAAGCAGATTGGCTGGCTAACTGAGCAGCTGCCCAGTGGG	6640	Hs.31121	GO:0003779|GO:0005515|GO:0005516|GO:0005543|GO:0005622|GO:0005737|GO:0005856|GO:0006936|GO:0007528|GO:0030054|GO:0030165|GO:0042383|GO:0045211	alpha-1-syntrophin	130.919	49.1044	7.59281	5.31032
ASHGA5P009214	4.86083	2.2812	4.86083	up	protein_coding	NM_021705	CCDS4850.1	NFYA	RefSeq	6149	chr6	+	41040706	41070146		TTCAGCAGCAGGTCCAAGGGCAGCCATTAATGGTGCAGGTCAGTGGAGGCCAGCTAATCA	4800	Hs.10441	GO:0003677|GO:0003700|GO:0005515|GO:0005634|GO:0006355|GO:0006366|GO:0016602|GO:0045944	nuclear transcription factor Y subunit alpha isoform 2	152.727	58.2976	7.84106	5.55986
ASHGA5P001511	4.8606	2.28113	4.8606	up	protein_coding	NM_017958	CCDS2166.1	PLEKHB2	RefSeq	4323	chr2	+	131862419	131907425	NM_001100623, NM_001267064, NM_001267065, NM_001267067, NM_001267068, NR_049789, NR_049790, NR_049791, NR_049792	CCATATGCAGGACTTTATGGACAGCAGCCTGCTAACCAAGTCATCATTCGAGAGCGCTAT	55041	Hs.469944	GO:0005543|GO:0055038	pleckstrin homology domain-containing family B member 2 isoform 2	1498.07	591.77	11.2658	8.98466
ASHGA5P010455	4.85769	2.28027	4.85769	up	protein_coding	NM_030764	CCDS1168.1	FCRL2	RefSeq	2592	chr1	-	157715522	157746922		AGTGTATGTCAATGTGGGCTCTGTAGATGTGGATGTGGTTTATTCTCAGGTCTGGAGCAT	79368	Hs.437393	GO:0005070|GO:0005886|GO:0007267|GO:0016021	Fc receptor-like protein 2 precursor	26.9934	8.65824	5.15678	2.87651
ASHGA5P041718	4.85322	2.27894	4.85322	up	protein_coding	ENST00000377401	CCDS4625.1	HIST1H2BL	GENCODE	453	chr6	-	27775256	27775709		AGTACACCAGCTCCAAGTAAATTCTCAAGCTCTTGTCCAACCCAAAGGCTCTTTTCAGAG	8340	Hs.137594	GO:0006334|GO:0005634|GO:0005622|GO:0000786|GO:0003677|GO:0043565	histone cluster 1, H2bl [Source:HGNC Symbol;Acc:4748]	363.349	142.544	9.15252	6.87358
ASHGA5P003579	4.84878	2.27762	4.84878	up	protein_coding	NM_000779	CCDS542.1	CYP4B1	RefSeq	2170	chr1	+	47264669	47285021	NM_001099772	TTTTGGACATGCCCTCGAGATCCAGGAGACGGGGAGCCTGGACAAAGTGGTGTCCTGGGC	1580	Hs.436317	GO:0005506|GO:0005789|GO:0006805|GO:0009055|GO:0019825|GO:0020037|GO:0044281|GO:0070330	cytochrome P450 4B1 isoform b	20.4046	6.07686	4.71847	2.44084
ASHGA5P001538	4.83762	2.2743	4.83762	up	protein_coding	NM_002923	CCDS1377.1	RGS2	RefSeq	1375	chr1	+	192778168	192781407		GGAAGCTCCAAAAGAGATAAACATAGATTTTCAAACCAAAACTCTGATTGCCCAGAATAT	5997	Hs.78944	GO:0005096|GO:0005515|GO:0005516|GO:0005730|GO:0005737|GO:0005739|GO:0005829|GO:0005886|GO:0006417|GO:0007049|GO:0007283|GO:0008277|GO:0009898|GO:0010519|GO:0010614|GO:0038032|GO:0043407|GO:0043547|GO:0043547|GO:0045744|GO:0050873|GO:0055119|GO:0060087|GO:0060452|GO:0071877	regulator of G-protein signaling 2	1582.34	630.081	11.3486	9.07428
ASHGA5P034287	4.82466	2.27043	4.82466	up	protein_coding	NM_020309	CCDS12764.1	SLC17A7	RefSeq	2993	chr19	-	49932654	49944808		GGAGTTCCGCCAGGAGGAGTTTCGGAAGCTAGCGGGTCGTGCTCTCGGGAAGCTGCACCG	57030	Hs.375616	GO:0005313|GO:0005315|GO:0005886|GO:0006811|GO:0006817|GO:0007268|GO:0007269|GO:0007616|GO:0014047|GO:0015319|GO:0015321|GO:0016021|GO:0030054|GO:0030672|GO:0035249|GO:0042137|GO:0043005|GO:0048786|GO:0051938|GO:0055085|GO:0060076|GO:0060079|GO:0060203	vesicular glutamate transporter 1	31.4922	10.4367	5.39861	3.12818
ASHGA5P033547	4.82228	2.26972	4.82228	up	protein_coding	NM_000271	CCDS11878.1	NPC1	RefSeq	4827	chr18	-	21111462	21166581		TTTGGCAATGTCAGTCTCTGTTGTGATGTTCGGCAGCTTCAGACACTAAAAGACAACCTG	4864	Hs.715623	GO:0004872|GO:0004888|GO:0005515|GO:0005576|GO:0005635|GO:0005764|GO:0005765|GO:0005783|GO:0005794|GO:0005887|GO:0006486|GO:0006897|GO:0006914|GO:0007041|GO:0007628|GO:0008158|GO:0008203|GO:0008206|GO:0015248|GO:0015485|GO:0016021|GO:0016242|GO:0030301|GO:0031902|GO:0031982|GO:0033344|GO:0042493|GO:0042632|GO:0042632|GO:0045121|GO:0048471|GO:0071383|GO:0071404	Niemann-Pick C1 protein precursor	57.6568	20.3487	6.33373	4.06401
ASHGA5P049182	4.81318	2.26699	4.81318	up	protein_coding	NM_152901	CCDS10710.1	PYDC1	RefSeq	582	chr16	-	31227282	31228395		TGCGCATGTTGGAGGAGGCCGCACGGCTGCAGCGGGCTGCGTGAGGGCCACTCTGAGCTG	260434	Hs.58314	GO:0004197|GO:0005515|GO:0005634|GO:0005829|GO:0006469|GO:0006508|GO:0008385|GO:0032088|GO:0033209|GO:0045087|GO:0050718	pyrin domain-containing protein 1	18.7917	5	4.5891	2.32211
ASHGA5P028130	4.80475	2.26446	4.80475	up	protein_coding	NM_175623	CCDS8993.1	RAB3IP	RefSeq	9636	chr12	+	70133179	70216984	NM_175625	TGGGTGGAAGTCGCAGCATGTGAAGAGTTGCCGGTTGTTATGGGATTAAAAAAGATGAAA	117177	Hs.258209	GO:0005085|GO:0005515|GO:0005634|GO:0005813|GO:0005829|GO:0005932|GO:0006893|GO:0015031|GO:0030027|GO:0030479|GO:0033365|GO:0042384	rab-3A-interacting protein isoform alpha 2	36.2883	12.2447	5.6165	3.35204
ASHGA5P012827	4.79821	2.2625	4.79821	up	protein_coding	NM_004116	CCDS1706.1	FKBP1B	RefSeq	971	chr2	+	24272583	24286550		TCATCAAAGGTTTTGAAGAGGGTGCAGCCCAGATGAGCTTGGGGCAGAGGGCGAAGCTGA	2281	Hs.709461	GO:0000413|GO:0003755|GO:0005102|GO:0005219|GO:0005515|GO:0005528|GO:0005829|GO:0006458|GO:0006936|GO:0006939|GO:0009749|GO:0010459|GO:0010881|GO:0014808|GO:0018208|GO:0019227|GO:0022417|GO:0030073|GO:0032513|GO:0033017|GO:0034704|GO:0042026|GO:0042098|GO:0051775|GO:0060314|GO:0060314	peptidyl-prolyl cis-trans isomerase FKBP1B isoform a	607.312	242.024	9.93075	7.66826
ASHGA5P015032	4.79774	2.26235	4.79774	up	protein_coding	NM_022442	CCDS13427.1	UBE2V1	RefSeq	2184	chr20	-	48697660	48732496	NM_001257394	GTGATGAAGGAAGACTTGAACCTAGAAAATTTCACTGCAAAGACAATTTATGAAAACCGA	7335	Hs.740359	GO:0000151|GO:0000209|GO:0002224|GO:0002755|GO:0005515|GO:0005634|GO:0005737|GO:0005829|GO:0006282|GO:0006355|GO:0008063|GO:0016881|GO:0030154|GO:0031371|GO:0034130|GO:0034134|GO:0034142|GO:0035370|GO:0035872|GO:0043123|GO:0043123|GO:0045087|GO:0045893|GO:0050852|GO:0051092|GO:0070423|GO:0070534	ubiquitin-conjugating enzyme E2 variant 1 isoform c	18.736	5	4.58447	2.32211
ASHGA5P007613	4.79506	2.26155	4.79506	up	protein_coding	NM_001008530	CCDS9904.1	LGMN	RefSeq	2191	chr14	-	93170151	93215047	NM_005606	TGGAAACAAAACAATCTCCACCATGAAAGTGATGCAGTTTCAGGGTATGAAACGCAAAGC	5641	Hs.18069	GO:0001101|GO:0004197|GO:0005770|GO:0006508|GO:0008202|GO:0008233|GO:0019886|GO:0040015|GO:0042359|GO:0043202|GO:0043524|GO:0044281|GO:0045087|GO:0045177	legumain preproprotein	2887.88	1169.59	12.242	9.98048
ASHGA5P002220	4.79387	2.26119	4.79387	up	protein_coding	NM_001105243	CCDS43976.1	PCDH19	RefSeq	9632	chrX	-	99546641	99665271	NM_020766	ACAACTGCAGAATTGCTGAGTACTCCTATGGGCATCAAAAGAAATCAAGCAAGAAGAAAA	57526	Hs.4993	GO:0005509|GO:0005886|GO:0007156|GO:0016021	protocadherin-19 isoform a precursor	27.7617	9.09938	5.19961	2.93842
ASHGA5P002373	4.79206	2.26065	4.79206	up	protein_coding	NM_001130455	CCDS46331.1	DYSF	RefSeq	6682	chr2	+	71693831	71913893	NM_001130976, NM_001130977, NM_001130978, NM_001130983, NM_001130984, NM_001130986, NM_003494	TGTAGTGGCAGACACAGGAGGAGAGGAAGACACAGAGGACCAGGGACTCACTGGAGATGA	8291	Hs.252180	GO:0001778|GO:0005544|GO:0005886|GO:0006906|GO:0016021|GO:0030315|GO:0030659	dysferlin isoform 2	18.7213	5	4.58276	2.32211
ASHGA5P033219	4.78933	2.25982	4.78933	up	protein_coding	NM_175876	CCDS1593.1	EXOC8	RefSeq	5099	chr1	-	231468481	231473578		GTCTATGTACATACTGCTTATTGATGTGCTGTGATATGAGGGAATCTGAAATGTTTCATA	149371	Hs.356198	GO:0000145|GO:0005515|GO:0005543|GO:0005634|GO:0005737|GO:0005886|GO:0006887|GO:0015031|GO:0030426	exocyst complex component 8	2700.16	1095.82	12.1467	9.88685
ASHGA5P043338	4.78869	2.25963	4.78869	up	protein_coding	NM_138693	CCDS5825.1	KLF14	RefSeq	1509	chr7	-	130417395	130418888		AAATGTCCAGGACTGGGATGGTGAGAGGCCTTTGGAAACAGAAATGATTTCTATTTCTGT	136259	Hs.125240	GO:0003677|GO:0005634|GO:0006351|GO:0006355|GO:0008270	Krueppel-like factor 14	535.467	212.319	9.73238	7.47275
ASHGA5P029302	4.78868	2.25963	4.78868	up	protein_coding	NM_001080414	CCDS45151.1	CCDC88C	RefSeq	7573	chr14	-	91737666	91884188		AATTGAGGAGCTGCTGGAAGAAAACATGGTCCTTGAGATTGCACAGAAGCAGAGCATGAA	440193	Hs.525536	GO:0000226|GO:0001932|GO:0005737|GO:0008017|GO:0016055|GO:0030165|GO:0031648|GO:0043621|GO:0051260	protein Daple	31.4525	10.5063	5.3969	3.13728
ASHGA5P055211	4.78834	2.25953	4.78834	up	protein_coding	NM_198315	CCDS8445.1	VWA5A	RefSeq	1874	chr11	+	123986110	123995543		CAGAAACACAGGTAGGAAGAAAATGTGATTTCCGGGTGATTGGTGCTGAGTAGTGACACA	4013	Hs.152944	GO:0005634|GO:0005730	von Willebrand factor A domain-containing protein 5A isoform 2	3057.97	1237.31	12.3224	10.0628
ASHGA5P047836	4.78799	2.25942	4.78799	up	protein_coding	ENST00000332314	CCDS44520.1	MRGPRG	GENCODE	870	chr11	-	3239173	3240043		TGCCCTCGGTCTTCTACTGGAGCCTGCAGCCCCTGCTGAACTTCCTGCTGCCCGTGTTTT	386746	Hs.730306	GO:0007186|GO:0016021|GO:0005886|GO:0004930	MAS-related GPR, member G [Source:HGNC Symbol;Acc:24829]	7217.78	2724.85	13.4448	11.1854
ASHGA5P008591	4.78626	2.2589	4.78626	up	protein_coding	NM_003954		MAP3K14	RefSeq	4476	chr17	-	43340487	43394414		AGATCGGCGCTTGGCCGGATGAGCACAAGCCTGGGAGATGGCAGTGATGGAAATGGCCTG	9020	Hs.404183	GO:0004672|GO:0004704|GO:0004709|GO:0005515|GO:0005524|GO:0005634|GO:0005737|GO:0005829|GO:0006955|GO:0007249|GO:0031295|GO:0043123|GO:0043123|GO:0043231|GO:0071260	mitogen-activated protein kinase kinase kinase 14	18.6977	5	4.58101	2.32211
ASHGA5P055960	4.77796	2.2564	4.77796	up	protein_coding	NM_025152	CCDS41940.1	NUBPL	RefSeq	3072	chr14	+	32030590	32330429		AGCAGCGTTCCGCGTCATGGGGATTTGGCAGCGTCTGCTGCTTTTTGGTGGGGTGTCGCT	80224	Hs.288981	GO:0005524|GO:0005739|GO:0032981|GO:0046872|GO:0051539|GO:0070584	iron-sulfur protein NUBPL isoform 1 precursor	20.4791	6.24736	4.72307	2.46668
ASHGA5P012401	4.77623	2.25587	4.77623	up	protein_coding	NM_020866	CCDS9445.1	KLHL1	RefSeq	4159	chr13	-	70274724	70682625		TGTTGGGAACCGAAAGATACCTGCACATAGGCTTGTTCTGAGTTCAGTCTCCGACTATTT	57626	Hs.508201	GO:0003779|GO:0005737|GO:0005856|GO:0007628|GO:0016358|GO:0021680|GO:0030036|GO:0030425|GO:0043025	kelch-like protein 1	18.6615	5	4.57799	2.32211
ASHGA5P001086	4.77491	2.25547	4.77491	up	protein_coding	ENST00000220478	CCDS10142.1	SCG3	GENCODE	3310	chr15	+	51973549	52013223		CCTGGAGGAAGCCAAGACAAATCTCTACATAATAGAGAATTAAGTGCAGAAAGACCTTTG	29106	Hs.232618	GO:0030168|GO:0007596|GO:0002576|GO:0005576|GO:0030141|GO:0030658	secretogranin III [Source:HGNC Symbol;Acc:13707]	76.8458	27.9801	6.76969	4.51421
ASHGA5P002462	4.77024	2.25406	4.77024	up	protein_coding	NM_001860	CCDS6788.1	SLC31A2	RefSeq	1791	chr9	+	115913237	115926422		CCCACCACAGGTGGTATTTGTGTCACTTTGGCCAGTCTCTAATCCATGTCATCCAGGTGG	1318	Hs.24030	GO:0005375|GO:0005887|GO:0006825	probable low affinity copper uptake protein 2	435.99	173.809	9.43047	7.17641
ASHGA5P046385	4.76376	2.2521	4.76376	up	protein_coding	NM_005028	CCDS7141.1	PIP4K2A	RefSeq	3833	chr10	-	22823765	23003503		AAGACCAAGAAGAAGCACTTCGTAGCGCAGAAAGTGAAGCTGTTTCGGGCCAGCGACCCG	5305	Hs.57079	GO:0005524|GO:0005575|GO:0005634|GO:0005829|GO:0005886|GO:0006644|GO:0006661|GO:0016308|GO:0016309|GO:0016310|GO:0035855|GO:0044281	phosphatidylinositol 5-phosphate 4-kinase type-2 alpha	54.4783	19.3221	6.2456	3.9935
ASHGA5P011947	4.75412	2.24918	4.75412	up	protein_coding	NM_018424	CCDS43860.1	EPB41L4B	RefSeq	3783	chr9	-	112002011	112083021		CAAATGTCAGGCCATCCTTTCAGGATGACAGGTCGCATTGGAAAGCATCGGCCAGTGGAG	54566	Hs.591901	GO:0005200|GO:0005737|GO:0005856|GO:0008092|GO:0019898|GO:0031032|GO:0045177	band 4.1-like protein 4B isoform 1	122.878	47.0032	7.49633	5.24715
ASHGA5P017223	4.7508	2.24817	4.7508	up	protein_coding	NM_001044388	CCDS45945.1	ZNF557	RefSeq	5981	chr19	+	7069470	7087978		CCAACTGCCGCCTCTCAGCGAGAAGGACACACAGAGGGCGGAGAGCTGGTTAATGAGCTC	79230	Hs.591380	GO:0003677|GO:0005634|GO:0006351|GO:0006355|GO:0008270	zinc finger protein 557 isoform b	50.044	17.6512	6.11448	3.86631
ASHGA5P045765	4.74367	2.246	4.74367	up	protein_coding	NM_015110	CCDS6632.1	SMC5	RefSeq	5965	chr9	+	72873877	72969789		ACTTGAATATGATCGTTGGAGCCAATGGAACAGGGAAGTCGAGCATTGTGTGTGCCATTT	23137	Hs.534189	GO:0000722|GO:0000724|GO:0000781|GO:0005515|GO:0005524|GO:0005634|GO:0006303|GO:0007067|GO:0016605|GO:0030915|GO:0034184|GO:0045842|GO:0051301|GO:0090398	structural maintenance of chromosomes protein 5	18.5389	5	4.56812	2.32211
ASHGA5P011578	4.74155	2.24536	4.74155	up	protein_coding	NM_001250	CCDS13393.1	CD40	RefSeq	1616	chr20	+	44746905	44758384		AATGTGTCATCTGCTTTCGAAAAATGTCACCCTTGGACAAGCTGTGAGACCAAAGACCTG	958	Hs.472860	GO:0001934|GO:0002768|GO:0004871|GO:0004872|GO:0005515|GO:0005576|GO:0005886|GO:0005886|GO:0005887|GO:0006461|GO:0006874|GO:0006954|GO:0009897|GO:0019899|GO:0030168|GO:0030890|GO:0031625|GO:0032735|GO:0032855|GO:0035631|GO:0042100|GO:0042511|GO:0043089|GO:0043123|GO:0043231|GO:0043406|GO:0045944|GO:0048304|GO:0050776|GO:0051023|GO:0051092|GO:0051607|GO:0071260|GO:0090037|GO:2000353	tumor necrosis factor receptor superfamily member 5 isoform 1 precursor	889.718	357.408	10.4885	8.24309
ASHGA5P014849	4.73512	2.2434	4.73512	up	protein_coding	NM_001143678	CCDS47478.1	SGK1	RefSeq	2638	chr6	-	134490383	134497070		AGCGGACTGGCTTTCATGAAGCAGAGGAGGATGGGTCTGAACGACTTTATTCAGAAGATT	6446	Hs.510078	GO:0001558|GO:0004674|GO:0005246|GO:0005524|GO:0005634|GO:0005739|GO:0005789|GO:0005886|GO:0006468|GO:0006814|GO:0006915|GO:0006950|GO:0006974|GO:0007616|GO:0008217|GO:0015459|GO:0017080|GO:0017081|GO:0030334|GO:0032411|GO:0042127|GO:0042981|GO:0050790|GO:0051090|GO:0060453|GO:0070294	serine/threonine-protein kinase Sgk1 isoform 4	188.785	75.0039	8.16956	5.92615
ASHGA5P002687	4.71868	2.23838	4.71868	up	protein_coding	NM_031301	CCDS10184.1	APH1B	RefSeq	4205	chr15	+	63569748	63601325		CTGGCCTATGTTTCTGGCTTGGGCTTTGGAATCATGAGTGGAGTATTTTCCTTTGTGAAT	83464	Hs.511703	GO:0005515|GO:0005886|GO:0006915|GO:0007219|GO:0007220|GO:0008233|GO:0008624|GO:0016021|GO:0016485|GO:0030133|GO:0031293|GO:0043085|GO:0048011	gamma-secretase subunit APH-1B isoform 1	383.538	154.699	9.23601	6.99763
ASHGA5P006701	4.71513	2.2373	4.71513	up	protein_coding	ENST00000436816	CCDS4324.1	MFAP3	GENCODE	5049	chr5	+	153418518	153437014	NM_001242336	TTCAAAAGGACAGCAACTGGATGGCAGAAGCAGAGGTGGAAAGTGGTTGGTTTCTGATAA	4238	Hs.432818	GO:0016021|GO:0005886|GO:0005515	microfibrillar-associated protein 3 [Source:HGNC Symbol;Acc:7034]	27.1568	9.03759	5.16649	2.92919
ASHGA5P008248	4.71105	2.23605	4.71105	up	protein_coding	NM_001113546	CCDS44877.1	LIMA1	RefSeq	3748	chr12	-	50569562	50677353	NM_016357	TTTTAGCCAGGTATTTCAGTGTCTGTAGACAAGATGGAATCATCTCCATTTAATAGACGG	51474	Hs.525419	GO:0001725|GO:0003785|GO:0005737|GO:0005886|GO:0005925|GO:0008270|GO:0015629|GO:0030835|GO:0031529|GO:0051015|GO:0051017	LIM domain and actin-binding protein 1 isoform 1	180.409	71.8306	8.09937	5.86332
ASHGA5P040434	4.70645	2.23464	4.70645	up	protein_coding	NM_021072	CCDS3952.1	HCN1	RefSeq	9685	chr5	-	45255051	45696220		AGGAGCAGGAAAGGGTTAAAACTGCAGGCTTCTGGATTATCCACCCTTACAGTGATTTCA	348980	Hs.353176	GO:0005249|GO:0005267|GO:0005272|GO:0005886|GO:0006813|GO:0007268|GO:0016021|GO:0030424|GO:0030425|GO:0030552|GO:0045176|GO:0046549	potassium/sodium hyperpolarization-activated cyclic nucleotide-gated channel 1	55.2508	19.891	6.26811	4.03347
ASHGA5P029196	4.70272	2.2335	4.70272	up	protein_coding	ENST00000331128	CCDS938.1	HIST2H2AB	GENCODE	448	chr1	-	149859018	149859466		CAAGTAATTAAGAGGCTTGACACCATACTCATTCACCCCAAAGGCTCTTTTAAGAGCCAC	317772	Hs.664173	GO:0006334|GO:0005634|GO:0005622|GO:0000786|GO:0003677|GO:0043565	histone cluster 2, H2ab [Source:HGNC Symbol;Acc:20508]	241.498	98.0801	8.54761	6.31411
ASHGA5P041722	4.70237	2.23339	4.70237	up	protein_coding	ENST00000328488	CCDS4636.1	HIST1H3I	GENCODE	477	chr6	-	27839622	27840099		GCATAAATATTCCTATCAGCCCAAGAAGTCTGTCCAACCCCAAAAGGCTCTTTTCAGAGC	8354	Hs.132854	GO:0006334|GO:0007596|GO:0060968|GO:0051320|GO:0005634|GO:0005576|GO:0000786|GO:0005654|GO:0003677|GO:0005515	histone cluster 1, H3i [Source:HGNC Symbol;Acc:4771]	429.615	173.612	9.40847	7.17508
ASHGA5P006507	4.6884	2.2291	4.6884	up	protein_coding	NM_004760	CCDS5470.1	STK17A	RefSeq	3949	chr7	+	43622691	43666978		CAGATATGTGGAGCATTGGAGTGTTAACATATGTCATGCTTACAGGAATATCACCTTTCT	9263	Hs.709489	GO:0004674|GO:0005524|GO:0005634|GO:0006468|GO:0006915|GO:0006917|GO:0007243|GO:0043065|GO:2000377	serine/threonine-protein kinase 17A	1976.78	809.657	11.6708	9.44167
ASHGA5P004639	4.68719	2.22872	4.68719	up	protein_coding	NM_001998	CCDS46762.1	FBLN2	RefSeq	4193	chr3	+	13590624	13679922		TATGCCATCATGGCGGATGGCGTGTCCTGTGAAGACATCAACGAGTGTGTGACGGACCTG	2199	Hs.198862	GO:0005201|GO:0005509|GO:0005578|GO:0010811|GO:0031012|GO:0050840	fibulin-2 isoform b precursor	18.3247	5	4.55084	2.32211
ASHGA5P053087	4.68041	2.22663	4.68041	up	protein_coding	NM_201283	CCDS47587.1	EGFR	RefSeq	1595	chr7	+	55086724	55224644		CGTAAAGGAAATCACAGGTTTGAGCTGAATTATCACATGAATATAAATGGGAAATCAGTG	1956	Hs.488293	GO:0000139|GO:0000165|GO:0000186|GO:0001503|GO:0001892|GO:0001942|GO:0003690|GO:0004709|GO:0004713|GO:0004713|GO:0004713|GO:0004714|GO:0004716|GO:0004888|GO:0005006|GO:0005006|GO:0005515|GO:0005524|GO:0005615|GO:0005634|GO:0005737|GO:0005768|GO:0005789|GO:0005886|GO:0005886|GO:0006950|GO:0007165|GO:0007165|GO:0007166|GO:0007173|GO:0007173|GO:0007202|GO:0007411|GO:0007435|GO:0008283|GO:0008284|GO:…	epidermal growth factor receptor isoform c precursor	18.3043	5	4.54875	2.32211
ASHGA5P056072	4.6763	2.22537	4.6763	up	protein_coding	NM_018228	CCDS9830.1	VRTN	RefSeq	3464	chr14	+	74815165	74826711		CTGGTAGATGGCTGACAGGGAGGTACAAAAGGGGCTGGGAAGAAGGGGGACCAGTTTGGA	55237	Hs.578167	GO:0003677|GO:0004803|GO:0006313	vertnin	30.4522	10.3826	5.34522	3.11985
ASHGA5P054781	4.67541	2.22509	4.67541	up	protein_coding	NM_002233	CCDS41629.1	KCNA4	RefSeq	4179	chr11	-	30031287	30038577		AACTGTTCTAATGCAAAGGCTGTGGAGACTGATGTGTGAATCTTTTTCCACCTGCCACTG	3739	Hs.592002	GO:0005249|GO:0005515|GO:0005886|GO:0006813|GO:0007268|GO:0008076|GO:0030955|GO:0051260	potassium voltage-gated channel subfamily A member 4	58.7818	21.4711	6.36303	4.13794
ASHGA5P008718	4.67337	2.22446	4.67337	up	protein_coding	NM_012383	CCDS6651.1	OSTF1	RefSeq	1313	chr9	+	77703397	77762114		AACCAGTCAAACCAGGGCAAGTTAAAGTCTTCAGAGCCCTGTATACGTTTGAACCCAGAA	26578	Hs.494192	GO:0001503|GO:0005622|GO:0005737|GO:0007165|GO:0017124	osteoclast-stimulating factor 1	132.271	51.8096	7.61188	5.38742
ASHGA5P002258	4.66736	2.22261	4.66736	up	protein_coding	NM_001102368	CCDS41979.1	C14orf159	RefSeq	2763	chr14	+	91580356	91691703		TGCATACAAGACAACAGTGCCTTGTGTTACCCATGCTGGCTTCTGCTGCCCTCTGGTGGT	80017	Hs.309849	GO:0003674|GO:0005575|GO:0005739|GO:0008150	UPF0317 protein C14orf159, mitochondrial isoform b	398.019	162.761	9.29844	7.07583
ASHGA5P042761	4.65797	2.2197	4.65797	up	protein_coding	NM_001677	CCDS1276.1	ATP1B1	RefSeq	2212	chr1	+	169075946	169101960		AGAAATTCATCTGGAACTCAGAGAAGAAGGAGTTTCTGGGCAGGACCGGTGGCAGTTGGT	481	Hs.291196	GO:0001666|GO:0005391|GO:0005515|GO:0005886|GO:0005890|GO:0005901|GO:0006754|GO:0006810|GO:0007596|GO:0016323|GO:0016324|GO:0034220|GO:0050900|GO:0055085	sodium/potassium-transporting ATPase subunit beta-1	49.1165	17.6732	6.08869	3.86899
ASHGA5P037582	4.65779	2.21964	4.65779	up	protein_coding	ENST00000255882	CCDS33603.1	PI4KA	GENCODE	6752	chr22	-	21061978	21213100		TTGGTGAACTTCAACCACATCCACAAGAGGATAAGGAGGGTGGCAGACAAGTATCTATCT	5297	Hs.529438	GO:0007165|GO:0048015|GO:0007268|GO:0006661|GO:0005798|GO:0005515|GO:0005524|GO:0005488|GO:0016773|GO:0016772|GO:0004430	phosphatidylinositol 4-kinase, catalytic, alpha [Source:HGNC Symbol;Acc:8983]	28.3729	9.60594	5.23604	3.0164
ASHGA5P006054	4.64971	2.21714	4.64971	up	protein_coding	NM_005906	CCDS4516.1	MAK	RefSeq	3899	chr6	-	10762955	10838788		AGCAATGCAGGAAATCTTGGAAGTTATGCTACTTACAATCAGTCAGGATATATTCCTTCC	4117	Hs.446125	GO:0001750|GO:0001917|GO:0003713|GO:0004672|GO:0004693|GO:0005515|GO:0005524|GO:0005634|GO:0005813|GO:0006351|GO:0006355|GO:0006468|GO:0006468|GO:0007275|GO:0007283|GO:0030154|GO:0030496|GO:0045494|GO:0046777|GO:0072686	serine/threonine-protein kinase MAK isoform 1	18.2042	5	4.53926	2.32211
ASHGA5P009168	4.64941	2.21705	4.64941	up	protein_coding	ENST00000352665	CCDS11149.2	WDR16	GENCODE	2193	chr17	+	9479943	9546776		GGCTTCAATGGACATGTGCCCACTGGTCTCAAATGCCATCCTGACCAGGAGCATATGATT	146845	Hs.232270	GO:0005737|GO:0043231|GO:0005515	WD repeat domain 16 [Source:HGNC Symbol;Acc:16053]	72.5385	26.9824	6.67858	4.46153
ASHGA5P054382	4.64592	2.21597	4.64592	up	protein_coding	NM_004808	CCDS7109.1	NMT2	RefSeq	5004	chr10	-	15147770	15210695		CCGCCTCCCCAGCCAGCGCCGCCGCGATGGCGGAGGACAGCGAGTCTGCGGCCAGCCAGC	9397	Hs.60339	GO:0003824|GO:0004379|GO:0005737|GO:0005794|GO:0005829|GO:0005886|GO:0006499|GO:0009249|GO:0016032|GO:0046788	glycylpeptide N-tetradecanoyltransferase 2	497.62	204.235	9.62892	7.41295
ASHGA5P052256	4.64576	2.21591	4.64576	up	protein_coding	NM_006622	CCDS3974.1	PLK2	RefSeq	2850	chr5	-	57749809	57755966	NM_001252226	TCTCACCTACATCAATGAGGATAGGATATCTACAACTTTCAGGCTGACAACTCTGCTGAT	10769	Hs.398157	GO:0000082|GO:0004674|GO:0004871|GO:0005515|GO:0005524|GO:0005622|GO:0005813|GO:0005814|GO:0006468|GO:0007052|GO:0007093|GO:0007265|GO:0007613|GO:0030425|GO:0032486|GO:0043066|GO:0043123|GO:0046599|GO:0046599|GO:0048167|GO:0060291|GO:0060292	serine/threonine-protein kinase PLK2 isoform 1	216.496	87.9344	8.3733	6.15738
ASHGA5P006879	4.64514	2.21572	4.64514	up	protein_coding	ENST00000324978	CCDS1065.1	AQP10	GENCODE	1791	chr1	+	154293591	154297801		TCCTGAAGTCTTCAGTGCTGGTAATGGCTGGTGGTGGGTGCCTGTGGTGGCCCCTCTGGT	89872	Hs.259048	GO:0055085|GO:0006810|GO:0009636|GO:0006833|GO:0016021|GO:0005886|GO:0016020|GO:0005215	aquaporin 10 [Source:HGNC Symbol;Acc:16029]	2430.2	1005.6	11.984	9.76825
ASHGA5P002469	4.64454	2.21554	4.64454	up	protein_coding	NM_001333	CCDS6723.1	CTSL2	RefSeq	4542	chr9	-	99791958	99801592		ACGGCTGCTGGTTTTGAAACATGAATCTTTCGCTCGTCCTGGCTGCCTTTTGCTTGGGAA	1515	Hs.610096	GO:0004177|GO:0004197|GO:0005902|GO:0006508|GO:0007283|GO:0008234|GO:0009267|GO:0009749|GO:0009897|GO:0010259|GO:0014070|GO:0019886|GO:0021675|GO:0030141|GO:0030984|GO:0034698|GO:0042277|GO:0043005|GO:0043202|GO:0043204|GO:0045177|GO:0046697|GO:0048102|GO:0051384|GO:0060008	cathepsin L2 preproprotein	566.059	231.98	9.82118	7.60564
ASHGA5P020834	4.64448	2.21552	4.64448	up	protein_coding	NM_001165959	CCDS54119.1	GSDMB	RefSeq	1583	chr17	-	38060847	38074903		CAGAGAGGAGGCGCAATGTTCAGCGTATTTGAGGAAATCACAAGAATTGTAGTTAAGGAG	55876	Hs.306777	GO:0005737	gasdermin-B isoform 4	169.773	68.0049	7.99897	5.78345
ASHGA5P028250	4.63959	2.214	4.63959	up	protein_coding	NM_152772	CCDS9104.1	TCP11L2	RefSeq	2243	chr12	+	106696580	106740792		TGAGCTTGCAAGCAGGTTAACAAGGATTTCAGCTGTTCTACTTGAAGGCATGAACAAAGA	255394	Hs.696047		T-complex protein 11-like protein 2	20.7734	6.68105	4.74713	2.53313
ASHGA5P005459	4.63716	2.21324	4.63716	up	protein_coding	NM_175617	CCDS10764.2	MT1E	RefSeq	519	chr16	+	56659584	56661024		ATCCCCTTTGCTCGAAATGGACCCCAACTGCTCTTGCGCCACTGGTGGCTCCTGCACGTG	4493	Hs.534330	GO:0005507|GO:0005634|GO:0005737|GO:0008270|GO:0008270|GO:0045926|GO:0046870|GO:0048471|GO:0071276|GO:0071294	metallothionein-1E	4724.23	1904.7	12.8949	10.6816
ASHGA5P013334	4.63305	2.21196	4.63305	up	protein_coding	NM_052917	CCDS2199.1	GALNT13	RefSeq	5674	chr2	+	154728425	155310489		TGCATTGAGGGCTGTTATTTCAAGAAACCAAGAAGGGCCAGGAGAAATGGGAAAAGCTGT	114805	Hs.470277	GO:0000139|GO:0004653|GO:0016021|GO:0016266|GO:0030246|GO:0043687|GO:0044267	polypeptide N-acetylgalactosaminyltransferase 13	20.2048	6.40355	4.70225	2.49028
ASHGA5P028750	4.63302	2.21195	4.63302	up	protein_coding	NM_175854	CCDS9329.2	PAN3	RefSeq	5643	chr13	+	28712642	28869475		TAAGGATAAGACTTGCTTCTACGGGGAGGAGTGTCAGTTCCTGCATGAGGACCCTGCCGC	255967	Hs.645015	GO:0000184|GO:0000288|GO:0000289|GO:0003676|GO:0004672|GO:0005524|GO:0005813|GO:0005829|GO:0008270|GO:0010467|GO:0016070|GO:0016071	PAB-dependent poly(A)-specific ribonuclease subunit 3	22.0694	7.18926	4.8444	2.63245
ASHGA5P011500	4.6246	2.20933	4.6246	up	protein_coding	NM_144654	CCDS6989.1	C9orf116	RefSeq	685	chr9	-	138387025	138391761		CGAGATGCCTCGGGTGGAATGTTCCGGAACAATACTCTCAATGTTTACCTGGAGAAAAGC	138162	Hs.414028		UPF0691 protein C9orf116 isoform 2	2578.48	1076.41	12.072	9.86264
ASHGA5P016958	4.62369	2.20905	4.62369	up	protein_coding	ENST00000436027	CCDS54236.1	YJEFN3	GENCODE	882	chr19	+	19639669	19648393		ATTTCCTCAGCACCGCGGAGGCAGCCGCCCTGGAGCGGGAGCTGCTGGAGGATTATCGCT	374887	Hs.729508		YjeF N-terminal domain containing 3 [Source:HGNC Symbol;Acc:24785]	18.1048	5	4.53116	2.32211
ASHGA5P011094	4.61231	2.20549	4.61231	up	protein_coding	NM_052904	CCDS5038.1	KLHL32	RefSeq	3807	chr6	+	97372495	97588630		TGGATATCAGGTGGAGTAACTAATACGGCACAATATCAGAACAGGCTAATGGTGTATGAA	114792	Hs.45056		kelch-like protein 32	18.0648	5	4.5276	2.32211
ASHGA5P005195	4.612	2.20539	4.612	up	protein_coding	NM_033135	CCDS8326.1	PDGFD	RefSeq	3979	chr11	-	103777913	104035027		AGGCGAGATGACTTGTACCGAAGAGATGAGACCATCCAGGTGAAAGGAAACGGCTACGTG	80310	Hs.352298	GO:0000139|GO:0005576|GO:0005788|GO:0007275|GO:0008083|GO:0051781	platelet-derived growth factor D isoform 2 precursor	18.0646	5	4.52751	2.32211
ASHGA5P038668	4.60986	2.20472	4.60986	up	protein_coding	NM_175607	CCDS43041.1	CNTN4	RefSeq	5178	chr3	+	2140549	3099645	NM_001206955	ACAACTTTAAAACAAGAACAAGAAGCACTGTGTCTGTCCGTCGAGGTCAAGGAATGGTGC	152330	Hs.298705	GO:0005576|GO:0005886|GO:0007158|GO:0007399|GO:0007409|GO:0007411|GO:0007413|GO:0007420|GO:0030424|GO:0031175|GO:0031225|GO:0045665|GO:0048167	contactin-4 isoform a precursor	79.9557	30.3219	6.83064	4.62592
ASHGA5P002785	4.60717	2.20388	4.60717	up	protein_coding	NM_031476	CCDS10949.1	CRISPLD2	RefSeq	4607	chr16	+	84853586	84943116		TTCAGTCTGAAAGCCTGGGGACTCCTCGGGATGGAAAGGCCTTCCGGATCTTTGCTGTCA	83716	Hs.513779	GO:0005576|GO:0008201|GO:0030133|GO:0030198|GO:0031012	cysteine-rich secretory protein LCCL domain-containing 2 precursor	131.785	52.3764	7.60564	5.40176
ASHGA5P054431	4.60347	2.20272	4.60347	up	protein_coding	NM_020630	CCDS53525.1	RET	RefSeq	4174	chr10	+	43572516	43622952		AAACTCTATGGTAGAATTTCCCATGCATTTACTAGATTCTAGCACCGCTGTCCCCTTTGC	5979	Hs.350321	GO:0000165|GO:0001657|GO:0001755|GO:0001838|GO:0004713|GO:0004714|GO:0004872|GO:0005509|GO:0005515|GO:0005524|GO:0005887|GO:0006468|GO:0007156|GO:0007158|GO:0007165|GO:0007169|GO:0007497|GO:0010008|GO:0010976|GO:0030155|GO:0030335|GO:0033619|GO:0033630|GO:0035799|GO:0042551|GO:0045893|GO:0048265|GO:0048484|GO:0061146|GO:0071300|GO:0072300|GO:0097021|GO:2001241|GO:2001241	proto-oncogene tyrosine-protein kinase receptor Ret isoform c precursor	1191.37	491.809	10.9156	8.71283
ASHGA5P055753	4.59787	2.20097	4.59787	up	protein_coding	NM_203451	CCDS9358.1	SERTM1	RefSeq	3219	chr13	+	37248048	37271975		TTTCATCCTGAGGAAAATGGAAGAGTCCTTGAGTGTGGCAGCAGTTTTGACATCCCCTTA	400120	Hs.422375	GO:0016021	serine-rich and transmembrane domain-containing protein 1	144.078	57.6524	7.7462	5.54524
ASHGA5P017183	4.59125	2.19889	4.59125	up	protein_coding	ENST00000438662	CCDS45978.1	ELAVL3	GENCODE	4661	chr19	-	11562142	11591803	ENST00000359227	TTTGCTCAACATGGCCTACGGCGTCAAGAGGTTCTCGCCGATCGCCATCGATGGTATGAG	1995	Hs.1701	GO:0030154|GO:0007399|GO:0000166|GO:0003723|GO:0003676|GO:0017091	ELAV (embryonic lethal, abnormal vision, Drosophila)-like 3 (Hu antigen C) [Source:HGNC Symbol;Acc:3314]	82.4176	31.4637	6.87714	4.67825
ASHGA5P006485	4.58833	2.19797	4.58833	up	protein_coding	NM_001099270	CCDS48023.1	ZBTB34	RefSeq	6577	chr9	+	129622943	129648156		CTCTGGACAGAGTACGCTTCATGTCAGTAGAAATGGACAGCAGCAGTTTTATTCAGTTTG	403341	Hs.177633	GO:0003677|GO:0005634|GO:0005730|GO:0006351|GO:0006355|GO:0008270	zinc finger and BTB domain-containing protein 34	50.1824	18.3365	6.11848	3.92051
ASHGA5P004027	4.58581	2.19718	4.58581	up	protein_coding	NM_178439	CCDS1895.1	GMCL1	RefSeq	2402	chr2	+	70056817	70106727	NR_003281	TGGTTTTCTAAACAGAGGAAAGATTTTGAAGGTATGGCCTTTCTTGAAACTGAACAAGGA	64395	Hs.293971	GO:0005635|GO:0006355|GO:0007275|GO:0007283|GO:0016363|GO:0030154	germ cell-less protein-like 1	352.601	146.299	9.10999	6.91281
ASHGA5P006884	4.58379	2.19654	4.58379	up	protein_coding	NM_031956	CCDS47141.1	TTC29	RefSeq	1798	chr4	-	147628178	147867034		AAGTCTATAAGCCTGGAGAGACCATCAGCAGTAATCTGCAAATTCCGAAATGACCACCCT	83894	Hs.378893		tetratricopeptide repeat protein 29	69.7107	26.3101	6.62384	4.4273
ASHGA5P010196	4.57946	2.19518	4.57946	up	protein_coding	NM_001159846	CCDS54200.1	MPND	RefSeq	1523	chr19	+	4343523	4360083		TCCTCCCGAGCAAAGGCCCAGTGACTATGGCATCCCCATGGATGTGGAGATGGCCTACGT	84954	Hs.321689	GO:0006508|GO:0008233	MPN domain-containing protein isoform 2	1473.23	619.778	11.2458	9.05063
ASHGA5P029975	4.57722	2.19447	4.57722	up	protein_coding	NM_153700	CCDS10098.1	STRC	RefSeq	5515	chr15	-	43891760	43910998		TTTGAGGACTGCCTGACATTATTTGCAGGAGACCCAGGACTTGGGCCTGAGGAACTGCGG	161497	Hs.657395	GO:0009986|GO:0032420|GO:0032426|GO:0050910|GO:0060088|GO:0060091	stereocilin precursor	19.183	5.99165	4.62102	2.42655
ASHGA5P001177	4.57277	2.19307	4.57277	up	protein_coding	ENST00000222275	CCDS12470.1	UPK1A	GENCODE	1223	chr19	+	36157714	36169367		GTTCACCAAGGGCTGCTTCGAACACATCGGCCACGCCATCGACAGCTACACGTGGGGTAT	11045	Hs.159309	GO:0030855|GO:0051259|GO:0016021|GO:0005886|GO:0005783|GO:0016324|GO:0042803|GO:0048029|GO:0005515	uroplakin 1A [Source:HGNC Symbol;Acc:12577]	102.124	39.9341	7.20403	5.01096
ASHGA5P043969	4.57267	2.19304	4.57267	up	protein_coding	NM_178829	CCDS5876.2	C7orf34	RefSeq	774	chr7	+	142636602	142637957		AATGCCCCTGGAAAGGGTTAAGGGCCAGGACAGGAATGGGGCAGGAGGTGCACGGATCCT	135927	Hs.239676	GO:0005576	uncharacterized protein C7orf34	25.3109	8.60624	5.06276	2.86972
ASHGA5P020299	4.56991	2.19217	4.56991	up	protein_coding	NM_001085486	CCDS43311.1	SEPP1	RefSeq	2193	chr5	-	42799981	42812024		TTCTTATCAAGATATCATATATAGGACAACCCCAGCAATGTGGAGAAGCCTGGGGCTTGC	6414	Hs.275775	GO:0001887|GO:0005576|GO:0005615|GO:0006979|GO:0007420|GO:0007626|GO:0008430|GO:0009791|GO:0010269|GO:0019953|GO:0040007	selenoprotein P isoform 1 precursor	106.822	41.978	7.2772	5.08503
ASHGA5P027930	4.56939	2.192	4.56939	up	protein_coding	NM_001164595	CCDS53777.1	PDZRN4	RefSeq	3837	chr12	+	41582249	41968392		TTAGAAAATGGACCTGCTGACAGAGCAGATGGCCTGGAGATTCATGACAAAATCATGGAG	29951	Hs.380044	GO:0004842|GO:0008270	PDZ domain-containing RING finger protein 4 isoform 1	17.9325	5	4.51412	2.32211
ASHGA5P050460	4.56452	2.19046	4.56452	up	protein_coding	ENST00000409895	CCDS46272.1	PPM1B	GENCODE	1497	chr2	+	44395999	44436571		CGGGTTGAAGGTAAGACAAATGCTTTTTAAAAATATAGACAGGCCAGGCACGGTAGCTCA	5495	Hs.416769	GO:0006470|GO:0019221|GO:0035970|GO:0005829|GO:0008287|GO:0005515|GO:0004721|GO:0000287|GO:0003824|GO:0004722|GO:0030145	protein phosphatase, Mg2+/Mn2+ dependent, 1B [Source:HGNC Symbol;Acc:9276]	46.4477	16.9814	6.00241	3.81195
ASHGA5P044357	4.56189	2.18963	4.56189	up	protein_coding	NM_018440	CCDS6227.1	PAG1	RefSeq	10759	chr8	-	81880045	82024303		AGTGTTAATGTAGAGAGTATCCTTGGAAATTCATGTGATCCAGAAGAGGAGGCCCCACCA	55824	Hs.266175	GO:0005070|GO:0005515|GO:0005622|GO:0005886|GO:0005886|GO:0007165|GO:0007173|GO:0016021|GO:0035556|GO:0042169|GO:0045121|GO:0050852|GO:0050863|GO:0050868	phosphoprotein associated with glycosphingolipid-enriched microdomains 1	92.843	36.2585	7.06223	4.8726
ASHGA5P036497	4.55994	2.18901	4.55994	up	protein_coding	NM_001130046	CCDS46536.1	CCL20	RefSeq	848	chr2	+	228678557	228682280	NM_004591	GTTGTCTGTGTGCGCAAATCCAAAACAGACTTGGGTGAAATATATTGTGCGTCTCCTCAG	6364	Hs.75498	GO:0005576|GO:0005615|GO:0006935|GO:0006954|GO:0006955|GO:0007165|GO:0007267|GO:0008009|GO:0042466|GO:0042742	C-C motif chemokine 20 isoform 2 precursor	37978.6	12434.5	15.6056	13.4166
ASHGA5P054007	4.55827	2.18849	4.55827	up	protein_coding	NM_001013435	CCDS35306.1	PAGE5	RefSeq	560	chrX	+	55246791	55250541	NM_130467	AGGAGAGGTTGTGTCTTCGTTCTTTCCGCCATCTTCGTTCTTTCCAACATCTTCGTTCTT	90737	Hs.668491		G antigen family E member 1 isoform 2	357.813	148.903	9.12858	6.9401
ASHGA5P013817	4.55445	2.18728	4.55445	up	protein_coding	ENST00000396857	CCDS42564.1	MAP4K1	GENCODE	2681	chr19	-	39078280	39108643		ACTTTCCGTCTGCTTGGCTCCCCCAGGCCTGTAGTGGTGGAGACACGCCCAGTGGATGAT	11184	Hs.95424	GO:0006950|GO:0006468|GO:0007257|GO:0018105|GO:0007243|GO:0000165|GO:0000185|GO:0005515|GO:0005524|GO:0004674|GO:0004672|GO:0004713|GO:0016772|GO:0005083|GO:0008349	mitogen-activated protein kinase kinase kinase kinase 1 [Source:HGNC Symbol;Acc:6863]	679.25	285.575	10.0957	7.90845
ASHGA5P051160	4.55391	2.18711	4.55391	up	protein_coding	NM_015227	CCDS13721.1	POFUT2	RefSeq	4843	chr21	-	46683842	46707811		CTTCTGTCCCAAGTACTCGGTGTCAGAGCAGATGGTCGCCTGTGTTCACAGTGGTCATTT	23275	Hs.592164	GO:0005783|GO:0006004|GO:0046922	GDP-fucose protein O-fucosyltransferase 2 isoform A precursor	34.4755	12.2394	5.53852	3.35141
ASHGA5P001381	4.55231	2.1866	4.55231	up	protein_coding	NM_001010892	CCDS34521.1	RSPH4A	RefSeq	2858	chr6	+	116937641	116954148		ATCATGTACAGCATATTCTCTCTCAGGGTCGCTGTAATTGGTTCAACTCCATACAAAAAA	345895	Hs.160380	GO:0001534|GO:0003341|GO:0003674|GO:0005634|GO:0005730|GO:0005730|GO:0005737|GO:0005856|GO:0031514|GO:0035083|GO:0035085	radial spoke head protein 4 homolog A isoform 1	149.802	61.0148	7.81174	5.62514
ASHGA5P021430	4.55023	2.18594	4.55023	up	protein_coding	NM_001177842	CCDS53722.1	SRPR	RefSeq	3016	chr11	-	126132813	126138877		GCTGCTGCAGGTTGGTTTTCAGAAGATCCTGACACTGACATATGTAGACAAATTGATAGA	6734	Hs.368376	GO:0003924|GO:0005047|GO:0005525|GO:0005783|GO:0005785|GO:0005789|GO:0006412|GO:0006613|GO:0006614|GO:0006987|GO:0010467|GO:0016021|GO:0030968|GO:0044267	signal recognition particle receptor subunit alpha isoform 2	295.891	123.686	8.84757	6.66163
ASHGA5P011935	4.54265	2.18353	4.54265	up	protein_coding	NM_001008216	CCDS242.1	GALE	RefSeq	1585	chr1	-	24122088	24127294	NM_000403, NM_001127621	AGTGCTGCAGATGGTCCAGGCTATGGAGAAGGCCTCTGGGAAGAAGATCCCGTACAAGGT	2582	Hs.632380	GO:0000166|GO:0003978|GO:0003978|GO:0005829|GO:0005975|GO:0019388|GO:0019388|GO:0042803|GO:0044237|GO:0044281|GO:0050662	UDP-glucose 4-epimerase	3564.9	1501.75	12.5244	10.3409
ASHGA5P016956	4.54049	2.18285	4.54049	up	protein_coding	NM_001190349	CCDS54251.1	DMKN	RefSeq	1420	chr19	-	35994205	36004560		ACATAAACCCGGGAACTCTGAGACGTCTCCTGGGATGTTTAACTTTGACACTTTCTGGAA	93099	Hs.417795	GO:0005615	dermokine isoform 10 precursor	194.566	80.9163	8.21646	6.03362
ASHGA5P051523	4.52986	2.17947	4.52986	up	protein_coding	NM_198722	CCDS33759.1	AMIGO3	RefSeq	3008	chr3	-	49754266	49757238		GGACCTCGCTGCTCCAGAGTTTAATAAAGGTAGCACATGCTTATTGCTAGAGCCTTTGCA	386724	Hs.567903	GO:0007157|GO:0016021	amphoterin-induced protein 3 precursor	2875.46	1229.84	12.2341	10.0546
ASHGA5P009456	4.5221	2.17699	4.5221	up	protein_coding	NM_198080	CCDS8973.1	MSRB3	RefSeq	4307	chr12	+	65672422	65860687		GCGCAGTCCGGGTCGTGTAGGGATAAAAAGAACTGTAAGGTGGTCTTTTCCCAGCAGGAA	253827	Hs.339024	GO:0000318|GO:0005739|GO:0005783|GO:0008270|GO:0030091	methionine-R-sulfoxide reductase B3 isoform 1 precursor	222.179	93.1877	8.41765	6.24065
ASHGA5P007962	4.52158	2.17683	4.52158	up	protein_coding	ENST00000338637	CCDS43933.1	ZNF81	GENCODE	7859	chrX	+	47696300	47781655		AGCTGTTCAGATGGGAAATTTGGAATTAAGCCTTCCCAGAGGAGAATTTCTGGGAAATCT	347344	Hs.114246	GO:0006351|GO:0006355|GO:0005634|GO:0005622|GO:0003677|GO:0003700|GO:0008270|GO:0003676	zinc finger protein 81 [Source:HGNC Symbol;Acc:13156]	25.8438	8.93044	5.0926	2.91578
ASHGA5P053823	4.51593	2.17502	4.51593	up	protein_coding	NM_001011703	CCDS48022.1	FAM125B	RefSeq	2705	chr9	+	129089122	129159912		ACCTTCCCAGGTGAGGCCTTGTCGGGGTGTCTTGCGTTGTCCTGTGGTCTTAGGTCCCTG	89853	Hs.162659	GO:0015031|GO:0031902	multivesicular body subunit 12B isoform 2	151.733	62.3937	7.8304	5.65538
ASHGA5P050809	4.51418	2.17446	4.51418	up	protein_coding	ENST00000295729	CCDS2431.2	CCDC108	GENCODE	2259	chr2	-	219898413	219906245		CATGCCATATAAAAGCCAGTGAGTGTTTAAAATACGTGCAGTATGAATAATTATGCAGCT	255101	Hs.147762		coiled-coil domain containing 108 [Source:HGNC Symbol;Acc:25325]	95.0341	37.4864	7.09483	4.92037
ASHGA5P039497	4.51225	2.17385	4.51225	up	protein_coding	NM_153757	CCDS3632.1	NAP1L5	RefSeq	1965	chr4	-	89617065	89619023		GTGTGAGCCAGTGATCTATAAAGAAACATAAGCTTAAAGTTGTTTATCACTGTGGTGTTA	266812	Hs.12554	GO:0005634|GO:0006334	nucleosome assembly protein 1-like 5	2344.27	992.231	11.9234	9.74955
ASHGA5P001510	4.51183	2.17371	4.51183	up	protein_coding	NM_001100623	CCDS46413.1	PLEKHB2	RefSeq	4326	chr2	+	131862419	131907425	NM_001267062, NM_001267063, NM_001267064, NM_001267065, NM_001267066, NM_017958, NR_049789, NR_049791, NR_049792	TTGTGCAGAAAGCACAGATGATTGCTTGGCCTGGAAATTTACACTCCAAGATTCTAGGAC	55041	Hs.469944	GO:0005543|GO:0055038	pleckstrin homology domain-containing family B member 2 isoform 3	1717.14	728.888	11.4644	9.29064
ASHGA5P002859	4.51171	2.17367	4.51171	up	protein_coding	NM_001048201		UHRF1	RefSeq	3922	chr19	+	4909509	4962165		GACCGGAGAGCGCCGACACCATGTGGATCCAGGTTCGGACCATGGACGGGAGGCAGACCC	29128	Hs.108106	GO:0000122|GO:0000790|GO:0000790|GO:0000791|GO:0000792|GO:0000987|GO:0003700|GO:0004842|GO:0004842|GO:0005515|GO:0005634|GO:0005657|GO:0006281|GO:0006351|GO:0007049|GO:0008270|GO:0008283|GO:0008327|GO:0010216|GO:0010390|GO:0016363|GO:0016574|GO:0031493|GO:0032270|GO:0035064|GO:0042393|GO:0042787|GO:0042802|GO:0045944|GO:0051865|GO:2000373	E3 ubiquitin-protein ligase UHRF1 isoform 1	19.4447	6.27259	4.64399	2.47032
ASHGA5P002424	4.51068	2.17334	4.51068	up	protein_coding	NM_194301	CCDS32064.1	RALGAPA1	RefSeq	7851	chr14	-	36007557	36278432	ENST00000389698	CATCGTCATCGAGAATGCAGAATCTATTGATCTTAAACAGTTTTTCGACCAACATTTTTC	253959	Hs.113150	GO:0005096|GO:0005634|GO:0005634|GO:0005737|GO:0005737|GO:0005739|GO:0005829|GO:0006355|GO:0017123|GO:0032859|GO:0043547|GO:0046982	ral GTPase-activating protein subunit alpha-1 isoform 2	42.317	15.4822	5.85638	3.68303
ASHGA5P013064	4.51066	2.17334	4.51066	up	protein_coding	NM_001083625	CCDS42411.1	ANKRD12	RefSeq	11260	chr18	+	9136750	9285983	NM_001204056	CTATTAGCCCATCAAGAAATGAAGAACGAGATTCAGACACAGAGAAAGAAGGTCCAGAAA	23253	Hs.464585	GO:0005634|GO:0005730|GO:0005737	ankyrin repeat domain-containing protein 12 isoform 2	130.259	52.7952	7.58662	5.41328
ASHGA5P003050	4.50724	2.17224	4.50724	up	protein_coding	ENST00000264318	CCDS3473.1	GABRA4	GENCODE	11973	chr4	-	46920916	46996424		TGGCGGTTTGTTTAAACGAATCCCCAGGACAGAACCAAAAGGAGGAGAAATTGTGCACAG	2557	Hs.248112	GO:0055085|GO:0006811|GO:0006810|GO:0034220|GO:0007417|GO:0007268|GO:0007214|GO:2001023|GO:0016021|GO:0005886|GO:0034707|GO:0016020|GO:0030054|GO:0045211|GO:0005887|GO:0005254|GO:0005230|GO:0004890|GO:0008503	gamma-aminobutyric acid (GABA) A receptor, alpha 4 [Source:HGNC Symbol;Acc:4078]	25.8716	8.98279	5.09387	2.92162
ASHGA5P014086	4.49759	2.16915	4.49759	up	protein_coding	NM_012189	CCDS11881.1	CABYR	RefSeq	2333	chr18	+	21718954	21741564	NM_153768	AATCAACAGCTGAATAAGGTTTGATGAAGCCAGCAATGGCAACAAGTGAACGAGGACAAC	26256	Hs.511983	GO:0001539|GO:0005509|GO:0005634|GO:0005730|GO:0005737|GO:0005856|GO:0007165|GO:0008603|GO:0017124|GO:0019861|GO:0019899|GO:0019901|GO:0019904|GO:0031514|GO:0035686|GO:0046982|GO:0048240	calcium-binding tyrosine phosphorylation-regulated protein isoform a	29.8061	10.5453	5.31259	3.14344
ASHGA5P044663	4.49688	2.16892	4.49688	up	protein_coding	NM_001007090	CCDS47809.1	C8orf48	RefSeq	1463	chr8	+	13424351	13425797		GATGTAAGAGAAACTTAAAAAGTAATAACTGTCTTTGGCGATCAAATGGCTATGGGGAAT	157773	Hs.104941	GO:0005515	uncharacterized protein C8orf48	254.081	107.858	8.62699	6.45807
ASHGA5P007891	4.49513	2.16836	4.49513	up	protein_coding	NM_014733	CCDS4050.1	ZFYVE16	RefSeq	7096	chr5	+	79703837	79775498		CTGTAGGGAGGCATACAAGAATTAAATTCTGAATAAGTCTGCAGGTAGGATGGACAGTTA	9765	Hs.482660	GO:0005515|GO:0005545|GO:0005547|GO:0005737|GO:0005769|GO:0006622|GO:0007165|GO:0008565|GO:0016050|GO:0016197|GO:0030100|GO:0030509|GO:0031901|GO:0043231|GO:0046872	zinc finger FYVE domain-containing protein 16	17.68	5	4.49048	2.32211
ASHGA5P049055	4.49107	2.16706	4.49107	up	protein_coding	NM_175075	CCDS47759.1	C8orf42	RefSeq	3436	chr8	-	439789	495781		AGGGAGGCTGGTGAGCATCCGACGGCAGAGTAAAGGCCACCTGACAGATAGCCCGGAGGA	157695	Hs.289293	GO:0003674|GO:0005575|GO:0008150	uncharacterized protein C8orf42 isoform 1	24.8822	8.59857	5.03529	2.86823
ASHGA5P054722	4.48805	2.16609	4.48805	up	protein_coding	NM_001124	CCDS7801.1	ADM	RefSeq	1449	chr11	+	10326641	10328923		TTTAGGATTTAGGCGCCCATGGTACAAGGAATAGTCGCGCAAGCATCCCGCTGGTGCCTC	133	Hs.441047	GO:0001570|GO:0001666|GO:0001843|GO:0002026|GO:0002031|GO:0005102|GO:0005179|GO:0005515|GO:0005576|GO:0005615|GO:0005737|GO:0006171|GO:0006701|GO:0007165|GO:0007204|GO:0007267|GO:0007507|GO:0007565|GO:0007568|GO:0008015|GO:0008209|GO:0008284|GO:0008285|GO:0009409|GO:0009611|GO:0010460|GO:0019933|GO:0030819|GO:0031100|GO:0031102|GO:0031623|GO:0031700|GO:0032496|GO:0032868|GO:0042475|GO:0042594|GO:…	ADM precursor	30.0166	10.6502	5.32211	3.15602
ASHGA5P013288	4.48465	2.165	4.48465	up	protein_coding	NM_181871	CCDS44240.1	PKLR	RefSeq	3035	chr1	-	155259083	155270792		GGCATGGAAGGGCCAGCGGGGTATCTGCGGCGGGCCAGTGTGGCCCAACTGACCCAGGAG	5313	Hs.95990	GO:0000287|GO:0001666|GO:0004743|GO:0005524|GO:0005829|GO:0005975|GO:0006006|GO:0006096|GO:0006096|GO:0006112|GO:0006754|GO:0007584|GO:0009408|GO:0009749|GO:0010226|GO:0014070|GO:0030955|GO:0031018|GO:0031325|GO:0032869|GO:0033198|GO:0042866|GO:0044281|GO:0051591|GO:0051707	pyruvate kinase isozymes R/L isoform 2	17.6335	5	4.48711	2.32211
ASHGA5P040297	4.4816	2.16401	4.4816	up	protein_coding	NM_024830	CCDS3864.1	LPCAT1	RefSeq	3994	chr5	-	1461541	1524076		CTAAAACCAGAAAAGCTTGAAAAAGATCTGGACAGATACTCAGAAAGAGCCAGGATGAAG	79888	Hs.368853	GO:0000139|GO:0005509|GO:0005783|GO:0005789|GO:0005794|GO:0006644|GO:0006654|GO:0008654|GO:0016021|GO:0019432|GO:0036148|GO:0036151|GO:0043129|GO:0044255|GO:0044281|GO:0045732|GO:0046474|GO:0047184|GO:0047192|GO:0060041|GO:2001246	lysophosphatidylcholine acyltransferase 1	109.405	43.9051	7.31461	5.15059
ASHGA5P006104	4.4788	2.16311	4.4788	up	protein_coding	NM_001130090	CCDS45622.1	LRRC48	RefSeq	2183	chr17	+	17876126	17920189	NM_031294	CCTGCGCGCGCTTTTTGTCGATAAAGATACGATTGTTAATGCTGTCGGGGCATCGCACGA	83450	Hs.579264	GO:0005737	leucine-rich repeat-containing protein 48 isoform a	249.873	106.571	8.6018	6.43869
ASHGA5P001931	4.47704	2.16254	4.47704	up	protein_coding	NM_012237	CCDS12523.1	SIRT2	RefSeq	2086	chr19	-	39369194	39390463		AGGAGGCTCAGGACTCAGATTCAGACTCTGAGGGAGGAGCCGCTGGTGGAGAAGCAGACA	22933	Hs.466693	GO:0000183|GO:0003950|GO:0005515|GO:0005677|GO:0005737|GO:0005874|GO:0006342|GO:0006348|GO:0006471|GO:0006471|GO:0006476|GO:0007067|GO:0007096|GO:0008134|GO:0008270|GO:0016458|GO:0016575|GO:0017136|GO:0033558|GO:0035035|GO:0042325|GO:0042826|GO:0042903|GO:0043130|GO:0043161|GO:0045843|GO:0045892|GO:0051301|GO:0051775|GO:0070403|GO:0090042	NAD-dependent protein deacetylase sirtuin-2 isoform 1	44.2271	16.3793	5.9267	3.76416
ASHGA5P028245	4.47304	2.16126	4.47304	up	protein_coding	NM_001093771	CCDS53820.1	TXNRD1	RefSeq	3869	chr12	+	104609556	104744085		CGGCCGCCCCAACGGAGCTGCAGACGAAAGGCAAGAACGGCGATGGCCGCCGTAGGTCAG	7296	Hs.715771	GO:0001707|GO:0004791|GO:0005634|GO:0005730|GO:0005737|GO:0005739|GO:0005829|GO:0007165|GO:0008283|GO:0009055|GO:0015035|GO:0015949|GO:0022900|GO:0042744|GO:0044255|GO:0044281|GO:0045454|GO:0050660|GO:0050661|GO:0055086	thioredoxin reductase 1, cytoplasmic isoform 3	47.8213	17.8935	6.04759	3.88633
ASHGA5P010361	4.47243	2.16106	4.47243	up	protein_coding	NM_003968	CCDS2909.1	UBA3	RefSeq	2136	chr3	-	69103880	69129524		AAGAAAAGAAGGAGAATAGAGGAGCTGCTGGCTGAGAAAATGGCTGTTGATGGTGGGTGT	9039	Hs.154320	GO:0005515|GO:0005524|GO:0005634|GO:0006464|GO:0006508|GO:0007113|GO:0016881|GO:0019781|GO:0045116|GO:0045892|GO:0046982|GO:0051726	NEDD8-activating enzyme E1 catalytic subunit isoform 1	495.664	210.587	9.62113	7.46007
ASHGA5P021313	4.46902	2.15996	4.46902	up	protein_coding	NM_001184747	CCDS53715.1	PAFAH1B2	RefSeq	1070	chr11	+	117014999	117047131		GCCACAGGCCAAAATCATTGTATTGATTATTTACTGGCAAGATGAGCAGGATTACCATGA	5049	Hs.597488	GO:0003847|GO:0005730|GO:0005737|GO:0005737|GO:0005829|GO:0005886|GO:0006629|GO:0007283|GO:0007420|GO:0016042|GO:0016239|GO:0042803|GO:0046982	platelet-activating factor acetylhydrolase IB subunit beta isoform c	17.5688	5	4.48207	2.32211
ASHGA5P009128	4.4669	2.15927	4.4669	up	protein_coding	NM_001135	CCDS53971.1	ACAN	RefSeq	8543	chr15	+	89346673	89418585	ENST00000439576	TGTAAAAAGGGCACAGCCACCACCTACAAACGCAGACTACAGAAGCGGAGCTCACGGCAC	176	Hs.2159	GO:0001501|GO:0005201|GO:0005515|GO:0005540|GO:0005576|GO:0005578|GO:0005796|GO:0005975|GO:0006508|GO:0007155|GO:0018146|GO:0030203|GO:0031012|GO:0042339|GO:0042340|GO:0043202|GO:0044281|GO:0046872	aggrecan core protein isoform 1 precursor	66.0627	25.5211	6.54341	4.38414
ASHGA5P011540	4.45429	2.1552	4.45429	up	protein_coding	NM_007170	CCDS41323.1	TESK2	RefSeq	3093	chr1	-	45809554	45956840		CCGCACAGAGAATTTCGGGCTGGACTATGATGCTTTCCAGCACATGGTGGGAGACTGTCC	10420	Hs.591499	GO:0004672|GO:0004674|GO:0004712|GO:0004713|GO:0005524|GO:0005634|GO:0005634|GO:0005730|GO:0005737|GO:0006468|GO:0007283|GO:0030036|GO:0046872|GO:0048041	dual specificity testis-specific protein kinase 2	17.51	5	4.47731	2.32211
ASHGA5P004911	4.45281	2.15472	4.45281	up	protein_coding	NM_174927	CCDS8493.1	SPATA19	RefSeq	866	chr11	-	133710516	133715392		AGAGCAACAGATGGAGCTTTGGGAACGCGGAGAACAGTGGGGTTACAGGGAGTCATCATC	219938	Hs.97541	GO:0005741|GO:0007275|GO:0007283|GO:0030154	spermatogenesis-associated protein 19, mitochondrial precursor	22.5088	7.69534	4.87524	2.72052
ASHGA5P002150	4.44927	2.15357	4.44927	up	protein_coding	NM_005219	CCDS43374.1	DIAPH1	RefSeq	5804	chr5	-	140894587	140998622		TCATGGCAGATGAGCTGGAGAGATTTACCAGCATGAGAATTAAGAAGGAGAAGGAAAAGC	1729	Hs.529451	GO:0003779|GO:0005102|GO:0005515|GO:0005737|GO:0007010|GO:0007605|GO:0008360|GO:0017048|GO:0030036|GO:0032587|GO:0032886|GO:0035372|GO:0044325|GO:0051279|GO:0071420|GO:0072686	protein diaphanous homolog 1 isoform 1	40.9562	15.1646	5.80619	3.65262
ASHGA5P018394	4.44891	2.15345	4.44891	up	protein_coding	NM_080590	CCDS45934.1	CAPS	RefSeq	1532	chr19	+	5914192	5916222		CCACCCCAAGGTCACACTGGCGGAATTCCAGGACTACTACAGCGGCGTGAGTGCCTCCAT	828	Hs.584744	GO:0005509|GO:0005634|GO:0005737|GO:0005886|GO:0035556	calcyphosin isoform b	134.836	55.6215	7.64488	5.49143
ASHGA5P042291	4.44179	2.15114	4.44179	up	protein_coding	NM_003522	CCDS4592.1	HIST1H2BF	RefSeq	430	chr6	+	26199786	26200216		ACCAGCTCTAAGTAATTCTAACGTCTTCATACCCAATCCCAAAGGCTCTTTTAAGAGCCA	8343	Hs.182137		histone H2B type 1-C/E/F/G/I	170.579	71.5474	8.00752	5.85638
ASHGA5P028986	4.44063	2.15076	4.44063	up	protein_coding	NM_001145442	CCDS45076.1	POTEM	RefSeq	6666	chr14	-	19983953	20020272	NM_001005356, NM_001083538, NM_001099771, NM_001136213, NR_027480	ATTCTGCTATGAAGACACTCAGGAGCAAGATGGGCAAGTGGTGCCGCCACTGCTTCCCCT	641455	Hs.654289		putative POTE ankyrin domain family member M	17.4515	5	4.47288	2.32211
ASHGA5P050425	4.43904	2.15025	4.43904	up	protein_coding	NM_003353	CCDS1747.1	UCN	RefSeq	615	chr2	-	27530264	27531130		TTCGACTCGGTGGGCAAGTGATGGCCCGGTTTGGGGCTGCGAAAACGTTGACCCCTTTCC	7349	Hs.534363	GO:0001664|GO:0005184|GO:0005515|GO:0005576|GO:0006954|GO:0006979|GO:0007186|GO:0007218|GO:0007565|GO:0007611|GO:0030157|GO:0030307|GO:0030425|GO:0031175|GO:0032355|GO:0032755|GO:0032967|GO:0042756|GO:0043025|GO:0043679|GO:0045727|GO:0045740|GO:0045776|GO:0045909|GO:0051384|GO:0051966	urocortin preproprotein	1186.42	508.464	10.9116	8.76135
ASHGA5P049723	4.43552	2.1491	4.43552	up	protein_coding	NM_176096	CCDS42356.1	CDK5RAP3	RefSeq	1884	chr17	+	46048428	46059147		GTGGTAGGGCGGGGCGGGCCACAGTCTCCAGCCTGAAGCGGAAGTGGAGGAAAGATGGAG	80279	Hs.20157	GO:0000079|GO:0005515|GO:0005575|GO:0007420|GO:0019901|GO:0045664	CDK5 regulatory subunit-associated protein 3	164.255	68.7832	7.9496	5.8005
ASHGA5P002664	4.42917	2.14704	4.42917	up	protein_coding	NM_000750	CCDS10306.1	CHRNB4	RefSeq	2448	chr15	-	78916635	78933587		TGAAGACCAGAGTGTCGTTGAGGACTGGAAGTACGTGGCTATGGTGGTGGACCGGCTGTT	1143	Hs.624178	GO:0001508|GO:0004889|GO:0005886|GO:0005887|GO:0005892|GO:0005892|GO:0006811|GO:0006939|GO:0006940|GO:0007165|GO:0007268|GO:0007271|GO:0007626|GO:0015276|GO:0015464|GO:0016021|GO:0030054|GO:0035095|GO:0042166|GO:0045211|GO:0046928|GO:0060084	neuronal acetylcholine receptor subunit beta-4 isoform 1 precursor	36.1542	13.255	5.6096	3.46257
ASHGA5P021581	4.42808	2.14668	4.42808	up	protein_coding	ENST00000535540	CCDS53743.1	KLRF2	GENCODE	731	chr12	+	10034087	10048432		TTCCAGAATTGTTTTCAGTGATTGGACCAACTGATGACAGGAGCTGTGCCGTTATCACAG	100431172	Hs.725113	GO:0043320|GO:0050663|GO:0005887|GO:0004872|GO:0005515|GO:0042803|GO:0030246	killer cell lectin-like receptor subfamily F, member 2 [Source:HGNC Symbol;Acc:37646]	21.9456	7.51345	4.83613	2.68944
ASHGA5P043021	4.42242	2.14484	4.42242	up	protein_coding	NM_002192	CCDS5464.1	INHBA	RefSeq	2175	chr7	-	41728600	41742706		ATTGGAAGGAGGGCAGAAATGAATGAACTTATGGAGCAGACCTCGGAGATCATCACGTTT	3624	Hs.583348	GO:0000082|GO:0001541|GO:0001541|GO:0001942|GO:0002244|GO:0005125|GO:0005179|GO:0005515|GO:0005576|GO:0005576|GO:0006357|GO:0006917|GO:0006952|GO:0007050|GO:0007166|GO:0007267|GO:0007399|GO:0008083|GO:0008285|GO:0008584|GO:0010862|GO:0017046|GO:0030154|GO:0030218|GO:0030308|GO:0032925|GO:0040007|GO:0042326|GO:0042476|GO:0042541|GO:0042701|GO:0042802|GO:0043509|GO:0043512|GO:0045077|GO:0045578|GO:…	inhibin beta A chain precursor	17.7953	5.37584	4.50162	2.35678
ASHGA5P026533	4.41938	2.14384	4.41938	up	protein_coding	ENST00000535591	CCDS53268.1	PRAMEF11	GENCODE	1839	chr1	-	12884467	12891264	NM_001009611, NM_001010890	TGATGAAGAAAGTGAGGCACTTAAGGCACCCCAAGAGGATCTTGTTCTGTACTGACAACT	440560	Hs.551617		PRAME family member 11 [Source:HGNC Symbol;Acc:14086]	24.3117	8.5167	5.00009	2.85625
ASHGA5P053135	4.41808	2.14342	4.41808	up	protein_coding	NM_198924	CCDS34665.1	TRIM73	RefSeq	1351	chr7	+	75024902	75034888		TGGCCTCCAGGTAATAACCTTGGAGAGAGCTCAGCCAGGGTCTGGTGGCTGCGGGCACGG	375593	Hs.632307	GO:0005622|GO:0008270	tripartite motif-containing protein 73	63.9136	24.8797	6.49254	4.34912
ASHGA5P002739	4.41633	2.14285	4.41633	up	protein_coding	NM_172056	CCDS47747.1	KCNH2	RefSeq	3558	chr7	-	150646515	150675402	NM_000238	CTACCGGAAAGATGGGAGCTGCTTCCTATGTCTGGTGGATGTGGTGCCCGTGAAGAACGA	3757	Hs.647099	GO:0000155|GO:0005242|GO:0005249|GO:0005251|GO:0005515|GO:0005635|GO:0005737|GO:0005886|GO:0006355|GO:0006813|GO:0006936|GO:0007268|GO:0008015|GO:0008016|GO:0008076|GO:0042391|GO:0051291|GO:0071805|GO:0086091	potassium voltage-gated channel subfamily H member 2 isoform b	73.5357	28.8732	6.6981	4.55525
ASHGA5P011717	4.41349	2.14192	4.41349	up	protein_coding	NM_156039	CCDS414.1	CSF3R	RefSeq	3500	chr1	-	36931643	36948915		TCATGGAGGAGCTGCCCGGACCCAGACAGGGACAGTGGCTGGGGCAGACATCTGAAATGA	1441	Hs.524517	GO:0004872|GO:0004896|GO:0005576|GO:0005887|GO:0006952|GO:0007155|GO:0007165|GO:0030593	granulocyte colony-stimulating factor receptor isoform c precursor	17.3558	5	4.46404	2.32211
ASHGA5P013397	4.4121	2.14147	4.4121	up	protein_coding	NM_182603	CCDS8265.1	ANKRD42	RefSeq	2562	chr11	+	82905290	82960013		TATGTCTGAGTGACTTGGATAAAACAGATGCCAGAAGACCATCAAAGAACTGCAGGGCCA	338699	Hs.503438	GO:0005634|GO:0051059|GO:0051092|GO:1900017	ankyrin repeat domain-containing protein 42	248.186	107.352	8.59337	6.45191
ASHGA5P002070	4.41148	2.14126	4.41148	up	protein_coding	NM_017660	CCDS12402.2	GATAD2A	RefSeq	5689	chr19	+	19496641	19619741		AGCAACTTCGTTCAGAATGACCGAAGAAGCATGCCGAACACGGAGTCAGAAACGAGCGCT	54815	Hs.118964	GO:0003700|GO:0005515|GO:0005634|GO:0005730|GO:0006306|GO:0006351|GO:0008270|GO:0016581|GO:0016607|GO:0030674|GO:0043565|GO:0045892	transcriptional repressor p66-alpha	80.0672	31.7171	6.83266	4.6914
ASHGA5P054298	4.40979	2.14071	4.40979	up	protein_coding	NM_001010984	CCDS31054.1	SPRTN	RefSeq	4618	chr1	+	231473681	231490769	NM_001261462	GCAGAGAATAAAGGTACCTTCGTGTATATTCTTCTGATTTTTATGTGACCATAGCTATGA	83932	Hs.554892	GO:0003677|GO:0005515|GO:0005634|GO:0006974|GO:0009411|GO:0016607|GO:0019985|GO:0031398|GO:0043130|GO:0046872|GO:0070530	zinc finger RAD18 domain-containing protein C1orf124 isoform b	244.074	105.881	8.56871	6.428
ASHGA5P052110	4.40825	2.1402	4.40825	up	protein_coding	NM_001039580	CCDS35493.1	MAP9	RefSeq	7333	chr4	-	156263811	156298122		TCATTTTCAGCAGACCATGTGACTACTGCAGTTGAGAAATCCAAGGAAAGTCAAGTGACT	79884	Hs.61271	GO:0005634|GO:0005730|GO:0005737|GO:0005794|GO:0005819|GO:0005874|GO:0007067|GO:0051301	microtubule-associated protein 9	51.8354	19.8231	6.16901	4.02881
ASHGA5P037656	4.40235	2.13828	4.40235	up	protein_coding	ENST00000401975	CCDS13879.1	GAL3ST1	GENCODE	1791	chr22	-	30950623	30960876		ATCCAGTACCTGATGGACCTCGGCGCCAACCTGTGGGTCACCAAGCTCTGGAAGTTCATT	9514	Hs.17958	GO:0007283|GO:0044281|GO:0006487|GO:0042552|GO:0006665|GO:0009058|GO:0006687|GO:0006682|GO:0016021|GO:0000139|GO:0005624|GO:0005794|GO:0005887|GO:0008146|GO:0001733	galactose-3-O-sulfotransferase 1 [Source:HGNC Symbol;Acc:24240]	80.6124	31.991	6.84136	4.70309
ASHGA5P010118	4.40137	2.13795	4.40137	up	protein_coding	NM_001135557	CCDS47646.1	DYNC1I1	RefSeq	2950	chr7	+	95401817	95727736		CATTAACAAGAAGAAGACTGCATAAACTGGGCGTGTCAAAGGTCACCCAAGTGGATTTCC	1780	Hs.440364	GO:0000776|GO:0000777|GO:0000922|GO:0003774|GO:0003777|GO:0005515|GO:0005829|GO:0005868|GO:0005874|GO:0008017|GO:0019886|GO:0031982|GO:0047496|GO:0048471	cytoplasmic dynein 1 intermediate chain 1 isoform c	65.7758	25.7862	6.53736	4.39941
ASHGA5P006376	4.39766	2.13674	4.39766	up	protein_coding	ENST00000317676	CCDS33457.1	DEFB124	GENCODE	216	chr20	-	30053308	30060816		GTGCCATCAGGGAGAAGTGAATTCAAACGGTGCTGGAAGGGTCAAGGGGCCTGCCAAACT	245937	Hs.381373	GO:0042742|GO:0005576	defensin, beta 124 [Source:HGNC Symbol;Acc:18104]	27.5757	9.87303	5.19004	3.05331
ASHGA5P013453	4.38082	2.1312	4.38082	up	protein_coding	ENST00000393872	CCDS14713.1	MAGEA2	GENCODE	1965	chrX	-	151918387	151922364		AGGAGGCAAGGGAACTCTGGCGTAAGAGCTTTGTGTGACCAGGGCAGGGCTGGTTAGAAG	4101	Hs.713061	GO:0006351|GO:0000122|GO:0051443|GO:0044257|GO:0072331|GO:0005634|GO:0005515|GO:0031625|GO:0042826|GO:0070491	melanoma antigen family A, 2 [Source:HGNC Symbol;Acc:6800]	17.2511	5	4.45331	2.32211
ASHGA5P019083	4.37487	2.12924	4.37487	up	protein_coding	NM_016559	CCDS3236.1	PEX5L	RefSeq	9205	chr3	-	179512746	179754841	NM_001256752	CCGAAGCAGAATGTACCAGGGACACATGCAGAAAAGTAAAGAACAAGGATATGGAAAACT	51555	Hs.235331	GO:0000268|GO:0005052|GO:0005052|GO:0005221|GO:0005778|GO:0005829|GO:0005829|GO:0016558|GO:0017071|GO:0017137|GO:0030425|GO:0031267|GO:0042391|GO:0043949|GO:0045055|GO:0045185|GO:0048471|GO:0051286|GO:0051461	PEX5-related protein isoform 1	19.0552	6.36948	4.61385	2.48461
ASHGA5P050137	4.374	2.12895	4.374	up	protein_coding	NM_032683	CCDS42522.1	MPV17L2	RefSeq	1360	chr19	+	18304039	18307550		GGTCAGACAGTGGGTGAGAGCTGCCAGGAGCTGCGGGAGAAGTTCTGGGAATTCTACAAG	84769	Hs.515254	GO:0005739|GO:0016021	mpv17-like protein 2 precursor	464.453	202.24	9.52735	7.3984
ASHGA5P038797	4.37386	2.12891	4.37386	up	protein_coding	ENST00000296435	CCDS2762.1	CAMP	GENCODE	745	chr3	+	48264836	48266981		TGTCCAGAGAATCAAGGATTTTTTGCGGAATCTTGTACCCAGGACAGAGTCCTAGTGTGT	820	Hs.51120	GO:0042742|GO:0006952|GO:0051873|GO:0044140|GO:0050829|GO:0044130|GO:0050830|GO:0005576|GO:0042581	cathelicidin antimicrobial peptide [Source:HGNC Symbol;Acc:1472]	22.9017	8.01633	4.90181	2.77291
ASHGA5P015902	4.37204	2.12831	4.37204	up	protein_coding	NM_001126057	CCDS46053.1	DMKN	RefSeq	1507	chr19	-	35994205	36004560		AGCAACATGAGGAACTCTGAGACGTCTCCTGGGATGTTTAACTTTGACACTTTCTGGAAG	93099	Hs.417795	GO:0005615	dermokine isoform 5 precursor	212.921	91.5581	8.34333	6.21502
ASHGA5P014441	4.37111	2.128	4.37111	up	protein_coding	NM_001142352	CCDS46380.1	ST6GAL2	RefSeq	1656	chr2	-	107429531	107503563		GGTTTCATTGGCTCATTTGTAAAAATTGGCCATATCAGAGCTTGCAGTGAGCCGAGATCA	84620	Hs.98265	GO:0003835|GO:0006486|GO:0007275|GO:0009311|GO:0016021|GO:0030173|GO:0032580|GO:0040007	beta-galactoside alpha-2,6-sialyltransferase 2 isoform b	1006.64	439.356	10.6729	8.54486
ASHGA5P011345	4.37014	2.12768	4.37014	up	protein_coding	NM_001526	CCDS4956.1	HCRTR2	RefSeq	1834	chr6	+	55039070	55147418		GCCAATAGTGCTGCGAATCCAATTATTTATAATTTTCTCAGTGGAAAATTTCGAGAGGAA	3062	Hs.151624	GO:0005886|GO:0005887|GO:0007200|GO:0007218|GO:0007268|GO:0007631|GO:0008188|GO:0016499|GO:0017046	orexin receptor type 2	19.4502	6.58258	4.64427	2.51659
ASHGA5P049764	4.36939	2.12743	4.36939	up	protein_coding	NM_001099640	CCDS11587.1	TMEM100	RefSeq	2269	chr17	-	53796987	53809482	NM_018286	GTTTGCTTGAGACTGAATACGACCAAATGGGCCATTGGGCCTGGAAAACGTGCTCTGACT	55273	Hs.173233	GO:0003674|GO:0005575|GO:0008150|GO:0016021	transmembrane protein 100	17.2027	5	4.44955	2.32211
ASHGA5P008252	4.3684	2.12711	4.3684	up	protein_coding	NM_001001694	CCDS33679.1	IL17REL	RefSeq	3635	chr22	-	50432941	50451055		ATCTGCCCCTTTGAAAACGACACTGAGGCACTGGAGGTGCTGTGGGACACGGTCTACTAC	400935	Hs.526712		putative interleukin-17 receptor E-like	430.978	186.851	9.41381	7.28671
ASHGA5P003603	4.36651	2.12648	4.36651	up	protein_coding	NM_002249	CCDS30880.1	KCNN3	RefSeq	13035	chr1	-	154669941	154842754	NM_001204087	TATGGTGATAGAGACCGAGCTCTCTTGGGGTTTGTACTCAAAGGACTCCATGTTTTCGTT	3782	Hs.490765	GO:0005516|GO:0005737|GO:0005886|GO:0007268|GO:0016021|GO:0016286	small conductance calcium-activated potassium channel protein 3 isoform a	102.5	41.9464	7.21053	5.08405
ASHGA5P004038	4.36452	2.12582	4.36452	up	protein_coding	NM_138453	CCDS3976.1	RAB3C	RefSeq	1030	chr5	+	57878938	58147406		ACATTTGCCAACAATGAGACACGAAGCGCCCATGCAGATGGCCTCTGCCCAAGATGCCAG	115827	Hs.482173	GO:0005525|GO:0005829|GO:0005886|GO:0007264|GO:0008021|GO:0015031|GO:0017157	ras-related protein Rab-3C	138.881	58.4994	7.6904	5.56457
ASHGA5P027142	4.35889	2.12396	4.35889	up	protein_coding	NM_002223	CCDS41764.1	ITPR2	RefSeq	12568	chr12	-	26488284	26986131		ACTGAAAAATATGGGGGCGCATTCGGTGGTGTTGGATCTTCTGCAGATACCCTATGAAAA	3709	Hs.512235	GO:0001666|GO:0005220|GO:0005789|GO:0005886|GO:0005938|GO:0006112|GO:0006810|GO:0007165|GO:0007173|GO:0007202|GO:0007596|GO:0008543|GO:0015085|GO:0016021|GO:0030168|GO:0031095|GO:0033017|GO:0035091|GO:0044281|GO:0048011|GO:0050796|GO:0071320	inositol 1,4,5-trisphosphate receptor type 2	49.4186	19.0301	6.09761	3.97365
ASHGA5P013755	4.35774	2.12358	4.35774	up	protein_coding	NM_001040113	CCDS45424.1	MYH11	RefSeq	6942	chr16	-	15796991	15950887	NM_001040114	TTTTGCCTACGGAGAGCTGGAAAAGCAGCTTCTACAAGCAAACCCGATTCTGGAGGCTTT	4629	Hs.460109	GO:0001725|GO:0003774|GO:0003779|GO:0005516|GO:0005524|GO:0005829|GO:0005859|GO:0006936|GO:0006939|GO:0007411|GO:0008307|GO:0030241|GO:0030485|GO:0032982|GO:0042470|GO:0048251|GO:0048739	myosin-11 isoform SM2B	17.1568	5	4.4457	2.32211
ASHGA5P005624	4.35515	2.12272	4.35515	up	protein_coding	NM_001008738	CCDS34226.1	FNIP1	RefSeq	6571	chr5	-	130977406	131132756		TTGGAAATATAGTTCACAGCAACCCAATGGACATGCCTGGAAGAGAGCTCAATGAGGACA	96459	Hs.591273	GO:0001932|GO:0005515|GO:0005737	folliculin-interacting protein 1 isoform 2	17.1518	5	4.44484	2.32211
ASHGA5P019873	4.35384	2.12229	4.35384	up	protein_coding	ENST00000504449	CCDS53412.1	PCP4L1	GENCODE	1424	chr1	+	161228516	161255240		GATGAGCGAGCTTAATACCAAAACATCCCCAGCAACCAACCAGGCAGCTGGCCAAGAGGA	654790	Hs.433150		Purkinje cell protein 4 like 1 [Source:HGNC Symbol;Acc:20448]	174.875	75.0127	8.04876	5.92648
ASHGA5P026451	4.35301	2.12201	4.35301	up	protein_coding	NM_017716	CCDS7988.1	MS4A12	RefSeq	1182	chr11	+	60260250	60274901		AAGTATTAGGTTTTGCCTCTACTGCTGTTATTGGTGGATACCCATTCTGGGGTGGCCTTT	54860	Hs.272789	GO:0016021	membrane-spanning 4-domains subfamily A member 12 isoform 1	22.8133	8.02109	4.89595	2.77393
ASHGA5P011910	4.35143	2.12149	4.35143	up	protein_coding	NM_020379	CCDS265.1	MAN1C1	RefSeq	3201	chr1	+	25943958	26111258		AATCAAGGAGATGATGCAGTTTGCTTGGCAGAGCTATAAGCGTTATGCAATGGGGAAAAA	57134	Hs.197043	GO:0000139|GO:0004571|GO:0005509|GO:0006487|GO:0018279|GO:0030173|GO:0043687|GO:0044267	mannosyl-oligosaccharide 1,2-alpha-mannosidase IC	17.1395	5	4.44361	2.32211
ASHGA5P004070	4.35087	2.1213	4.35087	up	protein_coding	NM_024786	CCDS3857.1	ZDHHC11	RefSeq	2618	chr5	-	795719	851101		ACTTCTGCACTTCAGTAAACCAGGATGGGGATTCGACGGCACGGGAAGGGGATGAAGACC	79844	Hs.732788	GO:0008270|GO:0016021|GO:0016746	probable palmitoyltransferase ZDHHC11	37.4567	14.0399	5.66718	3.54588
ASHGA5P022320	4.34596	2.11967	4.34596	up	protein_coding	NM_006432	CCDS32121.1	NPC2	RefSeq	921	chr14	-	74946642	74960084		TCTTCTGCTGGGAAATCCCAGTACAGATCGTTTCTCATCTCTAAGTGCCTCATTGAGTTC	10577	Hs.433222	GO:0005515|GO:0005576|GO:0005764|GO:0005783|GO:0008203|GO:0009615|GO:0015485|GO:0015914|GO:0019747|GO:0019899|GO:0030301|GO:0032366|GO:0032367|GO:0032367|GO:0033344|GO:0042632|GO:0046836	epididymal secretory protein E1 precursor	15320.3	6199.99	14.4647	12.3451
ASHGA5P013979	4.34535	2.11947	4.34535	up	protein_coding	NM_033064	CCDS45923.1	ATCAY	RefSeq	5049	chr19	+	3880617	3928080		ATCAGGAAACAAGCATGTCCTGAGGCGACGTGAGCATAACAAAGGACATGGAAGAAGATT	85300	Hs.418055	GO:0005515|GO:0005737|GO:0005739|GO:0006810|GO:0019894|GO:0030424|GO:0030425|GO:0031175|GO:0031966|GO:0032880|GO:0043005|GO:0045202|GO:0048311|GO:2000212	caytaxin	190.619	82.8399	8.18758	6.0681
ASHGA5P037328	4.34104	2.11804	4.34104	up	protein_coding	NM_001135099	CCDS54486.1	TMPRSS2	RefSeq	3250	chr21	-	42836477	42879992		GGGCTGGGGAGGGGAACCTGGGCGCCTGGGACCCGCCGATGCCCCCTGCCCCGCCCGGAG	7113	Hs.439309	GO:0004252|GO:0005044|GO:0005576|GO:0005737|GO:0005886|GO:0005887|GO:0006508|GO:0008236	transmembrane protease serine 2 isoform 1	3470.58	1547.23	12.4956	10.3776
ASHGA5P037319	4.33881	2.1173	4.33881	up	protein_coding	ENST00000380671	CCDS13665.1	LCA5L	GENCODE	2364	chr21	-	40777769	40816128		AGACTCTAAAGTAACTGTGGTAAATTCTATTAAGCCATCGTCACCTACAGAAGGAAAAAG	150082	Hs.517284		Leber congenital amaurosis 5-like [Source:HGNC Symbol;Acc:1255]	106.028	43.8477	7.26571	5.14841
ASHGA5P054973	4.32239	2.11183	4.32239	up	protein_coding	NM_032325	CCDS8124.1	EIF1AD	RefSeq	2896	chr11	-	65764015	65769637	NM_001242481, NM_001242482, NM_001242484, NM_001242485	TCCTAACCAGTGTGGGACGACTTCAGCATGTCTCAGGCCACCAAGAGGAAGCATGTGGTG	84285	Hs.425178	GO:0003743|GO:0005634	probable RNA-binding protein EIF1AD	2046.08	900.809	11.7182	9.60636
ASHGA5P038946	4.32107	2.11139	4.32107	up	protein_coding	NM_001690	CCDS2976.1	ATP6V1A	RefSeq	4607	chr3	+	113465865	113530905		TTTATGAACGAGCAGGCAGGGTGAAATGTCTTGGAAATCCTGAAAGAGAAGGGAGTGTCA	523	Hs.477155	GO:0005524|GO:0005739|GO:0005829|GO:0005829|GO:0005886|GO:0005887|GO:0005902|GO:0006810|GO:0006879|GO:0008286|GO:0015991|GO:0016324|GO:0016469|GO:0033180|GO:0033572|GO:0046933|GO:0046961|GO:0051701|GO:0055085|GO:0090382	V-type proton ATPase catalytic subunit A	20.1758	6.96502	4.69926	2.58788
ASHGA5P041986	4.32018	2.11109	4.32018	up	protein_coding	NM_001105209	CCDS43492.1	LAMA4	RefSeq	800	chr6	-	112574983	112575917	NM_001105208	TTGAGAGTTTCACCTGGGCTAGGTCAGTTCGGAAACTTGAAATAAAGAGTTTTCCTTTGT	3910	Hs.654572	GO:0001568|GO:0005102|GO:0005201|GO:0005604|GO:0005605|GO:0005606|GO:0007155|GO:0030155|GO:0030334|GO:0031012|GO:0045995|GO:0050873	laminin subunit alpha-4 isoform 3 precursor	51.3859	20.0595	6.15574	4.04465
ASHGA5P052990	4.31852	2.11054	4.31852	up	protein_coding	NM_001002926	CCDS34606.1	TWISTNB	RefSeq	3892	chr7	-	19735084	19748660		AGATGACACTCCAATGGAAGAGTCAGCCCTGCAGAATACTAATAATGCGAATGGCATCTG	221830	Hs.353035	GO:0003899|GO:0005634|GO:0005730|GO:0006351|GO:0015630	DNA-directed RNA polymerase I subunit RPA43	1289.54	569.883	11.0423	8.93173
ASHGA5P003349	4.31833	2.11047	4.31833	up	protein_coding	NM_152905	CCDS9063.1	NEDD1	RefSeq	3977	chr12	+	97301000	97347469		TTAATGCTCAGTTCTTAGAAGACCGAGGCGCAGTCATGCAGGAAAACCTCAGATTTGCTT	121441	Hs.740471	GO:0000086|GO:0000278|GO:0005813|GO:0005829|GO:0007067|GO:0051301	protein NEDD1 isoform b	39.4496	15.005	5.74928	3.63881
ASHGA5P035886	4.31785	2.11031	4.31785	up	protein_coding	NM_005722	CCDS1881.1	ACTR2	RefSeq	3929	chr2	+	65454828	65498390	NM_001005386	CCTGGGCGGACGATGGACAGCCAGGGCAGGAAGGTGGTGGTGTGCGACAACGGCACCGGG	10097	Hs.728857	GO:0003779|GO:0005524|GO:0005737|GO:0005885|GO:0005885|GO:0006928|GO:0015629|GO:0042995	actin-related protein 2 isoform b	265.612	117.37	8.69442	6.58411
ASHGA5P052085	4.31778	2.11029	4.31778	up	protein_coding	ENST00000323570	CCDS3752.1	ELMOD2	GENCODE	4409	chr4	+	141445311	141474924		GCAATAGTTGGAATCAATCTTACAGAGATGGCTTATAGCTTACTGAAGAGTGAAGCTTTG	255520	Hs.450105	GO:0009615|GO:0006909|GO:0050688|GO:0043547|GO:0005856|GO:0005096	ELMO/CED-12 domain containing 2 [Source:HGNC Symbol;Acc:28111]	1181.65	518.268	10.8995	8.78922
ASHGA5P002750	4.31346	2.10885	4.31346	up	protein_coding	NM_021626	CCDS11593.1	SCPEP1	RefSeq	1952	chr17	+	55055467	55084129		ACGTCTACAATGGAGTCGAGTCTAGAATTCACACAGAGCCACCTAGTTTGTCTTTGTCAG	59342	Hs.514950	GO:0004185|GO:0005576|GO:0005829|GO:0006508|GO:0042573	retinoid-inducible serine carboxypeptidase precursor	6026.05	2598.31	13.2206	11.1118
ASHGA5P014416	4.31289	2.10865	4.31289	up	protein_coding	NM_001085377	CCDS43351.1	MCC	RefSeq	8679	chr5	-	112357795	112824527		TACATCAGCAGAAATGACTTGCTAATGGTCTGTCGCCAGCTGAATATGGAAGAGTCTGTG	4163	Hs.593171	GO:0004872|GO:0005515|GO:0005634|GO:0005737|GO:0005886|GO:0007165|GO:0010633|GO:0016055|GO:0050680|GO:0090090	colorectal mutant cancer protein isoform 1	18.8627	6.38641	4.59626	2.4876
ASHGA5P003575	4.31239	2.10849	4.31239	up	protein_coding	NM_012302	CCDS689.1	LPHN2	RefSeq	5723	chr1	+	82266081	82458107		CTTAATCAAGGACATTCACTGAACAATGCCAGGGATACAAGTGCCATGGATACTCTACCG	23266	Hs.24212	GO:0004930|GO:0005886|GO:0007186|GO:0007218|GO:0007420|GO:0016021|GO:0016524|GO:0030165|GO:0030246	latrophilin-2 precursor	17.0012	5	4.4306	2.32211
ASHGA5P008211	4.30908	2.10738	4.30908	up	protein_coding	NM_144695	CCDS1534.1	BROX	RefSeq	1686	chr1	+	222885905	222906106		GAGAAATTTGAAAACATCTGGAGAAAATGACCCATTGGTTTCATAGGAACCCATTAAAAG	148362	Hs.552608	GO:0016020	BRO1 domain-containing protein BROX	42.2782	16.1849	5.85489	3.74751
ASHGA5P012882	4.29823	2.10374	4.29823	up	protein_coding	NM_004508	CCDS7056.1	IDI1	RefSeq	2150	chr10	-	1085963	1095061		GGCTGATCAGTGTTCTAGAACAGATCAGACATTTTGTAATGATGCCTGAAATAAACACTA	3422	Hs.283652	GO:0000287|GO:0004452|GO:0004452|GO:0005739|GO:0005777|GO:0005829|GO:0006695|GO:0008299|GO:0016787|GO:0030145|GO:0035634|GO:0044281|GO:0046872|GO:0050992	isopentenyl-diphosphate Delta-isomerase 1	99.4058	41.2256	7.16173	5.05799
ASHGA5P007248	4.29706	2.10335	4.29706	up	protein_coding	NM_173570	CCDS33827.1	ZDHHC23	RefSeq	3778	chr3	+	113666747	113681827		CAGAGGGCAGGTGCAAATCATGACACAGAAGGGCAGTATGAAGCCTGTGAAGAAAAAGAA	254887	Hs.21902	GO:0008270|GO:0016021|GO:0016746	probable palmitoyltransferase ZDHHC23	24.8334	9.03328	5.0321	2.92875
ASHGA5P048381	4.29565	2.10288	4.29565	up	protein_coding	NM_004958	CCDS127.1	MTOR	RefSeq	8733	chr1	-	11166587	11322608		TAGCAAGAACTCGCTGATCCAAATGACAATCCTTAATTTGTTGCCCCGCTTGGCTGCATT	2475	Hs.338207	GO:0000139|GO:0001030|GO:0001031|GO:0001032|GO:0001156|GO:0001934|GO:0001938|GO:0004674|GO:0004674|GO:0005515|GO:0005524|GO:0005737|GO:0005741|GO:0005764|GO:0005789|GO:0005829|GO:0005942|GO:0005979|GO:0006468|GO:0007165|GO:0007173|GO:0007281|GO:0007584|GO:0008286|GO:0008543|GO:0010507|GO:0010592|GO:0012505|GO:0016020|GO:0016049|GO:0016049|GO:0016242|GO:0016301|GO:0016301|GO:0016310|GO:0016605|GO:…	serine/threonine-protein kinase mTOR	174.206	75.8016	8.04377	5.94089
ASHGA5P012591	4.29516	2.10271	4.29516	up	protein_coding	NM_001111038	CCDS47678.1	FBXL13	RefSeq	2804	chr7	-	102453307	102715288		TGGAATTCAGATTACTGACTCAGCAATGGAGATGTTATCGGCAAAATGCCATTACCTGCA	222235	Hs.660029		F-box/LRR-repeat protein 13 isoform 2	16.9368	5	4.42483	2.32211
ASHGA5P033929	4.29189	2.10161	4.29189	up	protein_coding	NM_177526	CCDS45889.1	PPAP2C	RefSeq	1286	chr19	-	281043	291435	NM_003712, NM_177543	TCAACTGCTCGGTCTATGTGCAGCTGGAGAAGGTGTGCAGGGGAAACCCTGCTGATGTCA	8612	Hs.465506	GO:0004721|GO:0005886|GO:0006644|GO:0006665|GO:0008195|GO:0016020|GO:0016021|GO:0030148|GO:0044281	lipid phosphate phosphohydrolase 2 isoform 2	326.55	144.494	8.99439	6.89278
ASHGA5P006878	4.2892	2.10071	4.2892	up	protein_coding	NM_001135556	CCDS47645.1	DYNC1I1	RefSeq	3010	chr7	+	95401817	95727736	NM_004411	CAGAACTTGGAAGAAGACTGCATAAACTGGGCGTGTCAAAGGTCACCCAAGTGGATTTCC	1780	Hs.440364	GO:0000776|GO:0000777|GO:0000922|GO:0003774|GO:0003777|GO:0005515|GO:0005829|GO:0005868|GO:0005874|GO:0008017|GO:0019886|GO:0031982|GO:0047496|GO:0048471	cytoplasmic dynein 1 intermediate chain 1 isoform b	58.3466	23.2411	6.3508	4.2501
ASHGA5P055126	4.28443	2.0991	4.28443	up	protein_coding	ENST00000393084	CCDS8340.1	C11orf65	GENCODE	1033	chr11	-	108253726	108338258		GTAACTAGATTAACGCCTGATTCTACTTATGGACTATAAAGTACTTTATTTCTATTCTGA	160140	Hs.653180		chromosome 11 open reading frame 65 [Source:HGNC Symbol;Acc:28519]	542.1	239.688	9.75213	7.65303
ASHGA5P055268	4.28117	2.09801	4.28117	up	protein_coding	NM_199245	CCDS31731.1	VAMP1	RefSeq	3151	chr12	-	6571403	6579843		CATCATCGTGGTAGTTATTGTAAGTAAGTATCGCTGAAGTTGCTGGTGGGGTGAAGAGGT	6843	Hs.20021	GO:0005515|GO:0005741|GO:0005887|GO:0007268|GO:0007269|GO:0016192|GO:0030054|GO:0030666|GO:0030672|GO:0043005	vesicle-associated membrane protein 1 isoform 2	46.1115	17.9512	5.9892	3.8912
ASHGA5P001184	4.27872	2.09718	4.27872	up	protein_coding	NM_005692	CCDS5922.1	ABCF2	RefSeq	2262	chr7	-	150904922	150924317		CCCACAACGTGTGCACCCTGACATTGGCATCTCTGCCAAGGCCATGAGCATCATGAACTC	10061	Hs.654958	GO:0005215|GO:0005524|GO:0005740|GO:0006810|GO:0016887|GO:0043190	ATP-binding cassette sub-family F member 2 isoform b	546.008	241.678	9.76307	7.66589
ASHGA5P052596	4.27521	2.09599	4.27521	up	protein_coding	NM_003540	CCDS4598.1	HIST1H4F	RefSeq	368	chr6	+	26240653	26241021		CTGAGCCTCACCCCGGCTTTTTATTTAACAGCTCACCCATAAAAGGCCCTTTTCAGGGCC	8361	Hs.247816		histone H4	404.076	179.622	9.32329	7.2273
ASHGA5P005821	4.26787	2.09352	4.26787	up	protein_coding	NM_003793	CCDS8144.1	CTSF	RefSeq	2032	chr11	-	66330934	66336047		TGTTGCTTGTGGGCTACGGCAACCGCTCTGACGTTCCCTTTTGGGCCATCAAGAACAGCT	8722	Hs.11590	GO:0004197|GO:0005764|GO:0006508|GO:0019886|GO:0043202	cathepsin F precursor	740.438	331.62	10.2201	8.12654
ASHGA5P001461	4.26621	2.09296	4.26621	up	protein_coding	NM_007275	CCDS2819.1	TUSC2	RefSeq	1691	chr3	-	50362340	50365668		AATCTGATTCCTCAGGGCATCGTGAAGCTGGATCACCCCCGCATCCACGTGGATTTCCCT	11334	Hs.517981	GO:0001779|GO:0005739|GO:0007049|GO:0007267|GO:0008283|GO:0032618|GO:0048469	tumor suppressor candidate 2	9557.5	3908.43	13.8005	11.7076
ASHGA5P047027	4.26393	2.09218	4.26393	up	protein_coding	NM_021732	CCDS7470.1	AVPI1	RefSeq	1422	chr10	-	99437180	99447015		AACGGGCACAGATCATCTGGGAATGTGCAGGGGACCACCGTGTGGCTGAGGCCCTCAAGA	60370	Hs.23918	GO:0000187|GO:0007049	arginine vasopressin-induced protein 1	167.179	72.8105	7.97501	5.88283
ASHGA5P002865	4.25802	2.09018	4.25802	up	protein_coding	NM_001101669	CCDS3757.1	INPP4B	RefSeq	4041	chr4	-	142949181	143767604	NM_003866	GATTGCATGAGAAGAGAAGGATGCCGCATAGAGAATGTACTGAAGAATATCAAATGCAGA	8821	Hs.531403	GO:0005829|GO:0006644|GO:0006661|GO:0007165|GO:0016316|GO:0034597|GO:0036092|GO:0044281	type II inositol 3,4-bisphosphate 4-phosphatase	16.8003	5	4.4123	2.32211
ASHGA5P053605	4.25743	2.08998	4.25743	up	protein_coding	NM_078480	CCDS47934.1	PUF60	RefSeq	1946	chr8	-	144898546	144911537	NM_014281	GCGAGACAGCGGAAGGAGCAAGAGTGGGAGGCGCGCGCGGAGGCCGCGACGGACGCAAGA	22827	Hs.521924	GO:0000166|GO:0003677|GO:0003723|GO:0005515|GO:0005634|GO:0005730|GO:0006351|GO:0006355|GO:0006397|GO:0006915|GO:0008380|GO:0019907|GO:0030529	poly(U)-binding-splicing factor PUF60 isoform a	16.7981	5	4.4121	2.32211
ASHGA5P005680	4.25075	2.08772	4.25075	up	protein_coding	NM_006538	CCDS42731.1	BCL2L11	RefSeq	4926	chr2	+	111878490	111926022	NM_001204108, NM_138621, NM_138622, NM_138623	AGTGCAATGGCTTCCATGAGGCAGGCTGAACCTGCAGATATGCGCCCAGAGATATGGATC	10018	Hs.469658	GO:0001701|GO:0001782|GO:0001783|GO:0001822|GO:0002262|GO:0005515|GO:0005741|GO:0005829|GO:0005829|GO:0005874|GO:0005886|GO:0006915|GO:0006917|GO:0006917|GO:0006919|GO:0007160|GO:0007283|GO:0008017|GO:0008017|GO:0008584|GO:0008624|GO:0008633|GO:0012505|GO:0030879|GO:0032464|GO:0035148|GO:0042475|GO:0043029|GO:0043065|GO:0043525|GO:0043583|GO:0045787|GO:0046620|GO:0048011|GO:0048066|GO:0048070|GO:…	bcl-2-like protein 11 isoform 6	41.7556	16.1865	5.83539	3.74767
ASHGA5P053381	4.2492	2.08719	4.2492	up	protein_coding	NM_001195190		LOC730159	RefSeq	632	chr1	+	173604660	173606272		ATTTATTACAAGCTGTCTTCTTCGTCTTATTTGTTTTGTCTGTGCATTACCTGTGGAAGA	730159	Hs.647757		uncharacterized protein LOC730159 precursor	58.3747	23.4756	6.35166	4.26447
ASHGA5P033121	4.24885	2.08707	4.24885	up	protein_coding	NM_032387	CCDS11439.1	WNK4	RefSeq	4194	chr17	+	40932648	40949084		ACTACAGACACTACAGAAAAAAGAAATTGAAGATTTGTACAGCCGGCTGGGGAAGCAGCC	65266	Hs.105448	GO:0004674|GO:0005524|GO:0005737|GO:0005923|GO:0006468|GO:0006811|GO:0006821|GO:0007243|GO:0008104|GO:0050794|GO:0090188	serine/threonine-protein kinase WNK4	16.7731	5	4.40919	2.32211
ASHGA5P049356	4.24128	2.0845	4.24128	up	protein_coding	NM_005153	CCDS45537.1	USP10	RefSeq	3399	chr16	+	84733554	84813527		CAGCCAGAGGGGGGCCCCGGGGCTGATTTTGGTCAGTCCTGCTTCCCTGCAGAGGCTGGC	9100	Hs.136778	GO:0002039|GO:0004197|GO:0004221|GO:0004221|GO:0004843|GO:0004843|GO:0005515|GO:0005634|GO:0005737|GO:0005769|GO:0006281|GO:0006511|GO:0006914|GO:0010506|GO:0016579|GO:0016579|GO:0030330|GO:0044325|GO:0045111	ubiquitin carboxyl-terminal hydrolase 10	854.116	383.283	10.4276	8.34309
ASHGA5P008759	4.24065	2.08428	4.24065	up	protein_coding	NM_181526	CCDS13277.1	MYL9	RefSeq	1054	chr20	+	35169886	35178226		TTCATTGACAAGGAGGACCTGCACGACATGCTGGCCTCGCTGGGTTTCATCCATGAGGAC	10398	Hs.504687	GO:0001725|GO:0005509|GO:0005829|GO:0005859|GO:0006936|GO:0006937|GO:0007411|GO:0008307|GO:0030018	myosin regulatory light polypeptide 9 isoform b	45.5011	17.8847	5.96925	3.88497
ASHGA5P004677	4.23809	2.08341	4.23809	up	protein_coding	NM_002089	CCDS34008.1	CXCL2	RefSeq	1234	chr4	-	74962753	74964997		TGCTGAAAAATGGCAAATCCAACTGACCAGAAGGAAGGAGGAAGCTTATTGGTGGCTGTT	2920	Hs.75765	GO:0002237|GO:0005576|GO:0005615|GO:0006935|GO:0006954|GO:0006955|GO:0008009	C-X-C motif chemokine 2 precursor	5819.07	2558.18	13.1712	11.0878
ASHGA5P049576	4.23766	2.08327	4.23766	up	protein_coding	NM_002308	CCDS32592.1	LGALS9	RefSeq	1739	chr17	+	25958173	25976586	NM_009587, NR_024043	ACGTGGTGTGCAACACGAGGCAGAACGGAAGCTGGGGGCCCGAGGAGAGGAAGACACACA	3965	Hs.81337	GO:0004871|GO:0005534|GO:0005576|GO:0005737|GO:0007165|GO:0030246|GO:0043123	galectin-9 isoform short	19.4998	6.83408	4.64798	2.56471
ASHGA5P002997	4.23762	2.08325	4.23762	up	protein_coding	NM_004226	CCDS2315.1	STK17B	RefSeq	5324	chr2	-	196998306	197036336		GGCCGGAGCGGTAAAAATAAGTGACTAAAGAAGCAGACCTGGGAATCACCTAACATGTCG	9262	Hs.88297	GO:0004672|GO:0004674|GO:0005524|GO:0005634|GO:0005793|GO:0005886|GO:0006468|GO:0006915|GO:0006917|GO:0007243|GO:0015629|GO:0046777	serine/threonine-protein kinase 17B	95.2794	40.0711	7.09938	5.01613
ASHGA5P054607	4.23437	2.08215	4.23437	up	protein_coding	NM_207009	CCDS7609.1	FAM45A	RefSeq	2192	chr10	+	120863610	120897223		GGCGGCAGCCAGAGCTGCGCGCCGCGGCGGCGGAAGATGGCTGCGGCCGAGGTGGCGGAC	404636	Hs.434241		protein FAM45A	17.5046	5.79549	4.47686	2.39471
ASHGA5P005399	4.23409	2.08205	4.23409	up	protein_coding	NM_002045	CCDS33830.1	GAP43	RefSeq	1747	chr3	+	115342150	115440334		GAAGAACCAAACAGGTTGAAAAAAATGATGACGACCAAAAGATTGAACAAGATGGTATCA	2596	Hs.134974	GO:0005515|GO:0005516|GO:0005886|GO:0007205|GO:0009611|GO:0010001|GO:0016198|GO:0030054|GO:0030424|GO:0031527|GO:0032584|GO:0040008|GO:0042246|GO:0045165|GO:0045202|GO:0051489	neuromodulin isoform 2	18.8819	6.57727	4.59778	2.51573
ASHGA5P026237	4.23227	2.08143	4.23227	up	protein_coding	NM_199161	CCDS7835.1	SAA1	RefSeq	531	chr11	+	18287807	18291523	NM_000331, NM_001178006	GGGATACAAAGCGGGGAGAGGGTACACAATGGGTATCTAATAAATACTTAAGAGGTGGAA	6288	Hs.632144	GO:0001664|GO:0005576|GO:0006953|GO:0007204|GO:0007204|GO:0030168|GO:0030593|GO:0034364|GO:0045785|GO:0045785|GO:0048246|GO:0048247|GO:0050708|GO:0050715|GO:0050716|GO:0050728	serum amyloid A-1 protein preproprotein	16.7117	5	4.40355	2.32211
ASHGA5P042047	4.23116	2.08105	4.23116	up	protein_coding	NM_003569	CCDS5153.1	STX7	RefSeq	4270	chr6	-	132778662	132834337		ATACAGAAGGATCGCTTAGTGGCAGAGTTCACAACATCACTGACAAACTTCCAGAAGGTC	8417	Hs.593148	GO:0000149|GO:0005484|GO:0005765|GO:0006886|GO:0006892|GO:0006906|GO:0008333|GO:0016021|GO:0031201|GO:0031901|GO:0031902|GO:0032403	syntaxin-7	1460.81	664.687	11.2325	9.15146
ASHGA5P006626	4.2309	2.08096	4.2309	up	protein_coding	NM_001144888	CCDS45806.1	BAIAP2	RefSeq	3306	chr17	+	79008946	79091232	NM_017451	GTCCATGAGCAGGAATCCCTTTGCCCACGTCCAGCTGAAGCCGACAGTGACCAACGACAG	10458	Hs.128316	GO:0001726|GO:0005515|GO:0005634|GO:0005730|GO:0005737|GO:0005829|GO:0005886|GO:0007409|GO:0008022|GO:0008093|GO:0008286|GO:0009617|GO:0015629|GO:0016358|GO:0017124|GO:0030054|GO:0030175|GO:0032956|GO:0046847|GO:0048167|GO:0051017|GO:0070064	brain-specific angiogenesis inhibitor 1-associated protein 2 isoform 4	1069.66	477.652	10.7487	8.66777
ASHGA5P010724	4.22412	2.07865	4.22412	up	protein_coding	NM_001877	CCDS1478.1	CR2	RefSeq	4007	chr1	+	207627644	207663240		TGTGAAAAAGAAACATGCCAGCATGTGAGACAGAGTCTTCAAGAACTTCCAGCTGGTTCA	1380	Hs.445757	GO:0004875|GO:0004888|GO:0005886|GO:0006955|GO:0006958|GO:0009897|GO:0016021|GO:0042113|GO:0042803|GO:0045087	complement receptor type 2 isoform 2 precursor	20.1177	7.10225	4.69488	2.61623
ASHGA5P007601	4.22349	2.07844	4.22349	up	protein_coding	NM_001017963	CCDS32160.1	HSP90AA1	RefSeq	3887	chr14	-	102547074	102606086		TCTACAAGGATCTGCAGCCATTTATATTGCTTAGGCTACTGATGCCTGAGGAAACCCAGA	3320	Hs.525600	GO:0000086|GO:0000166|GO:0000278|GO:0005515|GO:0005524|GO:0005829|GO:0005829|GO:0005886|GO:0006200|GO:0006839|GO:0006986|GO:0007165|GO:0007411|GO:0016887|GO:0030235|GO:0030911|GO:0030911|GO:0042026|GO:0042470|GO:0042802|GO:0042803|GO:0044281|GO:0045040|GO:0045429|GO:0046209|GO:0050999|GO:0051082|GO:0051131	heat shock protein HSP 90-alpha isoform 1	113.49	48.4515	7.36991	5.29148
ASHGA5P002945	4.22244	2.07808	4.22244	up	protein_coding	NM_019009	CCDS7723.1	TOLLIP	RefSeq	3665	chr11	-	1295597	1330892		TCACGGTGGTACAGGCAAAGTTGGCCAAGAATTACGGCATGACCCGCATGGACCCCTACT	54472	Hs.368527	GO:0004871|GO:0005515|GO:0005737|GO:0005829|GO:0006954|GO:0007165|GO:0007267|GO:0016310|GO:0019900|GO:0035325|GO:0035556|GO:0045087|GO:0045092|GO:0045321|GO:0045323	toll-interacting protein	1080.33	482.642	10.7626	8.68456
ASHGA5P046617	4.21921	2.07697	4.21921	up	protein_coding	ENST00000243300		NRK	GENCODE	8062	chrX	+	105066535	105202602		CAAAAATACAGGCAGCTGATCCAGTGAACCGGTTTAAGAGACCAGATGAGCTCCTTCATT	203447	Hs.209527	GO:0006468|GO:0005524|GO:0004674|GO:0004672|GO:0004713|GO:0016772|GO:0005083	Nik related kinase [Source:HGNC Symbol;Acc:25391]	16.6597	5	4.39909	2.32211
ASHGA5P013252	4.21875	2.07682	4.21875	up	protein_coding	NM_020129	CCDS46073.1	LGALS14	RefSeq	794	chr19	+	40194945	40200088		ATCACTACCCGTACCATACACACTGCCTGTTTCCTTGCCTGTTGGTTCGTGCGTGATAAT	56891	Hs.24236	GO:0005634|GO:0030246	placental protein 13-like isoform 1	179.336	79.6917	8.08958	6.01276
ASHGA5P002241	4.2163	2.07598	4.2163	up	protein_coding	NM_006183	CCDS9029.1	NTS	RefSeq	1256	chr12	+	86268072	86276770		TACATCAAAGATTAGTAAAGCACATGTTCCCTCTTGGAAGATGACTCTGCTAAATGTTTG	4922	Hs.80962	GO:0005184|GO:0005576|GO:0007165|GO:0030133|GO:0050880	neurotensin/neuromedin N preproprotein	295.39	133.05	8.84488	6.76891
ASHGA5P010523	4.21212	2.07455	4.21212	up	protein_coding	NM_002756	CCDS11218.1	MAP2K3	RefSeq	2061	chr17	+	21191347	21218551		GCTTCCGGCGGAAAATCCAAGAGGAAGAAGGATCTACGGATATCCTGCATGTCCAAGCCA	5606	Hs.514012	GO:0000187|GO:0002224|GO:0002755|GO:0002756|GO:0004674|GO:0004708|GO:0004713|GO:0005515|GO:0005524|GO:0005654|GO:0005829|GO:0006954|GO:0007165|GO:0008063|GO:0019901|GO:0034130|GO:0034134|GO:0034138|GO:0034142|GO:0035666|GO:0042035|GO:0045087|GO:0045860|GO:0045893|GO:0051403|GO:0060048	dual specificity mitogen-activated protein kinase kinase 3 isoform A	62.8802	25.6498	6.46601	4.39147
ASHGA5P004675	4.21008	2.07385	4.21008	up	protein_coding	NM_133462	CCDS3237.1	TTC14	RefSeq	3059	chr3	+	180319917	180328918		ATATATGCAGAAATCTTTGGAATTAAGAGAAAAACAAGCTGAAAAGGAAGAAAAGCAGAA	151613	Hs.740529	GO:0003723	tetratricopeptide repeat protein 14 isoform a	24.3068	9.00536	4.99916	2.92531
ASHGA5P042686	4.20844	2.07329	4.20844	up	protein_coding	NM_025217	CCDS5222.1	ULBP2	RefSeq	1362	chr6	+	150263135	150270368		AATAATCACGTTAGACTTCAGACCTCTGGGGATTCTTTCCGTGTCCTGAAAGAGAATTTT	80328	Hs.656778	GO:0005615|GO:0005886|GO:0006955|GO:0009986|GO:0016020|GO:0019882|GO:0030101|GO:0031225|GO:0032393|GO:0042612|GO:0050776	NKG2D ligand 2 precursor	16088	6654.46	14.5317	12.4584
ASHGA5P021579	4.20638	2.07258	4.20638	up	protein_coding	NM_001169154	CCDS14528.1	PIH1D3	RefSeq	1953	chrX	+	106449861	106487473		CCAAGGGCTGATTGGGAGAATAATGGAATCTGAAAATATGGATTCTGAAAATATGAAGAC	139212	Hs.128836		uncharacterized protein CXorf41	18.0345	6.14475	4.52502	2.45244
ASHGA5P004883	4.20383	2.07171	4.20383	up	protein_coding	NM_014579	CCDS9563.1	SLC39A2	RefSeq	1418	chr14	+	21467413	21470034		CATGGTGCAGAACAGATCAGCAAGTGAGAGAAATTCTTCTGGTGATGCTGATTCAGCTCA	29986	Hs.175783	GO:0005385|GO:0005886|GO:0005886|GO:0005887|GO:0006829|GO:0016023|GO:0055085	zinc transporter ZIP2 isoform a	17.0669	5.46585	4.43647	2.36477
ASHGA5P004743	4.20304	2.07143	4.20304	up	protein_coding	NM_139164	CCDS4104.1	STARD4	RefSeq	2264	chr5	-	110834021	110848157		CCCTCAGAAGAATTTAATGGATATCTCTACAAAGCCCAAGGTGTTATAGATGACCTTGTC	134429	Hs.93842	GO:0006869|GO:0008289	stAR-related lipid transfer protein 4	102.035	43.3096	7.20284	5.13141
ASHGA5P055225	4.19695	2.06934	4.19695	up	protein_coding	NM_013264	CCDS44766.1	DDX25	RefSeq	1850	chr11	+	125774260	125793006		GGGAGCAGCAATCGCAGCCATGGCGTCGTTACTGTGGGGAGGCGACGCAGGGGCGGCGGA	29118	Hs.420263	GO:0003723|GO:0004004|GO:0005524|GO:0005634|GO:0005737|GO:0006406|GO:0006417|GO:0007275|GO:0007286|GO:0033391	ATP-dependent RNA helicase DDX25	17.1102	5.53547	4.4402	2.37085
ASHGA5P032230	4.19365	2.06821	4.19365	up	protein_coding	NM_203376	CCDS1450.1	TMEM81	RefSeq	1350	chr1	-	205052256	205053588		CCCTCTTCTGAGCTGTGTATTCATGTAGAGGGATGTATTCAGCCTTTTTAGTGAACATTT	388730	Hs.146928	GO:0016021	transmembrane protein 81 precursor	3808.14	1734.15	12.6181	10.5499
ASHGA5P012044	4.18018	2.06357	4.18018	up	protein_coding	NM_001080466	CCDS32719.1	BTBD17	RefSeq	1678	chr17	-	72352554	72357958		TTCTGGGCCATGCTGACCTTGGTGGGCCTGGTCACCCATGCAGCACAGAGAGCCGATGTT	388419	Hs.211870	GO:0005576|GO:0005737|GO:0005886|GO:0009615|GO:0045071	BTB/POZ domain-containing protein 17 precursor	136.936	60.2366	7.67067	5.60711
ASHGA5P005208	4.17538	2.06191	4.17538	up	protein_coding	NM_004521	CCDS7171.1	KIF5B	RefSeq	5905	chr10	-	32297937	32345371		ATGGCGTAATGGGGAGACGGTGCCTATTGATGAACAGTTTGACAAAGAGAAAGCCAACTT	3799	Hs.327736	GO:0003777|GO:0005515|GO:0005524|GO:0005871|GO:0005874|GO:0007018|GO:0007028|GO:0008017|GO:0031982|GO:0035253|GO:0035617|GO:0042391|GO:0043005|GO:0043227|GO:0043268|GO:0047496|GO:0048471|GO:0090004	kinesin-1 heavy chain	98.228	41.8954	7.1442	5.08229
ASHGA5P053870	4.175	2.06178	4.175	up	protein_coding	NM_001048265	CCDS43899.1	C9orf116	RefSeq	731	chr9	-	138387025	138391761		ACAACTTGCAGCGGGTGGAATGTTCCGGAACAATACTCTCAATGTTTACCTGGAGAAAAG	138162	Hs.414028		UPF0691 protein C9orf116 isoform 1	4105.34	1863.94	12.7154	10.6537
ASHGA5P014541	4.17466	2.06166	4.17466	up	protein_coding	NM_001185062	CCDS55096.1	AQP1	RefSeq	2434	chr7	+	30961118	30965131		ATGCAGTCGGGCATGGGGTGGAATGTTCTGGACTTTTGGCTGGCTGATGGTGTGAACTCG	358	Hs.76152	GO:0003097|GO:0005223|GO:0005267|GO:0005372|GO:0005515|GO:0005634|GO:0005737|GO:0005886|GO:0005886|GO:0005886|GO:0005887|GO:0005903|GO:0006182|GO:0006813|GO:0006833|GO:0006833|GO:0006833|GO:0006884|GO:0009925|GO:0015079|GO:0015168|GO:0015250|GO:0015250|GO:0015250|GO:0015670|GO:0015696|GO:0015701|GO:0015793|GO:0016323|GO:0016324|GO:0019725|GO:0020003|GO:0020005|GO:0021670|GO:0022857|GO:0030157|GO:…	aquaporin-1 isoform 4	42.3453	16.7759	5.85777	3.79612
ASHGA5P005006	4.1726	2.06095	4.1726	up	protein_coding	NM_173529	CCDS11956.1	C18orf54	RefSeq	5023	chr18	+	51885170	51908404		AAGCAATGTGGTGACAAAATTGAATTGCTTATCTTGAAGGCCAAGAGAAATCTAGAGCAG	162681	Hs.208701	GO:0005576	lung adenoma susceptibility protein 2 precursor	29.837	11.4385	5.31429	3.25334
ASHGA5P000963	4.17232	2.06085	4.17232	up	protein_coding	NM_004863	CCDS9865.1	SPTLC2	RefSeq	8164	chr14	-	77972339	78083110		ACCAGCCTTGGTAAAGAGTGTGTACAACAGTTAGCTGAAAACACCAGGTATTTCAGGAGA	9517	Hs.435661	GO:0004758|GO:0005739|GO:0005789|GO:0006644|GO:0006665|GO:0006686|GO:0016021|GO:0017059|GO:0030148|GO:0030170|GO:0044281|GO:0046511|GO:0046512	serine palmitoyltransferase 2	734.86	335.519	10.2059	8.14509
ASHGA5P042372	4.16882	2.05964	4.16882	up	protein_coding	NM_138277	CCDS34407.1	C6orf25	RefSeq	2560	chr6	+	31691120	31694485		GTAAGGGCATGGGGATGGGAAGGGGATAGCCAGAATCTCTGAGGAAAATGGACCAAAAAA	80739	Hs.247879	GO:0005783|GO:0005794|GO:0005886|GO:0008201|GO:0016021	protein G6b isoform G6b-G precursor	24.2744	9.09542	4.99739	2.93775
ASHGA5P011499	4.16725	2.0591	4.16725	up	protein_coding	NM_002297	CCDS6991.1	LCN1	RefSeq	789	chr9	+	138413283	138418386	NM_001252617, NM_001252618, NM_001252619	AGCGATTAGGGGCAGGGGACACCTTGGCTCCTCAGCAGCCCAAGGACGGCACCATCCAGC	3933	Hs.530311	GO:0004869|GO:0005576|GO:0006508|GO:0006810|GO:0050896|GO:0050909	lipocalin-1 isoform 1 precursor	64.7855	26.8598	6.51381	4.45471
ASHGA5P014059	4.16561	2.05853	4.16561	up	protein_coding	NM_001130159	CCDS44417.1	STOX1	RefSeq	1237	chr10	+	70587293	70652816		GACATATCTGGACACAGAGTCTGGGATCTAATAATTCAGTCATTTTGGATGGACTAAAAA	219736	Hs.37636	GO:0003677|GO:0005634|GO:0005730|GO:0005737	storkhead-box protein 1 isoform b	535.433	242.956	9.73209	7.67356
ASHGA5P004999	4.1622	2.05735	4.1622	up	protein_coding	ENST00000338282	CCDS10566.1	MYH11	GENCODE	6921	chr16	-	15796991	15950887	NM_002474	AAGAAAGACACAAGTATCACGGGAGAGCTGGAAAAGCAGCTTCTACAAGCAAACCCGATT	4629	Hs.460109	GO:0016192|GO:0016020|GO:0016459|GO:0005515|GO:0005524|GO:0003779|GO:0003774	myosin, heavy chain 11, smooth muscle [Source:HGNC Symbol;Acc:7569]	24.633	9.26932	5.02091	2.96356
ASHGA5P014400	4.15806	2.05591	4.15806	up	protein_coding	NM_018051	CCDS47757.1	WDR60	RefSeq	3789	chr7	+	158649268	158738883		AGAAAGAAAGCTGCAGTACGGAGACAGCAAGGACAACCCTCTCAAGTACTGGCTTTATAA	55112	Hs.389945		WD repeat-containing protein 60	813.306	370.789	10.3537	8.29779
ASHGA5P052270	4.15165	2.05369	4.15165	up	protein_coding	NM_198828	CCDS47224.1	MAST4	RefSeq	1137	chr5	+	65892175	66282351		GGAGAACATCACCCCTTGGATGAATTGCCACCACATTAAATAAAACATATCCAAAGCTCA	375449	Hs.595458	GO:0000287|GO:0004674|GO:0005524|GO:0005737	microtubule-associated serine/threonine-protein kinase 4 isoform b	896.783	410.803	10.5005	8.44684
ASHGA5P003880	4.14984	2.05306	4.14984	up	protein_coding	NM_005103	CCDS31716.1	FEZ1	RefSeq	1781	chr11	-	125315640	125366206		ATGCCTCTCAAGCGCTTCAGCATGGAAGGCATCTCCAACATTCTGCAGAGTGGCATCCGC	9638	Hs.224008	GO:0005515|GO:0005737|GO:0005815|GO:0005874|GO:0005886|GO:0006810|GO:0007155|GO:0007399|GO:0007411|GO:0015630	fasciculation and elongation protein zeta-1 isoform 1	1162.18	529.821	10.872	8.81893
ASHGA5P001702	4.14929	2.05287	4.14929	up	protein_coding	NM_017644	CCDS3246.1	KLHL24	RefSeq	7331	chr3	+	183353410	183402304		CAGCCGTCAGGAAAACTGTGGTATGTCTGTGTGTAATGGTAAAATATATATCCTGGGCGG	54800	Hs.407709	GO:0005737|GO:0030424|GO:0043204	kelch-like protein 24	205.967	93.1081	8.29196	6.2391
ASHGA5P049406	4.14466	2.05125	4.14466	up	protein_coding	NM_130766	CCDS11005.1	INPP5K	RefSeq	3232	chr17	-	1397870	1420182	NM_001135642, NM_016532	TGAAGCACAGCCACAGATCTGAGCCAGGATGGGAGTGAATCCCAGGCGGAGGCCAGAGCT	51763	Hs.632238	GO:0001701|GO:0001726|GO:0001933|GO:0004445|GO:0005000|GO:0005515|GO:0005634|GO:0005737|GO:0005783|GO:0005802|GO:0005829|GO:0005829|GO:0005886|GO:0005979|GO:0006469|GO:0006644|GO:0006661|GO:0007186|GO:0010801|GO:0010829|GO:0016020|GO:0016311|GO:0016311|GO:0016312|GO:0030036|GO:0032587|GO:0032869|GO:0032870|GO:0033137|GO:0034485|GO:0034594|GO:0034595|GO:0035305|GO:0035810|GO:0042577|GO:0042593|GO:…	inositol polyphosphate 5-phosphatase K isoform 2	1749.95	809.518	11.4922	9.44093
ASHGA5P052249	4.14305	2.05069	4.14305	up	protein_coding	NM_001170402	CCDS54852.1	CDC20B	RefSeq	2984	chr5	-	54408798	54469005	NM_001145734	CCAAGAATGATGTGACTGTGTGGACCTGTCCCACTGTGTCCAGGTCAGGTGGGTTTTTTG	166979	Hs.669184		cell division cycle protein 20 homolog B isoform 3	421.286	192.174	9.37886	7.32817
ASHGA5P052592	4.13598	2.04823	4.13598	up	protein_coding	ENST00000377791	CCDS4585.1	HIST1H2AC	GENCODE	546	chr6	+	26124372	26124918		TTTTGTTTGTTTTCTCGTGAGCTTAGGCCGCTGGTTTTGGTGATTTTTGTCTGATTGCAA	8334	Hs.484950	GO:0006334|GO:0005634|GO:0005622|GO:0000786|GO:0003677|GO:0043565	histone cluster 1, H2ac [Source:HGNC Symbol;Acc:4733]	41.6888	16.627	5.83286	3.78463
ASHGA5P012747	4.13203	2.04685	4.13203	up	protein_coding	NM_005779	CCDS4042.1	LHFPL2	RefSeq	5061	chr5	-	77781037	77944648		TGTCTGTGGGCTGTTGCAAGGAATTGCAGGTCTATTCCTTATCCTCGGTTTGATACTCTA	10184	Hs.79299	GO:0016021	lipoma HMGIC fusion partner-like 2 protein	19.7325	7.11959	4.66633	2.61948
ASHGA5P012101	4.13154	2.04668	4.13154	up	protein_coding	ENST00000375739	CCDS45069.1	ARHGEF7	GENCODE	5375	chr13	+	111767623	111947542		CATCGAGAAAACGTTTGATGCAAATGATTTGTATCAGGGGCAGAATTTTAACAAGGTCCT	8874	Hs.508738	GO:0006915|GO:0007264|GO:0051056|GO:0035023|GO:0035556|GO:0007165|GO:0043065|GO:0007399|GO:0042059|GO:0007173|GO:0008624|GO:0048011|GO:0043547|GO:0005622|GO:0005829|GO:0005938|GO:0043005|GO:0001726|GO:0043025|GO:0043234|GO:0005925|GO:0005515|GO:0005543|GO:0005089|GO:0005085|GO:0019901	Rho guanine nucleotide exchange factor (GEF) 7 [Source:HGNC Symbol;Acc:15607]	34.3973	13.5	5.53556	3.48888
ASHGA5P055410	4.13051	2.04632	4.13051	up	protein_coding	NM_001013690		FIGNL2	RefSeq	4711	chr12	-	52211675	52225701		AGGAACTGGACTCGTTCGTGGAGTGGGACAAAATGTACGGCTCCGGACACTGACGGCGCG	401720	Hs.648218	GO:0005524|GO:0017111	putative fidgetin-like protein 2	18.8486	6.75787	4.59536	2.54904
ASHGA5P017149	4.12351	2.04387	4.12351	up	protein_coding	NM_001174060	CCDS54559.1	OSBPL10	RefSeq	4039	chr3	-	31702316	32023342		ATGGAAATGAATTCTAAGATGATGAACCAGGTGGAAGGGCAGCAGAAGAACCTTGTGCAC	114884	Hs.150122	GO:0005543|GO:0006869	oxysterol-binding protein-related protein 10 isoform 2	16.2976	5	4.36599	2.32211
ASHGA5P043251	4.11575	2.04116	4.11575	up	protein_coding	NM_006989	CCDS5725.1	RASA4	RefSeq	5606	chr7	-	102220092	102257205	NM_001079877	GTGACTTACAGCAACCAATTGCAACAAAACAAAATGTTAAGAAATGATCTTTTTATGAGG	10156	Hs.696339	GO:0005096|GO:0005099|GO:0005543|GO:0005737|GO:0005829|GO:0031235|GO:0032320|GO:0035556|GO:0046580|GO:0046872	ras GTPase-activating protein 4 isoform 1	1169.01	535.698	10.8787	8.83753
ASHGA5P025228	4.10986	2.03909	4.10986	up	protein_coding	NM_001242737		LOC100506688	RefSeq	2318	chr5	-	988424	997455		AGGAGGCACTCTTTGAAGGGAAGTTAAAGACAAAGAGGAAGAGGCTGTATTTCATTCTCC	100506688	Hs.532063		uncharacterized protein LOC100506688	16.2481	5	4.3612	2.32211
ASHGA5P054592	4.10577	2.03765	4.10577	up	protein_coding	ENST00000523079	CCDS55219.1	NRG1	GENCODE	2359	chr8	+	32405727	32618507		ATAGTGAAAGGTAAAACCGAAGGGCAAAGCTACTGCAGAGGAGAAACTCAGTCAGAGAAT	3084	Hs.453951	GO:0009790|GO:0005515|GO:0005102	neuregulin 1 [Source:HGNC Symbol;Acc:7997]	18.2544	6.51775	4.54353	2.50588
ASHGA5P017775	4.10486	2.03733	4.10486	up	protein_coding	NM_001006941	CCDS46967.1	ALG3	RefSeq	1623	chr3	-	183960116	183967313		AAGGAGAATGCTGGCTTCAGCGGTTGTGGGGGAGACACAGAGATTGACTGGAAGGCCTAC	10195	Hs.478481	GO:0000033|GO:0005789|GO:0005789|GO:0006486|GO:0006488|GO:0016021|GO:0018279|GO:0043687|GO:0044267|GO:0052925	dol-P-Man:Man(5)GlcNAc(2)-PP-Dol alpha-1,3-mannosyltransferase isoform d	84.4651	36.4601	6.91665	4.87932
ASHGA5P036809	4.10001	2.03563	4.10001	up	protein_coding	NM_080869	CCDS13343.1	WFDC12	RefSeq	774	chr20	-	43752066	43753106		AAGTGTTGTTACCTGCACTGTGGCTTCAAGTGTGTGATTCCTGTGAAGGAACTGGAAGAA	128488	Hs.352180	GO:0004867|GO:0005576|GO:0042742	WAP four-disulfide core domain protein 12 precursor	16.304	5.09377	4.36649	2.33086
ASHGA5P034408	4.09634	2.03433	4.09634	up	protein_coding	NM_001242901		LOC100131094	RefSeq	3071	chr19	+	4679293	4685960		ACAGATGGGGGCAGAGAGAGAGAGAGAAACAGGCGTCGGGTCCTACAGCCAGCATCAGCC	100131094	Hs.678135		uncharacterized protein LOC100131094	478.278	220.492	9.56442	7.53009
ASHGA5P013683	4.09614	2.03426	4.09614	up	protein_coding	NM_001178134	CCDS53527.1	CXCL12	RefSeq	1209	chr10	-	44872509	44880545		TGGAGAAAGCTTTAAACAACCTGATCAGCGCCGCACCAGCCGGGAAGAGGGTGATTGCTG	6387	Hs.522891	GO:0001569|GO:0001666|GO:0001667|GO:0001764|GO:0001938|GO:0005102|GO:0005576|GO:0005615|GO:0006874|GO:0006935|GO:0006955|GO:0007155|GO:0007165|GO:0007186|GO:0007281|GO:0008009|GO:0008015|GO:0008045|GO:0008064|GO:0008083|GO:0008344|GO:0008354|GO:0009314|GO:0009408|GO:0009612|GO:0009615|GO:0009897|GO:0022029|GO:0031100|GO:0033603|GO:0042098|GO:0043066|GO:0043434|GO:0045236|GO:0045666|GO:0048842|GO:…	stromal cell-derived factor 1 isoform delta precursor	44.8735	18.2264	5.94756	3.91329
ASHGA5P008513	4.09351	2.03334	4.09351	up	protein_coding	NM_183397	CCDS13226.1	PXMP4	RefSeq	5528	chr20	-	32290549	32308136		TCTTCCGGAATGGCAGATCAACATGTACCTGTTGTCACGCGTCCTGTTTGCCCTGAGCCG	11264	Hs.654857	GO:0005515|GO:0005777|GO:0005778|GO:0005778|GO:0008150|GO:0016021	peroxisomal membrane protein 4 isoform b	1094.33	503.819	10.7833	8.74993
ASHGA5P053327	4.09332	2.03327	4.09332	up	protein_coding	NM_001006627	CCDS5843.1	CHRM2	RefSeq	2704	chr7	+	136553398	136701771	NM_000739, NM_001006626, NM_001006628, NM_001006629, NM_001006630, NM_001006631, NM_001006632	CGCTACAAGGTAAAATATCTTTGAAAAAGATAGAAGGTGGGCAAGGGGAGCTTGAGAAGA	1129	Hs.733050	GO:0005886|GO:0005886|GO:0005887|GO:0006940|GO:0007186|GO:0007187|GO:0007188|GO:0007207|GO:0007399|GO:0008016|GO:0008144|GO:0009615|GO:0016907|GO:0030054|GO:0030425|GO:0032279|GO:0032280|GO:0043025|GO:0043679|GO:0045211	muscarinic acetylcholine receptor M2	16.1827	5	4.35539	2.32211
ASHGA5P013158	4.09295	2.03314	4.09295	up	protein_coding	ENST00000389395	CCDS42463.1	MFSD12	GENCODE	2082	chr19	-	3538262	3557571		CTGCGACGCTGATGAGACCTGCACGCAGTGGCTCACAGCAGCACGATTTGTGACAGCCCG	126321	Hs.656901	GO:0055085|GO:0016021	major facilitator superfamily domain containing 12 [Source:HGNC Symbol;Acc:28299]	654.121	306.208	10.0418	8.00869
ASHGA5P008650	4.09285	2.03311	4.09285	up	protein_coding	NM_012425	CCDS7112.1	RSU1	RefSeq	3769	chr10	-	16632616	16859453		ACCTTCCGTGACCATGTCCAAGTCTCTGAAGAAGTTGGTGGAGGAGAGCCGGGAGAAGAA	6251	Hs.524161	GO:0005829|GO:0007165|GO:0007265|GO:0034329	ras suppressor protein 1 isoform 1	966.871	451.16	10.6158	8.58267
ASHGA5P020156	4.09048	2.03227	4.09048	up	protein_coding	NM_001139515	CCDS55457.1	DACH2	RefSeq	1803	chrX	+	85517970	86087605		ACTCTTAGTTGCAGCCAAAGCAGTGGAAGAAGGAAGAGGCAAATGACAAGAAAACAAGCT	117154	Hs.86603	GO:0000166|GO:0003677|GO:0005634|GO:0005730|GO:0006351|GO:0006355|GO:0046545	dachshund homolog 2 isoform c	16.1697	5	4.35438	2.32211
ASHGA5P049174	4.09018	2.03216	4.09018	up	protein_coding	ENST00000279804	CCDS10694.1	CTF1	GENCODE	1664	chr16	+	30907927	30914881	NM_001142544	GGCGTGAAGGGAGCCGGGATCAGCCAGGGGCCAGCATGAGCCGGAGGGAGGGAAGTCTGG	1489	Hs.483811	GO:0008284|GO:0008283|GO:0007399|GO:0007267|GO:0007517|GO:0048861|GO:0048666|GO:0005576|GO:0005615|GO:0005125|GO:0005146	cardiotrophin 1 [Source:HGNC Symbol;Acc:2499]	26.9916	10.4071	5.15652	3.12436
ASHGA5P054000	4.08648	2.03086	4.08648	up	protein_coding	NM_018969	CCDS14349.1	GPR173	RefSeq	4265	chrX	+	53078505	53109796		AACCCTACTGTGTCATGTGAAGCAGGCTGGTAGGCAGACAGGCAGAGAGAAGGTCATGGC	54328	Hs.193011	GO:0004930|GO:0005886|GO:0007165|GO:0016021	probable G-protein coupled receptor 173	16.1531	5	4.35297	2.32211
ASHGA5P002092	4.08511	2.03037	4.08511	up	protein_coding	NM_015722	CCDS7678.1	CALY	RefSeq	983	chr10	-	135138927	135150475		CCTGCTGCGGCACAAGATCTGCACGCCGCTGACCCTGGAGATGTACTACACGGAGATGGA	50632	Hs.148680	GO:0005887|GO:0006897|GO:0007212|GO:0030659|GO:0031410|GO:0032051|GO:0045807|GO:0048268|GO:0050780	neuron-specific vesicular protein calcyon	168.334	76.6393	7.98692	5.95654
ASHGA5P002915	4.08417	2.03004	4.08417	up	protein_coding	ENST00000263377	CCDS12328.1	BRD4	GENCODE	5198	chr19	-	15348300	15391262		CCGGGAAGCCATGGCAGCTACCATTGACATGAATTTCCAGAGTGATCTATTGTCAATATT	23476	Hs.187763	GO:0001833|GO:0006468|GO:0007059|GO:0010971|GO:0043388|GO:0032968|GO:0044419|GO:0000114|GO:0043983|GO:0044154|GO:0005634|GO:0005737|GO:0000794|GO:0000790|GO:0003677|GO:0005515	bromodomain containing 4 [Source:HGNC Symbol;Acc:13575]	156.518	71.2012	7.88005	5.85001
ASHGA5P048895	4.08343	2.02978	4.08343	up	protein_coding	NM_001013657	CCDS32327.1	GDPGP1	RefSeq	1351	chr15	+	90777486	90785312		CGTACAGGCAGCACTGGTGGCCCTGATGTCCCAGGAAGAGCAATAATACTTCTGGATGTA	390637	Hs.304673	GO:0000166|GO:0005085|GO:0005737|GO:0006006|GO:0016779|GO:0016787|GO:0080048	GDP-D-glucose phosphorylase 1	438.536	203.99	9.44005	7.41027
ASHGA5P008381	4.07337	2.02622	4.07337	up	protein_coding	NM_001080825	CCDS41852.1	TMEM120B	RefSeq	7510	chr12	+	122150657	122219974		TTTCAAGAACTGCAGGAGACGCACAGGATCTACAAGCAGAAGCTGGAGGAGCTGGCTGCG	144404		GO:0003674|GO:0005575|GO:0008150|GO:0016021	transmembrane protein 120B	81.4229	35.2087	6.8582	4.83198
ASHGA5P007083	4.07125	2.02547	4.07125	up	protein_coding	NM_025161	CCDS32765.2	C17orf70	RefSeq	3681	chr17	-	79506910	79519429		GCAGGAGCAGGTCTACGAGCCAGGATGACAGGGACAGCGAGGACGGTGACCAGCCTTCCC	80233	Hs.313905	GO:0003677|GO:0005634|GO:0005654|GO:0005730|GO:0005737|GO:0006281|GO:0045111	Fanconi anemia-associated protein of 100 kDa isoform b	28.976	11.378	5.27078	3.2453
ASHGA5P052769	4.06733	2.02408	4.06733	up	protein_coding	NM_078485	CCDS47447.1	COL9A1	RefSeq	3073	chr6	-	70925742	70992911		GGCGGCGGGCATGGCCTGGACTGCGCGGGACCGCGGGGCCCTGGGGCTGCTGCTGTTGGG	1297	Hs.590892	GO:0001894|GO:0002062|GO:0003417|GO:0005576|GO:0005594|GO:0005594|GO:0005788|GO:0007411|GO:0009887|GO:0030020|GO:0030198|GO:0046872	collagen alpha-1(IX) chain isoform 2 precursor	1502.31	706.573	11.2702	9.24609
ASHGA5P003406	4.06515	2.02331	4.06515	up	protein_coding	NM_001018100	CCDS10162.1	MYZAP	RefSeq	2408	chr15	+	57884101	57977562	NM_152451	TTCTACCCAGCCAAACAGGCAGGACTCGTGAAATTGTGATGCCTTCTAGGAACTACACCC	100820829		GO:0030018|GO:0030054|GO:0030864|GO:0031234|GO:0031674|GO:0035556	myocardium-enriched Zo-associated protein isoform 1	152.478	69.4656	7.83782	5.81452
ASHGA5P007538	4.06493	2.02323	4.06493	up	protein_coding	NM_194317	CCDS2188.1	LYPD6	RefSeq	4101	chr2	+	150187028	150330659	NM_001195685	TGCCCTCGAGAGACCAGATACTGCTACACTCAGCACACAATGGAAGTCACAGGAAACAGT	130574	Hs.21929	GO:0005576	ly6/PLAUR domain-containing protein 6 precursor	175.152	80.6652	8.05255	6.02932
ASHGA5P021612	4.06114	2.02188	4.06114	up	protein_coding	NM_001024071	CCDS45110.1	GCH1	RefSeq	1852	chr14	-	55308723	55369542		TTGAAGCAACGTCTGCAGAACCATAGCTTCCACGCACCTGAACGAGCACAGAATGAACTG	2643	Hs.86724	GO:0003934|GO:0003934|GO:0005509|GO:0005515|GO:0005525|GO:0005634|GO:0005730|GO:0005737|GO:0005829|GO:0005829|GO:0006184|GO:0006729|GO:0006729|GO:0006809|GO:0006917|GO:0008217|GO:0008270|GO:0014916|GO:0030742|GO:0031410|GO:0031965|GO:0032496|GO:0032496|GO:0034341|GO:0034612|GO:0035998|GO:0042311|GO:0042416|GO:0042559|GO:0042803|GO:0043234|GO:0044281|GO:0045776|GO:0046209|GO:0046654|GO:0048265|GO:…	GTP cyclohydrolase 1 isoform 3	551.634	256.892	9.78058	7.7587
ASHGA5P009976	4.06107	2.02186	4.06107	up	protein_coding	ENST00000358400	CCDS5607.1	ABCB4	GENCODE	3826	chr7	-	87031360	87105019		TGTATGGACCTTACAGGGTGTTTTCTGCAATTGTATTTGGTGCAGTGGCTCTAGGACATG	5244	Hs.654403	GO:0055085|GO:0042493|GO:0006810|GO:0051384|GO:0016021|GO:0000139|GO:0005624|GO:0016324|GO:0046581|GO:0000166|GO:0005524|GO:0016301|GO:0016887|GO:0042626|GO:0017111	ATP-binding cassette, sub-family B (MDR/TAP), member 4 [Source:HGNC Symbol;Acc:45]	23.2949	8.87284	4.92896	2.9071
ASHGA5P009887	4.06036	2.02161	4.06036	up	protein_coding	ENST00000357895	CCDS45874.1	NEDD4L	GENCODE	8378	chr18	+	55816564	56068772	NM_001144964, NM_001144969	ATTTGAGCAGGGAGAGTCCCGTATTCTCAGAGTAAAAGTTGTTTCTGGAATTGATCTCGC	23327	Hs.185677	GO:0016567|GO:0006814|GO:0006464|GO:0042787|GO:0006883|GO:0007588|GO:0045807|GO:0042176|GO:0010038|GO:0010766|GO:0044419|GO:0030104|GO:0005634|GO:0005737|GO:0005622|GO:0005515|GO:0004842|GO:0016881|GO:0017080|GO:0019871	neural precursor cell expressed, developmentally down-regulated 4-like, E3 ubiquitin protein ligase [Source:HGNC Symbol;Acc:7728]	36.4584	14.6356	5.62317	3.60157
ASHGA5P007337	4.05971	2.02138	4.05971	up	protein_coding	ENST00000350690	CCDS11786.1	SLC25A10	GENCODE	1885	chr17	+	79679370	79688042		CCTGCTCAAGGTGCATCTGCAGACGCAGCAGGAGGTGAAGCTGCGCATGACGGGCATGGC	1468	Hs.548187	GO:0055085|GO:0006811|GO:0044281|GO:0034641|GO:0005975|GO:0006006|GO:0006839|GO:0006094|GO:0000096|GO:0006835|GO:0000098|GO:0070221|GO:0016021|GO:0005634|GO:0005739|GO:0005743|GO:0005515|GO:0015114|GO:0015297|GO:0015116|GO:0015117|GO:0015140|GO:0015141|GO:0005310	solute carrier family 25 (mitochondrial carrier; dicarboxylate transporter), member 10 [Source:HGNC Symbol;Acc:10980]	16.0472	5	4.34349	2.32211
ASHGA5P012835	4.0566	2.02027	4.0566	up	protein_coding	NM_197941	CCDS3983.2	ADAMTS6	RefSeq	7289	chr5	-	64444562	64777704		TGTGCTGGAGGTGTCCAAAGACAGGAGGTGGTCTGTAAAAGGTTGGATGACAACTCCATT	11174	Hs.482291	GO:0004222|GO:0005578|GO:0006508|GO:0008237|GO:0008270	A disintegrin and metalloproteinase with thrombospondin motifs 6 preproprotein	19.649	7.2311	4.65923	2.63895
ASHGA5P046348	4.0554	2.01984	4.0554	up	protein_coding	NM_001007551	CCDS35406.1	CT45A5	RefSeq	1321	chrX	-	134945650	134953994	NM_001172288	AAGAAATTAATGCTGATATAAAATGTCAAGTAGTGAAGGAAATCCGATGCCTTGGACGAA	441521	Hs.535081		cancer/testis antigen family 45 member A5	62.1177	26.2992	6.44634	4.42649
ASHGA5P002932	4.05324	2.01907	4.05324	up	protein_coding	NM_001642	CCDS8486.1	APLP2	RefSeq	3827	chr11	+	129939715	130014706	NR_024516	TTGTACCACCCAATGAAAAAAGGATCTGGAGTGGGAGAGCAGGATGGGGGACTGATCGGT	334	Hs.370247	GO:0001967|GO:0003677|GO:0004867|GO:0005515|GO:0005634|GO:0005886|GO:0006878|GO:0007176|GO:0007186|GO:0007617|GO:0007626|GO:0008201|GO:0008203|GO:0009790|GO:0016021|GO:0030198|GO:0030900|GO:0030901|GO:0042802|GO:0043393|GO:0046914|GO:0050885	amyloid-like protein 2 isoform 1 precursor	304.029	142.011	8.88662	6.86754
ASHGA5P010448	4.05115	2.01833	4.05115	up	protein_coding	NM_004613	CCDS13302.1	TGM2	RefSeq	3937	chr20	-	36756863	36793700		ACGGTGGAGATCCCAGACCCCGTGGAGGCAGGGGAGGAAGTTAAGGTGAGAATGGACCTG	7052	Hs.517033	GO:0001974|GO:0003810|GO:0005515|GO:0005525|GO:0005739|GO:0005886|GO:0006917|GO:0018153|GO:0019904|GO:0043123|GO:0043277|GO:0045785|GO:0046872|GO:0048661|GO:0050729|GO:0051260|GO:0051482|GO:0060445|GO:0060662	protein-glutamine gamma-glutamyltransferase 2 isoform a	16.0048	5	4.34045	2.32211
ASHGA5P053245	4.04901	2.01757	4.04901	up	protein_coding	NM_001145268	CCDS47676.1	FAM185A	RefSeq	2296	chr7	+	102389398	102449672		TTGTGTCTGATACTATCCACCCCCAGGCGTCCGTGGAGGTGAACGCGCCCCTGAAGTTTG	222234	Hs.202543	GO:0005737	protein FAM185A isoform 1	280.754	132.059	8.77492	6.75735
ASHGA5P041025	4.04737	2.01699	4.04737	up	protein_coding	ENST00000296682	CCDS43307.1	PRDM9	GENCODE	3691	chr5	+	23507723	23528706		TGTCAAGAACAGCAAATTTACTGAATGCAAGTGGCTCAGAGCAGGCTCAGAAACCAGTGT	56979	Hs.283096	GO:0006351|GO:0006355|GO:0006311|GO:0010845|GO:0005634|GO:0005622|GO:0005694|GO:0005654|GO:0008270|GO:0005515|GO:0003676|GO:0018024	PR domain containing 9 [Source:HGNC Symbol;Acc:13994]	15.9901	5	4.3391	2.32211
ASHGA5P008432	4.04586	2.01645	4.04586	up	protein_coding	NM_004389	CCDS42703.2	CTNNA2	RefSeq	4005	chr2	+	79740059	80875988		TGTGTCAGGGCTGGACAGTGCCACATCGCTTATCCAGGCAGCTAAAAACCTGATGAATGC	1496	Hs.167368	GO:0005200|GO:0005515|GO:0005737|GO:0005829|GO:0005912|GO:0005913|GO:0007409|GO:0015629|GO:0016323|GO:0016337|GO:0021942|GO:0030027|GO:0030424|GO:0042692|GO:0045296|GO:0048813|GO:0048854|GO:0051149|GO:0051823|GO:0060134	catenin alpha-2 isoform 1	31.594	12.5549	5.40281	3.38637
ASHGA5P001231	4.04481	2.01607	4.04481	up	protein_coding	ENST00000223428	CCDS35074.1	ZNF510	GENCODE	5154	chr9	-	99518146	99540328		AGTCACCCAAAAGATTACAGAGGTGATGACCTGATCAAGCAGAACAAGAAAATCAAAGAC	22869	Hs.75264	GO:0006351|GO:0006355|GO:0005634|GO:0005622|GO:0003677|GO:0008270|GO:0003676	zinc finger protein 510 [Source:HGNC Symbol;Acc:29161]	1205.55	565.545	10.9341	8.91799
ASHGA5P029356	4.04327	2.01552	4.04327	up	protein_coding	NM_001177611	CCDS53914.1	CINP	RefSeq	1065	chr14	-	102814618	102829051		AGTGACAGATGAACGGGACGATATACGCAAATGAGTGTCAGCAGATCCGACATCCAAATT	51550	Hs.129634	GO:0005515|GO:0005634|GO:0006260|GO:0006281|GO:0007049|GO:0051301	cyclin-dependent kinase 2-interacting protein isoform 1	17.2524	6.05779	4.45353	2.43801
ASHGA5P011570	4.04144	2.01487	4.04144	up	protein_coding	NM_052936	CCDS14538.1	ATG4A	RefSeq	2326	chrX	+	107334898	107397901		TGCATTCAAAGAGTGTTTTAAGATGCCACAGTCTTTAGGGGCATTAGGAGGAAAACCAAA	115201	Hs.8763	GO:0005737|GO:0006508|GO:0006914|GO:0008234|GO:0015031	cysteine protease ATG4A isoform a	384.166	179.259	9.23882	7.22395
ASHGA5P021251	4.03744	2.01344	4.03744	up	protein_coding	NM_133457		EMID2	RefSeq	3034	chr7	+	101006121	101202304		ACCTCGTAAGGACTCTGATCAGACCCACCTACAGAGTGTCCTACCGCACGGTGACGGTGC	136227	Hs.654854	GO:0005576|GO:0005581|GO:0005788|GO:0005886|GO:0030198	collagen alpha-1(XXVI) chain precursor	49.0717	20.4981	6.08721	4.07377
ASHGA5P012032	4.03384	2.01215	4.03384	up	protein_coding	NM_014282	CCDS6719.1	HABP4	RefSeq	2708	chr9	+	99212413	99253618		AAGTTTCCAGATGAAAAACCAGGTGATAGGTTTGATCGAGACAGACCGTTGAGAGGACGT	22927	Hs.494567	GO:0002576|GO:0005515|GO:0005576|GO:0005634|GO:0005737|GO:0005829|GO:0006351|GO:0006355|GO:0007596|GO:0030017|GO:0030168|GO:0043392|GO:0071260	intracellular hyaluronan-binding protein 4	660.272	312.772	10.0524	8.04024
ASHGA5P001569	4.02886	2.01037	4.02886	up	protein_coding	NM_015687	CCDS4984.1	FILIP1	RefSeq	4629	chr6	-	76017799	76203496		TAAACTACCTACATAGAGGACATACCTTTGGTTAAAGGAGCTGCCGTCAGGTGGGAATGA	27145	Hs.696158		filamin-A-interacting protein 1	20.7385	7.77629	4.74433	2.73395
ASHGA5P047763	4.02803	2.01008	4.02803	up	protein_coding	NM_015608	CCDS7646.1	C10orf137	RefSeq	4596	chr10	+	127408083	127452712	NM_001202438	AACTAGGGCCAGCAGGAACTACCATTCTTGGCAACAGCAAGAAAAGCAAGCCATTTTCAA	26098	Hs.468688	GO:0005634|GO:0006351|GO:0006355	erythroid differentiation-related factor 1 isoform 2	108.777	48.5504	7.30421	5.29413
ASHGA5P048950	4.02416	2.00869	4.02416	up	protein_coding	NM_000558	CCDS10399.1	HBA1	RefSeq	576	chr16	+	226678	227520	ENST00000251595	GGTCCCCACAGACTCAGAGAGAACCCACCATGGTGCTGTCTCCTGCCGACAAGACCAACG	3039	Hs.449630		hemoglobin subunit alpha	316.946	148.844	8.94839	6.9397
ASHGA5P007067	4.02153	2.00774	4.02153	up	protein_coding	NM_001080481	CCDS34501.1	USP45	RefSeq	6388	chr6	-	99880183	99963252		TACCAAGAAGAAACCAGTTTTGCAGAAAAGAAAGTAGAAGGAGTTTATACTAATGCCAGG	85015	Hs.143410	GO:0004221|GO:0006511|GO:0008234|GO:0008270	ubiquitin carboxyl-terminal hydrolase 45	25.009	9.75073	5.04408	3.03633
ASHGA5P009754	4.0117	2.00421	4.0117	up	protein_coding	ENST00000357060	CCDS31281.1	WDR96	GENCODE	5365	chr10	-	105889645	105992120		AAACAGCACGAGAAAAGCCAGACTTCAGAAGCTGTTCGGAAATCTAGAGAAGACCTGGAT	80217	Hs.288927	GO:0005515	WD repeat domain 96 [Source:HGNC Symbol;Acc:26684]	17.7093	6.39225	4.49255	2.48833
ASHGA5P003940	4.00878	2.00316	4.00878	up	protein_coding	NM_001099650	CCDS41771.1	GXYLT1	RefSeq	7416	chr12	-	42475647	42538673		TGTCGGACAGGTACAGTCTGAAAATACAGCCTGTTGAGAAAATGCATCTAGCTGTAGTTG	283464	Hs.259347	GO:0000139|GO:0005975|GO:0016021|GO:0016266|GO:0030203|GO:0030204|GO:0035252|GO:0044281	glucoside xylosyltransferase 1 isoform 2	53.7173	22.6822	6.22101	4.21785
ASHGA5P011215	4.00015	2.00005	4.00015	up	protein_coding	ENST00000415641	CCDS44182.1	NBPF4	GENCODE	2499	chr1	-	108765962	108786703		CATGCTGAGAGCGCAGAGATACCAAATACTGCTGGAAGGACGCAAAGGATGGCAGGATGA	148545	Hs.511849	GO:0005737	neuroblastoma breakpoint family, member 4 [Source:HGNC Symbol;Acc:26550]	19.3094	7.19221	4.63311	2.63306
ASHGA5P008240	3.99973	1.9999	3.99973	up	protein_coding	NM_198973	CCDS30705.1	MKNK1	RefSeq	2618	chr1	-	47023078	47069966	NR_024174	TTCTGCAGCACCCATGGGTGCAGGGGGAACAGCAGCACAATGGACCTGACGCTCTTCGCA	8569	Hs.371594	GO:0004674|GO:0005515|GO:0005524|GO:0005634|GO:0005829|GO:0006417|GO:0006468|GO:0007243|GO:0008543|GO:0018105	MAP kinase-interacting serine/threonine-protein kinase 1 isoform 2	155.102	71.9524	7.86538	5.86548
ASHGA5P051525	3.99786	1.99923	3.99786	up	protein_coding	NM_013334	CCDS2802.1	GMPPB	RefSeq	1664	chr3	-	49758931	49761384		TCTCCTGGAGGTACGCATGGAGAACGTGACAGTGCTGGGTGAGGACGTCATAGTTAATGA	29925	Hs.567488	GO:0004475|GO:0005525|GO:0005739|GO:0006488|GO:0009298|GO:0009298|GO:0018279|GO:0043687|GO:0044267	mannose-1-phosphate guanyltransferase beta isoform 1	1488.98	711.529	11.2566	9.25733
ASHGA5P026046	3.99608	1.99858	3.99608	up	protein_coding	NM_003139	CCDS31717.1	SRPR	RefSeq	3100	chr11	-	126132813	126138877		TTCACCCATGAGGCACTCACACTCAAGTATAAACTGGACAACCAGTTTGAGCTGGTGTTT	6734	Hs.368376	GO:0003924|GO:0005047|GO:0005525|GO:0005783|GO:0005785|GO:0005789|GO:0006412|GO:0006613|GO:0006614|GO:0006987|GO:0010467|GO:0016021|GO:0030968|GO:0044267	signal recognition particle receptor subunit alpha isoform 1	235.593	111.834	8.50993	6.51135
ASHGA5P012167	3.99462	1.99806	3.99462	up	protein_coding	NM_003785	CCDS14327.1	PAGE1	RefSeq	680	chrX	-	49452053	49460596		ACACCTGAGGAAGATGAAGGGCAATCACAGCCTTAAAAGAAGACACGCTGAAATGGTTCA	8712	Hs.128231	GO:0006968	G antigen family B member 1	19.8257	7.44448	4.67368	2.67563
ASHGA5P008514	3.99434	1.99796	3.99434	up	protein_coding	NM_001037175	CCDS31034.1	SUSD4	RefSeq	1114	chr1	-	223408251	223537544		TTGCTCTGGAAGGAGGAAGACCTGAACATCTTTTCCCTGTCCTTTATTTCCCACACATCA	55061	Hs.497841	GO:0016021	sushi domain-containing protein 4 isoform b precursor	883.052	418.859	10.4737	8.4757
ASHGA5P021110	3.98795	1.99565	3.98795	up	protein_coding	NM_024556	CCDS8470.1	FAM118B	RefSeq	2100	chr11	+	126081618	126132879		AGTGACAAAGAAAGAAGTTGTCATTCTTTGCACGAAACTGGATGGCTTCTACAGGGAGCC	79607	Hs.276315		protein FAM118B	743.839	355.638	10.2292	8.23353
ASHGA5P003016	3.98731	1.99542	3.98731	up	protein_coding	NM_020533	CCDS12180.1	MCOLN1	RefSeq	2118	chr19	+	7587495	7598895		AATTCCACAAGCTGGTCAATGTCACCATCCACTTCCGGCTGAAGACCATTAACCTCCAGA	57192	Hs.631858	GO:0005261|GO:0005737|GO:0005765|GO:0005886|GO:0005887|GO:0006812|GO:0006816|GO:0006879|GO:0010008|GO:0016021|GO:0031902|GO:0033572|GO:0055085	mucolipin-1	345.484	163.763	9.07851	7.0831
ASHGA5P018633	3.98486	1.99453	3.98486	up	protein_coding	NM_001184780	CCDS53953.1	NOX5	RefSeq	2852	chr15	+	69222838	69349501		TAGTTGCGCTTTTGCTATGGCCTTCGTCTGTGCCGGCTTATCCGACACCATGAGTGCCGA	79400	Hs.657932	GO:0000910|GO:0001525|GO:0001525|GO:0001935|GO:0005509|GO:0005783|GO:0005783|GO:0006917|GO:0008283|GO:0010155|GO:0015252|GO:0015992|GO:0016021|GO:0016175|GO:0020037|GO:0022900|GO:0042554|GO:0043012|GO:0050660|GO:0050661|GO:0050663|GO:0055114|GO:2000379	NADPH oxidase 5 isoform 3	78.4738	34.5817	6.80178	4.80725
ASHGA5P000690	3.98368	1.9941	3.98368	up	protein_coding	NM_025073	CCDS878.1	SIKE1	RefSeq	5507	chr1	-	115312104	115323308		TCCGGACCAGTATCAAGAGGATGCATCCGATATGAAGGACATGTCCAAATACAAACCTCA	80143	Hs.709277	GO:0005515|GO:0005829|GO:0005925|GO:0043231|GO:0045087	suppressor of IKBKE 1 isoform 2	1469.64	707.263	11.2418	9.24773
ASHGA5P034783	3.98247	1.99366	3.98247	up	protein_coding	NM_020780	CCDS41247.1	PTCHD2	RefSeq	5231	chr1	+	11539294	11597640		TTGTGGTCTTCGGCATTATTGGCGTCAACCGCACTCGGCAGGTGGACAACCACGTCATTG	57540	Hs.202355	GO:0003674|GO:0005783|GO:0007224|GO:0008158|GO:0016021|GO:0031965|GO:0032368|GO:0042632	patched domain-containing protein 2	22.4218	8.64412	4.86868	2.87502
ASHGA5P011318	3.9814	1.99328	3.9814	up	protein_coding	NM_001017436	CCDS35405.1	CT45A4	RefSeq	1008	chrX	+	134866213	134891519	NM_001007551, NM_001017417, NM_001017435, NM_001017438, NM_152582	CTCCAGCAAGGAAACAATGACCGATAAAACAGAGAAGGTGGCTGTAGATCCTGAAACTGT	441520	Hs.568346		cancer/testis antigen family 45 member A4/A6	105.997	47.825	7.2652	5.27192
ASHGA5P008660	3.97362	1.99045	3.97362	up	protein_coding	NM_001083608	CCDS42403.1	NARF	RefSeq	1494	chr17	+	80416539	80446143		AAATGGAGAGAAATGTGATACCTCAAAGCACAAAGTGCTGGTAGTGTCTGTGTGTCCTCA	26502	Hs.256526	GO:0005521|GO:0005638|GO:0005652|GO:0031981	nuclear prelamin A recognition factor isoform d	1483.18	713.814	11.2519	9.26148
ASHGA5P002026	3.97235	1.98999	3.97235	up	protein_coding	NM_001012337	CCDS33841.1	ROPN1B	RefSeq	1018	chr3	+	125688027	125702296	NM_017578	AACAGGAAGTAATTGGTCCTGATGGTTTAATCACGGTGAATGACTTTACCCAAAACCCCA	152015	Hs.663128	GO:0000910|GO:0005737|GO:0007266|GO:0007283|GO:0007340|GO:0007342|GO:0008603|GO:0016337|GO:0019861|GO:0030159|GO:0030317|GO:0042803|GO:0046982	ropporin-1B	124.93	57.0896	7.51991	5.52992
ASHGA5P042290	3.97185	1.98981	3.97185	up	protein_coding	NM_003523	CCDS4588.1	HIST1H2BE	RefSeq	435	chr6	+	26184023	26184458		CTCCAAGTAAACTTGTCCCTGCAACTGCCTTAGTAAACCCAAAGGCTCTTTTCAGAGCCA	8344	Hs.534369		histone H2B type 1-C/E/F/G/I	335.684	159.522	9.03468	7.04486
ASHGA5P038303	3.97099	1.9895	3.97099	up	protein_coding	NM_182522	CCDS2907.1	FAM19A4	RefSeq	2294	chr3	-	68780914	68981761	NM_001005527	AGTGCTGCCAGATTACTCAGGTTGGTCCTGTAGCAGTGGCAATAAAGTCAAAACTACGAA	151647	Hs.187873	GO:0005576	protein FAM19A4 precursor	30.0275	12.0833	5.32259	3.33309
ASHGA5P012392	3.97046	1.98931	3.97046	up	protein_coding	NM_001128226	CCDS45057.1	DIS3	RefSeq	7577	chr13	-	73329539	73356344		CAGGCAGCTTAGAAACCTATGTAGAACAAGAACAGGGAGAAAATGCTAATGACAGGAATG	22894	Hs.740506	GO:0000175|GO:0000176|GO:0000178|GO:0000288|GO:0003723|GO:0004519|GO:0005085|GO:0005515|GO:0005654|GO:0005730|GO:0005829|GO:0006364|GO:0010467|GO:0016070|GO:0016071|GO:0016075|GO:0043928|GO:0071034	exosome complex exonuclease RRP44 isoform b	30.3865	12.2486	5.34178	3.35248
ASHGA5P035630	3.96856	1.98862	3.96856	up	protein_coding	NM_057165	CCDS33411.2	COL6A3	RefSeq	4088	chr2	-	238280259	238322850	ENST00000392003	GAGGTTCTCCTTGGAGCATTTTCCATATGAAAAATAACAGGCTCAAAGGCCATGGTACTC	1293	Hs.233240	GO:0004867|GO:0005576|GO:0005589|GO:0005615|GO:0005788|GO:0007155|GO:0007411|GO:0007517|GO:0009749|GO:0030133|GO:0030198|GO:0031012|GO:0031012|GO:0031012|GO:0042383	collagen alpha-3(VI) chain isoform 3 precursor	30.8639	12.4722	5.36615	3.37753
ASHGA5P012135	3.96442	1.98711	3.96442	up	protein_coding	NM_032996	CCDS159.1	CASP9	RefSeq	1996	chr1	-	15818768	15851285		GTGACGTGAGCGGGCAGGCTCTGGATCTCGGCGGGATCAGGCCAGGCAGCTGATCATAGA	842	Hs.329502	GO:0004197|GO:0005515|GO:0005634|GO:0005829|GO:0006508|GO:0006915|GO:0006974|GO:0007173|GO:0008047|GO:0008233|GO:0008543|GO:0008635|GO:0009411|GO:0042981|GO:0043293|GO:0043525|GO:0048011|GO:0048015|GO:0071549	caspase-9 isoform beta preproprotein	46.3305	19.5823	5.99848	4.01137
ASHGA5P014342	3.96248	1.9864	3.96248	up	protein_coding	NM_001166239	CCDS33162.2	CGREF1	RefSeq	1783	chr2	-	27323461	27341773		GCCGCGCGGGTTCCAGGAAGGATGTTACCTTTGACGATGACAGTGTTAATCCTGCTGCTG	10669	Hs.159525	GO:0005509|GO:0005576|GO:0006950|GO:0007050|GO:0007155|GO:0008285	cell growth regulator with EF hand domain protein 1 isoform a precursor	286.814	137.738	8.80862	6.82221
ASHGA5P011133	3.96111	1.9859	3.96111	up	protein_coding	NM_001102396	CCDS41371.1	SIKE1	RefSeq	5519	chr1	-	115312104	115323308		CAGGCAGAGGTATCAAGAGGATGCATCCGATATGAAGGACATGTCCAAATACAAACCTCA	80143	Hs.709277	GO:0005515|GO:0005829|GO:0005925|GO:0043231|GO:0045087	suppressor of IKBKE 1 isoform 1	773.813	369.987	10.2817	8.29584
ASHGA5P034755	3.95976	1.98541	3.95976	up	protein_coding	NM_152473		ERVV-1	RefSeq	2490	chr19	+	53517343	53519833		GTGGCTGCATTCCTCTGTTCCAGAAGGGAACTTATCAAGGCCCAGCCAGAGGTTACCAAG	147664	Hs.44329	GO:0016021	HERV-V_19q13.41 provirus ancestral Env polyprotein 1 precursor	27.3907	10.9435	5.17787	3.19246
ASHGA5P039984	3.95705	1.98443	3.95705	up	protein_coding	NM_001511	CCDS47074.1	CXCL1	RefSeq	1184	chr4	+	74735108	74737019	NR_046035	AGCTTGCCTCAATCCTGCATCCCCCATAGTTAAGAAAATCATCGAAAAGATGCTGAACAG	2919	Hs.789	GO:0005102|GO:0005576|GO:0005615|GO:0005622|GO:0006935|GO:0006954|GO:0006955|GO:0007165|GO:0007186|GO:0007399|GO:0008009|GO:0008047|GO:0008083|GO:0008283|GO:0008285|GO:0030036|GO:0035556|GO:0043085	growth-regulated alpha protein precursor	13696.6	6043.14	14.3011	12.3167
ASHGA5P001575	3.9522	1.98266	3.9522	up	protein_coding	NM_005627	CCDS5170.1	SGK1	RefSeq	2414	chr6	-	134490383	134496034		ATTCTCATCGCTTTCATGAAGCAGAGGAGGATGGGTCTGAACGACTTTATTCAGAAGATT	6446	Hs.510078	GO:0001558|GO:0004674|GO:0005246|GO:0005524|GO:0005634|GO:0005739|GO:0005789|GO:0005886|GO:0006468|GO:0006814|GO:0006915|GO:0006950|GO:0006974|GO:0007616|GO:0008217|GO:0015459|GO:0017080|GO:0017081|GO:0030334|GO:0032411|GO:0042127|GO:0042981|GO:0050790|GO:0051090|GO:0060453|GO:0070294	serine/threonine-protein kinase Sgk1 isoform 1	222.331	106.397	8.41951	6.43686
ASHGA5P002691	3.94929	1.98159	3.94929	up	protein_coding	ENST00000261892	CCDS45284.1	SLC24A1	GENCODE	5768	chr15	+	65914269	65948598		ATGAGCTACAGGATAACAAGAAGCTGAAGCTCCCGTCCTTGCTGACCCGAGGGAGCAGCT	9187	Hs.173092	GO:0055085|GO:0006811|GO:0007601|GO:0006810|GO:0006816|GO:0009642|GO:0016021|GO:0005886|GO:0005624|GO:0005887|GO:0019867|GO:0015293|GO:0005515|GO:0008273	solute carrier family 24 (sodium/potassium/calcium exchanger), member 1 [Source:HGNC Symbol;Acc:10975]	139.3	64.7733	7.69459	5.713
ASHGA5P013402	3.94914	1.98154	3.94914	up	protein_coding	NM_024684	CCDS8254.1	C11orf67	RefSeq	557	chr11	+	77532207	77583398		AGTGCGGTGGACTTCAGTGAAGTTCCTTATGACTTCCCCTGAAATTGCTTCCTTATCATG	28971	Hs.740586	GO:0005737|GO:0043066|GO:0045600	UPF0366 protein C11orf67	9105.09	4062.37	13.7509	11.7694
ASHGA5P001866	3.94794	1.9811	3.94794	up	protein_coding	NM_031426	CCDS6939.1	AIF1L	RefSeq	3455	chr9	+	133971862	133998539	ENST00000372309, NR_033701	AACATGATGCTGGGGAAACGGTCGGCTGTCCTCAAGTTAGTCATGATGTTTGAAGGAAAA	83543	Hs.4944	GO:0005509|GO:0005737|GO:0005884|GO:0005925|GO:0015629|GO:0032587|GO:0051015	allograft inflammatory factor 1-like isoform 1	182.512	86.5814	8.11606	6.13496
ASHGA5P051110	3.94685	1.9807	3.94685	up	protein_coding	NM_033088	CCDS30798.1	FAM40A	RefSeq	3290	chr1	+	110577222	110597263	NR_073071	GCGAGTTAAGCTGGGGGTGTGGAGCAGCCAAGATGGAGCCGGCAGTCGGCGGTCCGGGCC	85369	Hs.584996	GO:0003674|GO:0005515|GO:0005634|GO:0005737|GO:0022604|GO:0030866	protein FAM40A isoform 1	20.148	7.67169	4.69715	2.71645
ASHGA5P009580	3.94664	1.98062	3.94664	up	protein_coding	NM_001004105	CCDS43406.1	GRK6	RefSeq	1946	chr5	+	176853686	176868354		TCCTAAAAAGGGACTGCTGCAGAGACTCTTCAGTCGCCAAAGGTGAGCAGTGTGGGCTCC	2870	Hs.235116	GO:0004703|GO:0005524|GO:0008277|GO:0016020|GO:0016055|GO:0038032	G protein-coupled receptor kinase 6 isoform C	1376.32	668.897	11.1406	9.15998
ASHGA5P002484	3.93069	1.97478	3.93069	up	protein_coding	NM_003897	CCDS4689.1	IER3	RefSeq	1254	chr6	-	30710975	30712327		CCCTCGAGTGGTCCGGCGCCAGCTGCCAGTCGAGGAACCGAACCCAGCCAAAAGGCTTCT	8870	Hs.76095	GO:0001562|GO:0003085|GO:0005515|GO:0006915|GO:0009653|GO:0016021|GO:0043065|GO:0045732|GO:0045820|GO:0050728|GO:2000377	radiation-inducible immediate-early gene IEX-1	479.555	230.38	9.56918	7.5944
ASHGA5P050786	3.93048	1.97471	3.93048	up	protein_coding	ENST00000439458	CCDS46504.1	UNC80	GENCODE	13562	chr2	+	210636716	210864024		GGTGAAGGACACCGAGGGCTCTCTGGAGATCGTCTGAGACACCAGGTATTCCGAGAGAAT	285175	Hs.396201	GO:0016021	unc-80 homolog (C. elegans) [Source:HGNC Symbol;Acc:26582]	15.6154	5	4.29682	2.32211
ASHGA5P001616	3.92807	1.97382	3.92807	up	protein_coding	NM_005398	CCDS7416.1	PPP1R3C	RefSeq	2576	chr10	-	93388196	93392858		AATGAGCTGCACCAGAATGATCCAGGTTTTAGATCCACGTCCTTTGACAAGTTCGGTCAT	5507	Hs.700228	GO:0004722|GO:0005515|GO:0005978|GO:0005979|GO:0005981|GO:0019903|GO:0042587	protein phosphatase 1 regulatory subunit 3C	61.8342	27.0829	6.44049	4.46667
ASHGA5P034234	3.9263	1.97317	3.9263	up	protein_coding	NM_001033719		ZNF404	RefSeq	1868	chr19	-	44376514	44384288		ACTCTTAATGTAATGAGAGGGAAAGCCTTTAGCCATGGCACATTTTTACTGTTGTCACTA	342908	Hs.76561	GO:0003677|GO:0005634|GO:0006351|GO:0006355|GO:0008270	zinc finger protein 404	28.3512	11.5119	5.23517	3.262
ASHGA5P004204	3.92247	1.97176	3.92247	up	protein_coding	NM_014109	CCDS6343.1	ATAD2	RefSeq	5580	chr8	-	124332090	124408705		CAAAGCGGGCGATGGGTCATCAGTTAAGGAAGTTGAAACCTACCACCGGACACGTGCTTT	29028	Hs.370834	GO:0005524|GO:0005634|GO:0005730|GO:0006351|GO:0006355|GO:0016887	ATPase family AAA domain-containing protein 2	2436.55	1193.82	11.9867	10.0149
ASHGA5P010241	3.91539	1.96915	3.91539	up	protein_coding	NM_033305	CCDS6655.1	VPS13A	RefSeq	11262	chr9	+	79792360	80032399	ENST00000376636	TAATTAACTTCAAGACCCCAGAGGATGCCAGGTGGATCCTCACAAAGCTACAAGAAGCAA	23230	Hs.459790	GO:0005515|GO:0005622|GO:0006895|GO:0008104|GO:0015031	vacuolar protein sorting-associated protein 13A isoform A	64.0429	28.2385	6.49626	4.5271
ASHGA5P047991	3.91495	1.96899	3.91495	up	protein_coding	NM_148893	CCDS41627.1	SVIP	RefSeq	1405	chr11	-	22843597	22851382		TCAGGGTTCTCAAGCTGTCGTCCCTATGGGGCTGTGTTTTCCTTGTCCCGGGGAGTCCGC	258010	Hs.349096	GO:0000139|GO:0005886|GO:0030868	small VCP/p97-interacting protein	2743.27	1349.42	12.1631	10.1941
ASHGA5P005995	3.90891	1.96677	3.90891	up	protein_coding	NM_001099777	CCDS46944.1	C3orf55	RefSeq	1109	chr3	+	157261132	157296680		AGAAAAAAATTTCTGAAGAAGATCTACGGAAGGAACTTCATTTCTGCTGTTTGCATTGGC	152078	Hs.259046		putative uncharacterized protein C3orf55 isoform 3	15.5281	5	4.28888	2.32211
ASHGA5P006224	3.90279	1.96451	3.90279	up	protein_coding	NM_032205	CCDS6369.2	PHF20L1	RefSeq	2286	chr8	+	133787603	133837587		ACAGCATTTGGTATCAGGAGTTGGGATTTCTCAGCACTGCTAATGAAGATCCCCTCTTAT	51105	Hs.304362	GO:0008270	PHD finger protein 20-like protein 1 isoform 2	620.857	303.201	9.96098	7.99647
ASHGA5P048577	3.89834	1.96286	3.89834	up	protein_coding	NM_002487	CCDS10014.1	NDN	RefSeq	1897	chr15	-	23930553	23932450		AAGTATACAAAACAAAACAGTAAGATTGTCTGTAATCACATCATATGGGAATAAAAAACA	4692	Hs.50130	GO:0001764|GO:0003016|GO:0003677|GO:0005634|GO:0005813|GO:0005829|GO:0006351|GO:0006355|GO:0007399|GO:0007413|GO:0007417|GO:0008285|GO:0008347|GO:0009791|GO:0019233|GO:0040008|GO:0042995|GO:0043015|GO:0043204|GO:0048011|GO:0048676|GO:0048871|GO:0071514	necdin	543.037	262.847	9.75572	7.79286
ASHGA5P010411	3.89692	1.96234	3.89692	up	protein_coding	NM_015507	CCDS14155.1	EGFL6	RefSeq	2445	chrX	+	13587693	13651694	NM_001167890	TGATGCTACCAAAAGCATCATTTTTGAAGCAGAACGTGGCAAGGGCAAAACCGGCGAAAT	25975	Hs.12844	GO:0005178|GO:0005509|GO:0005604|GO:0005615|GO:0007049|GO:0007155|GO:0007275|GO:0010811|GO:0016020|GO:0030154|GO:0030198	epidermal growth factor-like protein 6 isoform 1 precursor	28.934	11.8629	5.26768	3.30534
ASHGA5P052224	3.89507	1.96165	3.89507	up	protein_coding	NM_000997	CCDS3934.1	RPL37	RefSeq	1586	chr5	-	40831429	40835387		TGATATAGCGGAAGTGCCTTCTCTTCCGGTCTTTCTGGTCTCGGCCGCAGAAGCGAGATG	6167	Hs.731513	GO:0000184|GO:0003723|GO:0003735|GO:0003735|GO:0005829|GO:0006412|GO:0006412|GO:0006413|GO:0006414|GO:0006415|GO:0006614|GO:0010467|GO:0016032|GO:0016070|GO:0016071|GO:0019058|GO:0019083|GO:0019843|GO:0022625|GO:0022625|GO:0044267|GO:0046872	60S ribosomal protein L37	935.356	458.378	10.571	8.60933
ASHGA5P005790	3.89488	1.96158	3.89488	up	protein_coding	NM_000367	CCDS4543.1	TPMT	RefSeq	3258	chr6	-	18128544	18155374		CACATGCTGAAATTGAAAGGTTGTTTGGTAAAATATGCAATATACGTTGTCTTGAGAAGG	7172	Hs.444319	GO:0005829|GO:0006139|GO:0006805|GO:0008119|GO:0032259|GO:0044281	thiopurine S-methyltransferase	1083.59	525.122	10.7676	8.80602
ASHGA5P036020	3.89321	1.96096	3.89321	up	protein_coding	NM_004633	CCDS2054.1	IL1R2	RefSeq	1484	chr2	+	102608305	102644884	NR_048564	TTAAATGTGTTGTCCATAATACCCTGAGTTTTCAGACACTACGCACCACAGTCAAGGAAG	7850	Hs.25333	GO:0004908|GO:0004910|GO:0005515|GO:0005576|GO:0005886|GO:0006955|GO:0016021	interleukin-1 receptor type 2 isoform 1 precursor	79.2764	35.844	6.81838	4.85742
ASHGA5P035141	3.89243	1.96067	3.89243	up	protein_coding	NM_001078170	CCDS42710.2	RGPD2	RefSeq	5528	chr2	-	88056717	88125286	NM_001144013, NM_182588	AAAGCCTACGGGGAGCGGTACCTCGCCTCGGTGCAGGGCTCCGCCCCGTCGCCTGGAAAG	729857	Hs.652430	GO:0000042|GO:0005622	RANBP2-like and GRIP domain-containing protein 2	88.9237	40.5071	6.99142	5.03075
ASHGA5P006453	3.89056	1.95998	3.89056	up	protein_coding	NM_001040002	CCDS42343.1	MEOX1	RefSeq	2184	chr17	-	41717757	41739262	NM_004527	AATCATCCAGGCGGAGAAAGGAGAGTTCAGACAACCAGGAGAACAGAGGGAAGCCGGAGG	4222	Hs.438	GO:0001757|GO:0003674|GO:0003682|GO:0003700|GO:0005575|GO:0005730|GO:0007275|GO:0008150|GO:0043565|GO:0045944|GO:0071837	homeobox protein MOX-1 isoform 3	28.3383	11.6064	5.23441	3.27443
ASHGA5P053884	3.88771	1.95892	3.88771	up	protein_coding	NM_001039374	CCDS43906.1	KIAA1984	RefSeq	1727	chr9	+	139690789	139702193		GCTGAGCCCAGGGAGGCTTTGAGGTACACAGGGTCCCTTGGGGGGCCTGAGAGCAGCCAT	84960	Hs.728796		uncharacterized coiled-coil domain-containing protein KIAA1984	332.433	161.29	9.02053	7.06161
ASHGA5P002046	3.88284	1.95711	3.88284	up	protein_coding	NM_002488	CCDS4234.1	NDUFA2	RefSeq	726	chr5	-	140024947	140027370	NR_033697	GCCCGCTACGCATTTGGCCAAGAGACGAATGTCCCTTTGAACAACTTCAGTGCTGATCAG	4695	Hs.534333	GO:0005743|GO:0005747|GO:0005747|GO:0006120|GO:0008137|GO:0022904|GO:0031966|GO:0044281	NADH dehydrogenase [ubiquinone] 1 alpha subcomplex subunit 2 isoform 1	68064.1	25240.8	16.4187	14.4616
ASHGA5P048656	3.8785	1.9555	3.8785	up	protein_coding	NM_002220	CCDS10076.1	ITPKA	RefSeq	1864	chr15	+	41786055	41795757		AGGGCAACCGCGAGGACGGCTATTTGCTGGGGCTGGACAATCTCATTGGCATCCTGGCCA	3706	Hs.2722	GO:0004683|GO:0005516|GO:0005524|GO:0006020|GO:0007165|GO:0008440	inositol-trisphosphate 3-kinase A	220.071	106.669	8.39654	6.44105
[truncated: 2,160 more rows]
