# Supplementary material for: Molecular Mechanism of the Cell Death Induced by the Histone Deacetylase Pan Inhibitor LBH589 (Panobinostat) in Wilms Tumor Cells
Source: PLoS One. 2015 Jul 15;10(7):e0126566. doi: 10.1371/journal.pone.0126566 (PMC4503685; doi:10.1371/journal.pone.0126566)
Supplement: S2 Dataset — (XLS) [file pone.0126566.s002.xls]

## Sheet: LBH589 vs Blank_down
# Fold Change cut-off: 2.0 # Condition pairs: LBH589 vs Blank # Column A: ProbeName, it represents probe name. # Column B: Fold change, positive value indicates up-regulation and negative value indicates down-regulation. # Column C: Log Fold change, log2 value of absolute fold change. Positive value indicates up-regulation and negative value indicates down-regulation. # Column D: Absolute Fold ch…
LBH589 vs Blank 2.0 fold down regulated mRNAs
	Fold Change and Regulation				Annotations																Raw Intensities		Normalized Intensities
ProbeName	Fold change([LBH589] vs [Blank])	Log Fold change([LBH589] vs [Blank])	Absolute Fold change([LBH589] vs [Blank])	Regulation([LBH589] vs [Blank])	type	seqname	ccdsID	GeneSymbol	source	RNAlength	chrom	strand	txStart	txEnd	Xhyb	Sequence	EntrezID	Unigene	GO	product	[LBH589](raw)	[Blank](raw)	[LBH589](normalized)	[Blank](normalized)
ASHGA5P009039	-1152.85	-10.171	1152.85	down	protein_coding	NM_207518	CCDS12305.1	PRKACA	RefSeq	2490	chr19	-	14202506	14224992		TCCAGCGATGTGAAAGAATTCTTAGCCAAAGCCAAAGAAGATTTTCTTAAAAAATGGGAA	5566	Hs.631630	GO:0000086|GO:0000278|GO:0001707|GO:0004691|GO:0004691|GO:0005515|GO:0005524|GO:0005634|GO:0005739|GO:0005794|GO:0005813|GO:0005829|GO:0005886|GO:0005952|GO:0005975|GO:0006006|GO:0006094|GO:0006112|GO:0006468|GO:0006629|GO:0006833|GO:0007165|GO:0007173|GO:0007202|GO:0007243|GO:0007596|GO:0008543|GO:0016020|GO:0018105|GO:0019433|GO:0019901|GO:0031594|GO:0031625|GO:0034199|GO:0043457|GO:0044281|GO:…	cAMP-dependent protein kinase catalytic subunit alpha isoform 2	43.9115	76856.3	5.91547	16.0865
ASHGA5P035004	-831.721	-9.69996	831.721	down	protein_coding	ENST00000332296	CCDS148.1	PRAMEF1	GENCODE	2160	chr1	+	12851545	12856777		GTTGTGCAATTTATCCATCAGAAATCTCTAGTTATCGAGTTACGGATGGAAAAATAACGA	65121	Hs.454859		PRAME family member 1 [Source:HGNC Symbol;Acc:28840]	5	4909.69	2.33322	12.0332
ASHGA5P008774	-363.539	-8.50597	363.539	down	protein_coding	NM_138822	CCDS4094.1	PAM	RefSeq	5098	chr5	+	102201526	102366808		GAAATCAAAGGAAAGGGAAGTGGAGGCTTAAACCTTGGTAATTTCTTTGCAAGCCGTAAG	5066	Hs.369430	GO:0001666|GO:0004504|GO:0004598|GO:0005507|GO:0005515|GO:0005576|GO:0006464|GO:0006518|GO:0007417|GO:0007507|GO:0009268|GO:0016021|GO:0030141|GO:0031418|GO:0032355|GO:0042493|GO:0043204|GO:0046688|GO:0051384|GO:0060173	peptidyl-glycine alpha-amidating monooxygenase isoform d preproprotein	114.605	65936.5	7.38495	15.8909
ASHGA5P005710	-214.123	-7.74229	214.123	down	protein_coding	NM_002832	CCDS1423.1	PTPN7	RefSeq	3772	chr1	-	202116140	202130716	ENST00000367279, NM_001199797	AGAAGCATGTGCGACTGCAGGAGAGGCGGGGCTCCAATGTGGCTCTGATGCTGGACGTTC	5778	Hs.402773	GO:0004725|GO:0005737|GO:0005829|GO:0006470|GO:0009898|GO:0035335	tyrosine-protein phosphatase non-receptor type 7 isoform 1	21.1978	6896.35	4.78023	12.5225
ASHGA5P026939	-181.68	-7.50526	181.68	down	protein_coding	ENST00000344998	CCDS41262.1	PRAMEF14	GENCODE	2100	chr1	-	13668268	13673511	ENST00000332296, ENST00000376132	TCAGAAATAAAGAGCACCTGAATGAAAACTTTTAACCTGTTGTAGCAATTTATCCACCAG	729528	Hs.449964		PRAME family member 14 [Source:HGNC Symbol;Acc:13576]	14.296	3815.89	4.16113	11.6664
ASHGA5P010633	-154.779	-7.27406	154.779	down	protein_coding	NM_003679	CCDS1618.1	KMO	RefSeq	5266	chr1	+	241695433	241758949		TTACATAGAGATGCGAGCACATGTCAACTCAAGCTGGTTCATTTTTCAGAAGAACATGGA	8564	Hs.409081	GO:0004502|GO:0005741|GO:0005743|GO:0005829|GO:0006569|GO:0009435|GO:0009651|GO:0016021|GO:0016174|GO:0019441|GO:0034641|GO:0044281|GO:0050660|GO:0070189	kynurenine 3-monooxygenase	5	901.084	2.33322	9.60728
ASHGA5P055628	-130.603	-7.02905	130.603	down	protein_coding	NM_016816	CCDS41838.1	OAS1	RefSeq	1673	chr12	+	113344738	113357712		ATGAGACCGACGATCCCAGGAGGTATCAGAAATATGGTTACATTGGAACACATGAGTACC	4938	Hs.524760	GO:0001730|GO:0003725|GO:0005524|GO:0005576|GO:0005634|GO:0005634|GO:0005737|GO:0005739|GO:0005783|GO:0005829|GO:0006164|GO:0008270|GO:0009615|GO:0019221|GO:0035457|GO:0045071|GO:0046872|GO:0051259|GO:0051607|GO:0060333|GO:0060337|GO:0060700	2'-5'-oligoadenylate synthase 1 isoform 1	17.1684	3313.8	4.44678	11.4758
ASHGA5P010626	-102.222	-6.67557	102.222	down	protein_coding	NM_001143943	CCDS44341.1	EFCAB2	RefSeq	3772	chr1	+	245133630	245288530	NM_032328, NR_026586, NR_026588	TGGATGTGAGAGAGATTGGAACAATTATCAGGTCATTAGGATGCTGTCCTACGGAAGGAG	84288	Hs.134857	GO:0005509	EF-hand calcium-binding domain-containing protein 2 isoform b	5	601.096	2.33322	9.00879
ASHGA5P038067	-95.7815	-6.58167	95.7815	down	protein_coding	NM_138433	CCDS14097.2	KLHDC7B	RefSeq	3008	chr22	+	50986461	50989452		CTGTTTTTTATTCTATGTTCAGCACCACTGGCACCAAATACATTTTAATTCACCGAAAGC	113730	Hs.137007		kelch domain-containing protein 7B	184.063	29358.9	8.13075	14.7124
ASHGA5P002148	-85.0097	-6.40956	85.0097	down	protein_coding	NM_005854	CCDS11437.1	RAMP2	RefSeq	808	chr17	+	40913211	40915060		GGGTCAGAAGGGGGGACGGTGAAGAACTATGAGACAGCTGTCCAATTTTGCTGGAATCAT	10266	Hs.514193	GO:0001525|GO:0001570|GO:0002040|GO:0005515|GO:0005737|GO:0005764|GO:0005886|GO:0005886|GO:0005887|GO:0005905|GO:0006171|GO:0006816|GO:0006886|GO:0007186|GO:0007507|GO:0008217|GO:0008277|GO:0008565|GO:0009986|GO:0010628|GO:0015026|GO:0015031|GO:0030819|GO:0031623|GO:0034333|GO:0035924|GO:0043116|GO:0043235|GO:0045766|GO:0070830|GO:0070831|GO:0072659|GO:0097084|GO:2000352|GO:2001214	receptor activity-modifying protein 2 precursor	11.4489	1370.79	3.80586	10.2154
ASHGA5P018316	-76.2863	-6.25335	76.2863	down	protein_coding	NM_001136180	CCDS45886.1	HSBP1L1	RefSeq	766	chr18	+	77724581	77730822		AAGAACAAATGCTGAAGACCTAACTGCAGCATGTCTGTATTTGGAGATGGGGCCTCTACA	440498	Hs.191582	GO:0019031|GO:0019064|GO:0046789	heat shock factor-binding protein 1-like protein 1	79.0108	9623.28	6.813	13.0664
ASHGA5P006138	-56.5679	-5.82191	56.5679	down	protein_coding	NM_014943	CCDS6336.1	ZHX2	RefSeq	4373	chr8	+	123793900	123986755		GCCTAGACAGGGAAGTCTGTTAGAACTGCTGTGCTGATCAACGGGACGCTCCGTCTTTGA	22882	Hs.740370	GO:0000122|GO:0003700|GO:0003714|GO:0005515|GO:0005634|GO:0005730|GO:0005737|GO:0005886|GO:0006351|GO:0006402|GO:0008270|GO:0035019|GO:0042803|GO:0043565|GO:0045665|GO:0045892|GO:0046982	zinc fingers and homeoboxes protein 2	5.76463	448.06	2.74981	8.57172
ASHGA5P011767	-55.5148	-5.7948	55.5148	down	protein_coding	NM_001195156	CCDS53296.1	ZMYM6NB	RefSeq	925	chr1	-	35447126	35450948		GGAGCGGATGAATGCCCTGTTCGTGCAGTTTGCTGAGGTGTTCCCGCTGAAGGTATTTGG	100506144	Hs.533986	GO:0016021	uncharacterized protein ZMYM6NB precursor	53.1069	4815.68	6.20564	12.0004
ASHGA5P006099	-54.6614	-5.77245	54.6614	down	protein_coding	NM_000043	CCDS7393.1	FAS	RefSeq	2755	chr10	+	90750287	90775542	NM_152871, NM_152872	ATGTGAACACTGTGACCCTTGCACCAAATGTGAACATGGAATCATCAAGGAATGCACACT	355	Hs.244139	GO:0001666|GO:0002377|GO:0003014|GO:0004871|GO:0004872|GO:0005031|GO:0005515|GO:0005576|GO:0005634|GO:0005737|GO:0005829|GO:0005886|GO:0005886|GO:0006461|GO:0006915|GO:0006915|GO:0006917|GO:0006919|GO:0006924|GO:0006925|GO:0006927|GO:0007165|GO:0007283|GO:0007568|GO:0008624|GO:0008625|GO:0008633|GO:0009636|GO:0009897|GO:0010467|GO:0010940|GO:0016021|GO:0019724|GO:0019900|GO:0031104|GO:0031264|GO:…	tumor necrosis factor receptor superfamily member 6 isoform 1 precursor	7.12853	538.932	3.07461	8.84706
ASHGA5P008632	-53.783	-5.74908	53.783	down	protein_coding	NM_000025	CCDS6099.1	ADRB3	RefSeq	2660	chr8	-	37820513	37824184		GGCTCGACGGGGCTTCTTGGGGAGTTTCTTAGGCCTGAAGGACAAGAAGCAACAACTCTG	155	Hs.2549	GO:0002024|GO:0002025|GO:0002032|GO:0004939|GO:0005515|GO:0005634|GO:0005886|GO:0005887|GO:0005975|GO:0006091|GO:0006112|GO:0006898|GO:0007187|GO:0007188|GO:0007189|GO:0007190|GO:0007568|GO:0009409|GO:0015052|GO:0031649|GO:0031699|GO:0040015|GO:0042755|GO:0042803|GO:0043235|GO:0043410|GO:0050873|GO:0051379|GO:0051380	beta-3 adrenergic receptor	6.21656	460.164	2.86543	8.61451
ASHGA5P011501	-53.1943	-5.7332	53.1943	down	protein_coding	NM_001548	CCDS31243.1	IFIT1	RefSeq	1876	chr10	+	91152302	91166244		CAACCATGAGTACAAATGGTGATGATCATCAGGTCAAGGATAGTCTGGAGCAATTGAGAT	3434	Hs.20315	GO:0003723|GO:0005515|GO:0005737|GO:0005829|GO:0009615|GO:0009615|GO:0019060|GO:0019221|GO:0032091|GO:0045070|GO:0045071|GO:0050689|GO:0051097|GO:0060337|GO:0071357|GO:0071360	interferon-induced protein with tetratricopeptide repeats 1 isoform 1	12.2627	925.632	3.91036	9.64355
ASHGA5P014534	-50.4454	-5.65665	50.4454	down	protein_coding	NM_016815	CCDS46402.1	GYPC	RefSeq	1192	chr2	+	127413510	127454251		TCTCAGCCTCGAGCCTGATCCAGGGATGTCTGGATGGCCGGATGGCAGAATGGAGACCTC	2995	Hs.59138	GO:0005515|GO:0005886|GO:0005887|GO:0030863	glycophorin-C isoform 2	5	302.087	2.33322	7.98987
ASHGA5P011209	-46.4233	-5.53678	46.4233	down	protein_coding	ENST00000370018	CCDS13531.1	RTEL1	GENCODE	4955	chr20	+	62289162	62327606	NM_032957	TCTGAGTGGGGCCTCTAGGATGTGCCCAGCCTGCCACACCGCCTCCAGGAAGCAGAGCGT	51750	Hs.730810	GO:0006281|GO:0000723|GO:0006139|GO:0010569|GO:0005634|GO:0003677|GO:0005524|GO:0003676|GO:0016817|GO:0046872|GO:0008026|GO:0004003|GO:0051536|GO:0016818	Regulator of telomere elongation helicase 1 [Source:UniProtKB/Swiss-Prot;Acc:Q9NZ71]	264.12	20797.8	8.68524	14.222
ASHGA5P011382	-46.3119	-5.53331	46.3119	down	protein_coding	NM_003069	CCDS14612.1	SMARCA1	RefSeq	4102	chrX	-	128580477	128657460	NM_139035	TAACTTTTAGATTTAACATTGTTGGGCCATTTAAAATGTGCATATTGGAGCAGAACATTA	6594	Hs.152292	GO:0000733|GO:0003677|GO:0004386|GO:0005515|GO:0005524|GO:0005634|GO:0006338|GO:0006351|GO:0007420|GO:0008094|GO:0016589|GO:0030182|GO:0031491|GO:0036310|GO:0043044|GO:0045893	probable global transcription activator SNF2L1 isoform a	5.19203	329.037	2.58203	8.11535
ASHGA5P045147	-42.6551	-5.41464	42.6551	down	protein_coding	ENST00000380232	CCDS6495.1	IFNB1	GENCODE	840	chr9	-	21077103	21077943		CAGATGCTGTTTAAGTGACTGATGGCTAATGTACTGCATATGAAAGGACACTAGAAGATT	3456	Hs.93177	GO:0045087|GO:0008285|GO:0042742|GO:0006917|GO:0009615|GO:0045944|GO:0007166|GO:0019221|GO:0006959|GO:0051607|GO:0007596|GO:0006919|GO:0006952|GO:0042100|GO:0071360|GO:0002250|GO:0045343|GO:0030101|GO:0060337|GO:0060338|GO:0045089|GO:0045071|GO:0045581|GO:2000552|GO:0032897|GO:0046597|GO:0005576|GO:0005615|GO:0003714|GO:0005125|GO:0005126|GO:0005132	interferon, beta 1, fibroblast [Source:HGNC Symbol;Acc:5434]	15.0721	933.006	4.24453	9.65918
ASHGA5P006729	-41.524	-5.37587	41.524	down	protein_coding	NM_002383	CCDS42143.1	MAZ	RefSeq	2564	chr16	+	29817854	29822504		CCAGGGTCCTCACCATGTCTGTGAGCTCTGCAACAAAGGTACTGGTGAGGTTTGTCCAAT	4150	Hs.23650	GO:0000979|GO:0003723|GO:0005515|GO:0005634|GO:0006355|GO:0006367|GO:0006369|GO:0008270	myc-associated zinc finger protein isoform 1	7.5356	436.628	3.16051	8.53639
ASHGA5P044333	-40.6899	-5.3466	40.6899	down	protein_coding	NM_005098	CCDS43746.1	MSC	RefSeq	2075	chr8	-	72753776	72756731		TCACCTGCGGCAGCTGTTGCAGGAGGACCGCTATGAGAACGGCTACGTGCACCCAGTGAA	9242	Hs.442619	GO:0003677|GO:0003700|GO:0003714|GO:0005634|GO:0006366|GO:0014707|GO:0046983|GO:0060021|GO:0060539	musculin	15.674	929.446	4.30207	9.64867
ASHGA5P036612	-39.3861	-5.29961	39.3861	down	protein_coding	NM_019609	CCDS13033.1	CPXM1	RefSeq	2409	chr20	-	2774714	2781292		TGTGTTTCGCTGGCTCAGCACTGTCTATGCTGGCAGTAATCTGGCCATGCAGGACACCAG	56265	Hs.659346	GO:0004181|GO:0005615|GO:0006508|GO:0007155|GO:0008270	probable carboxypeptidase X1 isoform 1 precursor	5	236.639	2.33322	7.63283
ASHGA5P046377	-39.0762	-5.28822	39.0762	down	protein_coding	NM_001129828		CSAG3	RefSeq	796	chrX	-	151876742	151877747	NM_001080848	TTACACCCCAAAGAGTGTGCCCCATGGTGATGAAAATAAAGTGAACATGTTGCAAAATGA	389903			chondrosarcoma-associated gene 2/3 protein isoform b	23.8568	1413.23	4.96784	10.2561
ASHGA5P018573	-36.0199	-5.17072	36.0199	down	protein_coding	NM_001178046	CCDS13673.1	MX1	RefSeq	2683	chr21	+	42798102	42831141		CCATTCCAAGCTTACTTTGCAAAGAAGGAAGATGGTTGTTTCCGAAGTGGACATCGCAAA	4599	Hs.517307	GO:0003924|GO:0005515|GO:0005525|GO:0005634|GO:0005737|GO:0005789|GO:0005829|GO:0005829|GO:0006917|GO:0006952|GO:0007165|GO:0009615|GO:0019221|GO:0034340|GO:0045071|GO:0045087|GO:0048471|GO:0060337	interferon-induced GTP-binding protein Mx1	5	216.652	2.33322	7.50394
ASHGA5P006375	-35.0978	-5.13331	35.0978	down	protein_coding	NM_033518	CCDS14293.1	SLC38A5	RefSeq	2006	chrX	-	48316926	48328644		ACCTCACCTTCTACAGCAGTGTGAAGGCGGAGATGCTGCACATGTACAGCCAGAAGGACC	92745	Hs.195155	GO:0005886|GO:0006811|GO:0006865|GO:0015187|GO:0016021|GO:0055085	sodium-coupled neutral amino acid transporter 5	30.073	1625.55	5.32446	10.4578
ASHGA5P055129	-34.9232	-5.12611	34.9232	down	protein_coding	NM_002906	CCDS8343.1	RDX	RefSeq	4498	chr11	-	110100165	110167437	NM_001260494	AGCGTATCGATGAGTTTGAAGCAATGTGAGAGCTGTTATTTTGCATATATGTTCTTCATA	5962	Hs.263671	GO:0001726|GO:0003779|GO:0005515|GO:0005737|GO:0005856|GO:0005886|GO:0005925|GO:0019898|GO:0030027|GO:0030033|GO:0030175|GO:0032154|GO:0032420|GO:0045176|GO:0045177|GO:0051693	radixin isoform 2	11.3378	565.393	3.79013	8.91624
ASHGA5P014333	-34.8243	-5.12202	34.8243	down	protein_coding	NM_001135652	CCDS46259.1	EIF2AK2	RefSeq	3697	chr2	-	37332283	37374965		TGGACAAGAGGAAGGCGGAGCGTGAAGTAAAAGCATTGGCAAAACTTGATCATGTAAATA	5610	Hs.131431	GO:0003725|GO:0004674|GO:0004694|GO:0004715|GO:0005515|GO:0005524|GO:0005829|GO:0006468|GO:0008285|GO:0008601|GO:0009615|GO:0019048|GO:0019054|GO:0019058|GO:0030683|GO:0033689|GO:0046777	interferon-induced, double-stranded RNA-activated protein kinase isoform b	6.03801	292.7	2.82149	7.94351
ASHGA5P008379	-34.4141	-5.10493	34.4141	down	protein_coding	NM_024034	CCDS13328.1	GDAP1L1	RefSeq	2798	chr20	+	42875897	42909557	NM_001256738, NM_001256740	TGACCAGATCATTGACTATGTGGAGCGCACCTTCACAGGAGAGCACGTGGTGGCCCTGAT	78997	Hs.517059		ganglioside-induced differentiation-associated protein 1-like 1 isoform 2	36.8626	1977.62	5.64004	10.745
ASHGA5P011320	-33.0903	-5.04834	33.0903	down	protein_coding	NM_006417	CCDS688.1	IFI44	RefSeq	1742	chr1	+	79115476	79129763		GAGGTCCAAGCTAGAGGAAGTCCAAAGAAAACTTGGATTTGCTCTTTCTGACATCTCGGT	10561	Hs.82316	GO:0005737|GO:0009615	interferon-induced protein 44	42.195	2215.72	5.8508	10.8991
ASHGA5P036693	-32.4397	-5.01969	32.4397	down	protein_coding	NM_002509	CCDS13145.1	NKX2-2	RefSeq	2095	chr20	-	21491659	21494664		TACAACTTTGCGACATAAATTTTGGGGTCTCGAACCATGTCGCTGACCAACACAAAGACG	4821	Hs.516922	GO:0001159|GO:0003323|GO:0003326|GO:0003327|GO:0003329|GO:0003682|GO:0003700|GO:0003713|GO:0005654|GO:0006351|GO:0007224|GO:0007420|GO:0008134|GO:0014003|GO:0021522|GO:0021530|GO:0031018|GO:0043565|GO:0045665|GO:0045666|GO:0045944|GO:0048565|GO:0048665|GO:0048708|GO:0048714|GO:0051091|GO:0060580	homeobox protein Nkx-2.2	6.41958	290.005	2.91179	7.93147
ASHGA5P051678	-32.4129	-5.0185	32.4129	down	protein_coding	NM_001145417	CCDS46922.1	MSL2	RefSeq	3895	chr3	-	135867759	135913310	NM_018133	CGACTGTTAAATCAGTGGGTCTTTTAAACCTACTCCTGGTAGGGAAATAGCTACAGTTTT	55167	Hs.18631	GO:0008270|GO:0043984|GO:0072487	male-specific lethal 2 homolog isoform 2	5	195.541	2.33322	7.35172
ASHGA5P052677	-31.3583	-4.97077	31.3583	down	protein_coding	NM_002586	CCDS4748.1	PBX2	RefSeq	3231	chr6	-	32152509	32157963		TTGTTCATGCAGGCAGGTTTCTGCCGCATTTGATGTGGAGGCAGTGAAGGGCTTGCCCTG	5089	Hs.509545	GO:0003682|GO:0003700|GO:0005634|GO:0005667|GO:0006351|GO:0008134|GO:0009954|GO:0030326|GO:0043565|GO:0045944	pre-B-cell leukemia transcription factor 2	5.01996	215.699	2.52632	7.49709
ASHGA5P006570	-29.8597	-4.90013	29.8597	down	protein_coding	NM_020190	CCDS870.1	OLFML3	RefSeq	1852	chr1	+	114522029	114524875		TGCTTTAGAGGAACGGCTGGCCCAGTGCCAGGACCAGAGTAGTCGGCATGCTGCTGAGCT	56944	Hs.9315	GO:0005576|GO:0007275	olfactomedin-like protein 3 precursor	9.86103	417.825	3.57185	8.47197
ASHGA5P053664	-29.8193	-4.89817	29.8193	down	protein_coding	NM_052966	CCDS1364.1	FAM129A	RefSeq	6926	chr1	-	184760165	184943682		TGTCGAATTCTTCCAGCCGGTGGCAAGGTGTTAACCTCAGAAGATGAATATAATCTGTTG	116496	Hs.518662	GO:0001933|GO:0001934|GO:0003674|GO:0005634|GO:0005730|GO:0005737|GO:0005886|GO:0034976|GO:0045727	protein Niban isoform 2	5	180.049	2.33322	7.23139
ASHGA5P028754	-29.7978	-4.89713	29.7978	down	protein_coding	NM_001629	CCDS9337.1	ALOX5AP	RefSeq	921	chr13	+	31309644	31338565	NM_001204406	GATGTACTTGTTTGTGAGGCAAAAGTACTTTGTCGGTTACCTAGGAGAGAGAACGCAGAG	241	Hs.507658	GO:0002540|GO:0004051|GO:0004364|GO:0004464|GO:0005515|GO:0005635|GO:0005783|GO:0005789|GO:0006750|GO:0008047|GO:0016021|GO:0019370|GO:0019899|GO:0031965|GO:0042803|GO:0046982|GO:0047485|GO:0050544|GO:0070207|GO:0071277	arachidonate 5-lipoxygenase-activating protein isoform 1	15.9751	701.448	4.33777	9.23491
ASHGA5P017249	-29.6322	-4.8891	29.6322	down	protein_coding	ENST00000439329	CCDS9402.1	CPB2	GENCODE	1544	chr13	-	46627330	46679161		TCAAATATTCCGTTACATCAAACCCACCTGTAGAGAAGCTTTTGCCGCTGTCTCTAAAAT	1361	Hs.512937	GO:0006508|GO:0042493|GO:0042730|GO:0009408|GO:0007596|GO:0051918|GO:0005615|GO:0008270|GO:0004180|GO:0004181	carboxypeptidase B2 (plasma) [Source:HGNC Symbol;Acc:2300]	20.3624	900.102	4.71544	9.60454
ASHGA5P011168	-29.0728	-4.8616	29.0728	down	protein_coding	NM_001191003	CCDS53573.1	GSTO1	RefSeq	1070	chr10	+	106013951	106027222	NM_004832	GTTTTCTAAGGTGCCATCCTTGGTAGGAAGCTTTATTAGAAGCCAAAATAAAGAAGACTA	9446	Hs.190028	GO:0004364|GO:0005737|GO:0005829|GO:0006805|GO:0016491|GO:0019852|GO:0019853|GO:0042178|GO:0044281|GO:0045174|GO:0050610|GO:0071243	glutathione S-transferase omega-1 isoform 3	286.059	14649.9	8.805	13.6666
ASHGA5P004088	-28.6415	-4.84004	28.6415	down	protein_coding	NM_024076	CCDS12434.1	KCTD15	RefSeq	4935	chr19	+	34287750	34306666		CTCGGTACAGGATGTTCTATAAAAATGGCCCAGAGTATTTTCAACAAAGCGTGCTTCATT	79047	Hs.221873	GO:0051260	BTB/POZ domain-containing protein KCTD15 isoform 1	12.9342	535.692	3.99741	8.83745
ASHGA5P053357	-28.0135	-4.80805	28.0135	down	protein_coding	NM_003592	CCDS34772.1	CUL1	RefSeq	3226	chr7	+	148395932	148498202		TTTATAACTACTGTACTAGTGTTCACCAGTCAAACCAAGCACGAGGAGCTGGAGTTCCTC	8454	Hs.146806	GO:0000080|GO:0000082|GO:0000084|GO:0000278|GO:0005515|GO:0005654|GO:0005829|GO:0006513|GO:0007050|GO:0007219|GO:0008283|GO:0008285|GO:0009887|GO:0016567|GO:0019005|GO:0019005|GO:0019048|GO:0031145|GO:0031146|GO:0031146|GO:0031625|GO:0051437|GO:0051439|GO:0097193	cullin-1	14.2055	581.798	4.15057	8.95862
ASHGA5P010386	-27.7325	-4.79351	27.7325	down	protein_coding	ENST00000361752	CCDS5285.1	QKI	GENCODE	9463	chr6	+	163835674	163999628		TCCTATTGAACCTAGTGGTGTATTAGGTGCGGTGGCTACTAAAGTTCGAAGGCACGATAT	9444	Hs.510324	GO:0006397|GO:0008380|GO:0051028|GO:0006417|GO:0042552|GO:0010628|GO:0042759|GO:0001570|GO:0042692|GO:0005634|GO:0005737|GO:0005886|GO:0003723|GO:0005515|GO:0017124	QKI, KH domain containing, RNA binding [Source:HGNC Symbol;Acc:21100]	6.52544	252.307	2.93874	7.73225
ASHGA5P043425	-26.3224	-4.71822	26.3224	down	protein_coding	NM_001003801	CCDS34780.1	SMARCD3	RefSeq	1700	chr7	-	150936058	150945749		TGCCGGAGGGGCGCGCAAAGCCACGAAAAGCAAACTTTTTGAGTTTCTGGTCCATGGGGT	6604	Hs.647067	GO:0000790|GO:0002052|GO:0003139|GO:0003219|GO:0003407|GO:0003713|GO:0005102|GO:0005515|GO:0005634|GO:0005654|GO:0005737|GO:0006337|GO:0006338|GO:0006338|GO:0006351|GO:0006357|GO:0006357|GO:0008134|GO:0016514|GO:0016514|GO:0016922|GO:0030374|GO:0035257|GO:0042692|GO:0043393|GO:0044255|GO:0044281|GO:0045893|GO:0071564|GO:0071564|GO:0071565	SWI/SNF-related matrix-associated actin-dependent regulator of chromatin subfamily D member 3 isoform 2	6.46584	238.143	2.92383	7.64205
ASHGA5P043858	-26.2775	-4.71576	26.2775	down	protein_coding	NM_001753	CCDS5767.1	CAV1	RefSeq	2723	chr7	+	116164838	116201239	NM_001172895	ACCTCCTCACAGTTTTCATCCAGCCACGGGCCAGCATGTCTGGGGGCAAATACGTAGACT	857	Hs.74034	GO:0000122|GO:0000139|GO:0000139|GO:0000165|GO:0000188|GO:0001570|GO:0001666|GO:0001937|GO:0001960|GO:0002080|GO:0005102|GO:0005113|GO:0005198|GO:0005515|GO:0005622|GO:0005739|GO:0005768|GO:0005783|GO:0005811|GO:0005829|GO:0005886|GO:0005886|GO:0005887|GO:0005901|GO:0005901|GO:0005925|GO:0005938|GO:0006641|GO:0006816|GO:0006874|GO:0006940|GO:0007519|GO:0007584|GO:0007595|GO:0007596|GO:0008104|GO:…	caveolin-1 isoform alpha	95.7874	4202.54	7.10766	11.8234
ASHGA5P008294	-26.2115	-4.71213	26.2115	down	protein_coding	NM_004297	CCDS6657.1	GNA14	RefSeq	2492	chr9	-	80037994	80263232		ACAGAATAAGGAAAATGCCCAGATAATCAGAGAAGTGGAAGTGGACAAGGTCTCCATGCT	9630	Hs.657795	GO:0001664|GO:0003924|GO:0004871|GO:0005525|GO:0005834|GO:0005886|GO:0006184|GO:0006471|GO:0007165|GO:0007188|GO:0007596|GO:0030168|GO:0031234|GO:0031683|GO:0046872|GO:0060158	guanine nucleotide-binding protein subunit alpha-14	22.4236	884.405	4.86876	9.58089
ASHGA5P006087	-24.9834	-4.6429	24.9834	down	protein_coding	NM_033255	CCDS9387.1	EPSTI1	RefSeq	3136	chr13	-	43460523	43566407		CTCAACATGGGCCAGAAGCTGGGCTTACAGAGATTCTCTAAAGGCAGAAGAAAACAGAAA	94240	Hs.546467		epithelial-stromal interaction protein 1 isoform 2	15.4895	568.994	4.2857	8.9286
ASHGA5P012535	-24.656	-4.62387	24.656	down	protein_coding	NM_024841	CCDS31463.1	PRR5L	RefSeq	3965	chr11	+	36397534	36486754	NM_001160167	CATCCTGCAGAGTGTTCACGAGCCCACAGGCCCAAGTGAGAGTTATTTGCAACTGGAGGA	79899	Hs.19987	GO:0005739	proline-rich protein 5-like isoform a	5	150.651	2.33322	6.95709
ASHGA5P054240	-24.6103	-4.62119	24.6103	down	protein_coding	NM_015714	CCDS1488.1	G0S2	RefSeq	978	chr1	+	209848669	209849735		AGAGCCCAGAGCCGAGATGGAAACGGTCCAGGAGCTGATCCCCCTGGCCAAGGAGATGAT	50486	Hs.432132	GO:0003674|GO:0005515|GO:0005575|GO:0005739|GO:0005811|GO:0006915|GO:0043065|GO:0044255|GO:0044281	G0/G1 switch protein 2	58.6333	2355.79	6.35836	10.9795
ASHGA5P051645	-23.9873	-4.5842	23.9873	down	protein_coding	NM_053032	CCDS46897.1	MYLK	RefSeq	2679	chr3	-	123331142	123339530	NM_053031	TATTTTCCAGAAAACGGGCAATGCTGTGAGAGCCATTGGAAGACTGTCCTCTATGGCAAT	4638	Hs.477375	GO:0001725|GO:0003779|GO:0004687|GO:0005515|GO:0005516|GO:0005524|GO:0005737|GO:0005829|GO:0005886|GO:0006468|GO:0006936|GO:0006939|GO:0014820|GO:0030027|GO:0030335|GO:0032060|GO:0032154|GO:0046872|GO:0051928|GO:0060414|GO:0071476|GO:0090303	myosin light chain kinase, smooth muscle isoform 8	12.7641	443.179	3.97365	8.55785
ASHGA5P008500	-23.6284	-4.56245	23.6284	down	protein_coding	NM_173208	CCDS11833.1	TGIF1	RefSeq	1508	chr18	+	3450030	3458406	NM_003244	ATCCAGAATGAAAGGCAAGAAAGGTATTGTTGCAGCATCTGGCAGTGAGACTGAGGATGA	7050	Hs.373550	GO:0000122|GO:0001843|GO:0003682|GO:0003700|GO:0003714|GO:0005654|GO:0006351|GO:0006367|GO:0007179|GO:0007275|GO:0007368|GO:0008285|GO:0009953|GO:0010467|GO:0042493|GO:0043565|GO:0045666|GO:0048146|GO:0048387|GO:0060041|GO:0070410|GO:0071363	homeobox protein TGIF1 isoform c	65.7431	2570.01	6.53603	11.0985
ASHGA5P005364	-23.5693	-4.55884	23.5693	down	protein_coding	NM_001290	CCDS3420.1	LDB2	RefSeq	2560	chr4	-	16503164	16900424		CAGTCAGGTACCTGATGTGATGGTGGTAGGAGAGCCAACTCTGATGGGAGGTGAGTTTGG	9079	Hs.714330	GO:0001942|GO:0003712|GO:0005634|GO:0005667|GO:0010669|GO:0019899|GO:0030274|GO:0035019|GO:0044089|GO:0045944	LIM domain-binding protein 2 isoform a	5	144.47	2.33322	6.89206
ASHGA5P006343	-23.4369	-4.55071	23.4369	down	protein_coding	NM_001196	CCDS13748.1	BID	RefSeq	2217	chr22	-	18216905	18257261	NM_001244567, NM_197966	GGACTGTGAGGTCAACAACGGTTCCAGCCTCAGGGATGAGTGCATCACAAACCTACTGGT	637	Hs.591054	GO:0001836|GO:0005123|GO:0005515|GO:0005739|GO:0005741|GO:0005829|GO:0006626|GO:0006915|GO:0007420|GO:0008625|GO:0008633|GO:0008637|GO:0016020|GO:0031625|GO:0032355|GO:0032461|GO:0032464|GO:0032592|GO:0034349|GO:0042127|GO:0043065|GO:0046902|GO:0051260|GO:0051402|GO:0090150|GO:0090200|GO:0090200|GO:2000045|GO:2001238	BH3-interacting domain death agonist isoform 2	86.2534	3361.86	6.94758	11.4983
ASHGA5P052216	-23.202	-4.53618	23.202	down	protein_coding	NM_174914	CCDS3914.1	UGT3A2	RefSeq	2385	chr5	-	36035118	36067023	NM_001168316	AATGAGAACTTCGACATGGTGATAGTTGAAACTTTTGACTACTGTCCTTTCCTGATTGCT	167127	Hs.348941	GO:0015020|GO:0016021	UDP-glucuronosyltransferase 3A2 isoform 1 precursor	64.3142	2471.96	6.50327	11.0394
ASHGA5P001718	-23.0922	-4.52933	23.0922	down	protein_coding	NM_004688	CCDS2192.1	NMI	RefSeq	1501	chr2	-	152126981	152146430		AAAGTATCAGATATTTTCAGGAACATCTAAGAGGACAGTGCTTCTGACAGGAATGGAAGG	9111	Hs.54483	GO:0000166|GO:0003712|GO:0005515|GO:0005634|GO:0005730|GO:0005737|GO:0006366|GO:0006954|GO:0007259	N-myc-interactor	159.347	6559.85	7.90576	12.4351
ASHGA5P014018	-21.8494	-4.44952	21.8494	down	protein_coding	NM_001173129	CCDS54184.1	LOXHD1	RefSeq	1853	chr18	-	44056934	44099049		GCTGCGCAAGTAGTGACCAGGCTGGGACTTGCTGCAGAGTGTGGATGAGAAATTGAGTCT	125336	Hs.345877	GO:0007605|GO:0032420	lipoxygenase homology domain-containing protein 1 isoform 4	5	134.331	2.33322	6.78274
ASHGA5P012171	-21.5188	-4.42752	21.5188	down	protein_coding	NM_004753	CCDS146.1	DHRS3	RefSeq	1825	chr1	-	12627938	12677820		TTCCACACCAGCACCGAGATGTTCCAGGGCATGAGAGTCAGGTTTCCCAACCTCTTTCCC	9249	Hs.289347	GO:0000166|GO:0007601|GO:0009055|GO:0016021|GO:0042572|GO:0052650	short-chain dehydrogenase/reductase 3	97.0028	3499.03	7.12606	11.5536
ASHGA5P046131	-21.3548	-4.41649	21.3548	down	protein_coding	NM_001168465	CCDS55386.1	MAP7D2	RefSeq	4158	chrX	-	20024830	20135114		TTAGTCCAATGGAAGCCATTCTTGTTTCGCGACTGTTGACACCCACACAGTCTTCTTTAG	256714	Hs.127951		MAP7 domain-containing protein 2 isoform 1	30.8808	1016.98	5.36704	9.78352
ASHGA5P052250	-20.836	-4.381	20.836	down	protein_coding	NM_001008397	CCDS34156.1	GPX8	RefSeq	3750	chr5	+	54455983	54463129		AAATCAACAGCTTTTATGCCTTTGAAGTGAAGGATGCAAAAGGAAGAACTGTTTCTCTGG	493869	Hs.289044	GO:0004602|GO:0006979|GO:0016021	probable glutathione peroxidase 8	13.7823	421.899	4.10429	8.48529
ASHGA5P002946	-20.5978	-4.36442	20.5978	down	protein_coding	NM_015463	CCDS1886.1	CNRIP1	RefSeq	2037	chr2	-	68520141	68547183		CACCATGCCGTTCACAGACATTGGGACCTTCGAGACAGTGTGGCAAGTCAAGTTCTACAA	25927	Hs.212885		CB1 cannabinoid receptor-interacting protein 1 isoform CRIP1a	67.0974	2276.99	6.56818	10.9326
ASHGA5P008786	-20.4442	-4.35362	20.4442	down	protein_coding	NM_173662	CCDS47149.1	RNF175	RefSeq	1589	chr4	-	154631311	154681387		ATGATCAGTAATCCCTGGGAGCGCACACATTTTCTGTATGGACAAATCCTGGATTGGCTT	285533	Hs.388364	GO:0008270|GO:0016021	RING finger protein 175	22.6646	703.999	4.88633	9.23995
ASHGA5P003543	-20.194	-4.33586	20.194	down	protein_coding	ENST00000270221	CCDS12715.1	EMP3	GENCODE	829	chr19	+	48828628	48833810		AACGACACCAAAACATGGGCCTGCAGTAATGTCAGCGAGAATGGCTGGCTGAAGGCGGTG	2014	Hs.9999	GO:0008285|GO:0016049|GO:0016021|GO:0016020	epithelial membrane protein 3 [Source:HGNC Symbol;Acc:3335]	95.1254	3241.88	7.09663	11.4325
ASHGA5P010015	-20.0635	-4.3265	20.0635	down	protein_coding	NM_004509	CCDS2474.1	SP110	RefSeq	2519	chr2	-	231033644	231084827		GGACCAGCTGATTCGAGATTACGGTGAGCCCTTTCAGGAAGCAATGTGGTTGGACCTGGT	3431	Hs.145150	GO:0003677|GO:0004871|GO:0005634|GO:0005730|GO:0006351|GO:0006355|GO:0007165|GO:0008270|GO:0019048	sp110 nuclear body protein isoform a	5.69899	160.836	2.73124	7.05773
ASHGA5P001198	-19.8458	-4.31076	19.8458	down	protein_coding	NM_001206747	CCDS5766.1	CAV2	RefSeq	3121	chr7	+	116139654	116148595		GCATCTCAAGCTGGGCTTCGAGGATGTGATCGCAGAGCCGGTGACTACGCACTCCTTTGA	858	Hs.212332	GO:0000139|GO:0001937|GO:0002080|GO:0005515|GO:0005622|GO:0005634|GO:0005794|GO:0005811|GO:0005829|GO:0005886|GO:0005887|GO:0005901|GO:0006906|GO:0007005|GO:0007029|GO:0007088|GO:0007268|GO:0009986|GO:0016020|GO:0016050|GO:0019905|GO:0030133|GO:0031234|GO:0031748|GO:0042803|GO:0043234|GO:0045121|GO:0048278|GO:0048471|GO:0048741|GO:0051219|GO:0051259|GO:0060161|GO:0070836	caveolin-2 isoform b	167.512	5911.27	7.97822	12.289
ASHGA5P055600	-19.5901	-4.29205	19.5901	down	protein_coding	NM_006825	CCDS9103.1	CKAP4	RefSeq	3036	chr12	-	106631658	106641713		GAGAAGTACCCTTCAGACTATGGAGTCTGACATCTACACCGAGGTCCGCGAGCTGGTGAG	10970	Hs.74368	GO:0005789|GO:0005811|GO:0005856|GO:0005886|GO:0016020|GO:0016021|GO:0048471	cytoskeleton-associated protein 4	27.4568	827.158	5.1827	9.47476
ASHGA5P014355	-19.5112	-4.28623	19.5112	down	protein_coding	ENST00000405990	CCDS55322.1	IDNK	GENCODE	936	chr9	+	86238032	86259044		GCTCGGGGAACTGGGATGGAAATTCTATGATGCTGATGATTATCACCCGGAGGAAAATCG	414328	Hs.530261		idnK, gluconokinase homolog (E. coli) [Source:HGNC Symbol;Acc:31367]	12.307	349.355	3.91607	8.2023
ASHGA5P014210	-19.073	-4.25346	19.073	down	protein_coding	NM_174886	CCDS11835.1	TGIF1	RefSeq	1540	chr18	+	3412071	3458406		AAAGTCCAAGGTATTGTTGCAGCATCTGGCAGTGAGACTGAGGATGAGGACAGCATGGAC	7050	Hs.373550	GO:0000122|GO:0001843|GO:0003682|GO:0003700|GO:0003714|GO:0005654|GO:0006351|GO:0006367|GO:0007179|GO:0007275|GO:0007368|GO:0008285|GO:0009953|GO:0010467|GO:0042493|GO:0043565|GO:0045666|GO:0048146|GO:0048387|GO:0060041|GO:0070410|GO:0071363	homeobox protein TGIF1 isoform d	80.8285	2571.94	6.84641	11.0999
ASHGA5P051929	-19.046	-4.25142	19.046	down	protein_coding	ENST00000381799	CCDS3458.1	RHOH	GENCODE	1999	chr4	+	40198526	40246281		TAAACCCCAAGAGACTTCACACAACACTTATGTATGCACCCCAAAGACTAATGGGGAGAG	399	Hs.654594	GO:0007264|GO:0051056|GO:0015031|GO:0006355|GO:0007165|GO:0006184|GO:0042326|GO:0045576|GO:0043124|GO:0030217|GO:0005737|GO:0005886|GO:0005622|GO:0005829|GO:0005739|GO:0016020|GO:0001772|GO:0005515|GO:0005525|GO:0003924|GO:0017048|GO:0005095|GO:0019210	ras homolog family member H [Source:HGNC Symbol;Acc:686]	726.67	24806.3	10.1883	14.4397
ASHGA5P037990	-18.9919	-4.24731	18.9919	down	protein_coding	NM_014508	CCDS13983.1	APOBEC3C	RefSeq	1127	chr22	+	39410264	39414825		ACATTCTACTTCCAATTTAAAAACCTATGGGAAGCCAACGATCGGAACGAAACTTGGCTG	27350	Hs.441124	GO:0008270|GO:0009615|GO:0010529|GO:0016814|GO:0019048|GO:0080111	probable DNA dC->dU-editing enzyme APOBEC-3C	13.5428	377.09	4.07371	8.32102
ASHGA5P053767	-18.8843	-4.23912	18.8843	down	protein_coding	NM_006401	CCDS6732.1	ANP32B	RefSeq	1617	chr9	+	100745488	100778224		CCCGCCGCGGAAAGTTAAGTTTGAAGAGGGGGGAAGAGGGGAACATGGACATGAAGAGGA	10541	Hs.730654	GO:0005634|GO:0005737	acidic leucine-rich nuclear phosphoprotein 32 family member B	40.4293	1201.19	5.7844	10.0235
ASHGA5P055627	-18.8357	-4.2354	18.8357	down	protein_coding	NM_002534	CCDS44980.1	OAS1	RefSeq	1470	chr12	+	113344738	113355831		TAAGAATTGGGATGGGTCCCCAGTGAGCTCCTGGATTCTGCTGGTGAGACCTCCTGCTTC	4938	Hs.524760	GO:0001730|GO:0003725|GO:0005524|GO:0005576|GO:0005634|GO:0005634|GO:0005737|GO:0005739|GO:0005783|GO:0005829|GO:0006164|GO:0008270|GO:0009615|GO:0019221|GO:0035457|GO:0045071|GO:0046872|GO:0051259|GO:0051607|GO:0060333|GO:0060337|GO:0060700	2'-5'-oligoadenylate synthase 1 isoform 2	93.4538	2964.54	7.07118	11.3066
ASHGA5P013506	-18.7922	-4.23206	18.7922	down	protein_coding	NM_001153	CCDS1894.1	ANXA4	RefSeq	2158	chr2	+	69969126	70053596		TCTGTCAGCTGGTGGGAGGGATGAAGGAAATTATCTGGACGATGCTCTCGTGAGACAGGA	307	Hs.422986	GO:0004859|GO:0005509|GO:0005544|GO:0005544|GO:0005737|GO:0007165	annexin A4	47.0654	1412.93	6.02284	10.2549
ASHGA5P013818	-18.5165	-4.21074	18.5165	down	protein_coding	NM_006084	CCDS9615.1	IRF9	RefSeq	1699	chr14	+	24630421	24635774		TGGAGCTCTTCAGAACCGCCTACTTCTGCAGAGACTTGGTCAGGTACTTTCAGGGCCTGG	10379	Hs.1706	GO:0000975|GO:0003700|GO:0005515|GO:0005634|GO:0005654|GO:0005737|GO:0005829|GO:0006366|GO:0007166|GO:0009615|GO:0019221|GO:0045351|GO:0060333|GO:0060337	interferon regulatory factor 9	109.789	3455	7.32109	11.5318
ASHGA5P011326	-18.493	-4.20891	18.493	down	protein_coding	NM_003902	CCDS683.1	FUBP1	RefSeq	2884	chr1	-	78413590	78444777		AGCACCTCAGGGCCAATAATAAGAAGTGGACAATACAGTATTTGCTTCATTGTGTGGGGG	8880	Hs.567380	GO:0003697|GO:0003700|GO:0003723|GO:0005634|GO:0005730|GO:0006366|GO:0010628	far upstream element-binding protein 1	228.147	7559	8.46016	12.6691
ASHGA5P015028	-18.3906	-4.2009	18.3906	down	protein_coding	NM_001082575	CCDS45805.1	RBFOX3	RefSeq	2696	chr17	-	77085426	77478563		TTTAACGAGCGGGGCTCCAAGGGTTTTGGGTTTGTAACTTTTGAAACTAGCTCAGATGCT	146713	Hs.135229	GO:0000166|GO:0003723|GO:0005634|GO:0005737|GO:0006397|GO:0008380|GO:0043484	RNA binding protein fox-1 homolog 3	5.2185	135.024	2.5898	6.7907
ASHGA5P038109	-18.3486	-4.1976	18.3486	down	protein_coding	NM_001128219	CCDS46754.1	VGLL4	RefSeq	3783	chr3	-	11597543	11685398		ACCTGTTGAACTATCAGTACTTGGACAAGATGAACAACAATATCGGCATTCTGTGCTACG	9686	Hs.740389	GO:0005634|GO:0006351|GO:0006355	transcription cofactor vestigial-like protein 4 isoform a	5	113.194	2.33322	6.53082
ASHGA5P007818	-18.1887	-4.18497	18.1887	down	protein_coding	NM_182826	CCDS34870.1	SCARA3	RefSeq	1711	chr8	+	27491576	27534286		ATCCTACGAGGTCACACTTTGTTTTCACATAATCGGATATGATATGAAGCCAGCCATAAA	51435	Hs.128856	GO:0000139|GO:0005044|GO:0005581|GO:0005789|GO:0006979|GO:0009650|GO:0016021	scavenger receptor class A member 3 isoform 2	35.5818	1006.92	5.58554	9.77051
ASHGA5P007683	-18.1346	-4.18067	18.1346	down	protein_coding	NM_004568	CCDS4479.1	SERPINB6	RefSeq	1932	chr6	-	2948392	2972399		CCGCTCTGGAGTCTGCCATCATGGATGTTCTCGCAGAAGCAAATGGCACCTTTGCCTTAA	5269	Hs.519523	GO:0002020|GO:0004867|GO:0004867|GO:0005737|GO:0005813|GO:0005829|GO:0010951|GO:0010951|GO:0030162|GO:0043234	serpin B6	38.7411	1105.36	5.71937	9.90004
ASHGA5P017753	-17.9787	-4.16821	17.9787	down	protein_coding	NM_001032409	CCDS31905.1	OAS1	RefSeq	1575	chr12	+	113344738	113357712		GATTCTGCTGACCCAGCACACTCCAGGCAGCATCCACCCCACAGGCAGAAGAGGACTGGA	4938	Hs.524760	GO:0001730|GO:0003725|GO:0005524|GO:0005576|GO:0005634|GO:0005634|GO:0005737|GO:0005739|GO:0005783|GO:0005829|GO:0006164|GO:0008270|GO:0009615|GO:0019221|GO:0035457|GO:0045071|GO:0046872|GO:0051259|GO:0051607|GO:0060333|GO:0060337|GO:0060700	2'-5'-oligoadenylate synthase 1 isoform 3	77.0765	2296.01	6.77421	10.9424
ASHGA5P013680	-17.9145	-4.16306	17.9145	down	protein_coding	NM_001135811	CCDS8723.1	FAM60A	RefSeq	3134	chr12	-	31433519	31479121		GACCAGGCCTACTATTGCCCAGAAGAAAAGATGTTTGGTTTTCACAAGCCAAAGATGTAC	58516	Hs.505154		protein FAM60A	50.1978	1439.86	6.11899	10.282
ASHGA5P011167	-17.8596	-4.15863	17.8596	down	protein_coding	NM_001191002	CCDS53572.1	GSTO1	RefSeq	918	chr10	+	106014467	106027222		GTTTTCTAAGGTTCTGACTAATAAGAAGACGACCTTCTTTGGTGGCAATTCTATCTCTAT	9446	Hs.190028	GO:0004364|GO:0005737|GO:0005829|GO:0006805|GO:0016491|GO:0019852|GO:0019853|GO:0042178|GO:0044281|GO:0045174|GO:0050610|GO:0071243	glutathione S-transferase omega-1 isoform 2	803.233	25588.6	10.334	14.4927
ASHGA5P055262	-17.7953	-4.15343	17.7953	down	protein_coding	NM_001065	CCDS8542.1	TNFRSF1A	RefSeq	2258	chr12	-	6437922	6451283		CATGCTGGCGACCTGGAGGCGGCGCACGCCGCGGCGCGAGGCCACGCTGGAGCTGCTGGG	7132	Hs.279594	GO:0001666|GO:0002020|GO:0005031|GO:0005515|GO:0005576|GO:0005615|GO:0005634|GO:0005886|GO:0005887|GO:0006693|GO:0006915|GO:0006954|GO:0008624|GO:0009812|GO:0009986|GO:0010629|GO:0016101|GO:0019048|GO:0019221|GO:0030424|GO:0032496|GO:0032715|GO:0032760|GO:0033013|GO:0033160|GO:0042511|GO:0042742|GO:0043120|GO:0043123|GO:0043200|GO:0043234|GO:0043279|GO:0045121|GO:0045471|GO:0045766|GO:0045944|GO:…	tumor necrosis factor receptor superfamily member 1A precursor	12.9399	337.199	3.99815	8.15158
ASHGA5P004340	-17.6061	-4.138	17.6061	down	protein_coding	NM_006546	CCDS11543.1	IGF2BP1	RefSeq	8769	chr17	+	47074773	47133507		AGATGATCTTGGAGATTATGCATAAAGAGGCTAAGGACACCAAAACGGCTGACGAGGTTC	10642	Hs.144936	GO:0000166|GO:0003729|GO:0003730|GO:0005515|GO:0005634|GO:0005730|GO:0005737|GO:0005829|GO:0005886|GO:0010494|GO:0010610|GO:0017148|GO:0030027|GO:0030529|GO:0042035|GO:0043197|GO:0043231|GO:0045182|GO:0048027|GO:0070934|GO:0070937	insulin-like growth factor 2 mRNA-binding protein 1 isoform 1	10.7904	273.056	3.70616	7.84416
ASHGA5P013419	-17.5434	-4.13286	17.5434	down	protein_coding	NM_003221	CCDS4934.2	TFAP2B	RefSeq	5770	chr6	+	50786438	50815326		ATGTCAAGTACGAAGATATCTATGAGGACCGGCACGATGGTGTCCCGAGCCACAGCTCGC	7021	Hs.33102	GO:0000122|GO:0000979|GO:0000981|GO:0000983|GO:0001077|GO:0001105|GO:0001106|GO:0001158|GO:0001822|GO:0003091|GO:0003677|GO:0003700|GO:0003713|GO:0003714|GO:0005515|GO:0005634|GO:0005634|GO:0006006|GO:0006355|GO:0008284|GO:0008285|GO:0010842|GO:0010960|GO:0030510|GO:0035136|GO:0035137|GO:0035810|GO:0035909|GO:0042593|GO:0042803|GO:0043027|GO:0043066|GO:0043066|GO:0043154|GO:0043525|GO:0043565|GO:…	transcription factor AP-2-beta	13.9325	359.689	4.12108	8.25394
ASHGA5P034532	-17.4833	-4.12791	17.4833	down	protein_coding	ENST00000252809	CCDS12376.1	GDF15	GENCODE	1200	chr19	+	18496967	18499986		TGCACTCCGAAGACTCCAGATTCCGAGAGTTGCGGAAACGCTACGAGGACCTGCTAACCA	9518	Hs.616962	GO:0007165|GO:0007267|GO:0007179|GO:0005576|GO:0005615|GO:0008083|GO:0005125	growth differentiation factor 15 [Source:HGNC Symbol;Acc:30142]	10.4084	260.943	3.65463	7.78253
ASHGA5P014181	-17.4316	-4.12363	17.4316	down	protein_coding	NM_013945	CCDS44075.1	PAX7	RefSeq	2265	chr1	+	18957499	19062632		GTGCCCTCAGTGAGTTCGATTAGCCGCGTGCTCAGAATCAAGTTCGGGAAGAAAGAGGAG	5081	Hs.113253	GO:0003700|GO:0005634|GO:0006351|GO:0009653|GO:0014813|GO:0021527|GO:0021904|GO:0043403|GO:0043565|GO:0048663|GO:0048706|GO:0051216|GO:0060415	paired box protein Pax-7 isoform 2	22.0431	584.662	4.84315	8.96678
ASHGA5P016538	-17.2997	-4.11267	17.2997	down	protein_coding	NM_001164803	CCDS55510.1	RBMX	RefSeq	2071	chrX	-	135951352	135962939		AAGGATGCAGCCAGAGACATGAATGGAAAGCTCCTGTATCACGTGGAAGAGATAGTTATG	27316	Hs.380118	GO:0000166|GO:0000381|GO:0000398|GO:0000398|GO:0001047|GO:0003682|GO:0003723|GO:0003723|GO:0003729|GO:0005515|GO:0005634|GO:0005654|GO:0005719|GO:0006366|GO:0006509|GO:0008380|GO:0010467|GO:0044530|GO:0045944|GO:0048025|GO:0048026|GO:0051260|GO:0070062|GO:0071013|GO:0071347	RNA-binding motif protein, X chromosome isoform 2	54.4859	1519.79	6.24601	10.3587
ASHGA5P050665	-17.2658	-4.10985	17.2658	down	protein_coding	NM_001508	CCDS2170.1	GPR39	RefSeq	2821	chr2	+	133174146	133404169		TAAAGAGCTGTTAAATAGACTTATTTACATTTTAAGTCAGAGTTCACACTGTGTACAAGA	2863	Hs.733562	GO:0004930|GO:0005886|GO:0005887|GO:0007186|GO:0046872	G-protein coupled receptor 39	5	106.808	2.33322	6.44307
ASHGA5P053280	-17.1897	-4.10347	17.1897	down	protein_coding	NM_001172895	CCDS55156.1	CAV1	RefSeq	3212	chr7	+	116165062	116201239	NM_001172896, NM_001172897, NM_001753	CTGTTGGGAAAATATTCAGCAATGTCCGCATCAACTTGCAGAAAGAAATATAAATGACAT	857	Hs.74034	GO:0000122|GO:0000139|GO:0000139|GO:0000165|GO:0000188|GO:0001570|GO:0001666|GO:0001937|GO:0001960|GO:0002080|GO:0005102|GO:0005113|GO:0005198|GO:0005515|GO:0005622|GO:0005739|GO:0005768|GO:0005783|GO:0005811|GO:0005829|GO:0005886|GO:0005886|GO:0005887|GO:0005901|GO:0005901|GO:0005925|GO:0005938|GO:0006641|GO:0006816|GO:0006874|GO:0006940|GO:0007519|GO:0007584|GO:0007595|GO:0007596|GO:0008104|GO:…	caveolin-1 isoform beta	2445.35	77441.2	11.9907	16.0942
ASHGA5P021183	-16.967	-4.08466	16.967	down	protein_coding	NM_020929	CCDS31464.1	LRRC4C	RefSeq	2626	chr11	-	40135750	41481186	NM_001258419, NR_047673	GGAGAGCTAGACTGTTTGAATTCCAGAAGGACCAACACCAGATAAATTATGAATGTTGAA	57689	Hs.135736	GO:0005515|GO:0016020|GO:0016021|GO:0050770	leucine-rich repeat-containing protein 4C precursor	12.6043	312.794	3.95572	8.04039
ASHGA5P004385	-16.9439	-4.08269	16.9439	down	protein_coding	NM_001017928	CCDS33838.1	CCDC58	RefSeq	718	chr3	-	122078435	122102074		TTATGAGTCTTTGATGGCAGCTCATGCCAGTAGAGACAGAGTCATAAAAAACTGTATAGC	131076	Hs.220594	GO:0005739	coiled-coil domain-containing protein 58	22.4869	581.007	4.8735	8.95619
ASHGA5P008769	-16.8545	-4.07506	16.8545	down	protein_coding	NM_182666	CCDS2639.1	UBE2E1	RefSeq	1794	chr3	+	23847383	23933131		GCGCCAAGAGTGCTGGTCCCAAAGGCGATAACATCTATGAATGGAGATCAACCATTCTAG	7324	Hs.164853	GO:0000075|GO:0000151|GO:0000209|GO:0000278|GO:0004842|GO:0005515|GO:0005524|GO:0005634|GO:0005654|GO:0005829|GO:0006511|GO:0007094|GO:0010390|GO:0016567|GO:0019221|GO:0031145|GO:0032020|GO:0033523|GO:0042296|GO:0051436|GO:0051437|GO:0051439|GO:0070936	ubiquitin-conjugating enzyme E2 E1 isoform 2	14.4541	359.732	4.17907	8.25413
ASHGA5P009693	-16.7381	-4.06506	16.7381	down	protein_coding	NM_001007026	CCDS31734.1	ATN1	RefSeq	4367	chr12	+	7033625	7051484	NM_001940	ACTACTACAGTCACCTGAAGAAGGAAAGCGACAAGCCACTGTAGAACCTGCGATCAAGAG	1822	Hs.143766	GO:0000122|GO:0003714|GO:0005515|GO:0005634|GO:0005737|GO:0006351|GO:0007417|GO:0008432|GO:0009404|GO:0016363|GO:0016477|GO:0019904|GO:0030011|GO:0030054|GO:0031252|GO:0045664|GO:0048471|GO:0050827|GO:0051402	atrophin-1	25.0402	646.168	5.04592	9.11098
ASHGA5P011072	-16.6791	-4.05997	16.6791	down	protein_coding	NM_012113	CCDS947.1	CA14	RefSeq	1757	chr1	+	150230217	150237480		ATTGCTAGAAAGATTCGGAAGAAGAGGCTGGAAAACCGAAAGAGTGTGGTCTTCACCTCA	23632	Hs.528988	GO:0004089|GO:0005886|GO:0015701|GO:0016021|GO:0044281|GO:0046872	carbonic anhydrase 14 precursor	9.94787	238.537	3.58557	7.64553
ASHGA5P006271	-16.6534	-4.05774	16.6534	down	protein_coding	ENST00000316515	CCDS3208.2	LRRC34	GENCODE	1744	chr3	-	169511215	169530574		ATTAGAGAAATTAGATCTGGGTGACTGTGATCTGGAAGAGTCTACAGTCCATGTAGGCCG	151827	Hs.591289	GO:0008150|GO:0005575|GO:0003674|GO:0005515	leucine rich repeat containing 34 [Source:HGNC Symbol;Acc:28408]	5	103.103	2.33322	6.39096
ASHGA5P009975	-16.5191	-4.04606	16.5191	down	protein_coding	NM_017697	CCDS47897.1	ESRP1	RefSeq	3806	chr8	+	95653363	95719694	NM_001034915	ACTTCTTCCAAGGTTACCAGTATGCAACCGAGGATGGACTTATACACACAAATGACCAGG	54845	Hs.487471	GO:0000166|GO:0003729|GO:0005634|GO:0005730|GO:0005886|GO:0006397|GO:0008380|GO:0043484	epithelial splicing regulatory protein 1 isoform 1	9.49355	224.422	3.51172	7.55778
ASHGA5P032200	-16.4889	-4.04342	16.4889	down	protein_coding	NM_006470	CCDS11171.1	TRIM16	RefSeq	2920	chr17	-	15531279	15586193		AAGAGTGAAGGCAGTGAAGTCCTGTCTAACCTGCATGGTGAATTACTGTGAAGAGCACTT	10626	Hs.123534	GO:0003677|GO:0005515|GO:0005737|GO:0008270|GO:0016605|GO:0019966|GO:0032089|GO:0032526|GO:0043966|GO:0043967|GO:0045618|GO:0045893|GO:0046683|GO:0048386|GO:0050718|GO:0060416	tripartite motif-containing protein 16	5.97098	139.766	2.80251	6.84593
ASHGA5P010850	-16.4765	-4.04234	16.4765	down	protein_coding	NM_012474	CCDS1252.1	UCK2	RefSeq	4940	chr1	+	165796731	165880855		CCCATTCCCGGAAGGAGGAGACAGTTACTGTCTATCCCGCAGACGTGGTGCTCTTTGAAG	7371	Hs.458360	GO:0004849|GO:0005524|GO:0005575|GO:0005829|GO:0006206|GO:0007631|GO:0016773|GO:0019206|GO:0043097|GO:0044206|GO:0044211|GO:0044281|GO:0048678|GO:0055086|GO:0071453	uridine-cytidine kinase 2	93.4971	2603.12	7.07238	11.1147
ASHGA5P050837	-16.465	-4.04133	16.465	down	protein_coding	NM_004510	CCDS2476.1	SP110	RefSeq	2099	chr2	-	231041188	231084827	NM_001185015	ATAGCAAGTGAATTTCTACTACCCTCTCAGTCACCATGTTGCAGACTTTCCCTGTCTGGA	3431	Hs.145150	GO:0003677|GO:0004871|GO:0005634|GO:0005730|GO:0006351|GO:0006355|GO:0007165|GO:0008270|GO:0019048	sp110 nuclear body protein isoform b	492.628	14516.2	9.6107	13.652
ASHGA5P041797	-16.1981	-4.01775	16.1981	down	protein_coding	NM_006703	CCDS4791.1	NUDT3	RefSeq	2410	chr6	-	34254972	34360457		CCCCACCCGGGCCCGGAGGATGATGAAGCTCAAGTCGAACCAGACCCGCACCTACGACGG	11165	Hs.188882	GO:0000287|GO:0005737|GO:0007267|GO:0008486|GO:0015961|GO:0052840|GO:0052843|GO:0052844|GO:0052845|GO:0052846|GO:0052847|GO:0052848|GO:0071544	diphosphoinositol polyphosphate phosphohydrolase 1	59.6635	1569.47	6.38457	10.4023
ASHGA5P051107	-16.1462	-4.01312	16.1462	down	protein_coding	NM_175085	CCDS13628.1	GART	RefSeq	2207	chr21	-	34896315	34914464		AGCAGCCCAGGTAAAACTCTAAGCAAGTTAGCTGTAGTGCCATTTCAGAAACTGGCCTAA	2618	Hs.473648	GO:0004637|GO:0004641|GO:0004644|GO:0005524|GO:0005829|GO:0006144|GO:0006189|GO:0008168|GO:0009113|GO:0009168|GO:0010033|GO:0010035|GO:0044281|GO:0046872|GO:0048513|GO:0055086	trifunctional purine biosynthetic protein adenosine-3 isoform 2	115.504	3194.89	7.39798	11.4111
ASHGA5P008684	-16.0891	-4.00801	16.0891	down	protein_coding	NM_031471	CCDS8059.1	FERMT3	RefSeq	2558	chr11	+	63974151	63991363		GAATCTTTCGGCCCCGGAAGCTGACCCTGAAGGGCTACCGCCAACACTGGGTGGTGTTCA	83706	Hs.180535	GO:0002102|GO:0005178|GO:0005543|GO:0007159|GO:0030054|GO:0033622|GO:0033632|GO:0042995|GO:0070527	fermitin family homolog 3 short form	16.9651	407.968	4.42751	8.43552
ASHGA5P054640	-15.9921	-3.99929	15.9921	down	protein_coding	NM_003641	CCDS41584.1	IFITM1	RefSeq	733	chr11	+	313990	315272		CAACACTTCCTTCCCCAAAGCCAGAAGATGCACAAGGAGGAACATGAGGTGGCTGTGCTG	8519	Hs.458414	GO:0001503|GO:0005057|GO:0005515|GO:0005886|GO:0007166|GO:0008285|GO:0009615|GO:0016021|GO:0019221|GO:0030336|GO:0034341|GO:0035455|GO:0035456|GO:0045071|GO:0045071|GO:0045669|GO:0046597|GO:0050776|GO:0060337	interferon-induced transmembrane protein 1	344.174	9680.74	9.07335	13.0726
ASHGA5P011406	-15.6046	-3.9639	15.6046	down	protein_coding	ENST00000371234	CCDS607.1	DAB1	GENCODE	2580	chr1	-	57463578	58716211		CAAAAAGTCAACCTGTAAGTGCTGTGACCCAATTAGAACTTTTTGGGGACATGTCCACAC	1600	Hs.477370	GO:0030154|GO:0007399|GO:0005515	disabled homolog 1 (Drosophila) [Source:HGNC Symbol;Acc:2661]	5	96.9223	2.33322	6.29712
ASHGA5P048544	-15.5693	-3.96063	15.5693	down	protein_coding	NM_004689	CCDS32169.1	MTA1	RefSeq	2856	chr14	+	105886185	105937057		TAACATGCAGTGTCGTCTCTGCGCATCTTGTTGGACATATTGGAAGAAATATGGTGGCTT	9112	Hs.525629	GO:0003682|GO:0003700|GO:0005634|GO:0005730|GO:0005737|GO:0007165|GO:0008270|GO:0016581|GO:0043231|GO:0043565	metastasis-associated protein MTA1 MTA1	10.1116	226.603	3.60868	7.56931
ASHGA5P015557	-15.4724	-3.95163	15.4724	down	protein_coding	NM_001130100	CCDS45493.1	KIFC3	RefSeq	3411	chr16	-	57792128	57836439	NM_001130099	GGATCCATCCGGAGGAAGCTGCAGCCCTCGGCCTGACGGCTGGGGCTGCAGAGTCTCTAG	3801	Hs.23131	GO:0003777|GO:0005524|GO:0005813|GO:0005871|GO:0005874|GO:0005915|GO:0007018|GO:0007601|GO:0030659|GO:0045218|GO:0090136	kinesin-like protein KIFC3 isoform 2	5	95.8622	2.33322	6.28485
ASHGA5P014999	-15.3889	-3.94382	15.3889	down	protein_coding	NM_001141945	CCDS7392.1	ACTA2	RefSeq	1798	chr10	-	90694830	90751147		CTAAGACGGGAATCCTGTGAAGCAGCTCCAGCTATGTGTGAAGAAGAGGACAGCACTGCC	59	Hs.500483	GO:0005524|GO:0005737|GO:0005829|GO:0006936|GO:0008217|GO:0009615|GO:0014829|GO:0015629|GO:0030485|GO:0043234|GO:0072144	actin, aortic smooth muscle	37.4238	902.695	5.66597	9.60979
ASHGA5P004958	-15.3677	-3.94182	15.3677	down	protein_coding	NM_001143976	CCDS44536.1	WEE1	RefSeq	3234	chr11	+	9596233	9611313	NM_003390	GGCAGAAGATGATCATATGCTTATACAGAATGAATATTGTAATGGTGGAAGTTTAGCTGA	7465	Hs.249441	GO:0000075|GO:0000082|GO:0000084|GO:0000086|GO:0000226|GO:0000278|GO:0000287|GO:0004674|GO:0004713|GO:0004715|GO:0005515|GO:0005524|GO:0005634|GO:0005654|GO:0005737|GO:0007067|GO:0007596|GO:0018108|GO:0030010|GO:0048812|GO:0051301|GO:0051726	wee1-like protein kinase isoform 2	7.87065	173.029	3.22804	7.16987
ASHGA5P045432	-15.3496	-3.94013	15.3496	down	protein_coding	NM_001009936	CCDS35117.1	PHF19	RefSeq	1001	chr9	-	123631852	123639606		TCCCATCACAGAGTCTGAGCTCCAAGCAGAAGGGCCACACCTGGGCTTTGGAGACAGATA	26147	Hs.460124	GO:0005634|GO:0006351|GO:0006355|GO:0008270	PHD finger protein 19 isoform b	134.518	3575.6	7.64137	11.5815
ASHGA5P013972	-15.3092	-3.93633	15.3092	down	protein_coding	NM_001142702	CCDS44692.1	DLG2	RefSeq	6138	chr11	-	83166055	83393468		TTTTGTGCTCGATTACGCTCGATTTGAGGCCAAAATCCATGACCTACGAGAGCAGATGAT	1740	Hs.367656	GO:0004385|GO:0005515|GO:0005886|GO:0010923|GO:0014069|GO:0030054|GO:0045211	disks large homolog 2 isoform 4	5	94.9611	2.33322	6.26955
ASHGA5P006751	-15.2965	-3.93513	15.2965	down	protein_coding	NM_001071	CCDS11821.1	TYMS	RefSeq	1603	chr18	+	657603	673499		ATGGAATCAGATTATTCAGGACAGGGAGTTGACCAACTGCAAAGAGTGATTGACACCATC	7298	Hs.369762	GO:0000082|GO:0000083|GO:0000278|GO:0004799|GO:0005634|GO:0005654|GO:0005737|GO:0005739|GO:0005743|GO:0005759|GO:0005829|GO:0006139|GO:0006206|GO:0006231|GO:0006235|GO:0006260|GO:0006281|GO:0009157|GO:0044281|GO:0046134|GO:0046683|GO:0048015|GO:0055086	thymidylate synthase	805.048	21628.1	10.3377	14.2729
ASHGA5P018490	-15.1893	-3.92498	15.1893	down	protein_coding	NM_001122825	CCDS47896.1	ESRP1	RefSeq	3545	chr8	+	95653363	95719694	NM_001122827	ACTATCCCAGTGTTTGAAAGATGTATGGTGATCTTGAAACCTCCAGACACAAGAAAACTT	54845	Hs.487471	GO:0000166|GO:0003729|GO:0005634|GO:0005730|GO:0005886|GO:0006397|GO:0008380|GO:0043484	epithelial splicing regulatory protein 1 isoform 4	35.1993	837.575	5.56864	9.49362
ASHGA5P001223	-15.0997	-3.91645	15.0997	down	protein_coding	NM_015660	CCDS5905.1	GIMAP2	RefSeq	1523	chr7	+	150382793	150390728		CCAACTGTTTCTTTGAACAGTAAATCAGGAACACCAATGGACCAAAATGAACACAGTCAC	26157	Hs.647071	GO:0005525|GO:0005737|GO:0016021	GTPase IMAP family member 2	5	93.7446	2.33322	6.24967
ASHGA5P046738	-15.063	-3.91294	15.063	down	protein_coding	NM_004729	CCDS14118.1	ZBED1	RefSeq	4525	chrY	-	2354454	2369008	NM_001171135, NM_001171136	GCTGTAAAGTTGGACTGTTGTTCAATAAACCAGAGCAATGCATTAGCTCCTCATTCATTT	9189		GO:0000228|GO:0003677|GO:0004803|GO:0046872|GO:0046983	zinc finger BED domain-containing protein 1	412.7	11148.9	9.35071	13.2637
ASHGA5P011303	-15.0567	-3.91234	15.0567	down	protein_coding	NM_001139502	CCDS55511.1	FGF13	RefSeq	2093	chrX	-	137713733	137949717	NM_001139500, NM_001139501	ACAAAGAGAACACAGAGCCGGAAGAGCCTCAGCTTAAGGGTATAGTTACCAAGCTATACA	2258	Hs.6540	GO:0000165|GO:0001764|GO:0005515|GO:0005634|GO:0005730|GO:0005737|GO:0005874|GO:0005886|GO:0007026|GO:0007165|GO:0007267|GO:0007399|GO:0007612|GO:0007613|GO:0008017|GO:0008083|GO:0014704|GO:0017080|GO:0021766|GO:0021795|GO:0030175|GO:0030295|GO:0030424|GO:0030425|GO:0030426|GO:0043005|GO:0044325|GO:0045200|GO:0045860|GO:0046785|GO:0048487|GO:0048671|GO:0072659	fibroblast growth factor 13 isoform 3	13.734	306.804	4.09887	8.01121
ASHGA5P006272	-14.9343	-3.90056	14.9343	down	protein_coding	NM_001172779	CCDS54672.1	LRRC34	RefSeq	1840	chr3	-	169511215	169530574	ENST00000316515	GTCTTAAAGCGTTGTCAGTAGTCAGCAACAACATAGAGGGAGAAGGACTTGTTGCACTTT	151827	Hs.591289	GO:0003674|GO:0005575|GO:0008150	leucine-rich repeat-containing protein 34 isoform 2	5	92.6743	2.33322	6.23378
ASHGA5P003906	-14.7927	-3.88682	14.7927	down	protein_coding	NM_001145426	CCDS44831.1	CSDA	RefSeq	1769	chr12	-	10851675	10875953		TCCCCGGAATGCTGGTGAGATTGGAGAGATGAAGGATGGAGTCCCAGAGGGAGCACAACT	8531	Hs.221889	GO:0000122|GO:0001701|GO:0003690|GO:0003697|GO:0003700|GO:0003714|GO:0003730|GO:0005634|GO:0005737|GO:0005844|GO:0005921|GO:0006351|GO:0007283|GO:0008584|GO:0009409|GO:0009566|GO:0031100|GO:0043066|GO:0046622|GO:0048642	DNA-binding protein A isoform b	283.337	7586.1	8.78922	12.676
ASHGA5P051281	-14.7708	-3.88467	14.7708	down	protein_coding	NM_005080	CCDS13847.1	XBP1	RefSeq	1820	chr22	-	29190547	29196560		AATGAAGTGAGGCCAGTGGCCGGGTCTGCTGAGTCCGCAGCACTCAGACTACGTGCACCT	7494	Hs.437638	GO:0003677|GO:0003700|GO:0005634|GO:0005654|GO:0006366|GO:0006955|GO:0006987|GO:0030968|GO:0031017|GO:0042493|GO:0043565|GO:0046983|GO:0051602|GO:0060096|GO:0060691|GO:1900103	X-box-binding protein 1 isoform XBP1(U)	59.8848	1431.42	6.38952	10.2742
ASHGA5P004225	-14.6045	-3.86834	14.6045	down	protein_coding	NM_013956	CCDS6083.1	NRG1	RefSeq	3093	chr8	+	32405727	32622558	NM_001159995, NM_001159999, NM_001160001	ATCGCTGCCAAAACTACGTAATGGCCAGCTTCTACAAGCATCTTGGGATTGAATTTATGG	3084	Hs.453951	GO:0000165|GO:0000902|GO:0003161|GO:0003222|GO:0003712|GO:0005102|GO:0005125|GO:0005176|GO:0005515|GO:0005576|GO:0005576|GO:0005615|GO:0005634|GO:0005737|GO:0005887|GO:0007154|GO:0007169|GO:0007171|GO:0007171|GO:0007399|GO:0007416|GO:0007422|GO:0007626|GO:0008083|GO:0008083|GO:0008283|GO:0009790|GO:0010001|GO:0010667|GO:0014032|GO:0016020|GO:0016324|GO:0016477|GO:0030296|GO:0030297|GO:0030297|GO:…	pro-neuregulin-1, membrane-bound isoform isoform HRG-beta1	13.2154	283.646	4.03119	7.89952
ASHGA5P002275	-14.4963	-3.85762	14.4963	down	protein_coding	NM_003656	CCDS2582.1	CAMK1	RefSeq	1500	chr3	-	9799028	9811668		ATTAGAGACATCTACGACTTCCGAGATGTTCTGGGCACGGGGGCCTTCTCGGAGGTGATC	8536	Hs.434875	GO:0004683|GO:0005515|GO:0005516|GO:0005524|GO:0005634|GO:0005737|GO:0006468|GO:0006913|GO:0007049|GO:0007165|GO:0010976|GO:0032880|GO:0043393|GO:0046827|GO:0051147|GO:0051149|GO:0051835|GO:0060999|GO:0071902	calcium/calmodulin-dependent protein kinase type 1	11.0194	231.238	3.74345	7.60107
ASHGA5P001193	-14.4825	-3.85624	14.4825	down	protein_coding	NM_000305	CCDS5640.1	PON2	RefSeq	1669	chr7	-	95034173	95064384		ATAGACAACGATGACACAGTTTATCTCTTTGTTGTAAACCACCCAGAATTCAAGAATACA	5445	Hs.731646	GO:0004064|GO:0005576|GO:0005634|GO:0005739|GO:0005764|GO:0005886|GO:0006979|GO:0019439|GO:0042802|GO:0046872	serum paraoxonase/arylesterase 2 isoform 1	12.3362	260.075	3.92088	7.77712
ASHGA5P001474	-14.462	-3.8542	14.462	down	protein_coding	NM_001135651	CCDS1786.1	EIF2AK2	RefSeq	4127	chr2	-	37332283	37384190	NM_002759	TATAATAACGAGAAGGCGGAGCGTGAAGTAAAAGCATTGGCAAAACTTGATCATGTAAAT	5610	Hs.131431	GO:0003725|GO:0004674|GO:0004694|GO:0004715|GO:0005515|GO:0005524|GO:0005829|GO:0006468|GO:0008285|GO:0008601|GO:0009615|GO:0019048|GO:0019054|GO:0019058|GO:0030683|GO:0033689|GO:0046777	interferon-induced, double-stranded RNA-activated protein kinase isoform a	16.8988	365.026	4.42144	8.27564
ASHGA5P009200	-14.3283	-3.84079	14.3283	down	protein_coding	NM_021935	CCDS2916.1	PROK2	RefSeq	1550	chr3	-	71820805	71834357		GACTCGTAAAGTTCCATTTTTTGGGCGGAGGATGCATCACACTTGCCCATGTCTGCCAGG	60675	Hs.528665	GO:0000187|GO:0001525|GO:0001664|GO:0005576|GO:0006935|GO:0006954|GO:0007186|GO:0007204|GO:0007218|GO:0007283|GO:0007623|GO:0008283|GO:0019233|GO:0045987	prokineticin-2 isoform b precursor	10.77	222.381	3.70315	7.54394
ASHGA5P011166	-14.3169	-3.83965	14.3169	down	protein_coding	NM_004832	CCDS7555.1	GSTO1	RefSeq	1017	chr10	+	106014467	106027222	NM_001191002	TTGGGGAAGGGAAGCGCGCCCCCGGGGCCGGTCCCGGAGGGCTCGATCCGCATCTACAGC	9446	Hs.190028	GO:0004364|GO:0005737|GO:0005829|GO:0006805|GO:0016491|GO:0019852|GO:0019853|GO:0042178|GO:0044281|GO:0045174|GO:0050610|GO:0071243	glutathione S-transferase omega-1 isoform 1	74.4428	1747.87	6.71755	10.5572
ASHGA5P005750	-14.1026	-3.81789	14.1026	down	protein_coding	NM_001005417	CCDS506.1	B4GALT2	RefSeq	2009	chr1	+	44446176	44456843	NM_003780, NM_030587	TAACGAACCTAACCCTCAGAGGTTTACCAAGATTCAAAACACGAAGCTGACCATGAAGCG	8704	Hs.632403	GO:0000139|GO:0003831|GO:0003945|GO:0004461|GO:0005975|GO:0008378|GO:0016021|GO:0018146|GO:0018279|GO:0030203|GO:0032580|GO:0042339|GO:0043687|GO:0044267|GO:0044281|GO:0046872	beta-1,4-galactosyltransferase 2 isoform b	59.5531	1354.65	6.38162	10.1995
ASHGA5P039489	-13.8985	-3.79685	13.8985	down	protein_coding	NM_016245	CCDS3619.1	HSD17B11	RefSeq	1892	chr4	-	88257690	88312455		GCTACACAAGATCCTCAGATTGAAAAGACTTTTGAAGTTAATGTACTTGCACATTTCTGG	51170	Hs.594923	GO:0000166|GO:0004303|GO:0005576|GO:0005737|GO:0005811|GO:0006694|GO:0006710|GO:0016229	estradiol 17-beta-dehydrogenase 11 precursor	93.7254	2170.13	7.07608	10.8729
ASHGA5P016697	-13.7681	-3.78325	13.7681	down	protein_coding	NM_001018161	CCDS47644.1	PON2	RefSeq	1633	chr7	-	95034173	95064384		CCACATGGCATCAGCACTTTCATAGACAACGAATTCAAGAATACAGTGGAAATTTTTAAA	5445	Hs.731646	GO:0004064|GO:0005576|GO:0005634|GO:0005739|GO:0005764|GO:0005886|GO:0006979|GO:0019439|GO:0042802|GO:0046872	serum paraoxonase/arylesterase 2 isoform 2	12.2979	246.861	3.91518	7.69843
ASHGA5P055958	-13.6887	-3.77491	13.6887	down	protein_coding	NM_001128126	CCDS45093.1	AP4S1	RefSeq	4260	chr14	+	31494675	31565656	NM_001254728, NM_001254729	AGAAAGCTGAAAGGAAGTCTCTTCGAGACAATATGGATTTATCAGAAATGCGAGTACCGT	11154	Hs.293411	GO:0005215|GO:0005794|GO:0005905|GO:0008565	AP-4 complex subunit sigma-1 isoform 2	20.3161	422.101	4.71147	8.48637
ASHGA5P002657	-13.6816	-3.77417	13.6816	down	protein_coding	ENST00000261726	CCDS41837.1	CUX2	GENCODE	6844	chr12	+	111471827	111788358		TTCAATATTGGAAGCGATTTGATCTACGGCGACTCCAGAAGGAGCTTAATTCCGTCGCTT	23316	Hs.124953	GO:0006351|GO:0045892|GO:0006355|GO:0071310|GO:0005634|GO:0003677|GO:0003700|GO:0043565	cut-like homeobox 2 [Source:HGNC Symbol;Acc:19347]	12.7532	254.633	3.97255	7.74672
ASHGA5P011126	-13.6103	-3.76662	13.6103	down	protein_coding	NM_001779	CCDS888.1	CD58	RefSeq	1153	chr1	-	117057155	117113715	NR_026665	GACAGAACCAACTCCAATTGATTGGTAACAGAAGATGAAGACAACAGCATAACTAAATTA	965	Hs.34341	GO:0005515|GO:0005886|GO:0005887|GO:0007155|GO:0007596|GO:0016337|GO:0031225|GO:0050900	lymphocyte function-associated antigen 3 isoform 1	83.4846	1884.48	6.89855	10.6652
ASHGA5P003739	-13.5877	-3.76423	13.5877	down	protein_coding	NM_052831	CCDS5163.1	SLC18B1	RefSeq	2440	chr6	-	133090506	133119747		AGGCTTTTCCAAATAACGTGGCTACGGTATTGGGAAGTCTTGAGACTTTTTCTGGACTGG	116843	Hs.347144	GO:0016021|GO:0055085	MFS-type transporter SLC18B1	12.9974	258.762	4.00546	7.7697
ASHGA5P004936	-13.4128	-3.74554	13.4128	down	protein_coding	NM_052954	CCDS13578.1	CYYR1	RefSeq	3094	chr21	-	27838527	27945581		ATATCCTCTCGGGCACTGCAATTGCGGGCATTGTTTTTGGAATAGTATTTATCATGGGGG	116159	Hs.37445	GO:0003674|GO:0008150|GO:0016021	cysteine and tyrosine-rich protein 1 precursor	23.285	479.691	4.92826	8.6738
ASHGA5P001247	-13.3672	-3.74062	13.3672	down	protein_coding	ENST00000225276	CCDS11747.1	ST6GALNAC2	GENCODE	2105	chr17	-	74561460	74582145		TACCTGTGACCAGGTCAGTGCCTATGGATTCATCACAAGCAACTACTGGAAATTTTCCGA	10610	Hs.592105	GO:0016266|GO:0006486|GO:0044267|GO:0043687|GO:0000139|GO:0030173|GO:0008373	ST6 (alpha-N-acetyl-neuraminyl-2,3-beta-galactosyl-1,3)-N-acetylgalactosaminide alpha-2,6-sialyltransferase 2 [Source:HGNC Symbol;Acc:10867]	5	83.2109	2.33322	6.07384
ASHGA5P011202	-13.309	-3.73433	13.309	down	protein_coding	NM_001025243	CCDS35443.1	IRAK1	RefSeq	3352	chrX	-	153275956	153285342		TGTGAAGACGCACGGTGCCAGGACCAAGTATCTGGTGTACGAGAGGCTAGAGAAGCTGCA	3654	Hs.522819	GO:0000187|GO:0001959|GO:0002224|GO:0002755|GO:0002756|GO:0004672|GO:0004672|GO:0004674|GO:0004674|GO:0004704|GO:0004842|GO:0005515|GO:0005524|GO:0005634|GO:0005811|GO:0005829|GO:0005886|GO:0006468|GO:0007165|GO:0007178|GO:0007250|GO:0007254|GO:0008063|GO:0010008|GO:0016301|GO:0016567|GO:0031663|GO:0032088|GO:0032496|GO:0034130|GO:0034134|GO:0034134|GO:0034138|GO:0034142|GO:0035666|GO:0035872|GO:…	interleukin-1 receptor-associated kinase 1 isoform 3	5	82.8045	2.33322	6.06755
ASHGA5P005911	-13.1548	-3.71752	13.1548	down	protein_coding	NM_012408	CCDS13404.1	ZMYND8	RefSeq	4568	chr20	-	45838380	45985474	NM_183048	CAAGGCTCTGACCATTCCCGGAGTAATAAATCCAGTTGGAGCAGCAGTGATGAGAAGAGG	23613	Hs.446240	GO:0000122|GO:0001106|GO:0005515|GO:0005634|GO:0008270|GO:0070491	protein kinase C-binding protein 1 isoform b	27.5033	560.449	5.1861	8.90361
ASHGA5P009232	-13.1472	-3.71668	13.1472	down	protein_coding	NM_030665	CCDS11188.1	RAI1	RefSeq	7668	chr17	+	17584786	17714765		AGCGATGCAGGTTGCATATTCATCGAAGAGAACTTTTCTTTGAAATGTCCCAAACATAAG	10743	Hs.655395	GO:0005634|GO:0005737|GO:0008270	retinoic acid-induced protein 1	5.94792	111.937	2.79604	6.51273
ASHGA5P008666	-13.1188	-3.71356	13.1188	down	protein_coding	NM_182646		CPEB2	RefSeq	6764	chr4	+	15004297	15071777	NM_001177383	ACCCTTACAGGATCGAAGTAGAATGTATGACAGTTTGAATATGCACTCTTTGGAAAATTC	132864	Hs.656937	GO:0000166|GO:0003723|GO:0005737|GO:0006417	cytoplasmic polyadenylation element-binding protein 2 isoform A	5	81.6597	2.33322	6.04678
ASHGA5P003943	-13.0338	-3.70418	13.0338	down	protein_coding	NM_182796	CCDS4364.1	MAT2B	RefSeq	2119	chr5	+	162930230	162946328		AATAATTCTGGAGTCATGCCTGAAATGCCAGAGGACATGGAGCAGGAGGAAGTTAACATC	27430	Hs.54642	GO:0000096|GO:0000166|GO:0005515|GO:0005622|GO:0005634|GO:0005739|GO:0005829|GO:0006556|GO:0006556|GO:0006730|GO:0006805|GO:0008831|GO:0032259|GO:0034641|GO:0044281|GO:0045226|GO:0048269|GO:0048270	methionine adenosyltransferase 2 subunit beta isoform 2	17.237	338.238	4.45226	8.15644
ASHGA5P046211	-12.9859	-3.69888	12.9859	down	protein_coding	ENST00000358697	CCDS14376.1	ZXDA	GENCODE	5204	chrX	-	57931863	57937067		GTGTGACTGTAAACATATTAGTGTTTCTGTTAGTGTTGGCATAAGCTTGCCTTTTTGTTT	7789	Hs.550094	GO:0006351|GO:0045893|GO:0005634|GO:0005622|GO:0003700|GO:0008270|GO:0005515|GO:0003676|GO:0070742	zinc finger, X-linked, duplicated A [Source:HGNC Symbol;Acc:13198]	14.5685	281.712	4.19166	7.89054
ASHGA5P014638	-12.9755	-3.69772	12.9755	down	protein_coding	NM_001193535	CCDS54745.1	FBXL5	RefSeq	3489	chr4	-	15606006	15657035		CTGCGACAAGTCTTTGTATGCTACTTTCAAGGAGTTCAAAATGCATGAGCAGATTGAAAA	26234	Hs.643433	GO:0000151|GO:0004842|GO:0005506|GO:0005515|GO:0016567|GO:0016567|GO:0019005|GO:0031146|GO:0048471|GO:0055072|GO:0055072	F-box/LRR-repeat protein 5 isoform 4	6.45598	120.136	2.92162	6.61934
ASHGA5P006344	-12.9182	-3.69134	12.9182	down	protein_coding	NM_197967	CCDS13749.1	BID	RefSeq	2147	chr22	-	18216905	18257261	NM_001196, NM_001244567, NM_001244569, NM_001244570, NM_001244572, NM_197966	ATTTTATTAACCAGAACCTACGCACCTACGTGAGGAGCTTAGCCAGAAATGGGATGGACT	637	Hs.591054	GO:0001836|GO:0005123|GO:0005515|GO:0005739|GO:0005741|GO:0005829|GO:0006626|GO:0006915|GO:0007420|GO:0008625|GO:0008633|GO:0008637|GO:0016020|GO:0031625|GO:0032355|GO:0032461|GO:0032464|GO:0032592|GO:0034349|GO:0042127|GO:0043065|GO:0046902|GO:0051260|GO:0051402|GO:0090150|GO:0090200|GO:0090200|GO:2000045|GO:2001238	BH3-interacting domain death agonist isoform 3	1133.71	26160.2	10.8333	14.5246
ASHGA5P053996	-12.9174	-3.69124	12.9174	down	protein_coding	NM_001097593	CCDS48122.1	XAGE1A	RefSeq	485	chrX	+	52238962	52243953		TACACCTGGGCAGCAGACAGAAGAAGATCAGGATACAGCTGAGATCCCAGGTGCTGGGAA	653219	Hs.546096		G antigen family D member 2 isoform d	894.138	20231.7	10.495	14.1862
ASHGA5P001376	-12.8553	-3.68429	12.8553	down	protein_coding	NM_003769	CCDS9199.1	SRSF9	RefSeq	1204	chr12	-	120899470	120907558		CTTGTTTCAGGACTTCCTCCGTCAGGCAGCTGGCAGGACCTGAAGGATCACATGCGAGAA	8683	Hs.706889	GO:0000166|GO:0000398|GO:0003723|GO:0005634|GO:0005654|GO:0005730|GO:0005730|GO:0006366|GO:0006369|GO:0006376|GO:0006397|GO:0006406|GO:0008380|GO:0010467|GO:0031124|GO:0048025	serine/arginine-rich splicing factor 9	488.199	11284.1	9.59855	13.2828
ASHGA5P006888	-12.8449	-3.68312	12.8449	down	protein_coding	NM_020861	CCDS5231.1	ZBTB2	RefSeq	3105	chr6	-	151685249	151712677		AAGATGTTGTTTGTCCATCAGACCAGTGAGTGTGTCCGCTTGAAACCAACTGACATACAG	57621	Hs.520073	GO:0003677|GO:0005634|GO:0006351|GO:0006355|GO:0008270	zinc finger and BTB domain-containing protein 2	6.87623	127.106	3.01758	6.7007
ASHGA5P043193	-12.5377	-3.6482	12.5377	down	protein_coding	NM_014251	CCDS5645.1	SLC25A13	RefSeq	3204	chr7	-	95749531	95951459	NM_001160210	CTTTGTTTATGGTAGCCTTTCAGCTGTTTGACAAAGCTGGCAAAGGAGAAGTAACTTTTG	10165	Hs.489190	GO:0005215|GO:0005313|GO:0005509|GO:0005739|GO:0005743|GO:0005743|GO:0005887|GO:0005975|GO:0006006|GO:0006094|GO:0006754|GO:0006810|GO:0015183|GO:0015810|GO:0015813|GO:0043490|GO:0044281|GO:0045333|GO:0051592	calcium-binding mitochondrial carrier protein Aralar2 isoform 2	13.2365	244.181	4.03409	7.68229
ASHGA5P055099	-12.4544	-3.63858	12.4544	down	protein_coding	NM_032102		SRSF8	RefSeq	4335	chr11	+	94800055	94804388		AAGGACAGATGTCCTCTTAAGAAAATGATGCATCAGGAAGCAACGTGATGGAGGACTTGG	10929	Hs.476680	GO:0000166|GO:0003723|GO:0005634|GO:0006397|GO:0008380	serine/arginine-rich splicing factor 8	8.12261	146.523	3.27641	6.91499
ASHGA5P009156	-12.397	-3.63192	12.397	down	protein_coding	NM_054012	CCDS6933.1	ASS1	RefSeq	1801	chr9	+	133320093	133376661		CCCGAGCCCGACGCTATGTCCAGCAAAGGCTCCGTGGTTCTGGCCTACAGTGGCGGCCTG	445	Hs.160786	GO:0000050|GO:0000050|GO:0000053|GO:0001822|GO:0001889|GO:0004055|GO:0005515|GO:0005524|GO:0005634|GO:0005737|GO:0005741|GO:0005764|GO:0005783|GO:0005829|GO:0006526|GO:0006953|GO:0007494|GO:0007568|GO:0007584|GO:0010043|GO:0010046|GO:0015643|GO:0032355|GO:0034641|GO:0042493|GO:0043204|GO:0044281|GO:0060416|GO:0060539|GO:0070852|GO:0071222|GO:0071230|GO:0071242|GO:0071320|GO:0071346|GO:0071356|GO:…	argininosuccinate synthase	98.8685	2026.02	7.15339	10.7853
ASHGA5P006552	-12.3948	-3.63166	12.3948	down	protein_coding	ENST00000320152	CCDS7145.1	PRTFDC1	GENCODE	1926	chr10	-	25137553	25241533		AGACCTGACTATGCTGGATTTGAGATTCCAAACTTATTTGTGGTGGGATATGCCTTAGAT	56952	Hs.405619	GO:0009116|GO:0006166|GO:0005737|GO:0005829|GO:0000166|GO:0000287|GO:0042803|GO:0004422	phosphoribosyl transferase domain containing 1 [Source:HGNC Symbol;Acc:23333]	90.0262	1852.36	7.01059	10.6422
ASHGA5P015796	-12.3647	-3.62815	12.3647	down	protein_coding	NM_001122826	CCDS47895.1	ESRP1	RefSeq	3684	chr8	+	95653363	95719694		AGGTTACCAGTGTTTGAAAGATGTATGGTGATCTTGAAACCTCCAGACACAAGAAAACTT	54845	Hs.487471	GO:0000166|GO:0003729|GO:0005634|GO:0005730|GO:0005886|GO:0006397|GO:0008380|GO:0043484	epithelial splicing regulatory protein 1 isoform 3	33.9296	661.336	5.51519	9.14334
ASHGA5P009052	-12.3545	-3.62697	12.3545	down	protein_coding	NM_145182	CCDS10709.1	PYCARD	RefSeq	725	chr16	-	31212806	31214097		ACGCACCAGGGCCTGCACTTTATAGACCAGCACCGGGCTGCGCTTATCGCGAGGGTCACA	29108	Hs.499094	GO:0004197|GO:0005515|GO:0005737|GO:0005737|GO:0005739|GO:0005829|GO:0006508|GO:0006917|GO:0006919|GO:0007165|GO:0008385|GO:0008385|GO:0008656|GO:0010803|GO:0032088|GO:0032090|GO:0032688|GO:0033209|GO:0035872|GO:0042771|GO:0042803|GO:0043065|GO:0043124|GO:0043280|GO:0044444|GO:0045087|GO:0050718|GO:0051092|GO:0071222|GO:0071347|GO:0071356|GO:0071901|GO:0072332|GO:0090200|GO:2001056|GO:2001238|GO:…	apoptosis-associated speck-like protein containing a CARD isoform b	27.3149	523.227	5.17408	8.80104
ASHGA5P006089	-12.3376	-3.62499	12.3376	down	protein_coding	NM_001002264	CCDS31964.1	EPSTI1	RefSeq	3201	chr13	-	43460523	43566407		GGCACCTAAGGGTATATGAGAAAATATTGACTCCTATCTGGCCTTCATCAACTGACCTCG	94240	Hs.546467		epithelial-stromal interaction protein 1 isoform 1	56.5806	1129.07	6.30393	9.92892
ASHGA5P007126	-12.3038	-3.62104	12.3038	down	protein_coding	NM_001010854	CCDS32140.1	TTC7B	RefSeq	3443	chr14	-	91006931	91282761		TCAAAAATGGGAACTTGACAAGAGGAGTCGGAAGATTTAGAGAGCTTCTCAGAGCAGTTG	145567	Hs.655697		tetratricopeptide repeat protein 7B	5	76.5229	2.33322	5.95426
ASHGA5P010349	-12.2328	-3.61269	12.2328	down	protein_coding	ENST00000372717	CCDS42881.1	DBNDD2	GENCODE	1207	chr20	+	44035227	44039250	NM_001048223	AGCGCTGCAGGAGCTGACATGGACCCAAATCCTCGGGCCGCCCTGGAGCGCCAGCAGCTC	55861	Hs.730643	GO:0006469|GO:0005737|GO:0005515	dysbindin (dystrobrevin binding protein 1) domain containing 2 [Source:HGNC Symbol;Acc:15881]	79.3245	1600.42	6.81921	10.4319
ASHGA5P008310	-12.2255	-3.61183	12.2255	down	protein_coding	NM_001004313	CCDS32567.1	TMEM220	RefSeq	3092	chr17	-	10616638	10633646		GGTGTGGGTGGTGGTGTACACAATCCCTGCAGTACTGACCCTGCTTGTTGGACTTAACCC	388335	Hs.462230	GO:0016021	transmembrane protein 220 precursor	175.405	3816.78	8.05503	11.6669
ASHGA5P013411	-12.1199	-3.59931	12.1199	down	protein_coding	NM_001145411	CCDS47170.1	CCDC110	RefSeq	2787	chr4	-	186366337	186392913		TGTCAGCATGCCTACAGAGAATCAAGAAGAAAACCTTTCTATGGAGAAAAGTCATCATTT	256309	Hs.41101	GO:0005634|GO:0005730|GO:0005737|GO:0005794|GO:0005886|GO:0043231	coiled-coil domain-containing protein 110 isoform b	5	75.3435	2.33322	5.93253
ASHGA5P006055	-12.0645	-3.59269	12.0645	down	protein_coding	NM_004955	CCDS4908.1	SLC29A1	RefSeq	2341	chr6	+	44187241	44201888	NM_001078174, NM_001078175, NM_001078176, NM_001078177	TTGTCATCACCATGATCAAGATCGTGCTCATTAATTCATTTGGTGCCATCCTGCAGGGCA	2030	Hs.25450	GO:0005337|GO:0005886|GO:0005887|GO:0006139|GO:0007595|GO:0015858|GO:0015862|GO:0016020|GO:0016323|GO:0016324|GO:0030431|GO:0055085|GO:0060079|GO:0071333|GO:0071456	equilibrative nucleoside transporter 1	64.0921	1257.63	6.49766	10.0904
ASHGA5P017949	-12.0581	-3.59193	12.0581	down	protein_coding	ENST00000447510	CCDS47029.1	PROM1	GENCODE	3977	chr4	-	15969848	16077741	NM_001145847, NM_001145848	GGTATTCACAATCCTGTTATGACAAGCCCATCACAACATTGATAGCTGATGTTGAAACTG	8842	Hs.614734	GO:0010842|GO:0045494|GO:0060042|GO:0060219|GO:0072112|GO:0072139|GO:2000768|GO:0016021|GO:0005886|GO:0005615|GO:0009986|GO:0001750|GO:0005887|GO:0016324|GO:0005903|GO:0032420|GO:0031528|GO:0042622|GO:0005515|GO:0045296|GO:0042805	prominin 1 [Source:HGNC Symbol;Acc:9454]	5	74.9597	2.33322	5.92514
ASHGA5P008419	-12.0462	-3.59051	12.0462	down	protein_coding	NM_001178091	CCDS53763.1	BCAT1	RefSeq	9571	chr12	-	24962957	25102393	NM_001178092	TGCAGTGGAAGTATTTGACAAAGAAGAGCTCTTAGAGTGTATTCAACAGCTTGTGAAATT	586	Hs.438993	GO:0000082|GO:0004084|GO:0005829|GO:0008283|GO:0009082|GO:0009083|GO:0034641|GO:0044281|GO:0052654|GO:0052655|GO:0052656	branched-chain-amino-acid aminotransferase, cytosolic isoform 2	30.9392	582.507	5.36984	8.96035
ASHGA5P014127	-11.7727	-3.55737	11.7727	down	protein_coding	NM_001077350		NPRL3	RefSeq	2738	chr16	-	135803	188697	NM_001243247	TATGATTCTTTTTAATGTGGTGTTTGCACTGAGGGCCAACGCAGACCCGTCAGTGATAAA	8131	Hs.19699	GO:0003674|GO:0005575|GO:0008150	nitrogen permease regulator 3-like protein isoform 1	5	73.2592	2.33322	5.89059
ASHGA5P005051	-11.7454	-3.55402	11.7454	down	protein_coding	NM_001145472	CCDS45861.1	LOXHD1	RefSeq	3978	chr18	-	44056934	44139270		CTGGAGCTGGTAGTGACCAGGCTGGGACTTGCTGCAGAGTGTGGATGAGAAATTGAGTCT	125336	Hs.345877	GO:0007605|GO:0032420	lipoxygenase homology domain-containing protein 1 isoform 2	10.8512	184.921	3.71711	7.27113
ASHGA5P050688	-11.7374	-3.55304	11.7374	down	protein_coding	NM_018103	CCDS726.1	LRRC8D	RefSeq	3782	chr1	+	90287479	90401989	NM_001134479	TGGGATTTAAACTAAGATAATATATGCACAGTGATGTGCAGGAACAACTTCCTAGATTGC	55144	Hs.482087	GO:0016021	leucine-rich repeat-containing protein 8D	68.9873	1320.83	6.60836	10.1614
ASHGA5P009721	-11.6306	-3.53985	11.6306	down	protein_coding	NM_144649	CCDS6366.1	TMEM71	RefSeq	2105	chr8	-	133722191	133772914		ACTTAGTTAGTACCTCCAAATCTTGGCTGCATGGAAGTATCTTTGGTGACATCAACTCTT	137835	Hs.293842	GO:0016021	transmembrane protein 71 isoform 1	19.7493	350.402	4.66791	8.20776
ASHGA5P008487	-11.5643	-3.53161	11.5643	down	protein_coding	NM_001076683	CCDS42346.1	UBTF	RefSeq	4635	chr17	-	42282400	42298250	NM_001076684	AAGAAGGTGTATCTCAAAGTGCGGCCAGATGAGATCATGAGAGACTATATCCAGAAGCAC	7343	Hs.89781	GO:0000183|GO:0003677|GO:0005515|GO:0005654|GO:0005730|GO:0005730|GO:0006356|GO:0006360|GO:0006361|GO:0006362|GO:0006363|GO:0010467|GO:0045943	nucleolar transcription factor 1 isoform b	12.138	205.848	3.89322	7.42482
ASHGA5P006342	-11.542	-3.52883	11.542	down	protein_coding	NM_197966	CCDS13747.1	BID	RefSeq	2535	chr22	-	18216905	18256808		AGCACAGTGCGGATTCTGTCGCCACTGGGACACTGTGAACCAGGAGTGAGTCGGAGCTGC	637	Hs.591054	GO:0001836|GO:0005123|GO:0005515|GO:0005739|GO:0005741|GO:0005829|GO:0006626|GO:0006915|GO:0007420|GO:0008625|GO:0008633|GO:0008637|GO:0016020|GO:0031625|GO:0032355|GO:0032461|GO:0032464|GO:0032592|GO:0034349|GO:0042127|GO:0043065|GO:0046902|GO:0051260|GO:0051402|GO:0090150|GO:0090200|GO:0090200|GO:2000045|GO:2001238	BH3-interacting domain death agonist isoform 1	26.892	481.713	5.15115	8.67997
ASHGA5P001954	-11.5039	-3.52405	11.5039	down	protein_coding	NM_004870	CCDS11115.1	MPDU1	RefSeq	1634	chr17	+	7486964	7491527	NR_024603	TCACTTCTAGTAAAGCTGCCCCAGGTGTTTAAAATCCTGGGAGCCAAGAGTGCTGAAGGG	9526	Hs.246381	GO:0005739|GO:0005783|GO:0005789|GO:0006457|GO:0006488|GO:0006810|GO:0009312|GO:0009312|GO:0016021	mannose-P-dolichol utilization defect 1 protein	53.0565	979.389	6.20432	9.72837
ASHGA5P055513	-11.4325	-3.51507	11.4325	down	protein_coding	ENST00000376132	CCDS41257.1	PRAMEF13	GENCODE	2164	chr1	-	13447413	13452656	ENST00000240189	TTTTCTCCAGGTGCCATCATTCCATGTCAGATAATGAACTCGAAGGACGGTTAGTCACCA	400736	Hs.531192		PRAME family member 13 [Source:HGNC Symbol;Acc:13262]	22.7364	400.486	4.8915	8.40657
ASHGA5P054542	-11.4064	-3.51178	11.4064	down	protein_coding	NM_006571	CCDS6076.1	DCTN6	RefSeq	1126	chr8	+	30013812	30041155		CGGTGGTGTCGATCTACGTTCCAATTGGGGCCGTACCATGGCGGAGAAGACTCAAAAGAG	10671	Hs.158427	GO:0005813|GO:0005829|GO:0005869|GO:0016740|GO:0019886|GO:0045502	dynactin subunit 6	5	70.98	2.33322	5.845
ASHGA5P010939	-11.406	-3.51173	11.406	down	protein_coding	NM_007221	CCDS30886.1	PMF1	RefSeq	1122	chr1	+	156182778	156209868	NM_001199653, NM_001199654	GGCCTGGCAGGCTCTACACAGAGAACAGAGGGAGCTGGTTGCTGTGCTGAGGGAGCCTGA	11243	Hs.530479	GO:0000087|GO:0000236|GO:0000278|GO:0000444|GO:0003713|GO:0005515|GO:0005667|GO:0005829|GO:0006355|GO:0006366|GO:0007059|GO:0043522|GO:0051301	polyamine-modulated factor 1 isoform 2	127.727	2514.24	7.55335	11.0651
ASHGA5P055029	-11.3829	-3.5088	11.3829	down	protein_coding	NM_005472	CCDS8232.1	KCNE3	RefSeq	3070	chr11	-	74165885	74178600		TATGATCTAACACGAGAGGGCTGGGACGGTGGAAGACCAAGACACCTGGGGATTGCGTCT	10008	Hs.523899	GO:0005249|GO:0015459|GO:0016021|GO:0043266	potassium voltage-gated channel subfamily E member 3	22.3208	391.13	4.86173	8.37054
ASHGA5P013292	-11.2887	-3.49681	11.2887	down	protein_coding	NM_174908	CCDS33913.1	CCDC50	RefSeq	8421	chr3	+	191046873	191116459		GAAGATGGAGGAATGAAGCCAAGAGTGATGAAAGAAGCTGTATCTACTCCATCACGAATG	152137	Hs.478682	GO:0005515|GO:0005737	coiled-coil domain-containing protein 50 short isoform	112.988	2146.5	7.36382	10.8606
ASHGA5P050761	-11.2663	-3.49395	11.2663	down	protein_coding	NM_003879	CCDS2337.1	CFLAR	RefSeq	10640	chr2	+	201980876	202037411	NM_001127183, NM_001127184, NM_001202516	TACAGAGTGAGGCGATTTGACCTGCTCAAACGTATCTTGAAGATGGACAGAAAAGCTGTG	8837	Hs.390736	GO:0004197|GO:0005515|GO:0005737|GO:0006508|GO:0006915|GO:0008624|GO:0019048|GO:0031264|GO:0043123|GO:2001237	CASP8 and FADD-like apoptosis regulator isoform 1	58.3831	1065	6.35211	9.84605
ASHGA5P010089	-11.1845	-3.48343	11.1845	down	protein_coding	NM_053027	CCDS3023.1	MYLK	RefSeq	7699	chr3	-	123331142	123603149	NM_053028	GCTACATCCTAAACCGCCTGGACTGCACGCAGTGCCTTCAGCATCCATGGCTAATGAAAG	4638	Hs.477375	GO:0001725|GO:0003779|GO:0004687|GO:0005515|GO:0005516|GO:0005524|GO:0005737|GO:0005829|GO:0005886|GO:0006468|GO:0006936|GO:0006939|GO:0014820|GO:0030027|GO:0030335|GO:0032060|GO:0032154|GO:0046872|GO:0051928|GO:0060414|GO:0071476|GO:0090303	myosin light chain kinase, smooth muscle isoform 3A	16.5979	279.005	4.39328	7.87671
ASHGA5P004787	-11.0024	-3.45974	11.0024	down	protein_coding	NM_022900	CCDS5636.1	CASD1	RefSeq	3898	chr7	+	94139169	94186328		TTCTTTCTTGACCTATTCCATCTGGGCTAGCAGTTGTAAAAACAAAGCAGAGTGCAATGA	64921	Hs.260041	GO:0016021	CAS1 domain-containing protein 1 precursor	6.10405	96.9786	2.83819	6.29793
ASHGA5P014000	-10.9895	-3.45806	10.9895	down	protein_coding	NM_014709	CCDS42686.1	USP34	RefSeq	11326	chr2	-	61414589	61697849		TCATGGACTGTGTGGCAGCTAGACTGTCTTGCTTGCTTGCTGAAGTTAATATGCCAGTTT	9736	Hs.644708	GO:0004197|GO:0004221|GO:0004843|GO:0005515|GO:0006511|GO:0016055|GO:0071108|GO:0090263	ubiquitin carboxyl-terminal hydrolase 34	5.76506	91.0953	2.74996	6.20801
ASHGA5P003917	-10.9582	-3.45394	10.9582	down	protein_coding	NM_001024074	CCDS33297.1	HNMT	RefSeq	767	chr2	+	138721807	138725014		TAATAGGAAGATACCAGAATTGCTGTTAACAAATAAAATACTGGCCAGATGTGTTGGTTC	3176	Hs.42151	GO:0002347|GO:0005634|GO:0005730|GO:0005737|GO:0006972|GO:0007420|GO:0007585|GO:0014075|GO:0042220|GO:0046539|GO:0051384|GO:0070555	histamine N-methyltransferase isoform 2	7.52051	119.574	3.15788	6.61182
ASHGA5P049722	-10.9273	-3.44986	10.9273	down	protein_coding	NM_024320	CCDS11523.1	PRR15L	RefSeq	1530	chr17	-	46029333	46035243		TGATCACGAGGAAGGACGGTCATCAAAGTGAAGGGCTGAGGAGGGTGCTAGCACCTCTTG	79170	Hs.368260		proline-rich protein 15-like protein	5	67.9956	2.33322	5.78308
ASHGA5P010627	-10.818	-3.43536	10.818	down	protein_coding	NM_032328	CCDS31082.1	EFCAB2	RefSeq	1240	chr1	+	245133170	245251148	NM_001143943	GACAGGGAAGAGATAATAGTAGCAGAATTTCACAAAAAAATCAAAGAGGCATTTGAAGTC	84288	Hs.134857	GO:0005509	EF-hand calcium-binding domain-containing protein 2 isoform a	10.0146	157.942	3.59508	7.03045
ASHGA5P047057	-10.7827	-3.43065	10.7827	down	protein_coding	NM_003893	CCDS7528.1	LDB1	RefSeq	2305	chr10	-	103867324	103874723	NM_001113407	TGACGACATGATGCGGATAAAGACGTGGCACTTCAGCATCCGGCAGCACCGAGAGCTCAT	8861	Hs.454418	GO:0000790|GO:0000972|GO:0001102|GO:0001158|GO:0001702|GO:0001942|GO:0003682|GO:0003714|GO:0005634|GO:0005667|GO:0005911|GO:0006351|GO:0006355|GO:0006366|GO:0007275|GO:0009948|GO:0010669|GO:0016055|GO:0019899|GO:0021702|GO:0022607|GO:0030182|GO:0030274|GO:0030274|GO:0032784|GO:0035019|GO:0042803|GO:0043234|GO:0043621|GO:0043973|GO:0045647|GO:0045785|GO:0045892|GO:0045944|GO:0045944|GO:0046985|GO:…	LIM domain-binding protein 1 isoform 3	5.87195	91.1679	2.77843	6.20908
ASHGA5P000907	-10.7792	-3.43018	10.7792	down	protein_coding	NM_032051	CCDS13896.1	PATZ1	RefSeq	3021	chr22	-	31736664	31742249		ATATCAAGCAGGTGCACACTTCTGAGCGGCCTCACAAGTGTCAGGTGTGGGTTGGGAGCA	23598	Hs.731398	GO:0003677|GO:0003682|GO:0005634|GO:0006351|GO:0006355|GO:0007283|GO:0008270|GO:0008584|GO:0030217|GO:0045892|GO:0045893	POZ-, AT hook-, and zinc finger-containing protein 1 short isoform	30.564	515.962	5.35099	8.78117
ASHGA5P004965	-10.772	-3.42922	10.772	down	protein_coding	NM_001172643	CCDS54018.1	TK2	RefSeq	4678	chr16	-	66541905	66584194	ENST00000299697, NM_001172645	AGAGAAAAAATCAGTGATCTGTGTCGAGGGCAATATTGCAAGTGGGAAGACGACATGCCT	7084	Hs.512619	GO:0004797|GO:0005524|GO:0005759|GO:0006139|GO:0006206|GO:0006260|GO:0016773|GO:0043097|GO:0044281|GO:0055086	thymidine kinase 2, mitochondrial isoform 2 precursor	5	67.1461	2.33322	5.76244
ASHGA5P008052	-10.6913	-3.41836	10.6913	down	protein_coding	NM_001142552	CCDS47150.1	DCHS2	RefSeq	5064	chr4	-	155243805	155412877		ACTCAGTATCTTCAGCTAGACCTATGCCTCTGAAGGGAAAAACAGCATTTGGGAAGCAGT	54798	Hs.655664	GO:0005509|GO:0005886|GO:0007156|GO:0016021	protocadherin-23 isoform 2	5	66.5692	2.33322	5.75158
ASHGA5P051105	-10.6488	-3.41262	10.6488	down	protein_coding	ENST00000290219	CCDS33544.1	IFNGR2	GENCODE	2221	chr21	+	34775201	34809828		ATCTCGTTTCCGGAAAAGGAGCAAGAAGATGTTCTCCAAACGCTTTGAACCAAAGCATGG	3460	Hs.634632	GO:0009615|GO:0007166|GO:0019221|GO:0060333|GO:0060334|GO:0005886|GO:0005783|GO:0005887|GO:0004872|GO:0005515|GO:0004906	interferon gamma receptor 2 (interferon gamma transducer 1) [Source:HGNC Symbol;Acc:5440]	447.724	8645.72	9.47523	12.8879
ASHGA5P046737	-10.6396	-3.41137	10.6396	down	protein_coding	NM_145177	CCDS35195.1	DHRSX	RefSeq	2596	chrY	-	2087554	2369015		AAGCACGTGTTCTGGGCCACCCGTCTGGCGAAGAAGCTTCTCGGCTGGTTGCTTTTCAAG	207063	Hs.131452	GO:0000166|GO:0016491	dehydrogenase/reductase SDR family member on chromosome X precursor	31.3936	524.517	5.39341	8.80477
ASHGA5P009135	-10.6156	-3.40812	10.6156	down	protein_coding	NM_017611	CCDS7956.1	SLC43A3	RefSeq	2650	chr11	-	57174426	57195053	NM_014096, NM_199329	AGTACCAGAAGGAAGCAAGAAAGACAGGTTCCTCCACTTTGGCGGTGGCCCTCTGCTCGA	29015	Hs.99962	GO:0016021|GO:0055085	solute carrier family 43 member 3	120.299	2169.1	7.46413	10.8722
ASHGA5P053329	-10.5885	-3.40443	10.5885	down	protein_coding	ENST00000471652	CCDS55171.1	ZC3HAV1	GENCODE	3182	chr7	-	138745083	138794465		GAGGGCCAGAGTAAGTGTTCTGAAGCAGCTGTTTGCTGACAGATGCTTGAGATGTTCATG	56829	Hs.133512	GO:0009615|GO:0071360|GO:0032481|GO:0050691|GO:0005634|GO:0005737|GO:0003723|GO:0008270|GO:0005515|GO:0003950	zinc finger CCCH-type, antiviral 1 [Source:HGNC Symbol;Acc:23721]	5	65.9789	2.33322	5.73765
ASHGA5P051640	-10.5657	-3.40131	10.5657	down	protein_coding	NM_001146106	CCDS54633.1	PARP9	RefSeq	6801	chr3	-	122250619	122283194		AGAGTTGGCTTTCAAAGAATGTACTCGACACCTTGCGGTAGGTGTCAATGCCTCATCATT	83666	Hs.518200	GO:0003950|GO:0005515|GO:0005634|GO:0005634|GO:0005737|GO:0005829|GO:0016477|GO:0060330	poly [ADP-ribose] polymerase 9 isoform c	8.52201	131.265	3.3468	6.74811
ASHGA5P044787	-10.5403	-3.39784	10.5403	down	protein_coding	NM_020130	CCDS6115.1	C8orf4	RefSeq	1841	chr8	+	40010986	40012827		TTAGAGTCTGAGTGATGACCAAGATTCTGTGTGTTACTACTGTTTGTTTAATAGGAACAA	56892	Hs.591849	GO:0006915	uncharacterized protein C8orf4	16.4012	259.385	4.3754	7.77324
ASHGA5P002030	-10.4516	-3.38565	10.4516	down	protein_coding	NM_002880	CCDS2612.1	RAF1	RefSeq	3291	chr3	-	12625099	12705700		AAGAACAGTGGTCAATGTGCGAAATGGAATGAGCTTGCATGACTGCCTTATGAAAGCACT	5894	Hs.159130	GO:0000165|GO:0000186|GO:0001666|GO:0004672|GO:0004674|GO:0004709|GO:0005515|GO:0005524|GO:0005634|GO:0005737|GO:0005741|GO:0005829|GO:0005886|GO:0006468|GO:0006915|GO:0007010|GO:0007165|GO:0007173|GO:0007190|GO:0007264|GO:0007265|GO:0007268|GO:0007411|GO:0007507|GO:0007596|GO:0008283|GO:0008285|GO:0008286|GO:0008543|GO:0017016|GO:0030168|GO:0031143|GO:0031333|GO:0031434|GO:0033138|GO:0035023|GO:…	RAF proto-oncogene serine/threonine-protein kinase	19.2682	307.549	4.62987	8.01553
ASHGA5P006731	-10.3892	-3.37701	10.3892	down	protein_coding	NM_173505	CCDS11879.1	ANKRD29	RefSeq	2291	chr18	-	21179977	21242849		TATTTTGAAGAATGGGACATCAGCGCTCCATGCAGCAGTGCTCAGTGGAAACATTAAAAC	147463	Hs.374774		ankyrin repeat domain-containing protein 29	50.1758	838.898	6.11827	9.49528
ASHGA5P050132	-10.238	-3.35586	10.238	down	protein_coding	NM_004335	CCDS12358.1	BST2	RefSeq	983	chr19	-	17513754	17516384		CATGGAAGACGGGGATAAGCGCTGTAAGCTTCTGCTGGGGATAGGAATTCTGGTGCTCCT	684	Hs.118110	GO:0002737|GO:0004871|GO:0005515|GO:0005737|GO:0005770|GO:0005794|GO:0005886|GO:0005887|GO:0006959|GO:0007165|GO:0007267|GO:0007275|GO:0008191|GO:0008283|GO:0009615|GO:0009986|GO:0016324|GO:0030308|GO:0030336|GO:0031225|GO:0032956|GO:0034341|GO:0035455|GO:0035456|GO:0042113|GO:0042803|GO:0043123|GO:0044459|GO:0045071|GO:0045087|GO:0045121|GO:0051607|GO:1901253	bone marrow stromal antigen 2	130.555	2298.58	7.58894	10.9448
ASHGA5P008358	-10.1318	-3.34081	10.1318	down	protein_coding	NM_016817	CCDS31906.1	OAS2	RefSeq	3539	chr12	+	113416273	113449528		GAAAGTGCCGACAATGCAGACACCAGGAAGTTGTGGAGCTAGGATCCATCCTATTGTCAA	4939	Hs.414332	GO:0001730|GO:0001730|GO:0003725|GO:0003725|GO:0005524|GO:0005634|GO:0005737|GO:0005739|GO:0005783|GO:0005829|GO:0006139|GO:0006164|GO:0006401|GO:0006486|GO:0008270|GO:0009615|GO:0016020|GO:0018377|GO:0019221|GO:0043231|GO:0046872|GO:0048471|GO:0060333|GO:0060337	2'-5'-oligoadenylate synthase 2 isoform 1	11.6464	173.551	3.83365	7.17447
ASHGA5P011521	-10.121	-3.33928	10.121	down	protein_coding	NM_020799	CCDS7391.1	STAMBPL1	RefSeq	2094	chr10	+	90639943	90683259		AATTTATAACCTTATTTGTAGAAAAGCTTCCTAACCATCGAGATTACCAGCAATGTGCAG	57559	Hs.16229	GO:0005515|GO:0006508|GO:0008237|GO:0046872	AMSH-like protease	60.3462	985.808	6.40079	9.74007
ASHGA5P010959	-10.1145	-3.33835	10.1145	down	protein_coding	NM_004428	CCDS1091.1	EFNA1	RefSeq	1590	chr1	+	155100348	155107386		GGCAAAATCACTCACAGTCCTCAGGCCCATGACAATCCACAGGAGAAGAGACTTGCAGCA	1942	Hs.516664	GO:0000122|GO:0000187|GO:0001525|GO:0003180|GO:0003183|GO:0003199|GO:0005102|GO:0005515|GO:0005576|GO:0005887|GO:0007267|GO:0010719|GO:0014028|GO:0016477|GO:0030182|GO:0033628|GO:0034446|GO:0043535|GO:0045765|GO:0046658|GO:0046875|GO:0048013|GO:0050730|GO:0050731|GO:0050770|GO:0061002	ephrin-A1 isoform a precursor	105.362	1791.94	7.25504	10.5934
ASHGA5P012253	-10.0923	-3.33519	10.0923	down	protein_coding	NM_018438	CCDS133.1	FBXO6	RefSeq	1565	chr1	+	11724149	11734409		TTAAGGACTGGTTTGCTGCCAGAGCCGACTGTGGCTGCACCTACCAACTCAAAGTGCAGC	26270	Hs.464419	GO:0000077|GO:0001948|GO:0004842|GO:0005515|GO:0005737|GO:0006281|GO:0006508|GO:0006516|GO:0006986|GO:0019005|GO:0030246|GO:0030433|GO:0031146	F-box only protein 6	43.4657	701.869	5.90083	9.23601
ASHGA5P003396	-10.061	-3.3307	10.061	down	protein_coding	NM_006329	CCDS9898.1	FBLN5	RefSeq	2637	chr14	-	92335754	92414046		ATATTGGCTTCTGGAAGGCCAGTGCTTAGACATTGATGAATGTCGCTATGGTTACTGCCA	10516	Hs.332708	GO:0005178|GO:0005509|GO:0005515|GO:0005578|GO:0005615|GO:0005737|GO:0007160|GO:0008022|GO:0031012|GO:0034394|GO:0048251|GO:0071953|GO:2000121	fibulin-5 precursor	5	62.7818	2.33322	5.66392
ASHGA5P032060	-10.0546	-3.32979	10.0546	down	protein_coding	NM_006761	CCDS11001.1	YWHAE	RefSeq	1827	chr17	-	1247833	1303556	NR_024058	AGGACGTGGAAGACGAAAATCAGTGAGACATAAGCCAACAAGAGAAACCATCTCTGACCA	7531	Hs.513851	GO:0000086|GO:0000278|GO:0001764|GO:0005515|GO:0005739|GO:0005829|GO:0005871|GO:0006605|GO:0006915|GO:0008624|GO:0019048|GO:0019899|GO:0019904|GO:0021766|GO:0021987|GO:0033267|GO:0035308|GO:0035329|GO:0035556|GO:0042470|GO:0042826|GO:0048011|GO:0050815|GO:0051219	14-3-3 protein epsilon	424.608	7772.93	9.38885	12.7186
ASHGA5P015460	-10.0367	-3.32721	10.0367	down	protein_coding	NM_001012512	CCDS45877.1	GRP	RefSeq	842	chr18	+	56887399	56898002	NM_002091	AGCAACTTCAAAGATGTAGGTTCAAAAGGCAAAGGTTCTCAACGTGAAGGAAGGAACCCC	2922	Hs.153444	GO:0005102|GO:0005184|GO:0005576|GO:0005615|GO:0007165|GO:0007218	gastrin-releasing peptide isoform 2 preproprotein	1231.79	21991.8	10.9693	14.2965
ASHGA5P012329	-9.99746	-3.32156	9.99746	down	protein_coding	NM_032812	CCDS7132.1	PLXDC2	RefSeq	2594	chr10	+	20105371	20569115		TCAGATCGAGGAGGATACAGACCACAATTACTATATATCTCGAATATATGGTCCATCTGA	84898	Hs.658134	GO:0005515|GO:0016021	plexin domain-containing protein 2 precursor	29.8872	468.232	5.31671	8.63827
ASHGA5P002826	-9.9674	-3.31722	9.9674	down	protein_coding	NM_198086	CCDS9582.1	AJUBA	RefSeq	3263	chr14	-	23440409	23446432	NM_032876	ACTTTGAGTGCTACCACTGTGAGGACTGCCGGATGCAGCTGAGTGATGAGGAAGGCTGCT	84962	Hs.655832	GO:0000122|GO:0000932|GO:0001666|GO:0003682|GO:0003714|GO:0005515|GO:0005634|GO:0005667|GO:0005815|GO:0005829|GO:0005911|GO:0005925|GO:0006351|GO:0007049|GO:0008270|GO:0016339|GO:0030027|GO:0030032|GO:0030334|GO:0031328|GO:0031334|GO:0033673|GO:0034613|GO:0035195|GO:0035313|GO:0035331|GO:0043087|GO:0043123|GO:0043406|GO:0045294|GO:0046474|GO:0048041|GO:0051015|GO:1900037|GO:2000637	LIM domain-containing protein ajuba isoform 2	47.4004	759.926	6.03404	9.35125
ASHGA5P007885	-9.93611	-3.31268	9.93611	down	protein_coding	NM_001040708	CCDS43749.1	HEY1	RefSeq	2331	chr8	-	80676244	80680098	ENST00000354724	AGTGCTTTTGAGAAGCAGGTAATGGAGCAAGGATCTGCTAAGCTAGAAAAAGCCGAGATC	23462	Hs.234434	GO:0000122|GO:0000122|GO:0000983|GO:0000988|GO:0001525|GO:0001570|GO:0002076|GO:0003184|GO:0003190|GO:0003198|GO:0003199|GO:0003203|GO:0003208|GO:0003222|GO:0003700|GO:0005515|GO:0005634|GO:0005737|GO:0007219|GO:0007219|GO:0008134|GO:0009948|GO:0035912|GO:0035939|GO:0036304|GO:0045669|GO:0045746|GO:0045892|GO:0045944|GO:0046983|GO:0060317|GO:0060347|GO:0060411|GO:0060412|GO:0060716|GO:0060842|GO:…	hairy/enhancer-of-split related with YRPW motif protein 1 isoform b	5	61.9667	2.33322	5.6459
ASHGA5P054872	-9.93274	-3.31219	9.93274	down	protein_coding	NM_024098	CCDS7993.1	CCDC86	RefSeq	2022	chr11	+	60609428	60618561		TGCGCAGGGGTGTGGAAACTTACCGGCTGAGCCATGGATACACCGTTAAGGCGCAGCCGA	79080	Hs.4253	GO:0005634|GO:0005730|GO:0019048	coiled-coil domain-containing protein 86	6.11693	87.6555	2.8409	6.15309
ASHGA5P011401	-9.86666	-3.30256	9.86666	down	protein_coding	NM_015888	CCDS612.1	HOOK1	RefSeq	5865	chr1	+	60280532	60342050		ACAAGGTTCCAAGTCTGAAGGCGAAAGTTCCAGCAAATTAAAGCAGAAGTTGGAAGCTCA	51361	Hs.378836	GO:0000226|GO:0003779|GO:0005515|GO:0005874|GO:0007032|GO:0007040|GO:0007275|GO:0007286|GO:0008017|GO:0008333|GO:0015031|GO:0030897|GO:0042802|GO:0045022|GO:0070695	protein Hook homolog 1	12.6881	184.413	3.96539	7.26795
ASHGA5P042016	-9.83231	-3.29753	9.83231	down	protein_coding	ENST00000398153	CCDS43503.1	HDDC2	GENCODE	1615	chr6	-	125596495	125623282		ATCGTTGGGGACATAGCACCAGCAGATAACATCCCCAAAGAAGAAAAACATAGGCGAGAA	51020	Hs.32826	GO:0005739|GO:0046872|GO:0003824|GO:0008081	HD domain containing 2 [Source:HGNC Symbol;Acc:21078]	283.259	5129.1	8.78871	12.0862
ASHGA5P014171	-9.83131	-3.29738	9.83131	down	protein_coding	NM_005134	CCDS42413.1	PPP4R1	RefSeq	3929	chr18	-	9546788	9614605	NM_001042388	TGCTGTTGAGAATATGGACTCCACTCTTCACTATATTCACAGCGATTCAGACTTGAGCAA	9989	Hs.731445	GO:0004721|GO:0005515|GO:0006468|GO:0007165|GO:0030289|GO:0030362	serine/threonine-protein phosphatase 4 regulatory subunit 1 isoform b	37.9899	592.165	5.68786	8.98524
ASHGA5P050114	-9.75398	-3.28599	9.75398	down	protein_coding	NM_017722	CCDS12293.1	TRMT1	RefSeq	2282	chr19	-	13215713	13227463	NM_001142554	CCCGAACCAGGCTTGGCGGGCGGAGGCGCCAGCGGATGTCTCATGCAAGGATCGTCTCTG	55621	Hs.515169	GO:0003723|GO:0004809|GO:0008270	tRNA (guanine(26)-N(2))-dimethyltransferase isoform 1	5	60.7555	2.33322	5.61921
ASHGA5P020421	-9.74867	-3.28521	9.74867	down	protein_coding	NM_001168316	CCDS54842.1	UGT3A2	RefSeq	2283	chr5	-	36035118	36067023		CTCAGAGGCTGCCAAAATCCTGACAATATCTACAGTAGATTTTAAAAAGGAAGAAAAATC	167127	Hs.348941	GO:0015020|GO:0016021	UDP-glucuronosyltransferase 3A2 isoform 2 precursor	30.301	462.382	5.33628	8.62149
ASHGA5P043440	-9.74484	-3.28464	9.74484	down	protein_coding	NM_001103176	CCDS43684.1	CNPY1	RefSeq	2234	chr7	-	155293952	155326539		TATCCTCACTTATCGCCCAGGAGACACACTATCTAGCTGACAAGCTGTGCAGTGAAAAAT	285888	Hs.146751		protein canopy homolog 1	540.825	9460.91	9.74955	13.0342
ASHGA5P009064	-9.72373	-3.28151	9.72373	down	protein_coding	NM_177536	CCDS10637.1	SULT1A1	RefSeq	1291	chr16	-	28616907	28634907		AAACAGAAATTCTGGAACACCTATATGGTGGTCTATGTTGCCCGCAACGCAAAGGATGTG	6817	Hs.567342	GO:0004062|GO:0004062|GO:0005829|GO:0006584|GO:0006805|GO:0006805|GO:0008146|GO:0008210|GO:0009308|GO:0009812|GO:0044281|GO:0047894|GO:0050294|GO:0050427|GO:0051923	sulfotransferase 1A1 isoform b	13.5725	196.801	4.07888	7.36039
ASHGA5P000642	-9.7117	-3.27972	9.7117	down	protein_coding	NM_020439	CCDS1486.1	CAMK1G	RefSeq	2507	chr1	+	209757044	209787284		AAAGGCCAACAAAAAACAGAACTTCAAGTCGGAGGTCATGGTACCAGTTAAAGCCAGTGG	57172	Hs.199068	GO:0000139|GO:0004683|GO:0005516|GO:0005524|GO:0005886|GO:0005954|GO:0043005	calcium/calmodulin-dependent protein kinase type 1G	47.1418	736.642	6.02505	9.30478
ASHGA5P041982	-9.69967	-3.27794	9.69967	down	protein_coding	NM_153047	CCDS5095.1	FYN	RefSeq	3023	chr6	-	111981534	112041265		ATTGCATCGAGTTGTACCCCACAAACTTCTGGATTGGCTAAAGATGCTTGGGAAGTTGCA	2534	Hs.390567	GO:0001764|GO:0001948|GO:0004713|GO:0004713|GO:0004715|GO:0005515|GO:0005524|GO:0005739|GO:0005768|GO:0005829|GO:0005886|GO:0006468|GO:0006816|GO:0007243|GO:0007411|GO:0007596|GO:0007612|GO:0007631|GO:0008360|GO:0010629|GO:0015631|GO:0016032|GO:0018108|GO:0019048|GO:0030168|GO:0030900|GO:0031295|GO:0042177|GO:0042493|GO:0042608|GO:0042609|GO:0042610|GO:0043548|GO:0044325|GO:0045471|GO:0046777|GO:…	tyrosine-protein kinase Fyn isoform b	43.5112	676.935	5.90214	9.18008
ASHGA5P013695	-9.62676	-3.26705	9.62676	down	protein_coding	NM_001164104	CCDS54541.1	MOV10L1	RefSeq	3828	chr22	+	50528434	50600116	NM_001164106, NM_018995	CATTTCGACCGACCCCTGTTTTGGTGCTTTGCTGGAATACAGTATTACAAACGGTGTTTA	54456	Hs.62880	GO:0000287|GO:0003723|GO:0004004|GO:0005524|GO:0005622|GO:0007275|GO:0007281|GO:0007283	putative helicase Mov10l1 isoform 2	32.394	490.093	5.44076	8.70782
ASHGA5P049594	-9.53958	-3.25393	9.53958	down	protein_coding	NM_031934	CCDS11240.1	RAB34	RefSeq	1785	chr17	-	27041298	27044908	NM_001144942, NM_001256276, NM_001256277, NM_001256281	GCCTTCTCAGGGCGCCCTGCAAGGCCGCAGGCAGGATGAACATTCTGGCACCCGTGCGGA	83871	Hs.301853	GO:0005525|GO:0005794|GO:0007264|GO:0015031	ras-related protein Rab-34 isoform 1	33.259	500.069	5.48378	8.7377
ASHGA5P042571	-9.5225	-3.25134	9.5225	down	protein_coding	NM_138408	CCDS5087.1	GTF3C6	RefSeq	957	chr6	+	111279762	111289091		TCTGTTTTTATGGAAACTCAAATGCTGCCTTAGAAATCACTCCTAGATGAAATGTTTCTC	112495	Hs.418520	GO:0000127|GO:0003677|GO:0005515|GO:0006351|GO:0006383|GO:0042791|GO:0042797	general transcription factor 3C polypeptide 6	1485.41	25795.9	11.2543	14.5056
ASHGA5P055115	-9.49629	-3.24736	9.49629	down	protein_coding	NM_001191016		CASP12	RefSeq	1688	chr11	-	104756444	104769397	NR_034061, NR_034063, NR_034070	TTTCAACAACCGTAACTGCCAGAGTCTGAAAGACAAACCCAAGGTCATCATCATGCAAGC	100506742	Hs.476989	GO:0004197|GO:0005622|GO:0006508|GO:0006915|GO:0042981	inactive caspase-12	31.1668	464.419	5.38104	8.62841
ASHGA5P008944	-9.4937	-3.24697	9.4937	down	protein_coding	NM_032978	CCDS11908.1	DTNA	RefSeq	4579	chr18	+	32290195	32448778	NM_001198941	GTTGGTGCATTTAACTACAAAACCAGAATGATTGAAGATAGTGGGAAAAGAGGAAATACC	1837	Hs.643454	GO:0005509|GO:0005515|GO:0005737|GO:0005886|GO:0006941|GO:0007165|GO:0007268|GO:0007274|GO:0008270|GO:0030054|GO:0043234|GO:0045202	dystrobrevin alpha isoform 4	11.9394	167.247	3.86944	7.11641
ASHGA5P055740	-9.4931	-3.24688	9.4931	down	protein_coding	NM_152704	CCDS53859.1	FAM123A	RefSeq	3198	chr13	-	25742671	25745857		AAAGCTTTGACTCTCTTACAGGCTGTGGAGATATTATTGCAGACCAAGAGGAAGAGGCAG	219287	Hs.528335	GO:0005515|GO:0005546|GO:0005886|GO:0007398|GO:0016055|GO:0090090	APC membrane recruitment protein 2 isoform 1	5	59.1156	2.33322	5.5801
ASHGA5P002573	-9.49002	-3.24641	9.49002	down	protein_coding	NM_005504	CCDS44845.1	BCAT1	RefSeq	9682	chr12	-	24962957	25102393	NM_001178091	AACAATGAAGGATTGCAGTAACGGATGCTCCGCAGAGTGTACCGGAGAAGGAGGATCAAA	586	Hs.438993	GO:0000082|GO:0004084|GO:0005829|GO:0008283|GO:0009082|GO:0009083|GO:0034641|GO:0044281|GO:0052654|GO:0052655|GO:0052656	branched-chain-amino-acid aminotransferase, cytosolic isoform 1	23.7852	350.731	4.96271	8.20912
ASHGA5P014409	-9.43521	-3.23805	9.43521	down	protein_coding	ENST00000407997	CCDS13984.1	APOBEC3G	GENCODE	1834	chr22	+	39473009	39483748		ATGCAACCAGGCTCCACATAAACACGGTTTCCTTGAAGGCCGCCATGCAGAGCTGTGCTT	60489	Hs.660143	GO:0045087|GO:0009615|GO:0016032|GO:0044419|GO:0045071|GO:0002230|GO:0010529|GO:0009972|GO:0070383|GO:0045869|GO:0016553|GO:0048525|GO:0005737|GO:0005829|GO:0005739|GO:0030895|GO:0003723|GO:0008270|GO:0003824|GO:0042803|GO:0016814|GO:0004126	apolipoprotein B mRNA editing enzyme, catalytic polypeptide-like 3G [Source:HGNC Symbol;Acc:17357]	46.6806	707.687	6.01068	9.24873
ASHGA5P035084	-9.43498	-3.23802	9.43498	down	protein_coding	NM_001111101	CCDS46311.1	CNRIP1	RefSeq	1312	chr2	-	68511302	68547183		GAATGTGAAGAATAAGCACATTCTTCAATGTGTGCCATCATGAGGAACAAATGTTCTTTT	25927	Hs.212885		CB1 cannabinoid receptor-interacting protein 1 isoform CRIP1b	18.2502	260.725	4.54315	7.78117
ASHGA5P017595	-9.39434	-3.23179	9.39434	down	protein_coding	NM_005808	CCDS33735.1	CTDSPL	RefSeq	4422	chr3	+	37903668	38025960		GCTTCAGAAGCCACCAGCTAAGTACCTTCTTCCAGAGGTGACGGTGCTTGACTATGGAAA	10217	Hs.475963	GO:0003674|GO:0004721|GO:0005575|GO:0005634|GO:0008150|GO:0046872	CTD small phosphatase-like protein isoform 2	19.255	276.035	4.62871	7.8605
ASHGA5P012254	-9.34886	-3.22479	9.34886	down	protein_coding	NM_006743	CCDS14301.1	RBM3	RefSeq	4432	chrX	+	48432740	48439553		TGAACGGAGAGTCTCTGGATGGTCGTCAGATCCGTGTGGATCATGCAGGCAAGTCTGCTC	5935	Hs.301404	GO:0000166|GO:0003723|GO:0005634|GO:0005737|GO:0006396|GO:0006412|GO:0006417|GO:0009409|GO:0015934|GO:0030425|GO:0035196|GO:0043023|GO:0045727	putative RNA-binding protein 3	485.759	8225.72	9.58847	12.8133
ASHGA5P046978	-9.32598	-3.22126	9.32598	down	protein_coding	NM_005271	CCDS7382.1	GLUD1	RefSeq	3486	chr10	-	88809958	88854776	NM_012084	TTCAAGATGGTGGAGGGCTTCTTCGATCGCGGCGCCAGCATCGTGGAGGACAAGCTGGTG	2746	Hs.500409	GO:0004352|GO:0004353|GO:0004353|GO:0005515|GO:0005524|GO:0005525|GO:0005737|GO:0005739|GO:0005759|GO:0006537|GO:0006538|GO:0008652|GO:0032024|GO:0034641|GO:0042802|GO:0043531|GO:0044281|GO:0070403|GO:0070728	glutamate dehydrogenase 1, mitochondrial precursor	5	58.0894	2.33322	5.55448
ASHGA5P046543	-9.325	-3.2211	9.325	down	protein_coding	NM_175698	CCDS14344.1	SSX2	RefSeq	1322	chrX	+	52780307	52790617	ENST00000311798, ENST00000347757, NM_001034832, NM_001040612, NM_003147, NM_021014, NR_028366	TCTGAGTGTTTAATTTCAGATTTTTTCCTCTGCATTTACACACACACGCACACAAACCAC	6757	Hs.289105		protein SSX2 isoform b	63.3712	961.599	6.47905	9.70015
ASHGA5P009983	-9.29611	-3.21663	9.29611	down	protein_coding	ENST00000358432	CCDS169.1	EPHA2	GENCODE	3964	chr1	-	16450831	16482582		TAGAGGGCGTCATCTCCAAATACAAGCCCATGATGATCATCACTGAGTACATGGAGAATG	1969	Hs.171596	GO:0007275|GO:0006915|GO:0001501|GO:0060444|GO:0001525|GO:0007169|GO:0007155|GO:0030182|GO:0006468|GO:0001649|GO:0043491|GO:0030216|GO:0090004|GO:0060326|GO:0030316|GO:0033598|GO:0048013|GO:0070309|GO:0001570|GO:0046849|GO:0045765|GO:0051898|GO:0021915|GO:0032863|GO:0070848|GO:0033628|GO:0035121|GO:0070372|GO:0048320|GO:0010591|GO:0014028|GO:0043535|GO:0060035|GO:0048570|GO:0001568|GO:0005886|GO:…	EPH receptor A2 [Source:HGNC Symbol;Acc:3386]	50.3204	755.531	6.12272	9.33935
ASHGA5P004858	-9.26846	-3.21233	9.26846	down	protein_coding	ENST00000298292	CCDS9691.2	DNAAF2	GENCODE	2963	chr14	-	50091891	50101948		GAGTGGTATTATGGTGTAAACAACGATTCTTTGGAGGAAAGGTTATTTGTCAATGAAGAA	55172	Hs.231761	GO:0032526|GO:0060285|GO:0070286|GO:0060286|GO:0042221|GO:0005737|GO:0005515	dynein, axonemal, assembly factor 2 [Source:HGNC Symbol;Acc:20188]	32.4568	474.352	5.44422	8.65655
ASHGA5P027284	-9.23998	-3.20789	9.23998	down	protein_coding	NM_002702	CCDS31803.1	POU6F1	RefSeq	4715	chr12	-	51580718	51591950	NR_026893	TGGATGAGGATGGGATCAACTTAGAAGAGATCCGGGAGTTTGCCAAGAACTTTAAGATCC	5463	Hs.555886	GO:0003700|GO:0006351|GO:0007420|GO:0007507|GO:0007517|GO:0031965|GO:0043231|GO:0043565	POU domain, class 6, transcription factor 1	5	57.5177	2.33322	5.54111
ASHGA5P037497	-9.22769	-3.20597	9.22769	down	protein_coding	NM_001001570	CCDS33567.1	PDE9A	RefSeq	1944	chr21	+	44073861	44195618		TATACATCACTCCGTAACTTGTTGTTTTTACCTAGTAAGGAGTCATGGGCGTCCCACCAG	5152	Hs.473927	GO:0004114|GO:0005515|GO:0005783|GO:0005794|GO:0005829|GO:0005829|GO:0007165|GO:0007596|GO:0032587|GO:0046872|GO:0047555|GO:0048471	high affinity cGMP-specific 3',5'-cyclic phosphodiesterase 9A isoform e	16.8143	234.393	4.4135	7.61947
ASHGA5P030663	-9.20555	-3.2025	9.20555	down	protein_coding	NM_173469	CCDS10286.1	UBE2Q2	RefSeq	3109	chr15	+	76135621	76193388		TTCCTGGCGTCCATCTTCGACAAGAACCACGAGCGATTCCGCATCGTCAGTTGGAAGCTG	92912	Hs.740413	GO:0004842|GO:0005524|GO:0005737|GO:0070936	ubiquitin-conjugating enzyme E2 Q2 isoform 1	5	57.3426	2.33322	5.53572
ASHGA5P049957	-9.18414	-3.19914	9.18414	down	protein_coding	ENST00000355285	CCDS11849.1	APCDD1	GENCODE	2562	chr18	+	10454624	10488698		AGAGAAGAGAGCCACGTCCTACCAGATGCCCTTGGTCCAGTGTGCCTCCTCTTCGCCGAG	147495	Hs.293274	GO:0016055|GO:0001942|GO:0030178|GO:0005887|GO:0017147	adenomatosis polyposis coli down-regulated 1 [Source:HGNC Symbol;Acc:15718]	408.195	6981.76	9.3404	12.5395
ASHGA5P052740	-9.18195	-3.1988	9.18195	down	protein_coding	NM_001033756	CCDS47432.1	VEGFA	RefSeq	3488	chr6	+	43737945	43754223	NM_001025366, NM_001025367, NM_001025368, NM_001171624	CAAAAACACAGACTCGCGTTGCAAGGCGAGGCAGCTTGAGTTAAACGAACGTACTTGCAG	7422	Hs.73793	GO:0000122|GO:0001525|GO:0001541|GO:0001569|GO:0001570|GO:0001666|GO:0001701|GO:0001822|GO:0001934|GO:0001938|GO:0001938|GO:0001968|GO:0002042|GO:0002052|GO:0002053|GO:0002092|GO:0002575|GO:0002576|GO:0002687|GO:0003007|GO:0003151|GO:0003169|GO:0005125|GO:0005125|GO:0005161|GO:0005172|GO:0005515|GO:0005576|GO:0005578|GO:0005615|GO:0005615|GO:0005737|GO:0006357|GO:0007399|GO:0007498|GO:0007595|GO:…	vascular endothelial growth factor A isoform g	5	57.157	2.33322	5.53202
ASHGA5P010415	-9.15006	-3.19378	9.15006	down	protein_coding	NM_015696	CCDS569.1	GPX7	RefSeq	1246	chr1	+	53068042	53074723		AGTACCTGGCCCAGACTTCTGGGAAGGAGCCCACCTGGAACTTCTGGAAGTACCTAGTAG	2882	Hs.43728	GO:0004602|GO:0005576|GO:0006979	glutathione peroxidase 7 precursor	98.4055	1502.23	7.14751	10.3413
ASHGA5P041132	-9.14899	-3.19361	9.14899	down	protein_coding	NM_001098728	CCDS43325.1	GTF2H2C	RefSeq	2106	chr5	+	68856050	68888729	NM_001515, NR_033417	AAGTTAAGTCTGAATGTAAATTCAGTGTAAGATGAAAATTTATCAATACTTATGAAATTA	728340	Hs.422901		general transcription factor IIH subunit 2-like protein	5	56.9977	2.33322	5.52683
ASHGA5P004328	-9.12094	-3.18918	9.12094	down	protein_coding	NM_002265	CCDS11513.1	KPNB1	RefSeq	4205	chr17	+	45727274	45761004		AATGTCTGTGATGAGGAAATGGATTTGGCCATTGAAGCTTCAGAGGCAGCAGAACAAGGA	3837	Hs.532793	GO:0000060|GO:0005515|GO:0005643|GO:0005654|GO:0005737|GO:0005829|GO:0006309|GO:0006606|GO:0006607|GO:0006610|GO:0006915|GO:0006921|GO:0008139|GO:0008270|GO:0008565|GO:0016032|GO:0019048|GO:0019058|GO:0019221|GO:0019904|GO:0031965	importin subunit beta-1	38.3115	555.379	5.70146	8.89065
ASHGA5P004535	-9.10779	-3.1871	9.10779	down	protein_coding	NM_018211	CCDS41345.1	RAVER2	RefSeq	4376	chr1	+	65210777	65298914		AAACGAACAGCTTTTGTTACCTTATTGAATGGGGAACAAGCCCAGAACGCAATTCAGATG	55225	Hs.591443	GO:0000166|GO:0003723|GO:0005634|GO:0005737	ribonucleoprotein PTB-binding 2	8.51622	113.304	3.34579	6.53289
ASHGA5P012557	-9.08154	-3.18294	9.08154	down	protein_coding	NM_001025434	CCDS32471.1	NQO1	RefSeq	2487	chr16	-	69743303	69760533		AACAAAAGAAGCTGGAAGCCGCAGACCTTGTGATATTCCAGAGTAAGAAGGCAGTGCTTT	1728	Hs.406515	GO:0003955|GO:0004128|GO:0005515|GO:0005737|GO:0005829|GO:0006521|GO:0006805|GO:0006809|GO:0006979|GO:0007271|GO:0009636|GO:0034641|GO:0043086|GO:0043525|GO:0044281	NAD(P)H dehydrogenase [quinone] 1 isoform c	177.925	2868.12	8.07745	11.2604
ASHGA5P019103	-9.04526	-3.17716	9.04526	down	protein_coding	NM_001130003	CCDS46859.1	SYNPR	RefSeq	2594	chr3	+	63263913	63602597		CCTGGAATTGCTTTTTGCAATCTTTGCATTTGCAACATGCGGTGGCTATTCTGGAGGCCT	132204	Hs.648668	GO:0005215|GO:0016021|GO:0030054|GO:0030672|GO:0043005	synaptoporin isoform 1	38.4866	553.95	5.70836	8.88552
ASHGA5P015165	-9.03205	-3.17505	9.03205	down	protein_coding	NM_001225	CCDS8327.1	CASP4	RefSeq	1319	chr11	-	104813593	104839325		CCTATGGCAGAAGGCAACCACAGAAAAAAGCCACTTAAGGTGTTGGAATCCCTGGGCAAA	837	Hs.138378	GO:0004197|GO:0005622|GO:0006508|GO:0006915|GO:0006917	caspase-4 isoform alpha precursor	36.7015	525.841	5.63349	8.80854
ASHGA5P006298	-9.00158	-3.17018	9.00158	down	protein_coding	NM_006982	CCDS9028.1	ALX1	RefSeq	1320	chr12	+	85674035	85695561		TTTTGCCAAGGACTGACAGCTACCCACAGATTCAGAACAATTTGTGGGCAGGAAATGCAA	8092	Hs.41683	GO:0000122|GO:0001502|GO:0001843|GO:0003700|GO:0003714|GO:0005515|GO:0005634|GO:0005667|GO:0006366|GO:0007275|GO:0007420|GO:0009952|GO:0014031|GO:0030326|GO:0043565|GO:0045893|GO:0045944|GO:0046982|GO:0048704|GO:0060021	ALX homeobox protein 1	61.1829	892.375	6.42372	9.5939
ASHGA5P008799	-8.99571	-3.16924	8.99571	down	protein_coding	NM_016620	CCDS732.1	ZNF644	RefSeq	2102	chr1	-	91380856	91487065		ACAGCAAGAGGTTTGATTTAATTTTGGATGAGATCGTTCTTGCAGCAAGATGTTAATAAG	84146	Hs.173001	GO:0003677|GO:0005634|GO:0006351|GO:0006355|GO:0008270	zinc finger protein 644 isoform 2	5	56.0396	2.33322	5.50246
ASHGA5P054891	-8.96075	-3.16362	8.96075	down	protein_coding	NM_004265	CCDS8012.1	FADS2	RefSeq	3149	chr11	+	61595712	61634825		GCACCGACAGGTGGCTGGTCATTGACCGCAAGGTTTACAACATCACCAAATGGTCCATCC	9415	Hs.502745	GO:0004768|GO:0005506|GO:0005789|GO:0005887|GO:0006636|GO:0016020|GO:0020037|GO:0022900|GO:0033559|GO:0036109|GO:0043651|GO:0044281	fatty acid desaturase 2	11.3449	150.495	3.79201	6.95563
ASHGA5P054601	-8.92275	-3.15749	8.92275	down	protein_coding	NM_001112704	CCDS44483.1	VAX1	RefSeq	1968	chr10	-	118892800	118897812		GCCGAGAAAAAAGCGCTGGACTGATTTTAAGTGTTTCCCTGTATTTATATTTATAGTATC	11023	Hs.441536	GO:0000122|GO:0000976|GO:0001764|GO:0003700|GO:0005634|GO:0006351|GO:0007406|GO:0007411|GO:0007420|GO:0031490|GO:0043010|GO:0060021	ventral anterior homeobox 1 isoform a	25.4775	354.556	5.07178	8.22927
ASHGA5P010812	-8.85134	-3.1459	8.85134	down	protein_coding	NM_022371	CCDS1329.1	TOR3A	RefSeq	2138	chr1	+	179051111	179065129		GAGACCATAGACAATGGCTTTGGCCACAGCCGTCTTGTGAAGGAAAACCTGATTGACTAC	64222	Hs.584957	GO:0005524|GO:0005788|GO:0051085	torsin-3A precursor	46.67	667.158	6.01011	9.15601
ASHGA5P014640	-8.84066	-3.14415	8.84066	down	protein_coding	NM_001130483	CCDS46291.1	VRK2	RefSeq	1988	chr2	+	58273776	58387055		AAGCAGCTCAGTTTAGGTAGAAGCTTAGGCTATTGATTTGAACCCACTATTTTTTCTAAT	7444	Hs.728198	GO:0004674|GO:0005515|GO:0005524|GO:0005634|GO:0005737|GO:0005789|GO:0006468|GO:0006979|GO:0016021|GO:0019048|GO:0031966|GO:0043408|GO:0046777|GO:2000659	serine/threonine-protein kinase VRK2 isoform 3	5.43457	68.7784	2.65607	5.80023
ASHGA5P006951	-8.81805	-3.14046	8.81805	down	protein_coding	NM_001172221	CCDS53302.1	SCMH1	RefSeq	3245	chr1	-	41492870	41628689	NM_001031694	TGCTCCAGGGGAGTGTTAAAAGGATCAAATGAAAGAAGGGATATGGAATCATTTTGGAAA	22955	Hs.571874	GO:0003677|GO:0003700|GO:0005634|GO:0006338|GO:0006351|GO:0007283|GO:0009653|GO:0009952|GO:0010369|GO:0016458|GO:0045892|GO:0045892	polycomb protein SCMH1 isoform e	16.2003	215.718	4.35687	7.49733
ASHGA5P014304	-8.80777	-3.13878	8.80777	down	protein_coding	NM_001143818	CCDS11989.1	SERPINB2	RefSeq	2180	chr18	+	61554938	61571124		AGGAGAGGAGATTGAAACAATGGAGGATCTTTGTGTGGCAAACACACTCTTTGCCCTCAA	5055	Hs.594481	GO:0004867|GO:0005576|GO:0005615|GO:0005737|GO:0005886|GO:0007596|GO:0010951|GO:0030162|GO:0042730	plasminogen activator inhibitor 2	5	54.9293	2.33322	5.472
ASHGA5P013277	-8.80311	-3.13801	8.80311	down	protein_coding	NM_001164715	CCDS53850.1	ZNF605	RefSeq	6196	chr12	-	133498018	133532892		GTTTTCTTGGGTTTTCAAATTCTCAAACCTGATGCAATGTTCAAACTGGAACAACAAGAT	100289635	Hs.29698	GO:0003677|GO:0005634|GO:0006351|GO:0006355|GO:0008270	zinc finger protein 605 isoform 2	5	54.9038	2.33322	5.47123
ASHGA5P008453	-8.77334	-3.13313	8.77334	down	protein_coding	NM_006369	CCDS533.1	LRRC41	RefSeq	2960	chr1	-	46744071	46769038		TCAGCTGGACATCAGTTCCAACTGCATCAAGCCAGATGGGCTTCTGGAGTTCGCCAAGCG	10489	Hs.144941	GO:0016567	leucine-rich repeat-containing protein 41	70.3428	1005.66	6.63526	9.76839
ASHGA5P006489	-8.76904	-3.13242	8.76904	down	protein_coding	NM_145024	CCDS10755.1	CES5A	RefSeq	2135	chr16	-	55880065	55909282		TATCACAGAGAAGGAGCCACGGAGGAGGAGAAGTTACTGAGCCGGAAGATGATGAAATAC	221223	Hs.350800	GO:0004091|GO:0005576|GO:0050253|GO:0080030|GO:0080031|GO:0080032	carboxylesterase 5A isoform 2 precursor	14.8935	196.467	4.22535	7.35776
ASHGA5P053560	-8.74031	-3.12768	8.74031	down	protein_coding	NM_002467	CCDS6359.2	MYC	RefSeq	2379	chr8	+	128748314	128753680		TGGCAAAAGGTCAGAGTCTGGATCACCTTCTGCTGGAGGCCACAGCAAACCTCCTCACAG	4609	Hs.202453	GO:0000122|GO:0000165|GO:0001658|GO:0001783|GO:0001836|GO:0002053|GO:0002904|GO:0003677|GO:0003677|GO:0003690|GO:0003700|GO:0005515|GO:0005634|GO:0005654|GO:0005654|GO:0005730|GO:0005737|GO:0005819|GO:0006006|GO:0006112|GO:0006309|GO:0006338|GO:0006351|GO:0006367|GO:0006879|GO:0006919|GO:0006974|GO:0007050|GO:0007179|GO:0007219|GO:0008134|GO:0008284|GO:0008633|GO:0010332|GO:0010467|GO:0015671|GO:…	myc proto-oncogene protein	422.035	6866.83	9.38175	12.5094
ASHGA5P003417	-8.73836	-3.12736	8.73836	down	protein_coding	NM_006537	CCDS32265.1	USP3	RefSeq	5606	chr15	+	63796709	63886839	NR_046341	GGTCTGTTTGACTTGTTCAAGTGTCCACTGTGGAAGGTATGTGAATGGCCATGCAAAAAA	9960	Hs.458499	GO:0000278|GO:0000790|GO:0004221|GO:0004843|GO:0006281|GO:0006511|GO:0008270|GO:0016578|GO:0031647|GO:0042393	ubiquitin carboxyl-terminal hydrolase 3 isoform 1	26.441	359.29	5.12435	8.25172
ASHGA5P008960	-8.7191	-3.12418	8.7191	down	protein_coding	NM_172087	CCDS11112.1	TNFSF13	RefSeq	2245	chr17	+	7461608	7464925		AAACAGAAGAATGACTCCGATGTGACAGAGGTGATGTGGCAACCAGCTCTTAGGCGTGGG	8741	Hs.54673	GO:0005102|GO:0005125|GO:0005164|GO:0005615|GO:0005654|GO:0005829|GO:0006955|GO:0007165|GO:0008284|GO:0010467|GO:0016020|GO:0016070|GO:0016071|GO:0048298	tumor necrosis factor ligand superfamily member 13 isoform beta proprotein	9.82705	126.054	3.56576	6.68994
ASHGA5P009116	-8.7057	-3.12196	8.7057	down	protein_coding	NM_032050	CCDS13895.1	PATZ1	RefSeq	3674	chr22	-	31721789	31742249		TGTAACCGAGAAGGCCAGAAATGCTCACATCAGGATCCGATTGAGAGCTCTGACTCCTAT	23598	Hs.731398	GO:0003677|GO:0003682|GO:0005634|GO:0006351|GO:0006355|GO:0007283|GO:0008270|GO:0008584|GO:0030217|GO:0045892|GO:0045893	POZ-, AT hook-, and zinc finger-containing protein 1 long A isoform	35.153	483.79	5.56704	8.689
ASHGA5P003221	-8.70196	-3.12134	8.70196	down	protein_coding	ENST00000265437	CCDS5770.1	ST7	GENCODE	2899	chr7	+	116593380	116863961		TCGCAAAAGCTATGATTGACATTTTCTGCTCGGCAGAGTTCAGGGACTGGAATTGCAAGA	7982	Hs.368131	GO:0016021	suppression of tumorigenicity 7 [Source:HGNC Symbol;Acc:11351]	5	54.2445	2.33322	5.45456
ASHGA5P050777	-8.65413	-3.11339	8.65413	down	protein_coding	NM_001098199	CCDS2368.1	GPR1	RefSeq	2326	chr2	-	207040041	207082771	NM_001261452, NM_001261453, NM_001261454, NM_001261455, NM_005279	AGCTCAATAAGTTATTACTTTTCCACAAATCAGTATATGGCTTTTTATGTGGGTCCTCTG	2825	Hs.184907	GO:0004930|GO:0005887|GO:0007186	G-protein coupled receptor 1	10.3804	132.622	3.65054	6.76393
ASHGA5P051199	-8.64404	-3.1117	8.64404	down	protein_coding	ENST00000449653	CCDS46663.1	COMT	GENCODE	2035	chr22	+	19950069	19957498	NM_000754, NM_001135161, NM_001135162	AGTGCTACTGGCTGACAACGTGATCTGCCCAGGTGCGCCAGACTTCCTAGCACACGTGCG	1312	Hs.370408	GO:0044281|GO:0014070|GO:0032496|GO:0042493|GO:0006584|GO:0007565|GO:0007268|GO:0048662|GO:0042420|GO:0007612|GO:0008210|GO:0042135|GO:0045963|GO:0048609|GO:0048265|GO:0050668|GO:0006805|GO:0042136|GO:0032259|GO:0016021|GO:0005886|GO:0005829|GO:0005739|GO:0043231|GO:0005792|GO:0005625|GO:0000287|GO:0016206|GO:0008171	catechol-O-methyltransferase [Source:HGNC Symbol;Acc:2228]	662.75	10434.4	10.0573	13.169
ASHGA5P011162	-8.64351	-3.11162	8.64351	down	protein_coding	NM_153362	CCDS4999.1	PRSS35	RefSeq	2527	chr6	+	84222193	84235421		AGCCTGGCAGGACAAAATTAGAAGATCAAAATGGAAAATATGCTGCTTTGGTTGATATTT	167681	Hs.98381	GO:0004252|GO:0005576|GO:0005739	inactive serine protease 35 precursor	6.95288	87.3527	3.0348	6.14642
ASHGA5P011593	-8.60558	-3.10527	8.60558	down	protein_coding	NM_004089	CCDS14531.1	TSC22D3	RefSeq	1986	chrX	-	106956451	106960291		TCTCTTCTCTGCTTGGAGGGGATGTGGTTTCCGTTAAGCTGGACAACAGTGCCTCCGGAG	1831	Hs.522074	GO:0000122|GO:0003700|GO:0005634|GO:0005737|GO:0006355|GO:0006970|GO:0007589|GO:0043426|GO:0048642	TSC22 domain family protein 3 isoform 2	79.1715	1122.67	6.81643	9.92171
ASHGA5P002298	-8.60038	-3.1044	8.60038	down	protein_coding	NM_002091	CCDS11971.1	GRP	RefSeq	863	chr18	+	56887399	56898002		ACTTCAAAGATGTAGGTTCAAAAGGCAAAGTTGGTAGACTCTCTGCTCCAGGTTCTCAAC	2922	Hs.153444	GO:0005102|GO:0005184|GO:0005576|GO:0005615|GO:0007165|GO:0007218	gastrin-releasing peptide isoform 1 preproprotein	3930.76	60426.8	12.6644	15.7688
ASHGA5P008206	-8.5998	-3.1043	8.5998	down	protein_coding	NM_052890	CCDS12330.2	PGLYRP2	RefSeq	1901	chr19	-	15579456	15590315		CTTCACCGCGACTGTTAAGCCAAGACCTGCCAGGAGTGTCTCTAAGAGATCCAGGAGGGA	114770	Hs.282244	GO:0001519|GO:0005576|GO:0005622|GO:0008270|GO:0008745|GO:0009253|GO:0016019|GO:0016020|GO:0016045|GO:0032689|GO:0032827|GO:0042834|GO:0044117|GO:0045087|GO:0050830	N-acetylmuramoyl-L-alanine amidase precursor	1353.78	20767.8	11.1147	14.219
ASHGA5P052226	-8.5813	-3.1012	8.5813	down	protein_coding	NM_033484	CCDS3939.1	FBXO4	RefSeq	1745	chr5	+	41925355	41935185		GATGGGTTCATCTATGTTGCAAATGCTGAAGCTCATAAAAGTAAGTACTCATATGTACAT	26272	Hs.165575	GO:0000151|GO:0000209|GO:0000723|GO:0004842|GO:0005515|GO:0005737|GO:0006511|GO:0016567|GO:0019005|GO:0031146|GO:0031398|GO:0042803	F-box only protein 4 isoform 2	121.009	1770.21	7.47356	10.5748
ASHGA5P049117	-8.56841	-3.09903	8.56841	down	protein_coding	NM_152374	CCDS395.1	C1orf216	RefSeq	2934	chr1	-	36179476	36184790		CCAGGCCTAAGGGTGTGCCTCCACAAGTGTGCAAGGGTATATGTATATATTTGCAGGCAT	127703	Hs.112023		UPF0500 protein C1orf216	32.6348	441.376	5.45296	8.55198
ASHGA5P005560	-8.56228	-3.098	8.56228	down	protein_coding	NM_003848	CCDS43104.1	SUCLG2	RefSeq	2363	chr3	-	67425140	67705038		TCCGGCTTGAAGGAACCAACGTCCAAGAGGCCCAGAAGATACTCAACAACAGCGGACTCC	8801	Hs.644919	GO:0004776|GO:0005524|GO:0005525|GO:0005759|GO:0006099|GO:0006099|GO:0006104|GO:0044281	succinyl-CoA ligase [GDP-forming] subunit beta, mitochondrial isoform 2 precursor	42.3661	581.076	5.85832	8.95631
ASHGA5P003695	-8.54181	-3.09454	8.54181	down	protein_coding	NM_003013	CCDS34082.1	SFRP2	RefSeq	2005	chr4	-	154701741	154710228		ACCGAGGAAGCTCCAAAGGTATGTGAAGCCTGCAAAAATAAAAATGATGATGACAACGAC	6423	Hs.481022	GO:0001569|GO:0001843|GO:0001944|GO:0001968|GO:0002063|GO:0003151|GO:0003214|GO:0005178|GO:0005615|GO:0005615|GO:0005737|GO:0005886|GO:0007267|GO:0007420|GO:0008284|GO:0008285|GO:0008285|GO:0008406|GO:0008584|GO:0009790|GO:0010577|GO:0010629|GO:0010667|GO:0010719|GO:0017147|GO:0030165|GO:0030178|GO:0030199|GO:0030307|GO:0030308|GO:0030336|GO:0030514|GO:0031012|GO:0031668|GO:0033138|GO:0033630|GO:…	secreted frizzled-related protein 2 precursor	24.4972	326.87	5.01157	8.10611
ASHGA5P048771	-8.53131	-3.09277	8.53131	down	protein_coding	NM_197958	CCDS10236.1	LARP6	RefSeq	577	chr15	-	71143767	71146498	NM_018357	CTGGGCCTTGCGGCGTGAGGACCCCGGCGGCGCCGCAGTCCCGCGAGCCATGGCCCAGTC	55323	Hs.416755	GO:0000166|GO:0003723|GO:0005634|GO:0005730|GO:0005794|GO:0006396|GO:0006417|GO:0030529|GO:0043231	la-related protein 6 isoform 2	5.15749	62.6722	2.56927	5.66204
ASHGA5P004665	-8.50949	-3.08907	8.50949	down	protein_coding	ENST00000295962	CCDS2887.1	ABHD6	GENCODE	2393	chr3	+	58223258	58280461		TACCGAAAGTTGTTTTTGGAAATCGTCAGTGAGAAGTCCAGATACTCTCTCCATCAGAAC	57406	Hs.476454	GO:0060292|GO:0030336|GO:2000124|GO:0016021|GO:0005739|GO:0047372	abhydrolase domain containing 6 [Source:HGNC Symbol;Acc:21398]	407.189	6537.45	9.33698	12.4261
ASHGA5P021818	-8.50885	-3.08896	8.50885	down	protein_coding	NM_001139498	CCDS55512.1	FGF13	RefSeq	2172	chrX	-	137713733	138287185		AAGATGCTTCTAAGGAGCCTCAGCTTAAGGGTATAGTTACCAAGCTATACAGCCGACAAG	2258	Hs.6540	GO:0000165|GO:0001764|GO:0005515|GO:0005634|GO:0005730|GO:0005737|GO:0005874|GO:0005886|GO:0007026|GO:0007165|GO:0007267|GO:0007399|GO:0007612|GO:0007613|GO:0008017|GO:0008083|GO:0014704|GO:0017080|GO:0021766|GO:0021795|GO:0030175|GO:0030295|GO:0030424|GO:0030425|GO:0030426|GO:0043005|GO:0044325|GO:0045200|GO:0045860|GO:0046785|GO:0048487|GO:0048671|GO:0072659	fibroblast growth factor 13 isoform 4	12.314	155.61	3.91802	7.00699
ASHGA5P005698	-8.49838	-3.08719	8.49838	down	protein_coding	NM_014578	CCDS8155.1	RHOD	RefSeq	1150	chr11	+	66824288	66839488		ATCTTTAACCGGTGGTACCCAGAAGTGAATCATTTCTGCAAGAAGGTACCCATCATCGTC	29984	Hs.15114	GO:0003924|GO:0005525|GO:0005829|GO:0005886|GO:0006184|GO:0007264|GO:0007266|GO:0051056	rho-related GTP-binding protein RhoD	24.2844	322.393	4.99797	8.08516
ASHGA5P009194	-8.49027	-3.08581	8.49027	down	protein_coding	NM_032992	CCDS3685.1	CASP6	RefSeq	1394	chr4	-	110609784	110624629		CACCCGGCAGTGTCAACTGTTAGCCACGCAGATGCCGATTGCTTTGTGTGTGTCTTCCTG	839	Hs.654616	GO:0002088|GO:0002525|GO:0004197|GO:0005515|GO:0005634|GO:0005654|GO:0005730|GO:0005737|GO:0005829|GO:0006508|GO:0006915|GO:0006917|GO:0006921|GO:0008234|GO:0009408|GO:0009749|GO:0010039|GO:0010243|GO:0010332|GO:0032355|GO:0033574|GO:0034097|GO:0042542|GO:0043525|GO:0046670	caspase-6 isoform beta	133.371	1938.41	7.62842	10.7142
ASHGA5P004961	-8.47221	-3.08274	8.47221	down	protein_coding	NM_016073	CCDS32314.1	HDGFRP3	RefSeq	2446	chr15	-	83806803	83876770		CAGTGAAGGGACCTAACTACCATAATGAATGCTGCATATTAAGAGAAACCACAAGAAGGT	50810	Hs.513954	GO:0005634|GO:0005730|GO:0005737|GO:0008083|GO:0008283	hepatoma-derived growth factor-related protein 3	136.932	1984.94	7.67021	10.7529
ASHGA5P033627	-8.46359	-3.08127	8.46359	down	protein_coding	NM_002035	CCDS11982.1	KDSR	RefSeq	5198	chr18	-	60994970	61034506		ACAGTTGGGATTATTCGGTTTCACAGCCTACTCTGCATCCAAGTTTGCCATAAGGGGATT	2531	Hs.74050	GO:0000166|GO:0005615|GO:0005783|GO:0005789|GO:0006644|GO:0006665|GO:0006666|GO:0016021|GO:0030148|GO:0044281|GO:0047560	3-ketodihydrosphingosine reductase precursor	436.743	6873.03	9.43338	12.5146
ASHGA5P049413	-8.46224	-3.08104	8.46224	down	protein_coding	NM_002615	CCDS11012.1	SERPINF1	RefSeq	1552	chr17	+	1665258	1680859		TTGTTTGATTCACCAGACTTTAGCAAGATCACAGGCAAACCCATCAAGCTGACTCAGGTG	5176	Hs.532768	GO:0001822|GO:0004867|GO:0005576|GO:0005615|GO:0007275|GO:0007568|GO:0007614|GO:0008283|GO:0010951|GO:0016525|GO:0030162|GO:0031012|GO:0032526|GO:0042470|GO:0050728|GO:0050769|GO:0051384|GO:0060770	pigment epithelium-derived factor precursor	130.567	1890.81	7.58917	10.6702
ASHGA5P009193	-8.45238	-3.07936	8.45238	down	protein_coding	NM_182709	CCDS8109.1	KAT5	RefSeq	2092	chr11	+	65479472	65487077	NM_001206833	TGGCTCTCCAGAGAGAGAGGTGAAACGGAAGGTGGAGGTGGTTTCACCAGCAACTCCAGT	10524	Hs.397010	GO:0000122|GO:0003713|GO:0003713|GO:0004402|GO:0005515|GO:0005634|GO:0005730|GO:0005730|GO:0006302|GO:0006351|GO:0006978|GO:0016573|GO:0019048|GO:0030521|GO:0032703|GO:0032777|GO:0035267|GO:0040008|GO:0045892|GO:0045893|GO:0045893|GO:0046872|GO:0048471|GO:0050681|GO:0070491	histone acetyltransferase KAT5 isoform 3	17.0367	218.047	4.43409	7.51345
ASHGA5P052336	-8.45148	-3.0792	8.45148	down	protein_coding	NM_031952	CCDS4076.1	SPATA9	RefSeq	1243	chr5	-	94994019	95018714		GAGCAAATCTGAATACAGGTATCACTGAACAGAACTTAAGAGTTATCTATTTAATGGCAC	83890	Hs.50499	GO:0007275|GO:0007283|GO:0016021|GO:0030154	spermatogenesis-associated protein 9	5	52.7659	2.33322	5.41242
ASHGA5P052132	-8.41551	-3.07305	8.41551	down	protein_coding	NM_001130689	CCDS3816.1	HMGB2	RefSeq	1454	chr4	-	174252526	174254920		TCGGCCCCGTCAGGTGGACGCGGATCTGTCAACATGGGTAAAGGAGACCCCAACAAGCCG	3148	Hs.434953	GO:0000793|GO:0001938|GO:0003677|GO:0003684|GO:0003690|GO:0003697|GO:0003700|GO:0005515|GO:0005615|GO:0005634|GO:0005654|GO:0005737|GO:0006265|GO:0006288|GO:0006309|GO:0006325|GO:0006334|GO:0006357|GO:0006915|GO:0006921|GO:0007289|GO:0008301|GO:0008584|GO:0019904|GO:0032075|GO:0033151|GO:0042056|GO:0043234|GO:0043388|GO:0044212|GO:0045648|GO:0045654|GO:0045892|GO:0045893|GO:0045944|GO:0048015|GO:…	high mobility group protein B2	271.207	4137.74	8.72306	11.7961
ASHGA5P013692	-8.3983	-3.0701	8.3983	down	protein_coding	NM_001190440	CCDS54095.1	NCOR1	RefSeq	9301	chr17	-	15933407	16097953		ACAAAAGAGATATCTTCTCACAGGTATGAAACACCTAGCGATGCTATTGAGGTGATAAGT	9611	Hs.462323	GO:0000118|GO:0000122|GO:0000122|GO:0000790|GO:0001102|GO:0003682|GO:0003714|GO:0003714|GO:0005515|GO:0005634|GO:0005654|GO:0005876|GO:0006351|GO:0006366|GO:0006367|GO:0007179|GO:0007219|GO:0010467|GO:0016568|GO:0016580|GO:0017053|GO:0042826|GO:0044212|GO:0044255|GO:0044281|GO:0044428|GO:0046329|GO:0051225|GO:0072362|GO:0072368|GO:2000191	nuclear receptor corepressor 1 isoform 3	5	52.4266	2.33322	5.40332
ASHGA5P006030	-8.39159	-3.06894	8.39159	down	protein_coding	NM_021219	CCDS42911.1	JAM2	RefSeq	4357	chr21	+	27011593	27089874	NM_001270408, NR_072999	GAGTACCAAGAGGCTATTTTAGCCTGCAAAACCCCAAAGAAGACTGTTTCCTCCAGATTA	58494	Hs.517227	GO:0005515|GO:0005886|GO:0005887|GO:0005923|GO:0007162|GO:0007596|GO:0016337|GO:0046982|GO:0050900	junctional adhesion molecule B isoform 1 precursor	95.6232	1330.63	7.10441	10.1734
ASHGA5P004641	-8.38306	-3.06748	8.38306	down	protein_coding	NM_005531	CCDS1180.3	IFI16	RefSeq	2750	chr1	+	158979681	159024945		TTCAACTGAGAACCCGAAAACAGTGGCCAAATGTCAGGTAACTCCCAGAAGAAATGTTCT	3428	Hs.380250	GO:0000122|GO:0000122|GO:0001819|GO:0002218|GO:0003690|GO:0005515|GO:0005634|GO:0005654|GO:0005730|GO:0005737|GO:0006351|GO:0006355|GO:0006914|GO:0006954|GO:0008134|GO:0008283|GO:0009615|GO:0010506|GO:0016607|GO:0030097|GO:0030099|GO:0030224|GO:0032731|GO:0042149|GO:0042771|GO:0043392|GO:0045071|GO:0045087|GO:0045824|GO:0045892|GO:0045944|GO:0045944|GO:0051607|GO:0071479|GO:0072332|GO:0097202|GO:…	gamma-interferon-inducible protein 16 isoform 2	38.6811	517.263	5.71748	8.78496
ASHGA5P000805	-8.37871	-3.06673	8.37871	down	protein_coding	NM_001146071	CCDS9441.1	TDRD3	RefSeq	3032	chr13	+	60970590	61148013	NM_001146070, NM_030794	TAGAGAACTGGTTGATGAGAAAGCTCTGAAGCACATAACGGAAATGGGCTTCAGTAAGGA	81550	Hs.525061	GO:0003682|GO:0003713|GO:0005634|GO:0005737|GO:0016568|GO:0035064	tudor domain-containing protein 3 isoform 2	8.19721	100.701	3.28864	6.35537
ASHGA5P055442	-8.29865	-3.05288	8.29865	down	protein_coding	NM_153693	CCDS41792.1	HOXC6	RefSeq	2072	chr12	+	54410641	54424607	NM_004503	GCGCGGCCGCCAGATCTACTCGCGGTACCAGACCCTGGAACTGGAGAAGGAATTTCACTT	3223	Hs.549040	GO:0003700|GO:0003714|GO:0005634|GO:0006351|GO:0006357|GO:0007275|GO:0009952|GO:0043565|GO:0048706	homeobox protein Hox-C6 isoform 2	15.5541	194.171	4.29133	7.34421
ASHGA5P006713	-8.25049	-3.04448	8.25049	down	protein_coding	NM_003461	CCDS5883.1	ZYX	RefSeq	2325	chr7	+	143078359	143088206	NM_001010972	TACAAGTGTGAGGACTGCGGGAAGCCCCTGTCGATTGAGGCAGATGACAATGGCTGCTTC	7791	Hs.490415	GO:0001725|GO:0005515|GO:0005634|GO:0005737|GO:0005886|GO:0005887|GO:0005913|GO:0005925|GO:0007155|GO:0007165|GO:0007267|GO:0008270|GO:0019048	zyxin	258.301	3885.07	8.6535	11.698
ASHGA5P001637	-8.23863	-3.0424	8.23863	down	protein_coding	NM_053024	CCDS3148.1	PFN2	RefSeq	2117	chr3	-	149682690	149688741		ACATACAATGTGGCTGTCGGCAGAGCTGGTAGAGTCTTGGTCTTTGTAATGGGAAAAGAA	5217	Hs.91747	GO:0003779|GO:0005515|GO:0005546|GO:0005737|GO:0008064|GO:0015629|GO:0030036	profilin-2 isoform a	179.546	2632.65	8.09176	11.1342
ASHGA5P012410	-8.23231	-3.0413	8.23231	down	protein_coding	NM_001145153	CCDS47921.1	TMEM71	RefSeq	1973	chr8	-	133722191	133772914		AATGGAAATGAAACCAGGTTGTTGCAAGAGGTCTTCTTTCAGGCAATCCTGCTTGCTGTG	137835	Hs.293842	GO:0016021	transmembrane protein 71 isoform 2	45.8201	606.35	5.97986	9.02116
ASHGA5P010958	-8.2181	-3.03881	8.2181	down	protein_coding	NM_182685	CCDS1092.1	EFNA1	RefSeq	1524	chr1	+	155100348	155107386		TACTACATCTCTCACAGTCCTCAGGCCCATGACAATCCACAGGAGAAGAGACTTGCAGCA	1942	Hs.516664	GO:0000122|GO:0000187|GO:0001525|GO:0003180|GO:0003183|GO:0003199|GO:0005102|GO:0005515|GO:0005576|GO:0005887|GO:0007267|GO:0010719|GO:0014028|GO:0016477|GO:0030182|GO:0033628|GO:0034446|GO:0043535|GO:0045765|GO:0046658|GO:0046875|GO:0048013|GO:0050730|GO:0050731|GO:0050770|GO:0061002	ephrin-A1 isoform b precursor	119.5	1662.85	7.45153	10.4903
ASHGA5P009981	-8.21479	-3.03822	8.21479	down	protein_coding	NM_201441	CCDS31730.1	TEAD4	RefSeq	1669	chr12	+	3068477	3149842		ATCCAGGCCAAGCTAAAGTTTTGGCAAGGAGCTTTGCCAGGCCAAGCCGGAACGTCCCAT	7004	Hs.94865	GO:0001501|GO:0003677|GO:0003700|GO:0005515|GO:0005654|GO:0006357|GO:0006367|GO:0007517|GO:0010467|GO:0035329	transcriptional enhancer factor TEF-3 isoform 2	26.4578	339.797	5.12559	8.16381
ASHGA5P007368	-8.15812	-3.02824	8.15812	down	protein_coding	NM_201444	CCDS8896.1	DGKA	RefSeq	2801	chr12	+	56325811	56347807	NM_001345, NM_201445, NM_201554	TGCAGACGCCCTGTACAATCAAGATCACCCACAAGAACCAGATGCCCATGCTCATGGGCC	1606	Hs.524488	GO:0004143|GO:0005509|GO:0005524|GO:0005622|GO:0005622|GO:0005886|GO:0007205|GO:0007596|GO:0030168|GO:0035556	diacylglycerol kinase alpha	116.093	1604.23	7.40723	10.4355
ASHGA5P007150	-8.15805	-3.02822	8.15805	down	protein_coding	ENST00000328735	CCDS13670.1	BACE2	GENCODE	2824	chr21	+	42539727	42648524		AGGTCATTCCGTATCACAATCCTGCCTCAGAAATTGCAGGTGCTGCAGTGTCTGAAATTT	25825	Hs.529408	GO:0006508|GO:0016486|GO:0006509|GO:0042985|GO:0016021|GO:0005783|GO:0009986|GO:0005794|GO:0005768|GO:0004190	beta-site APP-cleaving enzyme 2 [Source:HGNC Symbol;Acc:934]	99.7729	1352.73	7.16876	10.197
ASHGA5P010762	-8.13898	-3.02485	8.13898	down	protein_coding	ENST00000367324	CCDS30967.1	PKP1	GENCODE	5384	chr1	+	201252579	201302121		TCTTCTTCAATGCCACAGGCTGCTTGAGGAACCTGAGCTCGGCCGATGCAGGCCGCCAGA	5317	Hs.497350	GO:0007275|GO:0006915|GO:0007155|GO:0007165|GO:0006921|GO:0005634|GO:0005886|GO:0005882|GO:0030057|GO:0005515|GO:0005488|GO:0004871|GO:0019215|GO:0030280	plakophilin 1 (ectodermal dysplasia/skin fragility syndrome) [Source:HGNC Symbol;Acc:9023]	5	50.7493	2.33322	5.35807
ASHGA5P037996	-8.11987	-3.02146	8.11987	down	protein_coding	NM_006786	CCDS91.1	UTS2	RefSeq	584	chr1	-	7907671	7913104		AAGCTGGCCTCCTGCTGTTTGCTTTTCATAGGATTCTTAAATCCTCTCTTATCTCTTCCT	10911	Hs.715862	GO:0001666|GO:0003105|GO:0005102|GO:0005179|GO:0005576|GO:0005615|GO:0006936|GO:0007204|GO:0007268|GO:0008217|GO:0010459|GO:0010460|GO:0010763|GO:0010841|GO:0032224|GO:0032967|GO:0033574|GO:0035811|GO:0035814|GO:0042493|GO:0045597|GO:0045766|GO:0045776|GO:0045777|GO:0045909|GO:0046005|GO:0046676|GO:0048146	urotensin-2 isoform b preproprotein	770.957	11378.8	10.2779	13.2994
ASHGA5P027959	-8.11885	-3.02128	8.11885	down	protein_coding	ENST00000266594	CCDS31788.1	ANP32D	GENCODE	396	chr12	+	48866447	48866843	ENST00000512835	AGAAGCTTGAACTAAGCAGTAACAGAGCCTCAGTGGGCCTAGAAGTATTGGCAGAAAAGT	23519	Hs.532658		acidic (leucine-rich) nuclear phosphoprotein 32 family, member D [Source:HGNC Symbol;Acc:16676]	32.2914	414.082	5.43569	8.45697
ASHGA5P014322	-8.10636	-3.01905	8.10636	down	protein_coding	NM_020744	CCDS46267.1	MTA3	RefSeq	1872	chr2	+	42795670	42936353		CGGGTCGGAGATTATGTCTACTTTGAGAATTCCTCCAGCAACCCATACCTAATAAGAAGG	57504	Hs.732779	GO:0003682|GO:0003700|GO:0005634|GO:0005730|GO:0005737|GO:0008270|GO:0043231|GO:0043565	metastasis-associated protein MTA3	66.6802	882.452	6.55784	9.57689
ASHGA5P050018	-8.09926	-3.01779	8.09926	down	protein_coding	NM_004232	CCDS11998.1	SOCS6	RefSeq	5846	chr18	+	67956136	67997434		GCACTACTGAAAGATTGAGAACCCTGCATCTTGCACTTTGGGAATAAGAACAAGAGATTG	9306	Hs.44439	GO:0001772|GO:0005737|GO:0006952|GO:0007259|GO:0009968|GO:0010498|GO:0016567|GO:0040008	suppressor of cytokine signaling 6	29.1365	370.169	5.27857	8.29636
ASHGA5P048885	-8.08492	-3.01523	8.08492	down	protein_coding	NM_022767	CCDS10344.1	AEN	RefSeq	3134	chr15	+	89164526	89175512		ACCTGACAGCAGCACAGACATGGAACAGTACATGGAGGACCAGTACTGGCCCGATGACCT	64782	Hs.436102	GO:0003676|GO:0004527|GO:0005634|GO:0005654|GO:0005730|GO:0010212|GO:0042771	apoptosis-enhancing nuclease	17.4907	214.74	4.47571	7.49094
ASHGA5P003975	-8.05639	-3.01013	8.05639	down	protein_coding	NM_012176	CCDS3938.1	FBXO4	RefSeq	1523	chr5	+	41925355	41941672		GCTCATAAAAGACATGAATGGCAAGATGAATTTTCTCATATTATGGCAATGACAGATCCA	26272	Hs.165575	GO:0000151|GO:0000209|GO:0000723|GO:0004842|GO:0005515|GO:0005737|GO:0006511|GO:0016567|GO:0019005|GO:0031146|GO:0031398|GO:0042803	F-box only protein 4 isoform 1	115.647	1576.86	7.39978	10.4099
ASHGA5P004940	-8.01316	-3.00237	8.01316	down	protein_coding	ENST00000311051	CCDS31410.1	APBB1	GENCODE	2619	chr11	-	6416354	6440644	NM_001257323	ACAGTGGAAGGGACTTTGCCTACGTAGCTCGTGATAAGCTGACCCAGATGCTCAAGTGCC	322	Hs.372840	GO:0006351|GO:0006915|GO:0045893|GO:0030308|GO:0007409|GO:0006355|GO:0007165|GO:0043065|GO:0007050|GO:0045749|GO:0006974|GO:0043967|GO:0050760|GO:0008542|GO:0006302|GO:0045739|GO:0045665|GO:0007411|GO:0001764|GO:0030198|GO:0045944|GO:0010039|GO:0050714|GO:0005634|GO:0005737|GO:0005886|GO:0030426|GO:0030027|GO:0045202|GO:0016607|GO:0045211|GO:0048471|GO:0043197|GO:0043234|GO:0042734|GO:0005515|GO:…	amyloid beta (A4) precursor protein-binding, family B, member 1 (Fe65) [Source:HGNC Symbol;Acc:581]	64.371	844.715	6.50453	9.50691
ASHGA5P009791	-8.00948	-3.00171	8.00948	down	protein_coding	NM_001001549	CCDS47586.1	GRB10	RefSeq	4575	chr7	-	50657759	50800050		AGCAGTCAAATGGCAGTCAAACCCAGCTTTTGCAGGAACCCAGACACCTGCAGCTGCTGG	2887	Hs.164060	GO:0005070|GO:0005158|GO:0005515|GO:0005543|GO:0005737|GO:0005829|GO:0005886|GO:0008286|GO:0008286|GO:0030178|GO:0030949|GO:0032868|GO:0042326|GO:0042327|GO:0045719|GO:0046325|GO:0046627|GO:0048009	growth factor receptor-bound protein 10 isoform b	41.0916	527.507	5.81079	8.8125
ASHGA5P034990	-7.99668	-2.9994	7.99668	down	protein_coding	ENST00000376221	CCDS30590.1	AADACL4	GENCODE	1575	chr1	+	12704565	12727097		TACATGATAGCGTGAGAATTAAAAAGGACCCTGAACTTGTGGTGACCGACCTGCGTTTTG	343066	Hs.209954	GO:0008152|GO:0016021|GO:0016787|GO:0004091	arylacetamide deacetylase-like 4 [Source:HGNC Symbol;Acc:32038]	20.0788	245.614	4.69212	7.69152
ASHGA5P048825	-7.99598	-2.99927	7.99598	down	protein_coding	NM_006441	CCDS10311.1	MTHFS	RefSeq	2346	chr15	-	80135888	80189391		GACTCGGCTTGGGCGTGAGATGGCGGCGGCAGCGGTGAGCAGCGCCAAGCGGAGCCTGCG	10588	Hs.459049	GO:0005524|GO:0005542|GO:0005737|GO:0005794|GO:0005829|GO:0005886|GO:0009396|GO:0015942|GO:0030272|GO:0030272|GO:0046653	5-formyltetrahydrofolate cyclo-ligase isoform a	5	49.8391	2.33322	5.33249
ASHGA5P051998	-7.98768	-2.99778	7.98768	down	protein_coding	NM_020770	CCDS999.1	CGN	RefSeq	5132	chr1	+	151483861	151511167		TTCTTCTGGTTCTACTAAGGCCGTGGCAGGGCAGGGTGAGCTTACCCGAAAAGTGGAGGA	57530	Hs.591464	GO:0003774|GO:0003779|GO:0005515|GO:0005923|GO:0005923|GO:0007179|GO:0008150|GO:0016459|GO:0030054	cingulin	5	49.803	2.33322	5.331
ASHGA5P013372	-7.97061	-2.99469	7.97061	down	protein_coding	NM_033306	CCDS41704.1	CASP4	RefSeq	1352	chr11	-	104813593	104827422	NM_001225	TAGACCAAATATCCCCCAATAAAAAAGCTCATCCGAATATGGAGGCTGGACCACCTGAGT	837	Hs.138378	GO:0004197|GO:0005622|GO:0006508|GO:0006915|GO:0006917	caspase-4 isoform gamma precursor	89.3869	1178.37	6.99901	9.99371
ASHGA5P031263	-7.89688	-2.98128	7.89688	down	protein_coding	NM_000903	CCDS10883.1	NQO1	RefSeq	2601	chr16	-	69743303	69760533	NM_001025433	TTGAGCGAGTGTTCATAGGAGAGTTTGCTTACACTTACGCTGCCATGTATGACAAAGGAC	1728	Hs.406515	GO:0003955|GO:0004128|GO:0005515|GO:0005737|GO:0005829|GO:0006521|GO:0006805|GO:0006809|GO:0006979|GO:0007271|GO:0009636|GO:0034641|GO:0043086|GO:0043525|GO:0044281	NAD(P)H dehydrogenase [quinone] 1 isoform a	479.436	7038.8	9.56836	12.5496
ASHGA5P021281	-7.894	-2.98076	7.894	down	protein_coding	NM_001012513	CCDS45878.1	GRP	RefSeq	844	chr18	+	56887399	56898002	NM_002091	GATTCAGAGGATAGCAGCAACTTCAAAGATTTGGTAGACTCTCTGCTCCAGGTTCTCAAC	2922	Hs.153444	GO:0005102|GO:0005184|GO:0005576|GO:0005615|GO:0007165|GO:0007218	gastrin-releasing peptide isoform 3 preproprotein	3559.25	49469.2	12.5231	15.5039
ASHGA5P056029	-7.89212	-2.98041	7.89212	down	protein_coding	NM_001123329	CCDS45126.1	ZBTB1	RefSeq	3852	chr14	+	64971291	64991669		CCAAGCATTTGAAAAGAACCTGAGTGATTTTCTACTGTACTAATGTTTAGATGATAGCAG	22890	Hs.605143	GO:0003677|GO:0005634|GO:0006351|GO:0006355|GO:0008270	zinc finger and BTB domain-containing protein 1 isoform 1	103.534	1362.15	7.22696	10.2074
ASHGA5P052955	-7.86198	-2.97489	7.86198	down	protein_coding	NM_001039711	CCDS1219.1	DEDD	RefSeq	2329	chr1	-	161090768	161102478	NM_001039712, NM_032998	TCTGACACACAGAGATGTGCGCGTGCTTTCTTTCCTCTTTGTTGATGTCATTGATGACCA	9191	Hs.726246	GO:0003677|GO:0005515|GO:0005730|GO:0005737|GO:0006351|GO:0006917|GO:0007283|GO:0008625|GO:0045892	death effector domain-containing protein	65.3297	842.474	6.52651	9.50141
ASHGA5P009267	-7.85719	-2.97401	7.85719	down	protein_coding	NM_001518	CCDS47614.1	GTF2I	RefSeq	4406	chr7	+	74072029	74175022	NM_033000	AACATTCAAGGAAGCCACCATTCTTCAGAGGGCAATGAAGGCACAGAAATGGAAGTACCA	2969	Hs.647041	GO:0003677|GO:0003700|GO:0005515|GO:0005634|GO:0005730|GO:0005737|GO:0006366|GO:0006367|GO:0007165|GO:0009790|GO:0016525|GO:0042995|GO:0043025|GO:0051019	general transcription factor II-I isoform 4	32.5795	405.117	5.45007	8.42409
ASHGA5P054529	-7.83973	-2.9708	7.83973	down	protein_coding	NM_012420	CCDS7403.1	IFIT5	RefSeq	4034	chr10	+	91174324	91180759		TATTATCAAAAGGCTAAAGCGGCTTTTGAGAAGGCTCTGGAAGTGGAGCCTGACAATCCA	24138	Hs.252839	GO:0003674|GO:0003723|GO:0005575|GO:0008150|GO:0009615|GO:0045087	interferon-induced protein with tetratricopeptide repeats 5	5	48.8981	2.33322	5.30402
ASHGA5P011507	-7.79906	-2.9633	7.79906	down	protein_coding	NM_001547	CCDS41548.1	IFIT2	RefSeq	3505	chr10	+	91061705	91069033		CAACCATGAGTGAGAACAATAAGAATTCCTTGGAGAGCAGCCTACGGCAACTAAAATGCC	3433	Hs.437609	GO:0005515|GO:0005575|GO:0005737|GO:0005783|GO:0005829|GO:0008637|GO:0009615|GO:0009615|GO:0019221|GO:0032091|GO:0035457|GO:0043065|GO:0060337	interferon-induced protein with tetratricopeptide repeats 2	5	48.6485	2.33322	5.29652
ASHGA5P002307	-7.7967	-2.96286	7.7967	down	protein_coding	NM_004794	CCDS14621.1	RAB33A	RefSeq	1128	chrX	+	129305772	129318844		GAAGATCAAGGTTCAGGTGTGGGACACAGCAGGTCAGGAACGTTTCCGCAAAAGCATGGT	9363	Hs.654356	GO:0003924|GO:0005515|GO:0005525|GO:0005886|GO:0006184|GO:0007264|GO:0015031	ras-related protein Rab-33A	126.609	1679.29	7.53964	10.5025
ASHGA5P011340	-7.7944	-2.96244	7.7944	down	protein_coding	NM_001170704	CCDS55492.1	MBNL3	RefSeq	11539	chrX	-	131503342	131623996	NM_001170701, NM_001170702, NM_001170703, NM_018388	AGGCAATCAGCTGAAATTCTGAACAGCAGAGTTATGGAGTATCAGAATCTTTCCATGGAA	55796	Hs.105134	GO:0003676|GO:0005634|GO:0005794|GO:0006397|GO:0007275|GO:0008270|GO:0008380|GO:0043231|GO:0043484|GO:0045662	muscleblind-like protein 3 isoform 5	17.2587	204.786	4.45471	7.41715
ASHGA5P011046	-7.77585	-2.959	7.77585	down	protein_coding	NM_006818	CCDS982.1	MLLT11	RefSeq	2180	chr1	+	151032150	151040973		TTGATAACAGGAAGCTATGAGGGACCCTGTGAGTAGCCAGTACAGTTCCTTTCTTTTCTG	10962	Hs.75823	GO:0003674|GO:0005622|GO:0043065|GO:0045893|GO:0051901|GO:0090200|GO:0097191|GO:0097193	protein AF1q	90.5454	1168.32	7.01971	9.97871
ASHGA5P012021	-7.75829	-2.95574	7.75829	down	protein_coding	ENST00000375135	CCDS14359.1	FGD1	GENCODE	4275	chrX	-	54471886	54522599		ATTCTATCACCAAACGCAGGCACCACTGCAAGGCCTGCGGGCATGTGGTTTGTGGGAAGT	2245	Hs.709201	GO:0007275|GO:0006915|GO:0007010|GO:0007264|GO:0046847|GO:0051056|GO:0035023|GO:0007165|GO:0030036|GO:0008360|GO:0009887|GO:0008624|GO:0048011|GO:0043088|GO:0005634|GO:0005737|GO:0005886|GO:0005622|GO:0005829|GO:0005856|GO:0005794|GO:0001726|GO:0030027|GO:0005515|GO:0005543|GO:0005089|GO:0046872|GO:0005085|GO:0031267	FYVE, RhoGEF and PH domain containing 1 [Source:HGNC Symbol;Acc:3663]	6.92414	78.1239	3.02791	5.98364
ASHGA5P010237	-7.70581	-2.94595	7.70581	down	protein_coding	NM_002444	CCDS14382.1	MSN	RefSeq	3981	chrX	+	64887510	64961793		AAGAAATTTGTCATCAAGCCCATTGACAAAAAAGCCCCGGACTTCGTCTTCTATGCTCCC	4478	Hs.87752	GO:0001931|GO:0003779|GO:0005102|GO:0005200|GO:0005515|GO:0005634|GO:0005730|GO:0005737|GO:0005856|GO:0005886|GO:0005902|GO:0005925|GO:0006928|GO:0007159|GO:0009898|GO:0009986|GO:0016324|GO:0019898|GO:0019901|GO:0022614|GO:0030175|GO:0030667|GO:0031527|GO:0031528|GO:0045177|GO:0050839|GO:0050900|GO:2000401	moesin	42.9572	531.892	5.87902	8.82497
ASHGA5P039800	-7.67892	-2.9409	7.67892	down	protein_coding	NM_005980	CCDS3391.1	S100P	RefSeq	510	chr4	+	6695565	6698897		AGACAGCCATGGGCATGATCATAGACGTCTTTTCCCGATATTCGGGCAGCGAGGGCAGCA	6286	Hs.2962	GO:0000287|GO:0005509|GO:0005515|GO:0005634|GO:0005737|GO:0005737|GO:0010033|GO:0043542|GO:0048306	protein S100-P	31.594	383.456	5.40297	8.34388
ASHGA5P004534	-7.65467	-2.93634	7.65467	down	protein_coding	NM_006582	CCDS327.1	GMEB1	RefSeq	2694	chr1	+	28995239	29042115		TGCAACAAGGTTTGTTTATCGATGGACACTTTTACAACAGGATTTATGAAGCTGGGTCGG	10691	Hs.632373	GO:0003677|GO:0003700|GO:0003713|GO:0005634|GO:0005730|GO:0005737|GO:0006351|GO:0046872	glucocorticoid modulatory element-binding protein 1 isoform 1	8.61275	97.0505	3.36284	6.29918
ASHGA5P003780	-7.64262	-2.93407	7.64262	down	protein_coding	NM_000349	CCDS6102.1	STAR	RefSeq	2695	chr8	-	38000217	38008600		TGAGCAGAAGGGTGTCATCAGGGCGGAGCACGGTCCCACTTGCATGGTGCTTCACCCGTT	6770	Hs.521535	GO:0005758|GO:0006694|GO:0006700|GO:0008202|GO:0008203|GO:0015485|GO:0017127|GO:0044281	steroidogenic acute regulatory protein, mitochondrial	16.1679	187.071	4.35411	7.28818
ASHGA5P014657	-7.63682	-2.93297	7.63682	down	protein_coding	NM_001102598		CEACAM20	RefSeq	1494	chr19	-	45010210	45033548	NM_001102597, NM_001102599, NM_001102600	AGTCAATCTATGAGGAGCTTGTGAATCCAGAGCCCAACACTTACATCCAAATCAACCCCT	125931	Hs.689632	GO:0016021	carcinoembryonic antigen-related cell adhesion molecule 20 isoform 4S precursor	72.8203	907.813	6.684	9.61697
ASHGA5P015092	-7.61831	-2.92947	7.61831	down	protein_coding	NM_032531	CCDS53723.1	KIRREL3	RefSeq	3794	chr11	-	126293395	126870766		GCAGCTGATGATGGACCGGGGTGAATTCCAGCAAGACTCAGTCCTGAAACAGCTGGAGGT	84623	Hs.376015	GO:0001764|GO:0005515|GO:0005576|GO:0005886|GO:0016021|GO:0021740|GO:0030097|GO:0030424|GO:0043198	kin of IRRE-like protein 3 isoform 1 precursor	5	47.5112	2.33322	5.26269
ASHGA5P011579	-7.6148	-2.92881	7.6148	down	protein_coding	NM_003019	CCDS7362.1	SFTPD	RefSeq	1299	chr10	-	81697495	81708861		TATAAGAAAGTTGAGCTCTTCCCAAATGGCCAAAGTGTCGGGGAGAAGATTTTCAAGACA	6441	Hs.253495	GO:0001817|GO:0005515|GO:0005576|GO:0005581|GO:0005615|GO:0005764|GO:0006898|GO:0007585|GO:0030139|GO:0030246|GO:0042130|GO:0043129|GO:0045085|GO:0045087|GO:0048246|GO:0048286|GO:0050766|GO:0051635|GO:0072593	pulmonary surfactant-associated protein D precursor	9.85594	111.021	3.57086	6.49967
ASHGA5P011063	-7.58431	-2.92302	7.58431	down	protein_coding	NM_004425	CCDS953.1	ECM1	RefSeq	2161	chr1	+	150480486	150486265	NM_001202858	CAAACTTGTGTGGGAGGAAGCAATGAGCCGATTCTGTGAGGCCGAGTTCTCGGTCAAGAC	1893	Hs.81071	GO:0001503|GO:0001525|GO:0001938|GO:0001960|GO:0002020|GO:0002828|GO:0004871|GO:0005134|GO:0005515|GO:0005578|GO:0005615|GO:0006357|GO:0006954|GO:0007165|GO:0008022|GO:0010466|GO:0019899|GO:0030502|GO:0031012|GO:0031214|GO:0043123|GO:0043236|GO:0045766|GO:2000404	extracellular matrix protein 1 isoform 1 precursor	7.20547	79.785	3.09136	6.01438
ASHGA5P006957	-7.57807	-2.92183	7.57807	down	protein_coding	NM_024339	CCDS10491.1	THOC6	RefSeq	1444	chr16	+	3074031	3077756		ACGTCACCTTCTACCAGGACCTGATTCTGTCAGCTGGCCAGGGCCGCTGCGTCAACCAGT	79228	Hs.412304	GO:0000346|GO:0000347|GO:0000445|GO:0003723|GO:0006397|GO:0006406|GO:0008380|GO:0046784	THO complex subunit 6 homolog isoform 1	332.631	4598.17	9.02108	11.9429
ASHGA5P010998	-7.57113	-2.92051	7.57113	down	protein_coding	NM_002960	CCDS1043.1	S100A3	RefSeq	738	chr1	-	153519808	153521734		AAGAGACCATCTGGTTCAGGTTCCTGACTGGGCCAGCGAGTGAGGATGGCCAGGCCTCTG	6274	Hs.557609	GO:0005509	protein S100-A3	5	47.2102	2.33322	5.25373
ASHGA5P004224	-7.55862	-2.91812	7.55862	down	protein_coding	NM_001160001	CCDS55218.1	NRG1	RefSeq	2502	chr8	+	32453343	32622558	NM_001160005, NM_001160007, NM_013962	TCGTGGAATCAAACGCTACATCTACATCCACCACTGGGACAAGCCATCTTGTAAAATGTG	3084	Hs.453951	GO:0000165|GO:0000902|GO:0003161|GO:0003222|GO:0003712|GO:0005102|GO:0005125|GO:0005176|GO:0005515|GO:0005576|GO:0005576|GO:0005615|GO:0005634|GO:0005737|GO:0005887|GO:0007154|GO:0007169|GO:0007171|GO:0007171|GO:0007399|GO:0007416|GO:0007422|GO:0007626|GO:0008083|GO:0008083|GO:0008283|GO:0009790|GO:0010001|GO:0010667|GO:0014032|GO:0016020|GO:0016324|GO:0016477|GO:0030296|GO:0030297|GO:0030297|GO:…	pro-neuregulin-1, membrane-bound isoform isoform HRG-beta1d	118.369	1515.47	7.43648	10.3546
ASHGA5P015803	-7.54938	-2.91636	7.54938	down	protein_coding	NM_002628	CCDS46934.1	PFN2	RefSeq	1795	chr3	-	149682690	149688741		GCTGGTAGAGCATTGGTTATAGTCATGGGAAAGGAAGGTGTCCACGGAGGCACACTTAAC	5217	Hs.91747	GO:0003779|GO:0005515|GO:0005546|GO:0005737|GO:0008064|GO:0015629|GO:0030036	profilin-2 isoform b	501.654	7059.2	9.64017	12.5565
ASHGA5P051540	-7.52178	-2.91107	7.52178	down	protein_coding	NM_013286	CCDS33764.1	RBM15B	RefSeq	6650	chr3	+	51428698	51435336		GAGTCCTTTTGTCCAAGATGGCGGCGCCGGGGGCGCTGCCTCCTCGGCCGCCGCCTCCGC	29890	Hs.118738	GO:0000166|GO:0000381|GO:0003723|GO:0005515|GO:0005634|GO:0005654|GO:0005730|GO:0006351|GO:0006397|GO:0006913|GO:0008380|GO:0019048|GO:0045892	putative RNA-binding protein 15B	5.61756	60.7319	2.70759	5.61867
ASHGA5P043294	-7.51591	-2.90995	7.51591	down	protein_coding	NM_006684	CCDS41451.1	CFHR4	RefSeq	1440	chr1	+	196857143	196887843	NM_001201550, NM_001201551	TCCTTCAGGAAGTTACTGGGATTACATTCATTGCACACAAGATGGTTGGTCACCAACGGT	10877	Hs.710100	GO:0005319|GO:0005576|GO:0006869	complement factor H-related protein 4 isoform 3 precursor	5	46.8475	2.33322	5.24317
ASHGA5P007220	-7.5101	-2.90883	7.5101	down	protein_coding	NM_144717	CCDS3093.1	IL20RB	RefSeq	2171	chr3	+	136676706	136729926		TGTGGTTTTTCTACGCATTGATTCCATGTTTGCTCACAGATGAAGTGGCCATTCTGCCTG	53833	Hs.61232	GO:0001808|GO:0002437|GO:0002765|GO:0016021|GO:0032689|GO:0032703|GO:0032733|GO:0032753|GO:0042130|GO:0048873	interleukin-20 receptor subunit beta precursor	10.8475	120.609	3.71589	6.62472
ASHGA5P049131	-7.50301	-2.90747	7.50301	down	protein_coding	ENST00000331351	CCDS53995.1	HS3ST4	GENCODE	3203	chr16	+	25703346	26149009		CAAATGACTGGTCAAGATTTTCAGTGGGAACAGGAAGAGGGTGATAAATGAGGCTAGAGA	9951	Hs.655275	GO:0030201|GO:0016021|GO:0005576|GO:0000139|GO:0008146|GO:0008467	heparan sulfate (glucosamine) 3-O-sulfotransferase 4 [Source:HGNC Symbol;Acc:5200]	22.1289	256.453	4.84853	7.756
ASHGA5P007258	-7.44569	-2.89641	7.44569	down	protein_coding	ENST00000330333	CCDS13668.1	BACE2	GENCODE	2993	chr21	+	42539727	42648524		CCTGCCTCAGCTTTACATTCAGCCCATGATGGGGGCCGGCCTGAATTATGAATGTTACCG	25825	Hs.529408	GO:0006508|GO:0016486|GO:0006509|GO:0042985|GO:0016021|GO:0005783|GO:0009986|GO:0005794|GO:0005768|GO:0004190	beta-site APP-cleaving enzyme 2 [Source:HGNC Symbol;Acc:934]	103.466	1285.45	7.22609	10.1225
ASHGA5P001649	-7.43757	-2.89483	7.43757	down	protein_coding	NM_004645	CCDS11592.1	COIL	RefSeq	2649	chr17	-	55015560	55038411		TGACTACAAGGAAGGAAGAATATTAAGCCACAATCCAGAGACCCAGCAAGTAGATATAGA	8161	Hs.532795	GO:0001674|GO:0005515|GO:0005634|GO:0005654|GO:0005730|GO:0008022|GO:0015030|GO:0015036|GO:0042802	coilin	45.421	544.991	5.96693	8.86176
ASHGA5P053195	-7.43035	-2.89343	7.43035	down	protein_coding	NM_005221	CCDS5647.1	DLX5	RefSeq	1424	chr7	-	96649701	96654143		ATTTATTCCAGCTTTCAGCTGGCCGCATTACAGAGAAGGTTTCAGAAGACTCAGTACCTC	1749	Hs.99348	GO:0000976|GO:0001501|GO:0001649|GO:0001958|GO:0003700|GO:0005634|GO:0005730|GO:0005737|GO:0006351|GO:0007399|GO:0007411|GO:0008283|GO:0030326|GO:0030855|GO:0042472|GO:0044212|GO:0045669|GO:0045893|GO:0045944|GO:0048646|GO:0050679|GO:0060021|GO:0060166|GO:0060325|GO:0071837|GO:0090263	homeobox protein DLX-5	129.222	1635.12	7.57331	10.4667
ASHGA5P051294	-7.42947	-2.89326	7.42947	down	protein_coding	NM_014303	CCDS13880.1	PES1	RefSeq	2312	chr22	-	30972611	30987927	NM_001243225	GGGAGGAAGTGGAGCTCCCTGTACGCGCGGCCCTAGTCGGCTCCTCAACGTGGAGCGATG	23481	Hs.517543	GO:0000089|GO:0000463|GO:0000466|GO:0000793|GO:0005515|GO:0005654|GO:0005730|GO:0006364|GO:0007000|GO:0008283|GO:0008283|GO:0030687|GO:0033365|GO:0042273|GO:0051726|GO:0070545	pescadillo homolog isoform 1	10.8147	118.886	3.71047	6.60373
ASHGA5P048850	-7.42826	-2.89303	7.42826	down	protein_coding	NM_023003	CCDS10323.1	TM6SF1	RefSeq	1909	chr15	+	83776323	83806111		TTATATACGCAATTTCAAGAGCCCTATCTAAAGGATCCTGCTGCTTATCCTAAAATTCAG	53346	Hs.513094	GO:0003674|GO:0008150|GO:0016020|GO:0016021	transmembrane 6 superfamily member 1 isoform 1	148.544	1912.85	7.79839	10.6914
ASHGA5P040883	-7.42741	-2.89286	7.42741	down	protein_coding	NM_003714	CCDS4388.1	STC2	RefSeq	5361	chr5	-	172741725	172756506		AATACCAAGAACCATGTGTGCCGAGCGGCTGGGCCAGTTCATGACCCTGGCTTTGGTGTT	8614	Hs.233160	GO:0005179|GO:0005576|GO:0007166|GO:0007267|GO:0007566|GO:0007584|GO:0033280|GO:0043434|GO:0046697|GO:0071456	stanniocalcin-2 precursor	31.2543	365.831	5.38555	8.2784
ASHGA5P018065	-7.42726	-2.89283	7.42726	down	protein_coding	NM_001166357	CCDS53805.1	SHMT2	RefSeq	2357	chr12	+	57624142	57628718		TCCAGAACTGGCTTTTGAAGCCTCTGCAGAGATGTGGGCAGCTGGTCAGGATGGCCATTC	6472	Hs.75069	GO:0003682|GO:0004372|GO:0005739|GO:0005743|GO:0005758|GO:0005759|GO:0006564|GO:0006730|GO:0008168|GO:0008284|GO:0008732|GO:0015630|GO:0016597|GO:0019264|GO:0030170|GO:0035999|GO:0042645|GO:0042802|GO:0051289	serine hydroxymethyltransferase, mitochondrial isoform 3	20.0508	228.462	4.68963	7.58247
ASHGA5P004652	-7.41403	-2.89026	7.41403	down	protein_coding	ENST00000295894	CCDS46860.1	SYNPR	GENCODE	2607	chr3	+	63428752	63602597		ATATTTGCTCCGCTTTTTGCAATCTTTGCATTTGCAACATGCGGTGGCTATTCTGGAGGC	132204	Hs.648668	GO:0016021|GO:0030054|GO:0019717|GO:0030672|GO:0005215	synaptoporin [Source:HGNC Symbol;Acc:16507]	28.145	328.862	5.22417	8.11443
ASHGA5P002432	-7.39269	-2.8861	7.39269	down	protein_coding	ENST00000258975	CCDS11640.1	TACO1	GENCODE	1469	chr17	+	61678230	61685725		TCCTGAATAAGAATGGAGGAGTGATGGCTGTAGGAGCTCGTCACTCTTTTGACAAAAAGG	51204	Hs.174134	GO:0006417|GO:0005739	translational activator of mitochondrially encoded cytochrome c oxidase I [Source:HGNC Symbol;Acc:24316]	212.203	2797.13	8.33646	11.2226
ASHGA5P003409	-7.38728	-2.88504	7.38728	down	protein_coding	NM_006305	CCDS45292.1	ANP32A	RefSeq	2479	chr15	-	69070874	69113261	ENST00000560832, NR_003144	GAGCTTGGTGAAGAAGAAAGGGGTCAGAAGCGAAAACGAGAACCTGAAGATGAGGGAGAA	8125	Hs.458747	GO:0005515|GO:0005634|GO:0005654|GO:0005737|GO:0005783|GO:0006351|GO:0006355|GO:0006913|GO:0006913|GO:0008022|GO:0010467|GO:0016070|GO:0016071|GO:0016363|GO:0035556|GO:0048471|GO:0050839	acidic leucine-rich nuclear phosphoprotein 32 family member A	891.95	12042.5	10.4915	13.3765
ASHGA5P006591	-7.36737	-2.88115	7.36737	down	protein_coding	NM_002139	CCDS14661.1	RBMX	RefSeq	2097	chrX	-	135955605	135962939	NM_001162536, NM_001164803, NM_019610, NR_028476, NR_028477	GAGGATATAGCGATAGAGATGGATATGGTCGTGATCGTGACTATTCAGATCATCCAAGTG	27316	Hs.380118	GO:0000166|GO:0000381|GO:0000398|GO:0000398|GO:0001047|GO:0003682|GO:0003723|GO:0003723|GO:0003729|GO:0005515|GO:0005634|GO:0005654|GO:0005719|GO:0006366|GO:0006509|GO:0008380|GO:0010467|GO:0044530|GO:0045944|GO:0048025|GO:0048026|GO:0051260|GO:0070062|GO:0071013|GO:0071347	RNA-binding motif protein, X chromosome isoform 1	461.153	6440.98	9.51881	12.4
ASHGA5P001380	-7.35426	-2.87858	7.35426	down	protein_coding	NM_153048	CCDS5096.1	FYN	RefSeq	2959	chr6	-	111981534	112080334		CTTACGTGAAGGGAATTTAGATAATGGGCTGTGTGCAATGTAAGGATAAAGAAGCAACAA	2534	Hs.390567	GO:0001764|GO:0001948|GO:0004713|GO:0004713|GO:0004715|GO:0005515|GO:0005524|GO:0005739|GO:0005768|GO:0005829|GO:0005886|GO:0006468|GO:0006816|GO:0007243|GO:0007411|GO:0007596|GO:0007612|GO:0007631|GO:0008360|GO:0010629|GO:0015631|GO:0016032|GO:0018108|GO:0019048|GO:0030168|GO:0030900|GO:0031295|GO:0042177|GO:0042493|GO:0042608|GO:0042609|GO:0042610|GO:0043548|GO:0044325|GO:0045471|GO:0046777|GO:…	tyrosine-protein kinase Fyn isoform c	29.1109	338.184	5.27754	8.15612
ASHGA5P000668	-7.32312	-2.87246	7.32312	down	protein_coding	NM_016274	CCDS945.1	PLEKHO1	RefSeq	1627	chr1	+	150122169	150131825		TGGGAATGATGAAGAAGAACAATTCCGCCAAGCGGGGACCTCAGGATGGAAACCAGCAGC	51177	Hs.438824	GO:0005543|GO:0005634|GO:0005737|GO:0005886	pleckstrin homology domain-containing family O member 1	20.1805	227.167	4.69992	7.57238
ASHGA5P051186	-7.32277	-2.87239	7.32277	down	protein_coding	NM_001193414	CCDS54495.1	TUBA8	RefSeq	2095	chr22	+	18593452	18614498	NM_018943	ACTGATTCGTTTGAAGAAGAAAATGAAGGGGAGGAATTTTAAATATATACCTTCCCCTTG	51807	Hs.137400	GO:0003924|GO:0005198|GO:0005525|GO:0005737|GO:0005874|GO:0007018|GO:0051258	tubulin alpha-8 chain isoform 2	103.307	1263.48	7.2229	10.0953
ASHGA5P005245	-7.31301	-2.87047	7.31301	down	protein_coding	NM_014233	CCDS11480.1	UBTF	RefSeq	4832	chr17	-	42282400	42297041	NR_045058	GGAGTACGAGGAGATCATGAGAGACTATATCCAGAAGCACCCAGAGCTGAACATCAGTGA	7343	Hs.89781	GO:0000183|GO:0003677|GO:0005515|GO:0005654|GO:0005730|GO:0005730|GO:0006356|GO:0006360|GO:0006361|GO:0006362|GO:0006363|GO:0010467|GO:0045943	nucleolar transcription factor 1 isoform a	24.8177	284.105	5.03121	7.90167
ASHGA5P008571	-7.28992	-2.8659	7.28992	down	protein_coding	ENST00000344517	CCDS1580.1	ABCB10	GENCODE	3857	chr1	-	229652328	229694442		AGCCACTCAGCTAGCTGAGGAACGTATTGGAAATGTAAGAACTGTTCGAGCTTTTGGGAA	23456	Hs.17614	GO:0055085|GO:0006810|GO:0016021|GO:0005743|GO:0032592|GO:0005739|GO:0000166|GO:0005524|GO:0005215|GO:0042803|GO:0016887|GO:0042626|GO:0017111|GO:0015421	ATP-binding cassette, sub-family B (MDR/TAP), member 10 [Source:HGNC Symbol;Acc:41]	5	45.3404	2.33322	5.19912
ASHGA5P055443	-7.27251	-2.86245	7.27251	down	protein_coding	ENST00000430889	CCDS8873.1	HOXC4	GENCODE	1666	chr12	+	54447660	54449814		TCCACTCCAGAAATTAATGATCATGAGCTCGTATTTGATGGACTCTAACTACATCGATCC	3221		GO:0006351|GO:0007275|GO:0006355|GO:0009952|GO:0051216|GO:0048562|GO:0005634|GO:0003677|GO:0003700|GO:0043565|GO:0071837	homeobox C4 [Source:HGNC Symbol;Acc:5126]	5	45.212	2.33322	5.19567
ASHGA5P012211	-7.24514	-2.85701	7.24514	down	protein_coding	ENST00000376491	CCDS41251.1	CLCN6	GENCODE	927	chr1	+	11866319	11888275	NR_046428	TTTAACTTCCCCTATTTCCGAAGCGACAGGAGCGGCTGCTGGAGTTGCTGCAGCTTTCGG	1185	Hs.193043	GO:0055085|GO:0007165|GO:0006821|GO:0006884|GO:0016021|GO:0016020|GO:0010008|GO:0005216|GO:0005524|GO:0015297|GO:0005247	chloride channel, voltage-sensitive 6 [Source:HGNC Symbol;Acc:2024]	50.5945	593.32	6.1316	8.98862
ASHGA5P046590	-7.24172	-2.85633	7.24172	down	protein_coding	NM_016500	CCDS14432.1	CXorf26	RefSeq	1214	chrX	+	75392770	75398033		ATGGTACTTTGCTGCGACTAGATTGTTCTCAGGGCTACACTGAGGAAAACACCATCTTTG	51260	Hs.370100	GO:0003674|GO:0005575|GO:0008150	UPF0368 protein Cxorf26	303.125	3986.62	8.88188	11.7382
ASHGA5P001088	-7.20669	-2.84934	7.20669	down	protein_coding	NM_018163	CCDS10065.1	DNAJC17	RefSeq	1031	chr15	-	41060066	41099676		ACTGTCAAAGGGCTCAGTGCTGTCAGAGAGGGACTACGAGAGCCTCGTCATGATGCGCAT	55192	Hs.511069	GO:0000166|GO:0003723|GO:0006457|GO:0031072|GO:0051082	dnaJ homolog subfamily C member 17	144.864	1805.26	7.75551	10.6048
ASHGA5P004581	-7.19097	-2.84619	7.19097	down	protein_coding	NM_152527	CCDS2473.1	SLC16A14	RefSeq	4411	chr2	-	230899689	230933715		CCTTTTGCAGGGTGGATCTATGACATCACGCAAAAATATGATTTTTCCTTCTACATATGT	151473	Hs.504317	GO:0005886|GO:0015293|GO:0016021	monocarboxylate transporter 14	7.90678	83.6547	3.23603	6.08222
ASHGA5P002943	-7.18116	-2.84422	7.18116	down	protein_coding	NM_022168	CCDS2217.1	IFIH1	RefSeq	3617	chr2	-	163123588	163175218		AATCATCTGCAAATGTGGCCAGGCTTGGGGAACAATGATGGTGCACAAAGGCTTAGATTT	64135	Hs.163173	GO:0003677|GO:0003725|GO:0003725|GO:0003727|GO:0004386|GO:0005515|GO:0005524|GO:0005634|GO:0005737|GO:0005829|GO:0008270|GO:0009597|GO:0009615|GO:0016925|GO:0019048|GO:0032480|GO:0032727|GO:0032727|GO:0032728|GO:0032728|GO:0034344|GO:0039528|GO:0042981|GO:0043021|GO:0045087	interferon-induced helicase C domain-containing protein 1	59.4055	695.947	6.37818	9.22239
ASHGA5P015316	-7.17608	-2.8432	7.17608	down	protein_coding	NM_001001971	CCDS31207.1	FAM13C	RefSeq	3101	chr10	-	61005888	61122352		GAAATACCGGGTAACTAAGCAAGACAAGAACCTCATAAAGCCGCTTTATGACCGATACAG	220965	Hs.607594		protein FAM13C isoform 2	5	44.612	2.33322	5.17642
ASHGA5P009747	-7.16446	-2.84086	7.16446	down	protein_coding	NM_001127361	CCDS44107.1	RNF19B	RefSeq	2604	chr1	-	33402049	33430286		ACAACCCACAGGACAGGTTTAGCATGATCCATGCATGACTCAGCAAAGTGGATTTTGTCT	127544	Hs.591504	GO:0005515|GO:0008270|GO:0016021|GO:0016567|GO:0016874	E3 ubiquitin-protein ligase RNF19B isoform b	5	44.5513	2.33322	5.17408
ASHGA5P001133	-7.16307	-2.84058	7.16307	down	protein_coding	NM_001142554	CCDS45997.1	TRMT1	RefSeq	2195	chr19	-	13215713	13227463		TTTGTCCGTGTCTTCACCGGCCAGGCCAAGGTCAAGGCCTCAGCCAGGGCCAAGTTCTCT	55621	Hs.515169	GO:0003723|GO:0004809|GO:0008270	tRNA (guanine(26)-N(2))-dimethyltransferase isoform 2	58.757	687.276	6.36227	9.20285
ASHGA5P013167	-7.13017	-2.83394	7.13017	down	protein_coding	NM_006062	CCDS33221.2	SMYD5	RefSeq	2585	chr2	+	73441365	73454355		TTGACCAGCTATACAAGGACATCGAGGCAGCAACTGGAGAGTTTCTTAACTGTGAAGGAT	10322	Hs.631882	GO:0003674|GO:0005575|GO:0008150|GO:0046872	SET and MYND domain-containing protein 5	24.7766	276.49	5.0289	7.86284
ASHGA5P048067	-7.12686	-2.83327	7.12686	down	protein_coding	NM_001184975	CCDS31481.1	PACSIN3	RefSeq	2046	chr11	-	47199072	47207432	NM_001184974, NM_016223	GGGTGAGGGCACTCTATGACTACGCTGGCCAGGAAGCTGATGAGCTGAGCTTCCGAGCAG	29763	Hs.334639	GO:0005515|GO:0005737|GO:0005886|GO:0006897|GO:0008092|GO:0045806|GO:0051044	protein kinase C and casein kinase substrate in neurons protein 3	102.031	1213.74	7.20274	10.036
ASHGA5P010952	-7.11917	-2.83171	7.11917	down	protein_coding	NM_001044392	CCDS41408.1	MUC1	RefSeq	878	chr1	-	155158299	155162706	NM_001044391, NM_001204297	TTCTGAAATGGCTGTCTGTCAGTGCCGCCGAAAGAACTACGGGCAGCTGGACATCTTTCC	4582	Hs.89603	GO:0000790|GO:0000978|GO:0002039|GO:0003712|GO:0005515|GO:0005576|GO:0005737|GO:0005796|GO:0005887|GO:0006977|GO:0006978|GO:0009986|GO:0010944|GO:0016266|GO:0016324|GO:0036003|GO:0043618|GO:0043687|GO:0044267|GO:0090240	mucin-1 isoform 7 precursor	28.0942	315.2	5.22084	8.05255
ASHGA5P011594	-7.11788	-2.83145	7.11788	down	protein_coding	ENST00000372398	CCDS6932.1	NCS1	GENCODE	4991	chr9	+	132934856	132999583		CGAAGTTGTGGAGGAGCTGACCAGGAAGACCTACTTTACCGAGAAGGAGGTCCAGCAGTG	23413	Hs.642946	GO:0048015|GO:0010975|GO:0051927|GO:0045921|GO:0005737|GO:0005886|GO:0005829|GO:0030424|GO:0048471|GO:0030054|GO:0043231|GO:0045211|GO:0032580|GO:0014069|GO:0031045|GO:0031410|GO:0030425|GO:0005515|GO:0005509	neuronal calcium sensor 1 [Source:HGNC Symbol;Acc:3953]	20.6243	226.217	4.73536	7.56681
ASHGA5P039970	-7.08327	-2.82442	7.08327	down	protein_coding	NM_012390	CCDS34000.1	SMR3A	RefSeq	598	chr4	+	71226492	71232823		CGTAACTACTGCTTCTACTACCCAAAAATAAGAATTTCAACACTACTTCCAAGAGACTTT	26952	Hs.701334	GO:0005576	submaxillary gland androgen-regulated protein 3A precursor	5	44.0889	2.33322	5.15764
ASHGA5P006083	-7.07907	-2.82356	7.07907	down	protein_coding	NM_017530	CCDS32481.1	ZNF821	RefSeq	1879	chr16	-	71893582	71917444	NM_001201554	TAAAGTTCACTGTGACAGTGAGGGTGATGAAGAGGAGACGACACAAGATGAAGTCTCTTC	55565	Hs.643531	GO:0003677|GO:0005634|GO:0006351|GO:0006355|GO:0008270	zinc finger protein 821 isoform 2	5	44.0631	2.33322	5.15678
ASHGA5P002999	-7.07118	-2.82195	7.07118	down	protein_coding	NM_003940	CCDS3235.1	USP13	RefSeq	7933	chr3	+	179370932	179507189		ACGAGCAACGAATAATAACCTGGAAAGAGCACTGGATTGGATCTTTAGCCACCCTGAGTT	8975	Hs.175322	GO:0004197|GO:0004221|GO:0004843|GO:0005515|GO:0006355|GO:0006511|GO:0006914|GO:0008242|GO:0008270|GO:0008283|GO:0010506|GO:0030318|GO:0031625|GO:0043130|GO:0050821|GO:0070536	ubiquitin carboxyl-terminal hydrolase 13	53.5671	614.765	6.21714	9.03909
ASHGA5P038273	-7.06707	-2.82111	7.06707	down	protein_coding	NM_001172819	CCDS53324.1	PGM1	RefSeq	2364	chr1	+	64059479	64125916	ENST00000371084, NM_001172818	TTTGTATGAGACCCCAACTGGCTGGAAGTTTTTTGGGAATTTGATGGACGCGAGCAAACT	5236	Hs.1869	GO:0000287|GO:0004614|GO:0005737|GO:0005829|GO:0005829|GO:0005975|GO:0005978|GO:0005978|GO:0005980|GO:0005992|GO:0006006|GO:0006006|GO:0015629|GO:0019388|GO:0044281	phosphoglucomutase-1 isoform 3	118.751	1419.3	7.44117	10.2623
ASHGA5P008785	-7.06565	-2.82082	7.06565	down	protein_coding	ENST00000347055	CCDS2000.1	KRCC1	GENCODE	1753	chr2	-	88326723	88355248		CCTGATAAGGAAAATCCCGTTTTGTCAACCTAATGAAGCATTCAAAGAAGACATATGACT	51315	Hs.469254		lysine-rich coiled-coil 1 [Source:HGNC Symbol;Acc:28039]	95.7953	1128.99	7.10791	9.92873
ASHGA5P037661	-7.06014	-2.8197	7.06014	down	protein_coding	NM_032756	CCDS519.1	HPDL	RefSeq	1803	chr1	+	45792544	45794346		GTCATTATTAGCCCTTTGCTTTTCTGTATTGTTTCACTCCGTATGTAACATAACCCTAAA	84842	Hs.162717	GO:0003868|GO:0009072|GO:0046872	4-hydroxyphenylpyruvate dioxygenase-like protein	320.227	4110.28	8.96705	11.7867
ASHGA5P014426	-7.0526	-2.81815	7.0526	down	protein_coding	NM_172337	CCDS41960.1	OTX2	RefSeq	2118	chr14	-	57267424	57272381	NM_001270523, NM_001270524	GGCTACCCGGCCACCCCCCGGAAACAGCGCCGGGAGAGGACGACGTTCACTCGGGCGCAG	5015	Hs.288655	GO:0001077|GO:0001708|GO:0003700|GO:0005515|GO:0005634|GO:0005737|GO:0006355|GO:0006461|GO:0007411|GO:0007492|GO:0008190|GO:0008589|GO:0009953|GO:0030426|GO:0030900|GO:0030901|GO:0032525|GO:0040019|GO:0040036|GO:0042472|GO:0042706|GO:0043234|GO:0043565|GO:0045893|GO:0045944|GO:0046982|GO:0090009|GO:2000543	homeobox protein OTX2 isoform b	48.8713	559.249	6.08211	8.90026
ASHGA5P041940	-7.00431	-2.80824	7.00431	down	protein_coding	NM_016021	CCDS5021.1	UBE2J1	RefSeq	4360	chr6	-	90036343	90062619		TTTGAAGTGGGCAAGAAAATCTGTTTGAGCATCTCAGGCCATCATCCTGAAACTTGGCAG	51465	Hs.163776	GO:0004842|GO:0005524|GO:0005789|GO:0016021|GO:0018279|GO:0030433	ubiquitin-conjugating enzyme E2 J1	85.5002	987.978	6.9339	9.74215
ASHGA5P051328	-6.97911	-2.80304	6.97911	down	protein_coding	NM_145298	CCDS33648.1	APOBEC3F	RefSeq	4706	chr22	+	39436672	39451975		AAATGGCTGTAAGTCTTGGACTCCTTGCTATAATCGCAGCTATTCAGCAATGGAACCTCC	200316	Hs.659809	GO:0002230|GO:0003723|GO:0004126|GO:0005737|GO:0008270|GO:0009615|GO:0009972|GO:0010529|GO:0016553|GO:0030895|GO:0045071|GO:0045087|GO:0045869|GO:0048525|GO:0080111	DNA dC->dU-editing enzyme APOBEC-3F isoform a	11.6623	121.768	3.83561	6.63865
ASHGA5P046555	-6.96028	-2.79914	6.96028	down	protein_coding	NM_007157	CCDS35313.1	ZXDB	RefSeq	5651	chrX	+	57618268	57623910		GTCTGGCAGATGAGTATGTCAAGGATTGAGATGAACACATAAGTCTTGGAAATTAAATAA	158586	Hs.156257	GO:0003674|GO:0003676|GO:0005634|GO:0006351|GO:0006355|GO:0008150|GO:0008270	zinc finger X-linked protein ZXDB	287.353	3641.01	8.81034	11.6095
ASHGA5P051701	-6.95991	-2.79907	6.95991	down	protein_coding	NM_021105	CCDS3135.1	PLSCR1	RefSeq	2228	chr3	-	146232966	146262628		GAACAAAAATCAGGAGTGTGGTAGTGGATTAGTGAAAGTCTCCTCAGGAAATCTGAAGTC	5359	Hs.130759	GO:0001077|GO:0005154|GO:0005509|GO:0005509|GO:0005515|GO:0005634|GO:0005730|GO:0005794|GO:0005829|GO:0005886|GO:0005887|GO:0006659|GO:0006915|GO:0006953|GO:0010628|GO:0017121|GO:0017124|GO:0017128|GO:0019899|GO:0030168|GO:0031012|GO:0033003|GO:0035456|GO:0042609|GO:0045071|GO:0045089|GO:0045121|GO:0045944|GO:0051607|GO:0060368|GO:2000373	phospholipid scramblase 1	619.224	7935.94	9.95649	12.7556
ASHGA5P044882	-6.94456	-2.79588	6.94456	down	protein_coding	NM_015364	CCDS6216.1	LY96	RefSeq	642	chr8	+	74903563	74941307		TTAACCCCTGTATAGAATTGAAAAGATCCAAAGGATTATTGCACATTTTCTACATTCCAA	23643	Hs.726603	GO:0001875|GO:0002224|GO:0002755|GO:0005515|GO:0005615|GO:0005886|GO:0006954|GO:0006968|GO:0007166|GO:0007249|GO:0008063|GO:0010008|GO:0015026|GO:0031663|GO:0032496|GO:0032497|GO:0034130|GO:0034134|GO:0034138|GO:0034142|GO:0035666|GO:0045087|GO:0046696	lymphocyte antigen 96 isoform 1 precursor	209.039	2594.94	8.31472	11.1106
ASHGA5P026219	-6.94086	-2.79512	6.94086	down	protein_coding	NM_018222	CCDS44541.1	PARVA	RefSeq	8719	chr11	+	12399025	12556903		TCTTGAATGTCTCCTTTGCCTTTGAGCTCATGCAAGATGGAGGGTTGGAAAAGCCAAAAC	55742	Hs.432914	GO:0003779|GO:0005515|GO:0005634|GO:0005737|GO:0005829|GO:0005925|GO:0007155|GO:0015629|GO:0030027|GO:0030036|GO:0034329|GO:0043234|GO:0051291|GO:0060271	alpha-parvin	82.1667	938.538	6.87168	9.6668
ASHGA5P043064	-6.93611	-2.79413	6.93611	down	protein_coding	ENST00000335866	CCDS43583.1	GRB10	GENCODE	5032	chr7	-	50657759	50861159	ENST00000398812, NM_001001550	AAAGCTGTATGTGTGTTTGCGGAGATCTGGCCTTTATTGCTCCACCAAGGGAACTTCAAA	2887	Hs.164060	GO:0007165|GO:0032868|GO:0030178|GO:0042326|GO:0046627|GO:0046325|GO:0048009|GO:0008286|GO:0030949|GO:0045719|GO:0042327|GO:0005737|GO:0005886|GO:0005829|GO:0005515|GO:0005543|GO:0005158|GO:0005070	growth factor receptor-bound protein 10 [Source:HGNC Symbol;Acc:4564]	85.0095	973.572	6.9251	9.71923
ASHGA5P013005	-6.92275	-2.79135	6.92275	down	protein_coding	NM_001177384		CPEB2	RefSeq	6773	chr4	+	15004297	15071777	ENST00000442003	GGTAAGAATGGATCGAAGTAGAATGTATGACAGTTTGAATATGCACTCTTTGGAAAATTC	132864	Hs.656937	GO:0000166|GO:0003723|GO:0005737|GO:0006417	cytoplasmic polyadenylation element-binding protein 2 isoform F	5	43.0811	2.33322	5.12456
ASHGA5P019525	-6.91935	-2.79064	6.91935	down	protein_coding	NM_001166278	CCDS55439.1	DLG3	RefSeq	4544	chrX	+	69674945	69725339		CCGGCGCCAGAATACAGTCGCTTTGAATCGAAGATACATGACTTACGAGAACAAATGATG	1741	Hs.721586	GO:0004385|GO:0005515|GO:0005886|GO:0007268|GO:0007411|GO:0008285|GO:0010923|GO:0019902	disks large homolog 3 isoform c	11.4296	118.131	3.80361	6.59425
ASHGA5P010576	-6.91891	-2.79054	6.91891	down	protein_coding	NM_138740	CCDS1062.1	C1orf43	RefSeq	1753	chr1	-	154179182	154193273		CTACTACAACTGGAAACCCAGGGAAATCAAAAGATCCCATTTCATTCTGAAGGCCGGCAT	25912	Hs.287471	GO:0016021|GO:0016616|GO:0050662	uncharacterized protein C1orf43 isoform 2	767.665	9606.83	10.2734	13.064
ASHGA5P055581	-6.90912	-2.7885	6.90912	down	protein_coding	NM_003276	CCDS9064.1	TMPO	RefSeq	3690	chr12	+	98909350	98929412		GGCAGTACCGAACTACAGGCAGCTAAGAAAGTACATACTTCTAAGGGAGACCTACCTAGG	7112	Hs.11355	GO:0000785|GO:0003677|GO:0005515|GO:0005521|GO:0005634|GO:0005634|GO:0005635|GO:0005635|GO:0005637|GO:0016021	thymopoietin isoform alpha	41.0525	454.829	5.80925	8.59775
ASHGA5P002072	-6.87896	-2.78219	6.87896	down	protein_coding	NM_148956	CCDS5546.1	NSUN5	RefSeq	2376	chr7	-	72716513	72722864	NM_001168347, NM_018044	AAGCTGCGGCCGCACCTGGCCAAGGTGCTAGTGTATGAGTTGTTGTTGGGAAAGGGCTTT	55695	Hs.647060	GO:0008168	putative methyltransferase NSUN5 isoform 1	87.4011	993.688	6.96899	9.75118
ASHGA5P044609	-6.87832	-2.78206	6.87832	down	protein_coding	NM_001146068	CCDS53478.1	CAPN2	RefSeq	3270	chr1	+	223889294	223963720	NM_001748	ACGGAAGCCTACAGAAACTGATCCGCATCCGAAATCCCTGGGGAGAAGTGGAGTGGACAG	824	Hs.350899	GO:0000785|GO:0001666|GO:0001824|GO:0004198|GO:0005509|GO:0005515|GO:0005634|GO:0005737|GO:0005886|GO:0006508|GO:0007520|GO:0008092|GO:0008234|GO:0046982	calpain-2 catalytic subunit isoform 2	39.5769	436.608	5.75419	8.53625
ASHGA5P003180	-6.87497	-2.78135	6.87497	down	protein_coding	NM_001226	CCDS3684.1	CASP6	RefSeq	1661	chr4	-	110609784	110624629		CAGGGGGCACCCGGCAGGTGGGGAAGAAAACATGACAGAAACAGATGCCTTCTATAAAAG	839	Hs.654616	GO:0002088|GO:0002525|GO:0004197|GO:0005515|GO:0005634|GO:0005654|GO:0005730|GO:0005737|GO:0005829|GO:0006508|GO:0006915|GO:0006917|GO:0006921|GO:0008234|GO:0009408|GO:0009749|GO:0010039|GO:0010243|GO:0010332|GO:0032355|GO:0033574|GO:0034097|GO:0042542|GO:0043525|GO:0046670	caspase-6 isoform alpha preproprotein	36.7435	403.325	5.63526	8.41661
ASHGA5P045702	-6.86923	-2.78015	6.86923	down	protein_coding	NM_003995	CCDS6590.1	NPR2	RefSeq	3447	chr9	+	35792405	35809728		AATGACAGCATCAACTTGGACTGGATGTTTCGTTATTCACTCATTAATGACCTTGTTAAG	4882	Hs.78518	GO:0001503|GO:0004383|GO:0004672|GO:0004872|GO:0004888|GO:0005524|GO:0005525|GO:0005622|GO:0005886|GO:0006182|GO:0007165|GO:0007166|GO:0007168|GO:0008217|GO:0016021|GO:0016941|GO:0035556|GO:0042562|GO:0097011	atrial natriuretic peptide receptor 2 precursor	5	42.7574	2.33322	5.11337
ASHGA5P016226	-6.85782	-2.77775	6.85782	down	protein_coding	NM_001168348	CCDS55118.1	NSUN5	RefSeq	2332	chr7	-	72716513	72722864		CCTGGCCAAGGTTCATCGGGGTGTGAGCCGGAATGAGGACCTGTTGGAAGTGGGATCCAG	55695	Hs.647060	GO:0008168	putative methyltransferase NSUN5 isoform 4	111.604	1282.91	7.34216	10.1199
ASHGA5P036246	-6.83792	-2.77356	6.83792	down	protein_coding	NM_016653	CCDS42777.1	ZAK	RefSeq	3867	chr2	+	173940564	174132737		AAGCAGTCCAACTTGCCATTCAGACATTATTCACCAATTCAGATGGCAACCCTGGAAGCA	51776	Hs.444451	GO:0000075|GO:0000077|GO:0000186|GO:0000287|GO:0004674|GO:0004709|GO:0005515|GO:0005524|GO:0005634|GO:0005737|GO:0005737|GO:0006468|GO:0006950|GO:0007010|GO:0007050|GO:0007243|GO:0007257|GO:0008219|GO:0008283|GO:0009314|GO:0030154|GO:0043065	mitogen-activated protein kinase kinase kinase MLT isoform 1	18.9844	199.478	4.60647	7.38003
ASHGA5P010818	-6.81478	-2.76867	6.81478	down	protein_coding	NM_021243	CCDS43509.1	ABRACL	RefSeq	941	chr6	+	139349818	139364439		GGTTCAAAAAATGCTGATGGAAAGTTAAGCGTGAAATTTGGGGTCCTCTTCCGTGATGAT	58527	Hs.600861		costars family protein ABRACL	1670.14	20347.7	11.4237	14.1923
ASHGA5P003754	-6.78547	-2.76245	6.78547	down	protein_coding	NM_004577	CCDS5522.1	PSPH	RefSeq	2142	chr7	-	56078743	56119268		CAGATATGGAAGCCTGTCCTCCTGCTGATGCTTTCATTGGATTTGGAGGAAATGTGATCA	5723	Hs.512656	GO:0000287|GO:0004647|GO:0004647|GO:0005509|GO:0005737|GO:0005829|GO:0006563|GO:0006564|GO:0006564|GO:0008652|GO:0009612|GO:0031667|GO:0033574|GO:0034641|GO:0042803|GO:0044281	phosphoserine phosphatase	1100.69	13670.7	10.7959	13.5583
ASHGA5P008043	-6.78112	-2.76152	6.78112	down	protein_coding	NM_003427	CCDS4801.1	ZNF76	RefSeq	2671	chr6	+	35227509	35263760		ACATTGCAGTGCAGCTGGAGGAACAGCAGACCTTAGAGGAGGCCATCAATGTGGCCACTG	7629	Hs.388024	GO:0003677|GO:0005634|GO:0006351|GO:0006357|GO:0006359|GO:0008270	zinc finger protein 76	78.4254	873.802	6.80066	9.56219
ASHGA5P044196	-6.77936	-2.76115	6.77936	down	protein_coding	NM_024025	CCDS6092.1	DUSP26	RefSeq	1665	chr8	-	33448853	33457439		TACCACCACCTTACCCTCGTGGAGGCCATCAAGAAAGTCAAAGACCACCGAGGCATCATC	78986	Hs.8719	GO:0004725|GO:0005515|GO:0005634|GO:0005739|GO:0005794|GO:0006470|GO:0008138	dual specificity protein phosphatase 26	101.998	1155.14	7.20238	9.96353
ASHGA5P026368	-6.75475	-2.7559	6.75475	down	protein_coding	NM_175732	CCDS41643.1	PTPMT1	RefSeq	2651	chr11	+	47586981	47595013		TACGTGCATTGTAAGGCTGGGCGCTCCAGGAGTGCCACTATGGTGGCAGCATACCTGATT	114971	Hs.728160	GO:0004439|GO:0004725|GO:0005739|GO:0005743|GO:0006470|GO:0008138|GO:0008962|GO:0032049|GO:0046855	protein-tyrosine phosphatase mitochondrial 1 isoform 1	193.223	2327.24	8.20608	10.962
ASHGA5P012478	-6.74565	-2.75396	6.74565	down	protein_coding	ENST00000378455	CCDS48092.1	BCOR	GENCODE	6338	chrX	-	39910498	40036582		GGCATTGCAGCGTGCAATGATGCGCTTCTCAGAGTTGGAGATGAAAGAAAGAGAAGGTGG	54880	Hs.659681	GO:0006351|GO:0000122|GO:0007507|GO:0045892|GO:0060021|GO:0030502|GO:0042476|GO:0035518|GO:0051572|GO:0000415|GO:0065001|GO:0070171|GO:0005634|GO:0031519|GO:0005515|GO:0004842|GO:0003714|GO:0042826|GO:0008134|GO:0031072|GO:0044212	BCL6 corepressor [Source:HGNC Symbol;Acc:20893]	5	42.0438	2.33322	5.08718
ASHGA5P003157	-6.73648	-2.75199	6.73648	down	protein_coding	ENST00000265000	CCDS3815.1	GALNT7	GENCODE	4307	chr4	+	174089903	174245118		CTAAGGACAGAACCATTTGCACTGTGCCGCTTATAGATGTCATAAATGGCAACACATATG	51809	Hs.548088	GO:0016266|GO:0005975|GO:0044267|GO:0006493|GO:0043687|GO:0016021|GO:0000139|GO:0030246|GO:0004653	UDP-N-acetyl-alpha-D-galactosamine:polypeptide N-acetylgalactosaminyltransferase 7 (GalNAc-T7) [Source:HGNC Symbol;Acc:4129]	5	41.9864	2.33322	5.08521
ASHGA5P002353	-6.73432	-2.75153	6.73432	down	protein_coding	NM_001780	CCDS8890.1	CD63	RefSeq	1032	chr12	-	56119226	56122922	ENST00000420846	GGAAGCCCAGGCCCGGCAGCCATGGCGGTGGAAGGAGGAATGAAATGTGTGAAGTTCTTG	967	Hs.445570	GO:0002576|GO:0005765|GO:0005886|GO:0005887|GO:0007596|GO:0009986|GO:0010008|GO:0010633|GO:0030168|GO:0030855|GO:0031088|GO:0031902|GO:0032403|GO:0034613|GO:0043234|GO:0045785|GO:0045807|GO:2000680	CD63 antigen isoform A	447.827	5665.07	9.47547	12.227
ASHGA5P005457	-6.72825	-2.75023	6.72825	down	protein_coding	NM_004631	CCDS578.1	LRP8	RefSeq	7783	chr1	-	53708040	53793821	NM_033300	ATGTCTATCCTGCAGCAATCAGCAGCTTTGATCGCCCACTGTGGGCAGAGCCCTGTCTTG	7804	Hs.280387	GO:0000122|GO:0004888|GO:0005509|GO:0005515|GO:0005576|GO:0005886|GO:0005901|GO:0006508|GO:0006629|GO:0006897|GO:0007165|GO:0007596|GO:0016021|GO:0019221|GO:0021541|GO:0021819|GO:0030229|GO:0032793|GO:0034185|GO:0038025|GO:0038026|GO:0050731|GO:0050804|GO:0061003|GO:0061098|GO:1900006	low-density lipoprotein receptor-related protein 8 isoform 1 precursor	13.7251	139.954	4.09774	6.84797
ASHGA5P004453	-6.71218	-2.74678	6.71218	down	protein_coding	NM_001127213	CCDS6394.1	LY6E	RefSeq	1189	chr8	+	144099901	144103827	NM_002346	TGCTAGTGCCGGCATTGGGAATCTCGTGACATTTGGCCACAGCCTGAGCAAGACCTGTTC	4061	Hs.521903	GO:0001701|GO:0005887|GO:0007166|GO:0030325|GO:0031225|GO:0035265|GO:0042415|GO:0048242|GO:0055010	lymphocyte antigen 6E precursor	322.085	3950.36	8.97702	11.7238
ASHGA5P008698	-6.71126	-2.74658	6.71126	down	protein_coding	NM_175080	CCDS11035.1	P2RX5	RefSeq	2266	chr17	-	3576521	3599698	NM_001204520	AGCGGATCTGGGATGTCGCCGACTACGTCATTCCAGCCCAGAATGAAGGCATTCCTGATG	5026	Hs.731607	GO:0001614|GO:0001614|GO:0004888|GO:0004931|GO:0004931|GO:0005216|GO:0005524|GO:0005887|GO:0006810|GO:0006812|GO:0007165|GO:0007399|GO:0010524|GO:0016020|GO:0035590|GO:0035590|GO:0050850	P2X purinoceptor 5 isoform B	5	41.8322	2.33322	5.0798
ASHGA5P004538	-6.69074	-2.74217	6.69074	down	protein_coding	NM_001006624	CCDS44060.1	PDPN	RefSeq	2652	chr1	+	13911966	13944452	NM_001006625, NM_006474, NM_198389	ATTGGTGCAATCATCGTTGTGGTTATGCGAAAAATGTCGGGAAGGTACTCGCCCTAAAGA	10630	Hs.468675	GO:0000902|GO:0001726|GO:0001946|GO:0005372|GO:0005886|GO:0005887|GO:0006693|GO:0006833|GO:0006865|GO:0006928|GO:0006954|GO:0007049|GO:0007165|GO:0007399|GO:0008283|GO:0008360|GO:0008517|GO:0009790|GO:0010572|GO:0015171|GO:0015250|GO:0015884|GO:0016324|GO:0016337|GO:0030027|GO:0030175|GO:0030324|GO:0030335|GO:0031258|GO:0031527|GO:0031528|GO:0032587|GO:0035239|GO:0048286|GO:0051272|GO:0055093	podoplanin isoform c	6.60708	64.1814	2.95739	5.69956
ASHGA5P050763	-6.68764	-2.7415	6.68764	down	protein_coding	NM_001127184	CCDS46487.1	CFLAR	RefSeq	1299	chr2	+	201980876	202006323		CCTGATCTGAAAATTCTTGGAAATTGTTCCATGTGATTAACATGGAACTGCCTCTACTTA	8837	Hs.390736	GO:0004197|GO:0005515|GO:0005737|GO:0006508|GO:0006915|GO:0008624|GO:0019048|GO:0031264|GO:0043123|GO:2001237	CASP8 and FADD-like apoptosis regulator isoform 2	199.4	2366.63	8.24386	10.9854
ASHGA5P033859	-6.68322	-2.74054	6.68322	down	protein_coding	NM_005215	CCDS11952.1	DCC	RefSeq	10210	chr18	+	49866541	51062273		TAGTCTTAGATGTGTTTGGGTACCCAAGCTGGCTTTTGTACTCTTCGGAGCTTCCTTGTT	1630	Hs.162025	GO:0001764|GO:0001975|GO:0003713|GO:0004888|GO:0005042|GO:0005515|GO:0005829|GO:0005886|GO:0006915|GO:0006917|GO:0007409|GO:0007411|GO:0010976|GO:0010977|GO:0016021|GO:0021965|GO:0030424|GO:0032584|GO:0033563|GO:0042802|GO:0042981|GO:0045121|GO:0048671|GO:0070374|GO:2000171	netrin receptor DCC	12.4212	124.525	3.93161	6.67216
ASHGA5P039838	-6.68124	-2.74012	6.68124	down	protein_coding	ENST00000538197		CPEB2	GENCODE	6878	chr4	+	15004297	15071777	ENST00000541112	GGCTCAGATTCACTCCAAGATAGTTGGTGCACTGCAGCCGGAACATCCAGAATAGACCAG	132864	Hs.656937	GO:0033125|GO:0045900|GO:0005737|GO:0005844|GO:0000166|GO:0003676|GO:0008187|GO:0005515	cytoplasmic polyadenylation element binding protein 2 [Source:HGNC Symbol;Acc:21745]	5	41.6042	2.33322	5.07333
ASHGA5P055315	-6.67584	-2.73895	6.67584	down	protein_coding	NM_015954	CCDS44838.1	DERA	RefSeq	1741	chr12	+	16064185	16190315		GATCTTCCAATGTCTTAAATCAGTCACCAGTTCCAGAAAAGTTCTTTACGACAATGTTTA	51071	Hs.39429	GO:0004139|GO:0005575|GO:0005737|GO:0009264|GO:0046121|GO:0046386	putative deoxyribose-phosphate aldolase	1534.52	18837.6	11.3046	14.0435
ASHGA5P013270	-6.64376	-2.732	6.64376	down	protein_coding	NM_033358	CCDS2345.1	CASP8	RefSeq	1123	chr2	+	202098165	202146638		ATTAGGGACAGGAATGGAACACACTTGGATGCAGGGTTTGAGAATGTTTTTAGCTGGTGG	841	Hs.599762	GO:0001525|GO:0001841|GO:0004197|GO:0004197|GO:0005164|GO:0005515|GO:0005634|GO:0005730|GO:0005737|GO:0005739|GO:0005741|GO:0005813|GO:0005829|GO:0005856|GO:0006508|GO:0006915|GO:0006915|GO:0006919|GO:0006921|GO:0007507|GO:0008234|GO:0008624|GO:0008624|GO:0008633|GO:0009409|GO:0019048|GO:0030225|GO:0030690|GO:0031264|GO:0031265|GO:0032025|GO:0032355|GO:0032496|GO:0034612|GO:0035872|GO:0042802|GO:…	caspase-8 isoform E	5	41.3922	2.33322	5.06522
ASHGA5P003023	-6.6387	-2.7309	6.6387	down	protein_coding	NM_013386	CCDS41361.1	SLC25A24	RefSeq	3600	chr1	-	108677343	108742980		CGCCGAGGAGAAAATTTTTACTACTGGAGATGTCAACAAAGATGGGAAGCTGGATTTTGA	29957	Hs.656870	GO:0005509|GO:0005743|GO:0016021|GO:0055085	calcium-binding mitochondrial carrier protein SCaMC-1 isoform 1	9.06723	88.9356	3.44099	6.17189
ASHGA5P049147	-6.63812	-2.73078	6.63812	down	protein_coding	NM_014298	CCDS10651.1	QPRT	RefSeq	1575	chr16	+	29690440	29709314		ACGACCTGGGAGGGCTGGTGATGGTGAAGGATAACCATGTGGTGGCCGCCGGTGGCGTGG	23475	Hs.513484	GO:0004514|GO:0005829|GO:0006766|GO:0006767|GO:0009435|GO:0019674|GO:0034213|GO:0042803|GO:0044281|GO:0051259	nicotinate-nucleotide pyrophosphorylase [carboxylating] precursor	39.1262	417.167	5.73743	8.4682
ASHGA5P049990	-6.63755	-2.73065	6.63755	down	protein_coding	ENST00000315456	CCDS42426.1	DTNA	GENCODE	1733	chr18	+	32073253	32409292	NM_001128175	GGATGCGTCTAGATGGATAACATGACTTCTTCTACCCTAAAATATTCCTATAATACTTTG	1837	Hs.643454	GO:0007165|GO:0007268|GO:0007274|GO:0006941|GO:0005737|GO:0005886|GO:0030054|GO:0005792|GO:0045202|GO:0008270|GO:0005515|GO:0005509	dystrobrevin, alpha [Source:HGNC Symbol;Acc:3057]	127.809	1443.1	7.55458	10.2852
ASHGA5P055297	-6.63677	-2.73048	6.63677	down	protein_coding	NM_031412	CCDS8620.1	GABARAPL1	RefSeq	1885	chr12	+	10365488	10375724		AAGGAGGCAGGCCCCGCGCGGGGATCTCGGAAGCCCTGCGGTGCATCATGAAGTTCCAGT	23710	Hs.524250	GO:0005515|GO:0005622|GO:0005776|GO:0005783|GO:0005794|GO:0005874|GO:0031410|GO:0032590|GO:0032839|GO:0044297|GO:0048487|GO:0050811	gamma-aminobutyric acid receptor-associated protein-like 1	26.5221	275.974	5.12975	7.86023
ASHGA5P050063	-6.61251	-2.7252	6.61251	down	protein_coding	NM_001252	CCDS12170.1	CD70	RefSeq	913	chr19	-	6585849	6591163		ATCAGCCTGCTGCGTCTCAGCTTCCACCAAGGTTGTACCATTGCCTCCCAGCGCCTGACG	970	Hs.501497	GO:0002020|GO:0005102|GO:0005125|GO:0005164|GO:0005515|GO:0005615|GO:0005886|GO:0005887|GO:0006917|GO:0006955|GO:0007165|GO:0007267|GO:0008283	CD70 antigen	437.292	5393.3	9.43572	12.1609
ASHGA5P029813	-6.59941	-2.72234	6.59941	down	protein_coding	NM_001098616	CCDS41404.1	C1orf43	RefSeq	1909	chr1	-	154179182	154193273		TTTTTGTGAAGAGGCAAATCATGCGCTTTGCAATGAAATCTCGAAGGGGACCTCATGTCC	25912	Hs.287471	GO:0016021|GO:0016616|GO:0050662	uncharacterized protein C1orf43 isoform 3	988.214	11943.6	10.6459	13.3682
ASHGA5P005651	-6.57569	-2.71714	6.57569	down	protein_coding	NM_024792	CCDS10996.1	FAM57A	RefSeq	2096	chr17	+	635846	646075		ATTCTCTTTGTCCTTGTGCCAGTCGCACAGAGGCTCCGGGGAGACCTTGGGGACTTCTTT	79850	Hs.154396	GO:0005886|GO:0016021	protein FAM57A	32.3675	338.419	5.44	8.15714
ASHGA5P052871	-6.57303	-2.71656	6.57303	down	protein_coding	NM_182503	CCDS43511.1	ADAT2	RefSeq	6270	chr6	-	143743968	143771841		CTCTGTAGCTGAGTGGTGGCTGGGTATGGAGGCGAAGGCGGCACCCAAGCCAGCTGCAAG	134637	Hs.709561	GO:0008033|GO:0008270|GO:0016787	tRNA-specific adenosine deaminase 2	5	40.99	2.33322	5.04978
ASHGA5P030781	-6.5471	-2.71086	6.5471	down	protein_coding	NM_001145155	CCDS45358.1	NR2F2	RefSeq	3869	chr15	+	96869156	96883492		TATTCCAGTTTAGGAGGAAGATGCAAGCGGTTTGGGACCTTGAACAAGGCAAATATGGTT	7026	Hs.347991	GO:0000122|GO:0001764|GO:0001937|GO:0001972|GO:0003700|GO:0003700|GO:0003707|GO:0003714|GO:0004879|GO:0005515|GO:0005634|GO:0006357|GO:0006629|GO:0007165|GO:0007519|GO:0008270|GO:0009952|GO:0009956|GO:0010596|GO:0030522|GO:0030522|GO:0030900|GO:0032355|GO:0042803|GO:0043565|GO:0045736|GO:0045892|GO:0045893|GO:0045893|GO:0048514|GO:0060173|GO:0060849	COUP transcription factor 2 isoform b	5	40.8381	2.33322	5.04408
ASHGA5P029022	-6.51879	-2.7046	6.51879	down	protein_coding	NM_001144932	CCDS45084.1	PSMB5	RefSeq	1379	chr14	-	23495059	23504354		TAAGTCATTTGGAATGTACTTGTTTTGTGGGTGTGCTGAGAGGATCGGCAACATGGCAAG	5693	Hs.422990	GO:0000075|GO:0000082|GO:0000084|GO:0000209|GO:0000216|GO:0000278|GO:0000502|GO:0002474|GO:0002479|GO:0004298|GO:0005515|GO:0005654|GO:0005829|GO:0005839|GO:0006521|GO:0006915|GO:0006977|GO:0006979|GO:0010467|GO:0016032|GO:0016070|GO:0016071|GO:0019048|GO:0031145|GO:0034641|GO:0042590|GO:0042981|GO:0044281|GO:0051436|GO:0051437|GO:0051439	proteasome subunit beta type-5 isoform 3	104.61	1140.78	7.24253	9.94714
ASHGA5P003140	-6.51588	-2.70396	6.51588	down	protein_coding	NM_005139	CCDS3584.1	ANXA3	RefSeq	1634	chr4	+	79472741	79531605		TTCCGGAAAGCTCTGTTGACTTTGGCAGATGGCAGAAGAGATGAAAGTCTGAAAGTGGAT	306	Hs.480042	GO:0005509|GO:0005544|GO:0005737|GO:0005886|GO:0006909|GO:0010595|GO:0016020|GO:0019834|GO:0021766|GO:0030424|GO:0030425|GO:0030670|GO:0031100|GO:0042581|GO:0042742|GO:0043025|GO:0043312|GO:0045766|GO:0051054|GO:0051091|GO:0051384|GO:0070848	annexin A3	5	40.681	2.33322	5.03718
ASHGA5P011694	-6.50044	-2.70054	6.50044	down	protein_coding	NM_004468	CCDS30678.1	FHL3	RefSeq	1662	chr1	-	38462441	38471187		AGTGCCAGCAGCTTATCGGGCATGACTCGAGGGAGCTGTTCTATGAAGACCGCCATTTCC	2275	Hs.57687	GO:0001725|GO:0003779|GO:0005634|GO:0007517|GO:0008270|GO:0030018|GO:0030036	four and a half LIM domains protein 3 isoform 1	31.1889	321.937	5.38283	8.08337
ASHGA5P010567	-6.49068	-2.69837	6.49068	down	protein_coding	NM_178833	CCDS3662.1	SLC9B2	RefSeq	3377	chr4	-	103946651	103998170		TATTTCTTTTGCATGGCTTCCAAAGGCCACAGTTCAGGCTGCAATAGGATCTGTGGCTTT	133308	Hs.546482	GO:0006814|GO:0015299|GO:0016021|GO:0031966	mitochondrial sodium/hydrogen exchanger 9B2	26.1033	264.99	5.10642	7.80479
ASHGA5P012185	-6.4746	-2.69479	6.4746	down	protein_coding	NM_002668	CCDS14319.1	PLP2	RefSeq	1049	chrX	+	49028183	49031468		TCGTCGCAGGGGTACTGGGCCTAATCGCTACGTGCCTCTTTGGCTATGATGCCTATGTCA	5355	Hs.77422	GO:0005515|GO:0005783|GO:0005789|GO:0005886|GO:0006811|GO:0006935|GO:0015075|GO:0016020|GO:0016021|GO:0019221|GO:0019956|GO:0034220	proteolipid protein 2	885.588	10475.3	10.4805	13.1752
ASHGA5P010961	-6.45029	-2.68936	6.45029	down	protein_coding	NM_006714	CCDS5128.1	SMPDL3A	RefSeq	2210	chr6	+	123109970	123130864		AATTCTGGACAAGAAGCATCTTTCATGATATGGACAGGGGATAGCCCACCTCATGTTCCT	10924	Hs.486357	GO:0004767|GO:0005515|GO:0005576|GO:0005615|GO:0006685|GO:0008150|GO:0016798	acid sphingomyelinase-like phosphodiesterase 3a precursor	10.3717	99.7117	3.6495	6.33887
ASHGA5P005464	-6.44834	-2.68893	6.44834	down	protein_coding	ENST00000306096	CCDS45826.1	RAB31	GENCODE	3994	chr18	+	9708227	9862553		CCTTCTCGGGGACACTGGGGTTGGGAAATCAAGCATCGTGTGTCGATTTGTCCAGGATCA	11031	Hs.99528	GO:0007264|GO:0015031|GO:0007165|GO:0006886|GO:0006913|GO:0006184|GO:0048193|GO:0005634|GO:0005737|GO:0005886|GO:0005622|GO:0016020|GO:0005802|GO:0005769|GO:0005770|GO:0005525|GO:0003924	RAB31, member RAS oncogene family [Source:HGNC Symbol;Acc:9771]	31.5562	323.495	5.40113	8.09006
ASHGA5P009472	-6.44782	-2.68881	6.44782	down	protein_coding	NM_152872	CCDS7395.1	FAS	RefSeq	2730	chr10	+	90750287	90775542		CCAAGGTTCTCATGAATCTCCAACTTTAAATCCTATGTTGACTTGAGTAAATATATCACC	355	Hs.244139	GO:0001666|GO:0002377|GO:0003014|GO:0004871|GO:0004872|GO:0005031|GO:0005515|GO:0005576|GO:0005634|GO:0005737|GO:0005829|GO:0005886|GO:0005886|GO:0006461|GO:0006915|GO:0006915|GO:0006917|GO:0006919|GO:0006924|GO:0006925|GO:0006927|GO:0007165|GO:0007283|GO:0007568|GO:0008624|GO:0008625|GO:0008633|GO:0009636|GO:0009897|GO:0010467|GO:0010940|GO:0016021|GO:0019724|GO:0019900|GO:0031104|GO:0031264|GO:…	tumor necrosis factor receptor superfamily member 6 isoform 3 precursor	37.1924	383.385	5.65486	8.34367
ASHGA5P022934	-6.38441	-2.67455	6.38441	down	protein_coding	NM_001144903	CCDS45338.1	TM6SF1	RefSeq	1816	chr15	+	83776323	83806111		CAGAGGTTTGATGCTGGCATATATGTTCTATTCTGTTCCTTACTTTGTGACTGCACTGTA	53346	Hs.513094	GO:0003674|GO:0008150|GO:0016020|GO:0016021	transmembrane 6 superfamily member 1 isoform 2	195.353	2212.19	8.22052	10.8951
ASHGA5P000864	-6.38053	-2.67368	6.38053	down	protein_coding	NM_001135161	CCDS13770.1	COMT	RefSeq	2262	chr22	+	19938459	19957498	NM_000754, NM_001135162	TGCTTTGAAGATGCCGGAGGCCCCGCCTCTGCTGTTGGCAGCTGTGTTGCTGGGCCTGGT	1312	Hs.370408	GO:0000287|GO:0005739|GO:0005829|GO:0005886|GO:0006805|GO:0007268|GO:0007565|GO:0007612|GO:0008171|GO:0008210|GO:0014070|GO:0016021|GO:0016206|GO:0032259|GO:0032496|GO:0042135|GO:0042136|GO:0042420|GO:0042493|GO:0043231|GO:0044281|GO:0045963|GO:0048265|GO:0048609|GO:0048662|GO:0050668	catechol O-methyltransferase isoform MB-COMT	75.3648	793.638	6.73891	9.41259
ASHGA5P055630	-6.37579	-2.6726	6.37579	down	protein_coding	NM_002535	CCDS41839.1	OAS2	RefSeq	3647	chr12	+	113416273	113448503		TTGGAAAGTGCCGGTAAAAGTCATCTAAAGGAGGCGTTGTCTGGAAATAGCCCTGTAACA	4939	Hs.414332	GO:0001730|GO:0001730|GO:0003725|GO:0003725|GO:0005524|GO:0005634|GO:0005737|GO:0005739|GO:0005783|GO:0005829|GO:0006139|GO:0006164|GO:0006401|GO:0006486|GO:0008270|GO:0009615|GO:0016020|GO:0018377|GO:0019221|GO:0043231|GO:0046872|GO:0048471|GO:0060333|GO:0060337	2'-5'-oligoadenylate synthase 2 isoform 2	13.2039	127.254	4.02995	6.70256
ASHGA5P007256	-6.36717	-2.67065	6.36717	down	protein_coding	NM_032778	CCDS2929.1	MINA	RefSeq	5339	chr3	-	97660660	97691295	NM_001042533	TGAAGTTCAGGTTTGCATTTCCTTACTGCTTTGTCTTGAAGACAGAACGATGCCAAAGAA	84864	Hs.570562	GO:0005634|GO:0005730|GO:0005737|GO:0042254	MYC-induced nuclear antigen isoform b	11.1468	106.143	3.76187	6.43253
ASHGA5P013589	-6.35381	-2.66762	6.35381	down	protein_coding	NM_004475	CCDS11245.2	FLOT2	RefSeq	2659	chr17	-	27206356	27224715		ACACTCAGAGGATTTCCCTAGAGATTATGACGTTGCAGCCCCGCTGCGAGGACGTAGAGA	2319	Hs.514038	GO:0002080|GO:0005768|GO:0005886|GO:0007155|GO:0008544|GO:0009986|GO:0016600|GO:0030139	flotillin-2	14.2756	138.088	4.15829	6.82591
ASHGA5P001040	-6.351	-2.66698	6.351	down	protein_coding	NM_000231	CCDS9299.1	SGCG	RefSeq	1661	chr13	+	23755059	23899304		TAATATCTAAGATGGTGCGTGAGCAGTACACTACAGCCACAGAAGGCATCTGCATAGAGA	6445	Hs.37167	GO:0005737|GO:0005856|GO:0005886|GO:0007010|GO:0007517|GO:0016012|GO:0016021|GO:0042383	gamma-sarcoglycan	5	39.6544	2.33322	5.0002
ASHGA5P011509	-6.34776	-2.66625	6.34776	down	protein_coding	NM_024603	CCDS552.2	BEND5	RefSeq	1342	chr1	-	49193539	49242547		TTTACAGCTTAGACACATCAAGAGACCTGAGGGGCGGAAGCCGAGCGAAGTGGCGCACAA	79656	Hs.475348	GO:0005794	BEN domain-containing protein 5	54.8907	567.658	6.25827	8.92452
ASHGA5P043124	-6.28726	-2.65243	6.28726	down	protein_coding	NM_018044	CCDS5547.1	NSUN5	RefSeq	2446	chr7	-	72716513	72722864	NM_001168347, NM_148956	TGAGTTGTTGTTGGGAAAGGGCTTTCGAGGGGGTGGGGGCCGATGGAAGGCTCTGTTGGG	55695	Hs.647060	GO:0008168	putative methyltransferase NSUN5 isoform 2	89.9735	935.868	7.01024	9.66267
ASHGA5P015874	-6.28647	-2.65225	6.28647	down	protein_coding	NM_005685	CCDS47613.1	GTF2IRD1	RefSeq	3426	chr7	+	73868119	74016920	NM_001199207	AGTCAAAGAGCCCATCATGGATAGTCAAGAGAGGGATTCCGGGGACCCTCTGGTGGACGA	9569	Hs.647056	GO:0003677|GO:0003700|GO:0003705|GO:0005634|GO:0005634|GO:0005730|GO:0005737|GO:0006355|GO:0007275	general transcription factor II-I repeat domain-containing protein 1 isoform 2	172.77	1904.99	8.02984	10.6821
ASHGA5P054090	-6.28273	-2.65139	6.28273	down	protein_coding	NM_001015881	CCDS35365.1	TSC22D3	RefSeq	1781	chrX	-	106956451	106959711	NM_004089, NM_198057	ATCCGAGAGCTGGTGGAGAAGAACTCCCAGCTAGAGCGTGAGAACACCCTGTTGAAGACC	1831	Hs.522074	GO:0000122|GO:0003700|GO:0005634|GO:0005737|GO:0006355|GO:0006970|GO:0007589|GO:0043426|GO:0048642	TSC22 domain family protein 3 isoform 3	106.552	1126.12	7.27353	9.92492
ASHGA5P005697	-6.28033	-2.65084	6.28033	down	protein_coding	NM_152649	CCDS32487.1	MLKL	RefSeq	2522	chr16	-	74705752	74734789		CCAAGTGAAGCTTGCAGGATTTGAGTTGAGGAAAACACAGACTTCCATGAGTTTGGGAAC	197259	Hs.119878	GO:0004672|GO:0005515|GO:0005524	mixed lineage kinase domain-like protein isoform 1	13.5284	129.1	4.07174	6.72258
ASHGA5P049439	-6.27773	-2.65024	6.27773	down	protein_coding	NM_001144939	CCDS45587.1	VMO1	RefSeq	821	chr17	-	4688579	4689729		CGTGGTAGAGTCCCAGTCTGGAAGGTGGGGCGCAGGGGTCGAGGATCCCTTGGGGTGATG	284013	Hs.122561	GO:0005576|GO:0030704	vitelline membrane outer layer protein 1 homolog isoform 2 precursor	42.5507	429.493	5.86459	8.51484
ASHGA5P048802	-6.26074	-2.64633	6.26074	down	protein_coding	NM_017793	CCDS10274.1	RPP25	RefSeq	2333	chr15	-	75247442	75249775		CGCCCCATGGCAAAGCCGGCGGTCCCGGCGACGACGGCGCATGGAGAACTTCCGTAAGGT	54913	Hs.8562	GO:0003723|GO:0004526|GO:0005515|GO:0005634|GO:0005730|GO:0005739|GO:0005813|GO:0008033	ribonuclease P protein subunit p25	5	39.1188	2.33322	4.97955
ASHGA5P051163	-6.2607	-2.64633	6.2607	down	protein_coding	NM_194255	CCDS13725.1	SLC19A1	RefSeq	2873	chr21	-	46934628	46962385	NM_001205207	AAGCGACGGTGTTCAGAATGTGAACCAGTGACTCTCGGGCGCCCCTGTGGTAACTTTGCA	6573	Hs.84190	GO:0005542|GO:0005886|GO:0005887|GO:0006766|GO:0006767|GO:0008517|GO:0008518|GO:0015350|GO:0015884|GO:0016020|GO:0044281|GO:0046655|GO:0051958	folate transporter 1 isoform 1	19.5409	188.292	4.6512	7.29752
ASHGA5P011916	-6.25655	-2.64537	6.25655	down	protein_coding	NM_021120	CCDS14403.1	DLG3	RefSeq	6032	chrX	+	69664704	69725339		AAGAACCTGAAAGGACAAGAGGATGCTATTTTGTCATATGAGCCAGTGACACGGCAAGAA	1741	Hs.721586	GO:0004385|GO:0005515|GO:0005886|GO:0007268|GO:0007411|GO:0008285|GO:0010923|GO:0019902	disks large homolog 3 isoform a	32.9791	328.918	5.46923	8.1146
ASHGA5P004305	-6.2546	-2.64492	6.2546	down	protein_coding	NM_001173408	CCDS54433.1	OBSL1	RefSeq	3578	chr2	-	220426437	220436268		ACCGTCACAGAGTCTTACCAAAGTCAGGACAGTTCAAATAACAATCCGGAGTTATGCGTC	23363	Hs.526594	GO:0007010|GO:0008093|GO:0014704|GO:0030018|GO:0031430|GO:0048471|GO:0055003	obscurin-like protein 1 isoform 3 precursor	370.415	4202.63	9.17892	11.8238
ASHGA5P006033	-6.25144	-2.64419	6.25144	down	protein_coding	NM_005040	CCDS8262.1	PRCP	RefSeq	2161	chr11	-	82535408	82611557		CTATTCGGTTCTCTACTTCCAACAGAAGGTTGATCATTTTGGATTTAATACTGTGAAAAC	5547	Hs.523936	GO:0004185|GO:0005515|GO:0005764|GO:0005886|GO:0006508|GO:0007596|GO:0007597	lysosomal Pro-X carboxypeptidase isoform 1 preproprotein	173.023	1898.58	8.03196	10.6761
ASHGA5P013628	-6.24299	-2.64224	6.24299	down	protein_coding	NM_001144942	CCDS45636.1	RAB34	RefSeq	1761	chr17	-	27041298	27044908	NM_001142624	TGTGCTTCTCTTCCTTACCCCTGCTCAGTATGCGCTGATGGAGAAAGACGCCCTCCAGGT	83871	Hs.301853	GO:0005525|GO:0005794|GO:0007264|GO:0015031	ras-related protein Rab-34 isoform 4	898.334	10249.3	10.5035	13.1457
ASHGA5P049760	-6.23416	-2.64019	6.23416	down	protein_coding	NM_005486	CCDS11582.1	TOM1L1	RefSeq	2356	chr17	+	52978051	53039328		AGTGTTTCTACAGCCAGTTAGTCTACAAACCATTGCAGCAGCACCATCAAACCAGAGTCT	10040	Hs.153504	GO:0005515|GO:0005764|GO:0005768|GO:0005795|GO:0005829|GO:0006886|GO:0010008|GO:0017124|GO:0043130|GO:0043162	TOM1-like protein 1	161.598	1758.35	7.9244	10.5646
ASHGA5P003096	-6.21231	-2.63513	6.21231	down	protein_coding	NM_012343	CCDS3949.1	NNT	RefSeq	4689	chr5	+	43602790	43705668	NM_182977	ATTGTTCGAGGATTTGACACAAGAGCTGCAGCTTTGGAACAGTTCAAGTCTCTTGGTGCT	23530	Hs.482043	GO:0003957|GO:0005739|GO:0005743|GO:0005746|GO:0006099|GO:0008746|GO:0008750|GO:0015992|GO:0016021|GO:0044281|GO:0050661|GO:0051287|GO:0055114|GO:0072593	NAD(P) transhydrogenase, mitochondrial	5	38.7969	2.33322	4.96835
ASHGA5P006411	-6.20479	-2.63338	6.20479	down	protein_coding	ENST00000318129	CCDS10796.1	GINS3	GENCODE	2274	chr16	+	58426297	58440048		GGTCCCACAGGGTTCCAAGCTTGAACTACCCTTGTGGCTGGCAAAAGGACTTTTTGACAA	64785	Hs.47125	GO:0006260|GO:0005634	GINS complex subunit 3 (Psf3 homolog) [Source:HGNC Symbol;Acc:25851]	11.82	110.092	3.85446	6.48785
ASHGA5P014656	-6.20045	-2.63237	6.20045	down	protein_coding	NM_001102600		CEACAM20	RefSeq	1773	chr19	-	45010210	45033548	NM_001102598	AGTCGAACTGACGAAGCTGCCTTCAGCAAGCCGTAGAGGCAATTCTTTCAGCCCCTGGAA	125931	Hs.689632	GO:0016021	carcinoembryonic antigen-related cell adhesion molecule 20 isoform 5S precursor	27.8621	272.194	5.20707	7.83944
ASHGA5P054910	-6.19949	-2.63215	6.19949	down	protein_coding	NM_001080501	CCDS44628.1	TMEM223	RefSeq	954	chr11	-	62557786	62559486		AAGTCGGCTGGCCATGGCGGCGCCTTGGAGGCGATGGCCCACGGGGCTGCTAGCCGTGCT	79064	Hs.530463	GO:0005739|GO:0016021	transmembrane protein 223	5	38.7009	2.33322	4.96537
ASHGA5P049317	-6.18589	-2.62898	6.18589	down	protein_coding	NM_001145667	CCDS45527.1	GLG1	RefSeq	9339	chr16	-	74481325	74641042	NR_027264, NR_027265	TCAAGGACAGGTAGAGCCACCTTGACCACCAAAGGAACTACCTATCCAGTGCCCAGTTTG	2734	Hs.109731	GO:0000139|GO:0005102|GO:0005797|GO:0010955|GO:0016021|GO:0030512|GO:0031012|GO:0032330|GO:0060349	Golgi apparatus protein 1 isoform 3 precursor	560.646	6548.12	9.80234	12.4313
ASHGA5P006796	-6.16826	-2.62486	6.16826	down	protein_coding	NM_018412	CCDS5769.1	ST7	RefSeq	2045	chr7	+	116593380	116870075		CGCAAAAGCTTTCCTCAGCACTTTGTTTGCCCCCTTAAACTTTGTCATGGAGAAAGTGGA	7982	Hs.368131	GO:0016021	suppressor of tumorigenicity 7 protein isoform a	131.62	1383.35	7.60279	10.2277
ASHGA5P013303	-6.16603	-2.62434	6.16603	down	protein_coding	NM_000523	CCDS2264.2	HOXD13	RefSeq	2341	chr2	+	176957531	176960666		TTCCTTTCCAGGGGATGTGGCTCTAAATCAGCCGGACATGTGCGTCTACCGAAGAGGGAG	3239	Hs.152414	GO:0001501|GO:0003677|GO:0003682|GO:0003700|GO:0005634|GO:0006355|GO:0006366|GO:0007275|GO:0009952|GO:0030539|GO:0042127|GO:0042733|GO:0043565|GO:0045944|GO:0048619|GO:0060527|GO:0060571|GO:0060602|GO:0060687	homeobox protein Hox-D13	86.9902	886.832	6.96098	9.58532
ASHGA5P007152	-6.16177	-2.62335	6.16177	down	protein_coding	NM_182566	CCDS11055.1	VMO1	RefSeq	785	chr17	-	4688579	4689729		CCTAGGCAATACGCACGTGGTAGAGTCCCAGTCTGGAAGCTGGGGCGAATGGAGTGAGCC	284013	Hs.122561	GO:0005576|GO:0030704	vitelline membrane outer layer protein 1 homolog isoform 1 precursor	60.6754	611.891	6.41074	9.03409
ASHGA5P006671	-6.15351	-2.62141	6.15351	down	protein_coding	NM_001483	CCDS5521.1	GBAS	RefSeq	2019	chr7	+	56032269	56067875		AACCGGAATGCCTAGAAGCATACAACAAAATTTGTCAAGAGGTGTTGCCAAAGATTCACG	2631	Hs.591069	GO:0005515|GO:0005739|GO:0005739|GO:0005887|GO:0006119|GO:0006754|GO:0016020|GO:2000984	protein NipSnap homolog 2 isoform 1	145.829	1556.74	7.76436	10.3858
ASHGA5P009051	-6.134	-2.61683	6.134	down	protein_coding	NM_015449	CCDS1061.1	C1orf43	RefSeq	1807	chr1	-	154179182	154193273	NM_138740	CGGGAGCCTGGACTTGAAAGAGGAGATTGATATTCGACTCTCCAGGGTTCAGGATATCAA	25912	Hs.287471	GO:0016021|GO:0016616|GO:0050662	uncharacterized protein C1orf43 isoform 1	979.307	11026.7	10.6307	13.2475
ASHGA5P002684	-6.1298	-2.61584	6.1298	down	protein_coding	NM_025137	CCDS10112.1	SPG11	RefSeq	7817	chr15	-	44854893	44955876		AGCTGCTTACTTCATCACAGGGAACAGGACATAAGCAGATGTTCAACCCAACAGAGGAAA	80208	Hs.656271	GO:0005515|GO:0005730|GO:0005737|GO:0005829|GO:0005886|GO:0008219|GO:0016021|GO:0031410	spatacsin isoform 1	5	38.2498	2.33322	4.94906
ASHGA5P009392	-6.12761	-2.61532	6.12761	down	protein_coding	NM_001002292	CCDS30750.1	WLS	RefSeq	2069	chr1	-	68564141	68698229	NM_024911	TGGGAGGCTTGATTGGGCCCACAACGGCAGTGTCCTACATGTCGGTGAAATGTGTGGATG	79971	Hs.647659	GO:0000139|GO:0004871|GO:0005515|GO:0007275|GO:0016021|GO:0016055|GO:0030659|GO:0043123|GO:0090263	protein wntless homolog isoform 2	131.832	1376.79	7.60622	10.2215
ASHGA5P019817	-6.11565	-2.6125	6.11565	down	protein_coding	NM_001178056	CCDS54849.1	PARP8	RefSeq	7051	chr5	+	49962771	50142356		TGGAGCTCAGAAAAAGAACTATGATCGAGTAATGAAAGCACTGGATAGCATAACTTCTAT	79668	Hs.369581	GO:0003950|GO:0005622	poly [ADP-ribose] polymerase 8 isoform 2	13.908	129.84	4.11869	6.7312
ASHGA5P009972	-6.11398	-2.61211	6.11398	down	protein_coding	NM_001127323	CCDS47696.1	GRM8	RefSeq	3873	chr7	-	126078651	126892428		CCTAATAGATCTTCCTCTACCAAGACAACATATATCAGTTACAGCAATCATTCAATCTGA	2918	Hs.449625	GO:0001642|GO:0004930|GO:0005886|GO:0005887|GO:0007194|GO:0007601|GO:0007608|GO:0008066|GO:0030818|GO:0035249|GO:0042734|GO:0043005|GO:0043025|GO:0046928	metabotropic glutamate receptor 8 isoform b precursor	50.872	504.391	6.13903	8.75115
ASHGA5P006464	-6.10535	-2.61007	6.10535	down	protein_coding	NM_207644	CCDS42991.1	FAM211B	RefSeq	1240	chr22	-	24981590	24989035		CCCCAAGAAGGACTATGAGCTCTGGAAGTCCTCGGACAAGATCTGCCGACAGCTCATCTA	388886	Hs.113314		leucine-rich repeat-containing protein FAM211B	5	38.1036	2.33322	4.94329
ASHGA5P001566	-6.10507	-2.61001	6.10507	down	protein_coding	NM_004044	CCDS2398.1	ATIC	RefSeq	2094	chr2	+	216176678	216214496		GGCCAGCTCGCCTTATTTAGTGTCTCTGACAAAACCGGCCTTGTGGAATTTGCAAGAAAC	471	Hs.90280	GO:0003937|GO:0004643|GO:0005739|GO:0005829|GO:0006139|GO:0006144|GO:0006189|GO:0009168|GO:0031100|GO:0042803|GO:0044281|GO:0055086	bifunctional purine biosynthesis protein PURH	241.652	2671.67	8.54854	11.1585
ASHGA5P046483	-6.09191	-2.6069	6.09191	down	protein_coding	NM_001042473	CCDS7154.1	ACBD5	RefSeq	3868	chr10	-	27484142	27531068	NM_145698	TGAAGGACCCTGTAAACTTTCAAGGCCTGGATTTTGGGATCCTATTGGAAGATATAAATG	91452	Hs.530597	GO:0000062|GO:0003674|GO:0005778|GO:0006810|GO:0008150|GO:0008289|GO:0016021|GO:0043231	acyl-CoA-binding domain-containing protein 5 isoform 2	5	38.0042	2.33322	4.94011
ASHGA5P009377	-6.08511	-2.60528	6.08511	down	protein_coding	NM_021644	CCDS7279.1	HNRNPH3	RefSeq	2382	chr10	+	70091767	70102953		TTATGGAGCTGGGCGTGGAAGTTATGGAGGTTTTGATGACTATGGTGGCTATAATAATTA	3189	Hs.643472	GO:0000166|GO:0000398|GO:0003723|GO:0005634|GO:0005730|GO:0006396|GO:0008380|GO:0030529	heterogeneous nuclear ribonucleoprotein H3 isoform b	231.741	2560.2	8.48452	11.0898
ASHGA5P007417	-6.07229	-2.60224	6.07229	down	protein_coding	NM_007235	CCDS31852.1	XPOT	RefSeq	3961	chr12	+	64798152	64842463		TAAAAATTACTTAAAGGTGTTCTTCCAGAGAGCAAAGCCCTGAGGACTGGATTTCCCTGT	11260	Hs.85951	GO:0000049|GO:0005643|GO:0005654|GO:0005737|GO:0006409|GO:0006886|GO:0008565	exportin-T	1247.06	13952.6	10.9836	13.5858
ASHGA5P053774	-6.07201	-2.60217	6.07201	down	protein_coding	NM_080655	CCDS6749.1	MSANTD3	RefSeq	1826	chr9	+	103189494	103214016	NM_001198805, NM_001198806, NM_001198807	AACCTCTCAGGAAGGTGCTTTAAAAAAGATGCATGAGGAAGAACACCATCAACAAATGTC	91283	Hs.530272	GO:0042802	myb/SANT-like DNA-binding domain-containing protein 3 isoform a	162.899	1719.13	7.93533	10.5375
ASHGA5P012538	-6.06698	-2.60098	6.06698	down	protein_coding	ENST00000378895	CCDS11246.2	DHRS13	GENCODE	1921	chr17	-	27224798	27230089		GTGGTCACGGGCGCCAACAGCGGCATCGGAAAGATGACGGCGCTGGAGCTGGCGCGCCGG	147015	Hs.631760	GO:0044237|GO:0008152|GO:0005576|GO:0000166|GO:0016491|GO:0003824|GO:0050662	dehydrogenase/reductase (SDR family) member 13 [Source:HGNC Symbol;Acc:28326]	5	37.849	2.33322	4.9342
ASHGA5P005092	-6.05147	-2.59729	6.05147	down	protein_coding	NM_145057	CCDS12896.1	CDC42EP5	RefSeq	917	chr19	-	54976209	54984422		GGACCGCGAGATGCCCGTGCTGAAGCAGCTGGGCCCCGCGCAGCCCAAGAAGCGGCCTGA	148170	Hs.415791	GO:0005737|GO:0005856|GO:0005886|GO:0007254|GO:0007266|GO:0008360|GO:0012505|GO:0016020|GO:0017049|GO:0030838|GO:0031274	cdc42 effector protein 5	13.5755	124.899	4.07931	6.6766
ASHGA5P002504	-6.04643	-2.59608	6.04643	down	protein_coding	ENST00000418434	CCDS44718.1	CASP5	GENCODE	1023	chr11	-	104864966	104893895	ENST00000393141, NM_001136109, NM_004347	TCATGATGAGATCTATCCAATAAAAAAGAGAGAGGACCGCAGACGCCTGGCTCTCATCAT	838	Hs.213327	GO:0006508|GO:0006915|GO:0043066|GO:0071260|GO:0005622|GO:0008234|GO:0004197	caspase 5, apoptosis-related cysteine peptidase [Source:HGNC Symbol;Acc:1506]	22.7319	214.246	4.89097	7.48706
ASHGA5P011783	-6.0464	-2.59608	6.0464	down	protein_coding	NM_033504	CCDS371.1	TMEM54	RefSeq	1063	chr1	-	33360195	33366953		TGTCACTTCCGCCATCGTGGTCATCACTTCAGGCATCGCAGCCATCGTGTTGTCACGCTA	113452	Hs.534521	GO:0003674|GO:0005575|GO:0008150|GO:0016021	transmembrane protein 54	181.629	1930.75	8.10854	10.7046
ASHGA5P046438	-6.03738	-2.59392	6.03738	down	protein_coding	NM_005647	CCDS14133.1	TBL1X	RefSeq	5715	chrX	+	9433200	9687780	NM_001139466	TTGCAGAAACATCGAGGTGACATGTAGCATGACCGAGCTCGCTGGCGCCTCTTCATCGTG	6907	Hs.495656	GO:0000118|GO:0000122|GO:0003714|GO:0003714|GO:0005515|GO:0005634|GO:0005654|GO:0005876|GO:0006351|GO:0006508|GO:0007219|GO:0007605|GO:0008013|GO:0008022|GO:0008134|GO:0017053|GO:0019904|GO:0042393|GO:0043161|GO:0044212|GO:0044255|GO:0044281|GO:0045893|GO:0045944|GO:0060070	F-box-like/WD repeat-containing protein TBL1X isoform a	5	37.6687	2.33322	4.92714
ASHGA5P001701	-6.02935	-2.592	6.02935	down	protein_coding	NM_001784	CCDS32931.1	CD97	RefSeq	3221	chr19	+	14491955	14519537	NM_001025160, NM_078481	TTTCTGAAATCAATCCAGACATGAAGAAATTAAAGAAGGCGAGGGCGCTGACCATCACGG	976	Hs.466039	GO:0004888|GO:0004930|GO:0005509|GO:0005615|GO:0005886|GO:0005887|GO:0006928|GO:0006954|GO:0006955|GO:0007155|GO:0007166|GO:0007186|GO:0007218|GO:0007267	CD97 antigen isoform 2 preproprotein	16.004	148.206	4.3404	6.93241
ASHGA5P012990	-6.01923	-2.58958	6.01923	down	protein_coding	ENST00000382213	CCDS32379.1	IL32	GENCODE	880	chr16	+	3115784	3119668		TGATAAAATGCAAAATGCAGAATCAGGACGTGGACAGGACGACTTCAAAGAGGGCTACCT	9235	Hs.943		interleukin 32 [Source:HGNC Symbol;Acc:16830]	114.592	1165.18	7.38478	9.97436
ASHGA5P006966	-6.01577	-2.58875	6.01577	down	protein_coding	NM_003589	CCDS9533.1	CUL4A	RefSeq	3735	chr13	+	113863085	113919392	NM_001008895	CCTCCATCTGGGATATGGGATTAGAACTGTTTAGAACCCATATTATTAGTGATAAAATGG	8451	Hs.339735	GO:0000082|GO:0005515|GO:0006281|GO:0006511|GO:0007050|GO:0008285|GO:0016567|GO:0019048|GO:0031464|GO:0031625|GO:0045750|GO:0051246|GO:0080008|GO:0097193	cullin-4A isoform 2	15.8786	146.485	4.32593	6.91467
ASHGA5P027754	-6.01452	-2.58845	6.01452	down	protein_coding	NM_001759	CCDS8524.1	CCND2	RefSeq	6531	chr12	+	4382901	4414522		TTCAAGTGCGTGCAGAAGGACATCCAACCCTACATGCGCAGAATGGTGGCCACCTGGATG	894	Hs.376071	GO:0000307|GO:0000785|GO:0001541|GO:0001889|GO:0001934|GO:0005634|GO:0005730|GO:0005730|GO:0005829|GO:0007049|GO:0007283|GO:0014070|GO:0019901|GO:0031965|GO:0032355|GO:0032869|GO:0033574|GO:0045471|GO:0045664|GO:0045737|GO:0050679|GO:0051301|GO:0051591	G1/S-specific cyclin-D2	127.957	1307.02	7.55569	10.1441
ASHGA5P048770	-6.01079	-2.58755	6.01079	down	protein_coding	NM_018357	CCDS32281.1	LARP6	RefSeq	2065	chr15	-	71123888	71146498		AGAGAAGGTGATGGAACACCTGCTCAAGCTTTTTGGGACTTTTGGAGTCATCTCATCAGT	55323	Hs.416755	GO:0000166|GO:0003723|GO:0005634|GO:0005730|GO:0005794|GO:0006396|GO:0006417|GO:0030529|GO:0043231	la-related protein 6 isoform 1	97.7705	976.439	7.13761	9.72517
ASHGA5P005628	-5.99426	-2.58358	5.99426	down	protein_coding	NM_016938	CCDS8116.1	EFEMP2	RefSeq	2096	chr11	-	65633911	65640405	NR_037718	TCCTGCAGTGATATTGATGAGTGTAGCTACTCCAGCTACCTCTGTCAGTACCGCTGCATC	30008	Hs.731454	GO:0004888|GO:0005201|GO:0005509|GO:0005515|GO:0005604|GO:0007596|GO:0016020	EGF-containing fibulin-like extracellular matrix protein 2 precursor	30.6913	291.947	5.35697	7.94055
ASHGA5P053358	-5.98103	-2.58039	5.98103	down	protein_coding	NM_004456	CCDS5891.1	EZH2	RefSeq	2723	chr7	-	148504463	148581441		CGCTTTTCTGTAGGCGATGTTTTAAATATGACTGCTTCCTACATCGTAAGTGCAATTATT	2146	Hs.444082	GO:0000084|GO:0001047|GO:0001932|GO:0003677|GO:0003682|GO:0005515|GO:0006325|GO:0006351|GO:0006355|GO:0014013|GO:0018024|GO:0021695|GO:0034244|GO:0035098|GO:0042054|GO:0042127|GO:0043565|GO:0045120|GO:0045605|GO:0045892|GO:0048387|GO:0051154|GO:0070314|GO:0070734	histone-lysine N-methyltransferase EZH2 isoform a	382.54	4172.7	9.23241	11.8128
ASHGA5P033783	-5.97506	-2.57895	5.97506	down	protein_coding	NM_138375	CCDS42418.1	CABLES1	RefSeq	4307	chr18	+	20735788	20840434		CCTTCCTTGAATGCTTTCTAAGAGGGGCTGCCATGCAAGAATATATGCTGATTTTCCCAT	91768	Hs.11108	GO:0005634|GO:0005829|GO:0007049|GO:0007399|GO:0007596|GO:0016538|GO:0051301|GO:0051302|GO:0051726	CDK5 and ABL1 enzyme substrate 1 isoform 1	5	37.2551	2.33322	4.91217
ASHGA5P013322	-5.97373	-2.57863	5.97373	down	protein_coding	NM_001039661	CCDS8472.1	TIRAP	RefSeq	2348	chr11	+	126152981	126164828		GTCATGCGTTATCTGCAGACACTCAGTTGACACTTGTTATATCATGGGACCCCGGAAATT	114609	Hs.537126	GO:0002224|GO:0002755|GO:0005080|GO:0005515|GO:0005546|GO:0005886|GO:0006954|GO:0007166|GO:0007249|GO:0008063|GO:0030099|GO:0030139|GO:0030674|GO:0030890|GO:0032496|GO:0032587|GO:0032648|GO:0032735|GO:0032738|GO:0032757|GO:0032760|GO:0034130|GO:0034134|GO:0034137|GO:0034141|GO:0034142|GO:0034145|GO:0035662|GO:0035663|GO:0035665|GO:0042803|GO:0043123|GO:0044130|GO:0045087|GO:0045088|GO:0045410|GO:…	toll/interleukin-1 receptor domain-containing adapter protein isoform a	5	37.2477	2.33322	4.91185
ASHGA5P018193	-5.97366	-2.57862	5.97366	down	protein_coding	NM_003196	CCDS44086.1	TCEA3	RefSeq	1586	chr1	-	23707554	23751261		TCGCTGGAAGTTCTGCTGATGGAACAGCCAGCCATGAACAAGGTGAGGAAGAAGAAAGAG	6920	Hs.446354	GO:0003677|GO:0005634|GO:0006351|GO:0006357|GO:0008270|GO:0032784	transcription elongation factor A protein 3	1977.67	21370.8	11.6724	14.2511
ASHGA5P032717	-5.96196	-2.57579	5.96196	down	protein_coding	NM_005782	CCDS32768.2	ALYREF	RefSeq	1113	chr17	-	79845710	79849462		ATTCAAAGCAGCAGCTTTCGGCAGAGGAGCTGGATGCCCAGCTGGACGCCTATAATGCGA	10189	Hs.534385	GO:0000166|GO:0000346|GO:0000398|GO:0000398|GO:0003723|GO:0005515|GO:0005634|GO:0005654|GO:0005730|GO:0005829|GO:0006366|GO:0006369|GO:0006406|GO:0006406|GO:0008380|GO:0010467|GO:0016607|GO:0031124|GO:0046784|GO:0071013	THO complex subunit 4	206.319	2167.59	8.29517	10.871
ASHGA5P042083	-5.95211	-2.5734	5.95211	down	protein_coding	NM_021635	CCDS5190.1	PBOV1	RefSeq	2505	chr6	-	138537126	138539627		CTGTCCACGATTCACTCATCTGTGTATTTTCTATAGATGTTTACTAGGCGTTTGTTATAT	59351	Hs.302016	GO:0005634|GO:0005737	prostate and breast cancer overexpressed gene 1 protein	5	37.1141	2.33322	4.90662
ASHGA5P013995	-5.93693	-2.56972	5.93693	down	protein_coding	NM_001012241	CCDS45670.1	MSL1	RefSeq	3834	chr17	+	38278789	38293045		AGACTGTAGCAAGGTGTCTGATGCCATCAAGTGTTGCAGGAGAAACTTCAGTCTTGGCTG	339287	Hs.532786	GO:0005634|GO:0005730|GO:0043984|GO:0072487	male-specific lethal 1 homolog	19.656	179.938	4.6603	7.23002
ASHGA5P004678	-5.93134	-2.56836	5.93134	down	protein_coding	NM_001184720	CCDS54654.1	GYG1	RefSeq	2000	chr3	+	148709194	148745456	NM_001184721, NM_004130	AGTTTTGATGGTGGGGACCAAGGCATACTGAACACATTTTTTAGCAGCTGGGCAACAACA	2992	Hs.477892	GO:0005515|GO:0005536|GO:0005829|GO:0005975|GO:0005978|GO:0005978|GO:0005980|GO:0006006|GO:0008466|GO:0044281|GO:0046872	glycogenin-1 isoform 2	186.379	1940.11	8.14848	10.7168
ASHGA5P045305	-5.92568	-2.56698	5.92568	down	protein_coding	NM_002048	CCDS6674.1	GAS1	RefSeq	2844	chr9	-	89559276	89562104		GAGAATTTATGGACGTTGTAGAAATGTACAAATGCATTTCCAAACTGCCTTAAACGTTGT	2619	Hs.65029	GO:0002053|GO:0005515|GO:0005886|GO:0007050|GO:0007411|GO:0008589|GO:0010955|GO:0012501|GO:0016021|GO:0021587|GO:0021904|GO:0030308|GO:0035924|GO:0042473|GO:0042474|GO:0042476|GO:0042733|GO:0042981|GO:0043010|GO:0043066|GO:0045165|GO:0045879|GO:0045880|GO:0045930|GO:0045930|GO:0046658|GO:0048589|GO:0048592|GO:0048701|GO:0050679|GO:0050680|GO:0060021|GO:0060628	growth arrest-specific protein 1 precursor	1546.21	16949.6	11.3154	13.8824
ASHGA5P005075	-5.89714	-2.56001	5.89714	down	protein_coding	NM_152465	CCDS11239.1	PROCA1	RefSeq	1263	chr17	-	27030533	27038872		AGATGCCGCGGTGACTGCAAGGAGCCTGACAAGTGCTGCTGGAGACACAAGCAGTGCACT	147011	Hs.207471	GO:0004623|GO:0005509|GO:0016042	protein PROCA1	5	36.7908	2.33322	4.89323
ASHGA5P034453	-5.89686	-2.55995	5.89686	down	protein_coding	NM_002566	CCDS12226.1	P2RY11	RefSeq	1977	chr19	+	10222196	10226064		GAACTGGGTAGCAGACACAGGCTGAGGATCGGCACGGGAGCATGGCAGCCAACGTCTCGG	5032	Hs.14468	GO:0004872|GO:0005886|GO:0005887|GO:0006952|GO:0007186|GO:0007190|GO:0007200|GO:0007268|GO:0019722|GO:0023041|GO:0030594|GO:0045028|GO:0045031|GO:0071318	P2Y purinoceptor 11	40.4299	383.842	5.78465	8.34459
ASHGA5P010506	-5.89461	-2.5594	5.89461	down	protein_coding	NM_178120	CCDS2247.2	DLX1	RefSeq	2403	chr2	+	172950207	172954401		CACAGACTCAGGTCAAGATCTGGTTCCAAAACAAGCGATCCAAGTTCAAGAAGCTGATGA	1745	Hs.407015	GO:0000122|GO:0000976|GO:0003677|GO:0003682|GO:0003700|GO:0005634|GO:0007275|GO:0009954|GO:0021766|GO:0021882|GO:0021893|GO:0042475|GO:0043524|GO:0048706|GO:0048715	homeobox protein DLX-1 isoform 1	5	36.7734	2.33322	4.89262
ASHGA5P051973	-5.89026	-2.55833	5.89026	down	protein_coding	NM_032217	CCDS34004.1	ANKRD17	RefSeq	9390	chr4	-	73940501	74124502		AGAACTGCAAGGAGTGATAGTTGGACAGCCAGTACTGGGCCAAGCACAGTTGGCAGGGCT	26057	Hs.644997	GO:0003723|GO:0005634|GO:0005737|GO:0019048	ankyrin repeat domain-containing protein 17 isoform a	5	36.7474	2.33322	4.89155
ASHGA5P013601	-5.88476	-2.55698	5.88476	down	protein_coding	NM_001030005	CCDS32294.1	CPLX3	RefSeq	2012	chr15	+	75118950	75124136		ATACCGGCTACCCAAGAACGAGACAGATGAGAGCCAGATCCAGATGGCAGGTGGAGACGT	594855	Hs.187694	GO:0005326|GO:0005829|GO:0005886|GO:0016079|GO:0019905|GO:0030054|GO:0030073|GO:0045202|GO:0046928	complexin-3 precursor	27.0921	250.275	5.16285	7.71983
ASHGA5P037978	-5.88125	-2.55612	5.88125	down	protein_coding	NM_024313	CCDS13955.1	NOL12	RefSeq	2840	chr22	+	38082343	38089485		AAGTGTCTTCAGGGAGAGGAAGCCGGCGGCCTCACTGCTATGGGCCGCAACAAGAAGAAG	79159	Hs.632778	GO:0005730|GO:0019843	nucleolar protein 12	8.47622	73.6001	3.33937	5.89549
ASHGA5P033999	-5.87697	-2.55507	5.87697	down	protein_coding	NM_198492	CCDS12185.1	CLEC4G	RefSeq	1377	chr19	-	7793842	7797057	NM_001244856	GAAATTTATATCTCTGCCCAGGACTGGGTGCCTGCATCGCCATGGACACCACCAGGTACA	339390	Hs.220649	GO:0005515|GO:0016021|GO:0030246	C-type lectin domain family 4 member G isoform 1	36.1087	339.379	5.60746	8.16254
ASHGA5P007053	-5.8758	-2.55479	5.8758	down	protein_coding	NM_018269	CCDS1653.1	ADI1	RefSeq	1685	chr2	-	3501689	3523350		CTACTGGAAGCTGGATGCTGACAAATATGAGAATGATCCAGAATTAGAAAAGATCCGAAG	55256	Hs.502773	GO:0000096|GO:0005515|GO:0005634|GO:0005730|GO:0005737|GO:0005794|GO:0005829|GO:0005886|GO:0006595|GO:0010309|GO:0016491|GO:0019509|GO:0019509|GO:0019509|GO:0034641|GO:0044281|GO:0046872	1,2-dihydroxy-3-keto-5-methylthiopentene dioxygenase	61.2739	590.182	6.42626	8.98104
ASHGA5P008050	-5.86496	-2.55212	5.86496	down	protein_coding	NM_007158	CCDS30811.1	CSDE1	RefSeq	4090	chr1	-	115259533	115300671	NM_001007553	ATCACTGCGAGATGAGCTTTGATCCAAACCTTCTCCACAACAATGGACATAATGGGTACC	7812	Hs.69855	GO:0003677|GO:0003723|GO:0005737|GO:0006355|GO:0008584	cold shock domain-containing protein E1 isoform 2	178.557	1844.7	8.08337	10.6355
ASHGA5P001895	-5.86399	-2.55188	5.86399	down	protein_coding	NM_021955	CCDS5633.1	GNGT1	RefSeq	628	chr7	+	93535819	93540485		AAGAATGCTAGTTTCCAAATGTTGTGAAGAAGTAAGAGATTACGTTGAAGAACGATCTGG	2792	Hs.732212	GO:0003924|GO:0004871|GO:0005834|GO:0005886|GO:0006184|GO:0007165|GO:0007186|GO:0007268|GO:0007602|GO:0008104|GO:0010659|GO:0042462|GO:0071456	guanine nucleotide-binding protein G(T) subunit gamma-T1 precursor	44.7158	423.44	5.94155	8.49343
ASHGA5P046643	-5.85045	-2.54855	5.85045	down	protein_coding	NM_012084	CCDS14603.1	GLUD2	RefSeq	2348	chrX	+	120181461	120183796	NM_005271	ACAATCAGTGCTAGTGCTGGGGAAGGGACAGTCAAGAGCAGTCAGTTGCTTACTTATTTT	2747	Hs.368538	GO:0004352|GO:0004353|GO:0005525|GO:0005737|GO:0005739|GO:0006536|GO:0006537|GO:0006538|GO:0043531|GO:0055114|GO:0070728	glutamate dehydrogenase 2, mitochondrial precursor	211.005	2174.23	8.32798	10.8765
ASHGA5P011243	-5.84736	-2.54779	5.84736	down	protein_coding	NM_032429	CCDS7507.1	LZTS2	RefSeq	2858	chr10	+	102756863	102767593		ACAGTCTGGACGAGAATGAGGCTACCATGTGCCAGGCATACGAGGAGCGGCAGCGGCACT	84445	Hs.523221	GO:0005815|GO:0005874|GO:0007067|GO:0010942|GO:0016020|GO:0016055|GO:0030496|GO:0051301	leucine zipper putative tumor suppressor 2	5.05481	41.9911	2.53756	5.08534
ASHGA5P054948	-5.84213	-2.54649	5.84213	down	protein_coding	NM_080668	CCDS8091.1	CDCA5	RefSeq	2599	chr11	-	64844926	64851615		ATGAGATGCAGTGGGGGGTGCACCTGGCCAGACTCTCCCTCCTGTCCTGTACATAGCCAC	113130	Hs.434886	GO:0000082|GO:0000790|GO:0003682|GO:0005515|GO:0005634|GO:0005634|GO:0005730|GO:0005737|GO:0005886|GO:0006302|GO:0007064|GO:0007067|GO:0007076|GO:0007080|GO:0008278|GO:0051301|GO:0051329|GO:0071922	sororin	1932.64	20208.6	11.6358	14.1823
ASHGA5P039151	-5.83235	-2.54408	5.83235	down	protein_coding	NM_033055	CCDS763.1	HIAT1	RefSeq	2664	chr1	+	100503788	100548929		ATATTTGTTTTATCCTTGTTGCTGTGCCAGAGTCGTTGCCTGAGAAAATGCGGCCAGCAT	64645	Hs.124156	GO:0005215|GO:0005886|GO:0016021|GO:0055085	hippocampus abundant transcript 1 protein	46.2292	437.46	5.99434	8.53841
ASHGA5P013711	-5.82842	-2.54311	5.82842	down	protein_coding	NM_001136015	CCDS10175.1	ANXA2	RefSeq	1665	chr15	-	60639349	60690185		CACGGCCCAGGGTGAAAATGTTTGCCATTAAACTCACATGAAGTAGGAAATATTTATATG	302	Hs.511605	GO:0001501|GO:0001525|GO:0004859|GO:0005509|GO:0005515|GO:0005544|GO:0005604|GO:0005811|GO:0005886|GO:0008092|GO:0030496|GO:0031012|GO:0031340|GO:0042470	annexin A2 isoform 2	6.1007	51.569	2.83745	5.38055
ASHGA5P012563	-5.8259	-2.54248	5.8259	down	protein_coding	NM_005079	CCDS55249.1	TPD52	RefSeq	3966	chr8	-	80947104	81083836	NM_001025253	GGCGAGCAAGGTCTGCTGAGAACAGACCCAGTCCCTGAGGAAGGAGAAGATGTTGCTGCC	7163	Hs.368433	GO:0005509|GO:0005515|GO:0005737|GO:0005783|GO:0009653|GO:0030183|GO:0042803|GO:0046903|GO:0046982|GO:0048471	tumor protein D52 isoform 3	41.8074	393.814	5.83784	8.38032
ASHGA5P036555	-5.81829	-2.54059	5.81829	down	protein_coding	NM_032884	CCDS381.1	C1orf94	RefSeq	1996	chr1	+	34632623	34684731	NM_001134734	ACAAGAACAACCCGAAGTACACAGGGAATGTTTTCACTCCACACTTTCCTACAGCCATGA	84970	Hs.194610	GO:0005515	uncharacterized protein C1orf94 isoform b	93.1587	901.268	7.06751	9.60811
ASHGA5P055820	-5.81595	-2.54002	5.81595	down	protein_coding	NM_005842	CCDS9463.1	SPRY2	RefSeq	2126	chr13	-	80910111	80915086		CCCTAGGAACTTTGAAAAACCAACATAGCATCATTAATCAGGAATATTACAGTAATGAGG	10253	Hs.18676	GO:0005515|GO:0005829|GO:0005874|GO:0005886|GO:0007173|GO:0007605|GO:0008285|GO:0008543|GO:0010628|GO:0010801|GO:0019901|GO:0030291|GO:0032587|GO:0033138|GO:0034261|GO:0040037|GO:0042059|GO:0042472|GO:0043066|GO:0043407|GO:0043539|GO:0045165|GO:0046580|GO:0048754|GO:0051387|GO:0051897|GO:0060425|GO:0060437|GO:0070373|GO:0070374|GO:0071902	protein sprouty homolog 2	426.946	4579.99	9.39662	11.9366
ASHGA5P052284	-5.81004	-2.53855	5.81004	down	protein_coding	NM_021967	CCDS47228.1	SERF1A	RefSeq	1935	chr5	+	70196489	70214357		TCTTTTTATGAGGACTTTTGCTGTTGGATTTAGGTTCCATTCTAACCTAGGATGATCTCA	8293	Hs.726820		small EDRK-rich factor 1 isoform 1	5	36.2433	2.33322	4.87177
ASHGA5P042493	-5.79763	-2.53546	5.79763	down	protein_coding	NM_024576	CCDS34482.1	OGFRL1	RefSeq	1755	chr6	+	71998476	72011973		TAAAACTGGAAATGTTGCTCGGGCTGTTAACTGGCAGGAAAGATTTCAGCATCTGAATGA	79627	Hs.656091	GO:0004872|GO:0016020	opioid growth factor receptor-like protein 1	11.097	96.3616	3.75401	6.28947
ASHGA5P055973	-5.78763	-2.53297	5.78763	down	protein_coding	NM_002167	CCDS237.1	ID3	RefSeq	1252	chr1	-	23884420	23886285		TTGGTTTTCTTTCTCTTTGGGGCACCTCTGGACTCACTCCCCAGCATGAAGGCGCTGAGC	3399	Hs.76884	GO:0000122|GO:0001656|GO:0003700|GO:0003714|GO:0005634|GO:0005737|GO:0006275|GO:0006351|GO:0007275|GO:0007417|GO:0007507|GO:0008134|GO:0009611|GO:0019904|GO:0030182|GO:0030855|GO:0030903|GO:0042476|GO:0043065|GO:0043433|GO:0045668|GO:0045892|GO:0046983|GO:0051726	DNA-binding protein inhibitor ID-3	333.365	3505.36	9.02338	11.5563
ASHGA5P003013	-5.78537	-2.53241	5.78537	down	protein_coding	NM_003113	CCDS2477.1	SP100	RefSeq	3688	chr2	+	231280870	231381244		AGTTGACCCTTGTGAGGAGCATAAGAAGAAGAACCCAGATGCTTCAGTCAAGTTCTCAGA	6672	Hs.369056	GO:0000122|GO:0003677|GO:0003713|GO:0003714|GO:0005515|GO:0005634|GO:0005654|GO:0005730|GO:0005730|GO:0005737|GO:0006978|GO:0008134|GO:0016605|GO:0019048|GO:0019221|GO:0019900|GO:0019904|GO:0032526|GO:0032897|GO:0034097|GO:0034340|GO:0034340|GO:0034341|GO:0034341|GO:0034399|GO:0042802|GO:0042803|GO:0043392|GO:0043433|GO:0045892|GO:0045892|GO:0045893|GO:0045893|GO:0048384|GO:0051091|GO:0051271|GO:…	nuclear autoantigen Sp-100 isoform 2	395.749	4198.22	9.28931	11.8217
ASHGA5P015693	-5.76455	-2.52721	5.76455	down	protein_coding	NM_001142279	CCDS45047.1	RNASEH2B	RefSeq	1685	chr13	+	51483813	51544596		TCCATCAAAGATGGCAGCACAAAGACAGAAAAGGGGCAAGTGATGGTGGTGGCTCCACGC	79621	Hs.306291	GO:0005634|GO:0005730|GO:0006401|GO:0032299	ribonuclease H2 subunit B isoform 2	141.5	1402.38	7.71832	10.2455
ASHGA5P001084	-5.74112	-2.52133	5.74112	down	protein_coding	ENST00000380877	CCDS32239.1	GABPB1	GENCODE	3016	chr15	-	50569388	50647605	NM_005254	CAGAAATAGAAGAGAGAGAAGCTCTTCAGAAACAGCTGGATGAAGCAAATCGAGAAGCAC	2553	Hs.654350	GO:0006351|GO:0045944|GO:0006357|GO:0005634|GO:0003700|GO:0005515|GO:0046982|GO:0044212	GA binding protein transcription factor, beta subunit 1 [Source:HGNC Symbol;Acc:4074]	27.0664	244.31	5.16178	7.68312
ASHGA5P052811	-5.7378	-2.5205	5.7378	down	protein_coding	NM_175768	CCDS5049.1	GRIK2	RefSeq	4679	chr6	+	101846860	102517958		GCCACCATACCATCCAGACACTGTTTAGTAATCTTTTGAAACTTACTAAAAGAGGTTTTT	2898	Hs.98262	GO:0001662|GO:0005234|GO:0005886|GO:0005887|GO:0006810|GO:0006874|GO:0006886|GO:0007215|GO:0007268|GO:0015277|GO:0019228|GO:0030054|GO:0030165|GO:0031557|GO:0031624|GO:0031625|GO:0032839|GO:0032983|GO:0035249|GO:0042734|GO:0042803|GO:0043113|GO:0043195|GO:0043204|GO:0043524|GO:0045211|GO:0046328|GO:0048169|GO:0048172|GO:0050804|GO:0050806|GO:0051402|GO:0051967|GO:0060079|GO:0060080	glutamate receptor, ionotropic kainate 2 isoform 2 precursor	5	35.7438	2.33322	4.85372
ASHGA5P013181	-5.73376	-2.51948	5.73376	down	protein_coding	NM_032511	CCDS34500.1	FAXC	RefSeq	9773	chr6	-	99720792	99797531		TTACATGCTGATGGAGAAGGACATGCGGTCTTTAGCAGGGCTTTTGGGTGATAAGAAGTA	84553	Hs.573245	GO:0016021	failed axon connections homolog	22.7947	204.465	4.89484	7.41432
ASHGA5P053401	-5.72954	-2.51842	5.72954	down	protein_coding	NM_014175	CCDS6158.1	MRPL15	RefSeq	1749	chr8	+	55047780	55061074		TCTTGGATCTGCGGGTTATGGCCGGTCCCTTGCAGGGCGGTGGGGCCCGGGCCCTGGACC	29088	Hs.18349	GO:0003735|GO:0005739|GO:0006412|GO:0015934	39S ribosomal protein L15, mitochondrial	159.186	1590.05	7.90415	10.4226
ASHGA5P038473	-5.72553	-2.51741	5.72553	down	protein_coding	NM_013363	CCDS3127.1	PCOLCE2	RefSeq	2047	chr3	-	142536701	142608045		AAAGTAGTCGTTCTCAATTTCCGATTCATAGACCTCGAGAGTGACAACCTGTGCCGCTAT	26577	Hs.8944	GO:0005518|GO:0005576|GO:0008201|GO:0010952|GO:0016504	procollagen C-endopeptidase enhancer 2 precursor	33.5535	307.212	5.49677	8.01418
ASHGA5P019631	-5.71142	-2.51385	5.71142	down	protein_coding	NM_001300	CCDS7060.1	KLF6	RefSeq	4679	chr10	-	3818187	3827473		ACGCACACAGGAGAAAAGCCTTACAGATGCTCATGGGAAGGGTGTGAGTGGCGTTTTGCA	1316	Hs.4055	GO:0003690|GO:0003700|GO:0005634|GO:0005737|GO:0006351|GO:0006355|GO:0008270|GO:0019221|GO:0030183|GO:0042060|GO:0045893|GO:0045944	Krueppel-like factor 6 isoform A	172.04	1717.93	8.02297	10.5368
ASHGA5P043942	-5.7035	-2.51185	5.7035	down	protein_coding	ENST00000297534	CCDS5853.1	C7orf55	GENCODE	1210	chr7	+	139025877	139031065	NM_001244584	AATGGCGGCCTTAGGGTCCCCGTCGCACACTTTTCGAGGACTTCTGCGGGAGTTGCGCTA	154791	Hs.718441	GO:0005739	chromosome 7 open reading frame 55 [Source:HGNC Symbol;Acc:26946]	316.819	3280.85	8.94777	11.4596
ASHGA5P003291	-5.70015	-2.511	5.70015	down	protein_coding	NM_012207	CCDS7278.1	HNRNPH3	RefSeq	2427	chr10	+	70091767	70102953		TATGATGGTGGTTATGGAGGTTTTGATGACTATGGTGGCTATAATAATTACGGCTATGGG	3189	Hs.643472	GO:0000166|GO:0000398|GO:0003723|GO:0005634|GO:0005730|GO:0006396|GO:0008380|GO:0030529	heterogeneous nuclear ribonucleoprotein H3 isoform a	431.314	4540.9	9.41528	11.9263
ASHGA5P017014	-5.69833	-2.51054	5.69833	down	protein_coding	NM_001178106	CCDS55529.1	ZNF185	RefSeq	4440	chrX	+	152082985	152142025	NM_001178107	TCCGAGAGAGGAAGGCTGTGTGCAGCTGCTAGCTTTGCCTCTTTCCTGGAAGACCAGGAT	7739	Hs.16622	GO:0005737|GO:0005856|GO:0005925|GO:0008270	zinc finger protein 185 isoform 1	5	35.4982	2.33322	4.84376
ASHGA5P052958	-5.68973	-2.50836	5.68973	down	protein_coding	NM_207111	CCDS34594.1	RNF216	RefSeq	5867	chr7	-	5659671	5821361		TGTTTGATTCTGGGGCACAGGATGATTCTGAGGATGACTACGGTGAATTTCTGGATCTTG	54476	Hs.487458	GO:0005515|GO:0005634|GO:0005730|GO:0005737|GO:0006915|GO:0008270|GO:0016874|GO:0019048|GO:0032648|GO:0043161|GO:0050691|GO:0070936	E3 ubiquitin-protein ligase RNF216 isoform a	5	35.4575	2.33322	4.84158
ASHGA5P028826	-5.68492	-2.50714	5.68492	down	protein_coding	NM_199464	CCDS41889.1	KCNRG	RefSeq	1639	chr13	+	50589389	50595058	ENST00000312942, NM_001007278, NM_005798, NM_052811, NM_213590	TTACCATGACCTGGTTTTCCAGTGTGGTTCTGACAGCACTACTGATAACCAAACTGGAGT	283518	Hs.660161	GO:0005783|GO:0042802|GO:0051260	potassium channel regulatory protein isoform 2	8.25252	69.0867	3.2988	5.80594
ASHGA5P008385	-5.67062	-2.50351	5.67062	down	protein_coding	NM_021953	CCDS8515.1	FOXM1	RefSeq	3551	chr12	-	2966846	2986321	NM_202002	GACCAGGTGTTTAAGCCACTGGACCCAGGGTCTCCACAATTGCCCGAGCACTTGGAATCA	2305	Hs.239	GO:0000086|GO:0000122|GO:0001558|GO:0001570|GO:0001889|GO:0003677|GO:0003677|GO:0003690|GO:0003700|GO:0003700|GO:0003705|GO:0005515|GO:0005634|GO:0005667|GO:0005730|GO:0005737|GO:0006281|GO:0006355|GO:0006355|GO:0006366|GO:0006978|GO:0007049|GO:0007389|GO:0008134|GO:0008284|GO:0008301|GO:0009790|GO:0009888|GO:0019901|GO:0019904|GO:0032873|GO:0042127|GO:0043565|GO:0045892|GO:0045893|GO:0045944|GO:…	forkhead box protein M1 isoform 2	15.1267	131.822	4.25095	6.75446
ASHGA5P002952	-5.66078	-2.501	5.66078	down	protein_coding	NM_004814	CCDS340.1	SNRNP40	RefSeq	1638	chr1	-	31732414	31769644		CGACTGATATTACTGTGGAATGTCTATGGTGACTGTGATAACTATGCCACACTGAAGGGA	9410	Hs.33962	GO:0000375|GO:0000398|GO:0000398|GO:0005515|GO:0005634|GO:0005654|GO:0005682|GO:0005730|GO:0005732|GO:0005737|GO:0006396|GO:0008380|GO:0010467|GO:0071013	U5 small nuclear ribonucleoprotein 40 kDa protein	234.482	2404.57	8.50175	11.0028
ASHGA5P006074	-5.66056	-2.50095	5.66056	down	protein_coding	ENST00000335934	CCDS1708.1	TP53I3	GENCODE	1635	chr2	-	24300302	24308085		CGGGCCAGGAACAATATGTTAGCCGTGCACTTTGACAAGCCGGGAGGACCGGAAAACCTC	9540	Hs.50649	GO:0055114|GO:0008631|GO:0006739|GO:0005575|GO:0008270|GO:0016491|GO:0016747|GO:0042803|GO:0048038|GO:0070402|GO:0003960	tumor protein p53 inducible protein 3 [Source:HGNC Symbol;Acc:19373]	57.6835	535.258	6.33439	8.83533
ASHGA5P009980	-5.65247	-2.49888	5.65247	down	protein_coding	NM_003213	CCDS31729.1	TEAD4	RefSeq	1798	chr12	+	3068477	3149842	NM_201441	AAGATGTATGGTCGGAACGAGCTGATTGCCCGCTACATCAAGCTCCGGACAGGGAAGACC	7004	Hs.94865	GO:0001501|GO:0003677|GO:0003700|GO:0005515|GO:0005654|GO:0006357|GO:0006367|GO:0007517|GO:0010467|GO:0035329	transcriptional enhancer factor TEF-3 isoform 1	70.4368	658.171	6.63723	9.13611
ASHGA5P011650	-5.64619	-2.49728	5.64619	down	protein_coding	NM_002658	CCDS7339.1	PLAU	RefSeq	2395	chr10	+	75670861	75677258		CAAGTTCCATCGAACTGTGACTGTCTAAATGGAGGAACATGTGTGTCCAACAAGTACTTC	5328	Hs.77274	GO:0004252|GO:0005515|GO:0005576|GO:0005615|GO:0005886|GO:0006508|GO:0006935|GO:0007165|GO:0007596|GO:0009986|GO:0010469|GO:0014910|GO:0033628|GO:0042730|GO:0061041|GO:2000097	urokinase-type plasminogen activator isoform 1 preproprotein	5	35.1748	2.33322	4.8305
ASHGA5P009212	-5.64542	-2.49708	5.64542	down	protein_coding	ENST00000421063	CCDS43886.1	PHYHD1	GENCODE	1182	chr9	+	131684561	131704320		CCGTCTTCAAGAGCATCACACACTCCTTCAAGGTGCAGCAACCTCACTTTGGCGGTGAAG	254295	Hs.709447	GO:0046872|GO:0016702	phytanoyl-CoA dioxygenase domain containing 1 [Source:HGNC Symbol;Acc:23396]	49.4294	454.204	6.09783	8.59491
ASHGA5P022517	-5.64182	-2.49616	5.64182	down	protein_coding	NM_005503	CCDS10022.1	APBA2	RefSeq	3653	chr15	+	29213839	29410516		CAAAAACATCAGAATGATGCAAGCGCAGGAGGCCGTCAGCCGGGTCAAGAGGATGCAAAA	321	Hs.618112	GO:0001540|GO:0001701|GO:0005515|GO:0005886|GO:0007268|GO:0007399|GO:0007626|GO:0010468|GO:0015031|GO:0035264	amyloid beta A4 precursor protein-binding family A member 2 isoform a	8.29835	68.863	3.30569	5.80185
ASHGA5P001103	-5.61175	-2.48845	5.61175	down	protein_coding	NM_017444	CCDS6379.1	CHRAC1	RefSeq	2504	chr8	+	141521396	141527252		CAAGGCCACGGAGCTCTTTGTTCAATGCCTAGCCACCTATTCCTACAGACACGGCAGTGG	54108	Hs.279704	GO:0003677|GO:0003887|GO:0006338|GO:0008622|GO:0008623|GO:0043565|GO:0046982	chromatin accessibility complex protein 1	72.2129	669.5	6.67333	9.16178
ASHGA5P005532	-5.60389	-2.48643	5.60389	down	protein_coding	NM_003599	CCDS34465.1	SUPT3H	RefSeq	4324	chr6	-	44794466	45345788	NM_001261823	AGAGTATGATGTATTCTTTAGGTGATGCTAGAAGGCCTCTTCATGAAACAGCAGTTTTGG	8464	Hs.368325	GO:0003713|GO:0004402|GO:0005634|GO:0005730|GO:0006352|GO:0006355|GO:0006357|GO:0006366|GO:0016578|GO:0030914|GO:0033276|GO:0043966|GO:0045893|GO:0046982	transcription initiation protein SPT3 homolog isoform 1	65.5203	604.789	6.53138	9.01781
ASHGA5P004237	-5.60371	-2.48638	5.60371	down	protein_coding	NM_007242	CCDS10888.1	DDX19B	RefSeq	1829	chr16	+	70333061	70367735	NM_001014451	CGGCTGAGTCGTTGAGCAACTTGCATCTTAAGGAAGAGAAAATCAAACCAGATACCAATG	11269	Hs.221761	GO:0003723|GO:0004386|GO:0005524|GO:0005643|GO:0005737|GO:0006406|GO:0008026|GO:0015031|GO:0031965	ATP-dependent RNA helicase DDX19B isoform 1	8.0179	66.2257	3.25612	5.7425
ASHGA5P046440	-5.60045	-2.48554	5.60045	down	protein_coding	ENST00000424279	CCDS48078.1	TBL1X	GENCODE	5451	chrX	+	9431334	9687780	NM_001139466, NM_001139468, NM_005647	GCATGAAACAGGAGGTGTGCATCCATGATCTTCAGGCTCACAATAAAGAGATCTACACCA	6907	Hs.495656	GO:0006351|GO:0006508|GO:0000122|GO:0045893|GO:0044255|GO:0044281|GO:0007605|GO:0045892|GO:0060070|GO:0045944|GO:0045444|GO:0007219|GO:0043627|GO:0043161|GO:0005634|GO:0005667|GO:0005654|GO:0000118|GO:0017053|GO:0005876|GO:0005515|GO:0019904|GO:0003714|GO:0003682|GO:0042393|GO:0008022|GO:0008134|GO:0044212|GO:0008013	transducin (beta)-like 1X-linked [Source:HGNC Symbol;Acc:11585]	49.575	452.155	6.10162	8.58716
ASHGA5P010327	-5.58036	-2.48036	5.58036	down	protein_coding	ENST00000360797	CCDS32638.1	PCGF2	GENCODE	2604	chr17	-	36890149	36904558		AGATTGTCAGCCTCTCCATCGAATTCTACGAAGGTGCCAGGGACCGGGACGAGAAGAAGG	7703	Hs.371617	GO:0006351|GO:0000122|GO:0043066|GO:0006355|GO:0009952|GO:0001701|GO:0048704|GO:0016573|GO:0048706|GO:0005634|GO:0016604|GO:0000790|GO:0031519|GO:0001739|GO:0035102|GO:0003677|GO:0003700|GO:0008270|GO:0005515|GO:0004842|GO:0003682	polycomb group ring finger 2 [Source:HGNC Symbol;Acc:12929]	83.1359	770.398	6.89154	9.3719
ASHGA5P008090	-5.57742	-2.4796	5.57742	down	protein_coding	NM_001130914	CCDS46636.1	BTG3	RefSeq	1596	chr21	-	18965967	18985268		CCTCCTTTTTGATTATGTATGGAGAGAAAAACAATGCATTCATTGTTGCCAGCTTTGAAA	10950	Hs.473420	GO:0005737|GO:0006979|GO:0008285|GO:0045930	protein BTG3 isoform a	269.306	2735.07	8.71229	11.1919
ASHGA5P017797	-5.56974	-2.47761	5.56974	down	protein_coding	NM_022553	CCDS4770.2	VPS52	RefSeq	2990	chr6	-	33218048	33239662		GGGCCCGCTGGCGGGTGGTCCTGGGCTCCAGGAACCACTGCAACTTGGGGAGTTGGATAT	6293	Hs.480356	GO:0005515|GO:0005794|GO:0010008|GO:0015031	vacuolar protein sorting-associated protein 52 homolog	5	34.6734	2.33322	4.81083
ASHGA5P046544	-5.55826	-2.47463	5.55826	down	protein_coding	NM_003147	CCDS14345.1	SSX2	RefSeq	1466	chrX	+	52780307	52790617	ENST00000311798, ENST00000347757, NM_001034832, NM_001040612, NM_001164417, NM_005635, NM_021014, NM_175698, NR_027250, NR_028366	TCCCCTCATCCGATTCCCCTGTAGCAGTCACTGACAGTTAATAAACCTTTGCAAACGTTC	6757	Hs.289105		protein SSX2 isoform a	219.396	2154.37	8.39042	10.8651
ASHGA5P009069	-5.54943	-2.47234	5.54943	down	protein_coding	NM_152998	CCDS5892.1	EZH2	RefSeq	2591	chr7	-	148504463	148581441		GACTAGGGAGGTGGAAGATGAAACTGTTTTACATAACATTCCTTATATGGGAGATGAAGT	2146	Hs.444082	GO:0000084|GO:0001047|GO:0001932|GO:0003677|GO:0003682|GO:0005515|GO:0006325|GO:0006351|GO:0006355|GO:0014013|GO:0018024|GO:0021695|GO:0034244|GO:0035098|GO:0042054|GO:0042127|GO:0043565|GO:0045120|GO:0045605|GO:0045892|GO:0048387|GO:0051154|GO:0070314|GO:0070734	histone-lysine N-methyltransferase EZH2 isoform b	221.696	2193.44	8.41488	10.8872
ASHGA5P001220	-5.5477	-2.47189	5.5477	down	protein_coding	ENST00000223167	CCDS34713.1	MYL10	GENCODE	1009	chr7	-	101256604	101272576		TGAAGGGAAAGGTTTCGTCAAGGCCGATGTCATCAAAGAAAAACTTATGACCCAGGCAGA	93408	Hs.247831	GO:0005739|GO:0005509	myosin, light chain 10, regulatory [Source:HGNC Symbol;Acc:29825]	75.4147	691.753	6.73974	9.21163
ASHGA5P005462	-5.54695	-2.47169	5.54695	down	protein_coding	NM_002201	CCDS10345.1	ISG20	RefSeq	974	chr15	+	89182038	89198879		CAGGCTAGAGATCCTGCAGCTCCTGAAAGGCAAGCTGGTGGTGGGTCATGACCTGAAGCA	3669	Hs.459265	GO:0000175|GO:0000738|GO:0003723|GO:0005654|GO:0006364|GO:0006401|GO:0008283|GO:0008310|GO:0008859|GO:0009615|GO:0016605|GO:0019221|GO:0046872|GO:0060337	interferon-stimulated gene 20 kDa protein	70.2418	643.761	6.63377	9.10547
ASHGA5P046399	-5.54454	-2.47107	5.54454	down	protein_coding	NM_014235	CCDS14754.1	UBL4A	RefSeq	2318	chrX	-	153712055	153714932		AATGGAGAAGGGCTTCTCCAAATAGAATTCTCGGAGCATGGGGAGGTGCCCAACGCCAGG	8266	Hs.76480	GO:0005515|GO:0005829|GO:0006464|GO:0006810|GO:0019787|GO:0071816|GO:0071818	ubiquitin-like protein 4A	28.258	247.253	5.23014	7.7012
ASHGA5P002647	-5.54062	-2.47005	5.54062	down	protein_coding	NM_015347	CCDS31925.1	RIMBP2	RefSeq	6335	chr12	-	130880680	131002410		GGCAAAAAGGAAGAAGAGTGTTCATTTCACACCTTAATCAGGCAATGTAGCCTTCACGTA	23504	Hs.657441	GO:0005886|GO:0010923|GO:0030054|GO:0045202	RIMS-binding protein 2	14.4978	123.022	4.1842	6.65424
ASHGA5P008127	-5.53753	-2.46924	5.53753	down	protein_coding	ENST00000482061		C3orf33	GENCODE	1931	chr3	-	155480400	155524055		GAGAAGCATTCGACTGACATCAAAATTTACAAGCTCTTCGGATATTCCAGTAGAATTTAT	285315	Hs.350846		chromosome 3 open reading frame 33 [Source:HGNC Symbol;Acc:26434]	33.4483	296.076	5.49159	7.96084
ASHGA5P006904	-5.51975	-2.4646	5.51975	down	protein_coding	NM_001134779	CCDS47217.1	IPO11	RefSeq	4480	chr5	+	61714710	61924416	NM_016338	TTACAAGTCATTCACAATAGGTATAAGCCATTGCGACGCAGGGTGATTTGGCTCATCGGT	51194	Hs.482269	GO:0005634|GO:0005737|GO:0006610|GO:0008565	importin-11 isoform 1	7.29103	58.8449	3.10891	5.57351
ASHGA5P021719	-5.51015	-2.46209	5.51015	down	protein_coding	ENST00000539194	CCDS54747.1	PROM1	GENCODE	3884	chr4	-	15969848	16077741	ENST00000540805, NM_001145851, NM_001145852	GAATGGATTCGGAGGACGTGTACGATGACCCATCACAACATTGATAGCTGATGTTGAAAC	8842	Hs.614734	GO:0010842|GO:0045494|GO:0060042|GO:0060219|GO:0072112|GO:0072139|GO:2000768|GO:0016021|GO:0005886|GO:0005615|GO:0009986|GO:0001750|GO:0005887|GO:0016324|GO:0005903|GO:0032420|GO:0031528|GO:0042622|GO:0005515|GO:0045296|GO:0042805	prominin 1 [Source:HGNC Symbol;Acc:9454]	5	34.2835	2.33322	4.79531
ASHGA5P001218	-5.50425	-2.46055	5.50425	down	protein_coding	NM_001084	CCDS5715.1	PLOD3	RefSeq	2995	chr7	-	100849257	100861011		CCGGCATGAGGATTCAAGGCTGGCTGGAGGCTACGAGAATGTGCCCACCGTGGACATCCA	8985	Hs.153357	GO:0005506|GO:0005515|GO:0005783|GO:0005789|GO:0006464|GO:0008475|GO:0016702|GO:0030198|GO:0030867|GO:0031418|GO:0033823|GO:0050211	procollagen-lysine,2-oxoglutarate 5-dioxygenase 3 precursor	303.636	3049.6	8.88492	11.3455
ASHGA5P008496	-5.49195	-2.45732	5.49195	down	protein_coding	NM_006337	CCDS8787.1	MCRS1	RefSeq	1937	chr12	-	49952085	49961911		ATGGACAAAGATTCTCAGGGGCTGCTAGATTCATCCCTGATGGCATCAGGCACTGCCAGC	10445	Hs.25313	GO:0000123|GO:0005515|GO:0005634|GO:0005654|GO:0005730|GO:0005737|GO:0006281|GO:0006310|GO:0006351|GO:0006355|GO:0006464|GO:0031011|GO:0043981|GO:0043982|GO:0043984|GO:0043995|GO:0043996|GO:0046972|GO:0071339	microspherule protein 1 isoform 1	57.7849	520.48	6.33702	8.79433
ASHGA5P009292	-5.49003	-2.45681	5.49003	down	protein_coding	NM_001144941	CCDS45585.1	VMO1	RefSeq	669	chr17	-	4688579	4689729		TGTGTCCCGATGGATTCTTCGCCAGCGGGTTCTCGCTCAAGCTGGGGCGAATGGAGTGAG	284013	Hs.122561	GO:0005576|GO:0030704	vitelline membrane outer layer protein 1 homolog isoform 4 precursor	30.1255	261.44	5.32795	7.78476
ASHGA5P007983	-5.47792	-2.45363	5.47792	down	protein_coding	NM_004095	CCDS6100.1	EIF4EBP1	RefSeq	877	chr8	+	37888019	37917883		ACCCCGGGAGGTACCAGGATCATCTATGACCGGAAATTCCTGATGGAGTGTCGGAACTCA	1978	Hs.411641	GO:0000082|GO:0005515|GO:0005634|GO:0005730|GO:0005737|GO:0005829|GO:0006412|GO:0006413|GO:0008190|GO:0008286|GO:0010467|GO:0031333|GO:0031929|GO:0043234|GO:0044267|GO:0045931|GO:0045947	eukaryotic translation initiation factor 4E-binding protein 1	2248.06	22193.4	11.8595	14.3132
ASHGA5P011055	-5.47777	-2.45359	5.47777	down	protein_coding	ENST00000368985	CCDS968.1	CTSS	GENCODE	4107	chr1	-	150702671	150738433		GAGAAAGGGTGTGTTACTGAAGTGAAATATCAAGGTTCTTGTGGTGCTTGCTGGGCTTTC	1520	Hs.181301	GO:0006508|GO:0045087|GO:0006955|GO:0019882|GO:0002474|GO:0042590|GO:0002250|GO:0002480|GO:0097067|GO:0005576|GO:0016020|GO:0043231|GO:0005764|GO:0036021|GO:0031905|GO:0008234|GO:0004197|GO:0008233	cathepsin S [Source:HGNC Symbol;Acc:2545]	25.838	222.67	5.09244	7.54602
ASHGA5P054832	-5.46524	-2.45028	5.46524	down	protein_coding	NM_001143984	CCDS44593.1	PTPMT1	RefSeq	2568	chr11	+	47586981	47595013		ACCTCTTTGCCTCGGCAGCTGGTACAGGACGAGAACGTGCGCGGGGTGATCACCATGAAC	114971	Hs.728160	GO:0004439|GO:0004725|GO:0005739|GO:0005743|GO:0006470|GO:0008138|GO:0008962|GO:0032049|GO:0046855	protein-tyrosine phosphatase mitochondrial 1 isoform 2	171.218	1634.73	8.01478	10.4651
ASHGA5P013763	-5.45428	-2.44739	5.45428	down	protein_coding	NM_001987	CCDS8643.1	ETV6	RefSeq	5989	chr12	+	11802787	12048325		TTTTGTTCAGGTTTATGAAAACCCCAGATGAAATCATGAGTGGCCGAACAGACCGTCTGG	2120	Hs.504765	GO:0003700|GO:0005515|GO:0005634|GO:0006351|GO:0019904|GO:0030154|GO:0043565	transcription factor ETV6	14.7026	123.006	4.20672	6.65411
ASHGA5P014471	-5.44799	-2.44572	5.44799	down	protein_coding	NM_001079670	CCDS9416.2	CAB39L	RefSeq	3538	chr13	-	49882785	50018221		TTTGCAAATGATATACAACTTCTAAGCATTCCATATTGGAAGAAGAGATTTCTACACATG	81617	Hs.87159	GO:0005829|GO:0007050|GO:0008286|GO:0046320	calcium-binding protein 39-like	5.98908	47.1745	2.80652	5.25225
ASHGA5P019531	-5.44113	-2.44391	5.44113	down	protein_coding	NM_002338	CCDS2982.1	LSAMP	RefSeq	9478	chr3	-	115521209	116164385		GTCCTTTTCAGACCTGGGTCGGTGAGAGGAATAAATGGATCCATCAGTCTGGCCGTACCA	4045	Hs.26409	GO:0005515|GO:0005886|GO:0007155|GO:0007399|GO:0031225	limbic system-associated membrane protein preproprotein	217.549	2090.32	8.38061	10.8245
ASHGA5P002770	-5.43556	-2.44243	5.43556	down	protein_coding	NM_024911	CCDS642.1	WLS	RefSeq	2810	chr1	-	68591040	68698284	NM_001002292	GGCTTGATTGCTCCAGGGCCCACAACGGCAGTGTCCTACATGTCGGTGAAATGTGTGGAT	79971	Hs.647659	GO:0000139|GO:0004871|GO:0005515|GO:0007275|GO:0016021|GO:0016055|GO:0030659|GO:0043123|GO:0090263	protein wntless homolog isoform 1 precursor	196.226	1890.25	8.22681	10.6692
ASHGA5P006056	-5.43393	-2.44199	5.43393	down	protein_coding	NM_021004	CCDS9605.1	DHRS4	RefSeq	1289	chr14	+	24422964	24438488	NM_001193635, NM_001193636, NM_198083	TCCATCTCCTGGCTTCAGTCCTTACAATGTCAGTAAAACAGCCTTGCTGGGCCTGACCAA	10901	Hs.740605	GO:0000166|GO:0000253|GO:0004090|GO:0005102|GO:0005634|GO:0005634|GO:0005739|GO:0005777|GO:0005778|GO:0006066|GO:0008202|GO:0016655|GO:0018455|GO:0042180|GO:0051262|GO:0055114|GO:0055114	dehydrogenase/reductase SDR family member 4	128.948	1192.55	7.56975	10.0117
ASHGA5P050377	-5.43384	-2.44197	5.43384	down	protein_coding	NM_207315	CCDS42648.1	CMPK2	RefSeq	3014	chr2	-	6988439	7005950	NR_046236	CCTGCAGACGGTATTAAGCCTAATCCAGAATAGTTTTAGTGAACCGTAGTTACTCTGGCC	129607	Hs.7155	GO:0004127|GO:0005524|GO:0005634|GO:0005730|GO:0005739|GO:0006221|GO:0033862|GO:0071222	UMP-CMP kinase 2, mitochondrial isoform 1 precursor	39.8989	350.649	5.76698	8.20895
ASHGA5P013891	-5.43244	-2.4416	5.43244	down	protein_coding	NM_001042463	CCDS41587.1	TMEM80	RefSeq	1637	chr11	+	695615	704129		CCGGCGGGCGGGGCGGGTAAGATGGCGGCCCCGCGGCGAGGGAGAGGATCCTCCACAGTG	283232	Hs.448664	GO:0016021	transmembrane protein 80 isoform 2	5	33.7716	2.33322	4.77482
ASHGA5P053960	-5.42972	-2.44088	5.42972	down	protein_coding	NM_001098791	CCDS14249.1	MID1IP1	RefSeq	1916	chrX	+	38660684	38665783	NM_001098790, NM_021242	GCGCGGCCACCATGATGCAAATCTGCGACACCTACAACCAGAAGCACTCGCTCTTTAACG	58526	Hs.522605	GO:0005634|GO:0005829|GO:0005874|GO:0006629|GO:0007026|GO:0008022|GO:0015630|GO:0045723|GO:0046890|GO:0051258|GO:0051351	mid1-interacting protein 1	22.4178	189.799	4.86853	7.30941
ASHGA5P003854	-5.42851	-2.44056	5.42851	down	protein_coding	NM_003627	CCDS7958.1	SLC43A1	RefSeq	2555	chr11	-	57252003	57283192	NM_001198810	GTGACCGGAGGCTCGGGGCCAGCATGGCCCCCACGCTGCAACAGGCGTACCGGAGGCGCT	8501	Hs.591952	GO:0005886|GO:0005887|GO:0006811|GO:0006865|GO:0015175|GO:0015804|GO:0055085	large neutral amino acids transporter small subunit 3	5	33.7462	2.33322	4.77378
ASHGA5P001411	-5.42123	-2.43862	5.42123	down	protein_coding	NM_001025368	CCDS34458.1	VEGFA	RefSeq	3554	chr6	+	43737945	43754223	NM_001025366, NM_001025367, NM_001171624	AAGGCGAGGCAGCTTGAGTTAAACGAACGTACTTGCAGATGTGACAAGCCGAGGCGGTGA	7422	Hs.73793	GO:0000122|GO:0001525|GO:0001541|GO:0001569|GO:0001570|GO:0001666|GO:0001701|GO:0001822|GO:0001934|GO:0001938|GO:0001938|GO:0001968|GO:0002042|GO:0002052|GO:0002053|GO:0002092|GO:0002575|GO:0002576|GO:0002687|GO:0003007|GO:0003151|GO:0003169|GO:0005125|GO:0005125|GO:0005161|GO:0005172|GO:0005515|GO:0005576|GO:0005578|GO:0005615|GO:0005615|GO:0005737|GO:0006357|GO:0007399|GO:0007498|GO:0007595|GO:…	vascular endothelial growth factor A isoform d	17.9751	150.664	4.51891	6.95753
ASHGA5P047170	-5.40723	-2.43489	5.40723	down	protein_coding	NM_174937	CCDS7662.2	TCERG1L	RefSeq	2632	chr10	-	132890654	133109984		AAGGTTTTTCCATGGGCATGAAAAGCCTCGTTTGCTGGCAAATCAAGTAGCTGTGTCTCT	256536	Hs.126575		transcription elongation regulator 1-like protein	67.2435	600.126	6.57126	9.00615
ASHGA5P001656	-5.39645	-2.43201	5.39645	down	protein_coding	NM_024854	CCDS31755.1	PYROXD1	RefSeq	4136	chr12	+	21590537	21624182		CAGTGCTCAGGAATTTCAGAAACAGCTTACTAAAGCTAAAAGAATAATGATCATAGGGAA	79912	Hs.709545	GO:0016491	pyridine nucleotide-disulfide oxidoreductase domain-containing protein 1	31.9505	274.476	5.42007	7.85208
ASHGA5P055640	-5.39418	-2.4314	5.39418	down	protein_coding	NM_018639	CCDS9186.1	WSB2	RefSeq	2833	chr12	-	118470491	118498951		AAGAGTTCCTCACATACAGGACTTTTTAAGCAACACCACATCTTGTGCTTCTTTGTAGCA	55884	Hs.506985	GO:0005622|GO:0016567|GO:0035556	WD repeat and SOCS box-containing protein 2	315.117	3105.84	8.93938	11.3708
ASHGA5P009132	-5.39403	-2.43136	5.39403	down	protein_coding	NM_001101662	CCDS41335.1	NRD1	RefSeq	3836	chr1	-	52254865	52344609		TGAAAAACAGTCTGCAGCGGCTCTTTGTGTTGGAGTTGGGAGTTTCGCTGATCCAGATGA	4898	Hs.584782	GO:0004222|GO:0005515|GO:0005829|GO:0006508|GO:0007528|GO:0008270|GO:0008283|GO:0009986|GO:0016477|GO:0048408|GO:0051044|GO:0052548	nardilysin isoform b precursor	257.977	2547.75	8.65146	11.0828
ASHGA5P003380	-5.39396	-2.43134	5.39396	down	protein_coding	NM_033132	CCDS9494.2	ZIC5	RefSeq	4607	chr13	-	100615274	100624178		ACTCATACAGGGGAAAAGCCTTTCAAATGTGAATTTGATGGCTGTGACAGGAAGTTTGCC	85416	Hs.508570	GO:0001843|GO:0003677|GO:0003700|GO:0005634|GO:0008270|GO:0030154|GO:0030900	zinc finger protein ZIC 5	5	33.4932	2.33322	4.76456
ASHGA5P043900	-5.39213	-2.43086	5.39213	down	protein_coding	NM_005631	CCDS5811.1	SMO	RefSeq	3772	chr7	+	128828712	128853385		TACGTCAATGCGTGCTTCTTTGTGGGCAGCATTGGCTGGCTGGCCCAGTTCATGGATGGT	6608	Hs.437846	GO:0000122|GO:0001570|GO:0001649|GO:0001701|GO:0001708|GO:0001755|GO:0001947|GO:0002052|GO:0002053|GO:0003007|GO:0003140|GO:0003323|GO:0004930|GO:0005113|GO:0005515|GO:0005737|GO:0005794|GO:0005886|GO:0005886|GO:0005901|GO:0005929|GO:0007224|GO:0007224|GO:0007228|GO:0007283|GO:0007368|GO:0007371|GO:0007494|GO:0008144|GO:0008406|GO:0009611|GO:0010002|GO:0010628|GO:0010629|GO:0016021|GO:0017147|GO:…	smoothened homolog precursor	5	33.4784	2.33322	4.76408
ASHGA5P008406	-5.38597	-2.42921	5.38597	down	protein_coding	NM_006947	CCDS3506.1	SRP72	RefSeq	3893	chr4	+	57333761	57369847	NM_001267722	ATAGTCAACCAAAGGAACAAGGACAGGGAGATTTGAAAAAGAAGAAAAAGAAAAAGAAGG	6731	Hs.237825	GO:0005047|GO:0005730|GO:0005737|GO:0005783|GO:0005786|GO:0005829|GO:0005886|GO:0006412|GO:0006614|GO:0008312|GO:0010467|GO:0042493|GO:0044267	signal recognition particle 72 kDa protein isoform 1	113.222	1025.92	7.36697	9.79618
ASHGA5P018424	-5.38028	-2.42768	5.38028	down	protein_coding	NM_001142625	CCDS54101.1	RAB34	RefSeq	1118	chr17	-	27041298	27045286		GGAGATGAAGACTGTTCAGAGACTGCCCAGCCCTAGGGCACTGTGCCACCCTCATTCCTC	83871	Hs.301853	GO:0005525|GO:0005794|GO:0007264|GO:0015031	ras-related protein Rab-34 isoform 3	514.11	5173.61	9.67184	12.0995
ASHGA5P002669	-5.37369	-2.42591	5.37369	down	protein_coding	NM_006405	CCDS9617.1	TM9SF1	RefSeq	2449	chr14	-	24658352	24664882		TGCCTTTCAGTGCCATCTCTGTGGAGCTGTACTACATCTTTGCCACAGTATGGGGTCGGG	10548	Hs.91586	GO:0000421|GO:0005765|GO:0006914|GO:0016021|GO:0031410	transmembrane 9 superfamily member 1 isoform a precursor	194.012	1846.94	8.21159	10.6375
ASHGA5P013149	-5.3664	-2.42396	5.3664	down	protein_coding	NM_002047	CCDS43564.1	GARS	RefSeq	2759	chr7	+	30634180	30673648		ACATGCCTGGGTACTTGAGACCAGAAACTGCACAGGGGATTTTCTTGAATTTCAAACGAC	2617	Hs.404321	GO:0004820|GO:0004820|GO:0005524|GO:0005737|GO:0005759|GO:0005829|GO:0006418|GO:0006426|GO:0008219|GO:0010467|GO:0015966|GO:0030141|GO:0046983	glycine--tRNA ligase precursor	2004.02	19616.9	11.6914	14.1153
ASHGA5P014294	-5.35795	-2.42168	5.35795	down	protein_coding	NM_000666	CCDS2844.1	ACY1	RefSeq	1678	chr3	+	52017299	52023218	NM_001198896, NM_001198897, NM_001198898	GGAGAGTGAGCTCACCACGCGCAGCGCCATGACCAGCAAGGGTCCCGAGGAGGAGCACCC	95	Hs.334707	GO:0004046|GO:0005829|GO:0006508|GO:0006520|GO:0008237|GO:0046872	aminoacylase-1 isoform a	7.03098	55.0216	3.05227	5.47395
ASHGA5P011051	-5.35708	-2.42145	5.35708	down	protein_coding	ENST00000368954	CCDS973.1	CERS2	GENCODE	2504	chr1	-	150937648	150947479		CTGCCGCCGGGATGCTCCAGACCTTGTATGATTACTTCTGGTGGGAACGTCTGTGGCTGC	29956	Hs.713103	GO:0044281|GO:0006355|GO:0006665|GO:0046513|GO:0030148|GO:0016021|GO:0005634|GO:0005789|GO:0005783|GO:0031965|GO:0003677|GO:0003700|GO:0005515|GO:0043565|GO:0050291	ceramide synthase 2 [Source:HGNC Symbol;Acc:14076]	104.898	939.391	7.24695	9.6684
ASHGA5P004227	-5.35693	-2.42141	5.35693	down	protein_coding	NM_016203	CCDS5928.1	PRKAG2	RefSeq	3423	chr7	-	151253200	151574316		GAAAAATGCCAGCCAGAAGAGGCGTTCGCTGCGCGTGCACATTCCGGACCTGAGCTCCTT	51422	Hs.647072	GO:0004679|GO:0004862|GO:0005524|GO:0005654|GO:0005829|GO:0005977|GO:0006110|GO:0006112|GO:0006469|GO:0006633|GO:0006754|GO:0006853|GO:0007050|GO:0007243|GO:0008286|GO:0008603|GO:0008607|GO:0010800|GO:0016126|GO:0016208|GO:0019217|GO:0019901|GO:0030295|GO:0031588|GO:0042304|GO:0043531|GO:0044255|GO:0044281|GO:0045860|GO:0046320|GO:0046324	5'-AMP-activated protein kinase subunit gamma-2 isoform a	5	33.2307	2.33322	4.75463
ASHGA5P010504	-5.34493	-2.41817	5.34493	down	protein_coding	NM_052864	CCDS34051.1	TIFA	RefSeq	3090	chr4	-	113196781	113207059		CCAGCCCCAGGTGGGCCTTGTGCACATCATGACCAGTTTTGAAGATGCTGACACAGAAGA	92610	Hs.310640	GO:0005515|GO:0007249	TRAF-interacting protein with FHA domain-containing protein A	85.7137	761.909	6.9381	9.35627
ASHGA5P036379	-5.3437	-2.41784	5.3437	down	protein_coding	NM_020923	CCDS46501.1	ZDBF2	RefSeq	10146	chr2	+	207139522	207179148		TGATGGAACGTTTCTTACAGGATGTACTGCAGCACCACCCATATCATTGTCAAGAGAGCA	57683	Hs.110489	GO:0003676|GO:0008270	DBF4-type zinc finger-containing protein 2	5	33.1355	2.33322	4.75106
ASHGA5P010363	-5.33651	-2.4159	5.33651	down	protein_coding	NM_173537	CCDS5576.1	GTF2IRD2	RefSeq	3551	chr7	-	74210483	74267841	NM_001003795	AGCGCCCTCAGGGATCATGGCCCAGGTAGCAGTGTCCACCCTGCCTGTTGAAGAAGAGTC	84163	Hs.647017	GO:0003677|GO:0005634|GO:0006351|GO:0006355|GO:0008270	general transcription factor II-I repeat domain-containing protein 2A	258.34	2520.52	8.65369	11.0696
ASHGA5P014331	-5.33145	-2.41453	5.33145	down	protein_coding	NM_032052	CCDS46691.1	PATZ1	RefSeq	3747	chr22	-	31721789	31742249		AGCAACTTCTGCAGTATCTGTAACCGAGGTCTCCAGGCACCAGGAGCCCATCCTGAATGG	23598	Hs.731398	GO:0003677|GO:0003682|GO:0005634|GO:0006351|GO:0006355|GO:0007283|GO:0008270|GO:0008584|GO:0030217|GO:0045892|GO:0045893	POZ-, AT hook-, and zinc finger-containing protein 1 long B isoform	30.9339	261.419	5.36958	7.78411
ASHGA5P005215	-5.32276	-2.41217	5.32276	down	protein_coding	NM_001789	CCDS2760.1	CDC25A	RefSeq	3717	chr3	-	48198667	48229801		CAAGGAAAATGAAGCCTTTGAGTTTAAGAAGCCAGTAAGACCTGTATCTCGTGGCTGCCT	993	Hs.437705	GO:0000075|GO:0000079|GO:0000082|GO:0000084|GO:0000086|GO:0000278|GO:0004725|GO:0005515|GO:0005654|GO:0005829|GO:0006260|GO:0007067|GO:0008283|GO:0009314|GO:0019901|GO:0034644|GO:0051301	M-phase inducer phosphatase 1 isoform a	39.6696	341.21	5.75803	8.17021
ASHGA5P011663	-5.32161	-2.41186	5.32161	down	protein_coding	NM_006586	CCDS4875.1	CNPY3	RefSeq	1783	chr6	+	42896859	42907008		AGCAAATGCGAAGTGTGTAAATATGTTGCTGTGGAGCTGAAGTCAGCCTTTGAGGAAACC	10695	Hs.414099	GO:0005102|GO:0005788|GO:0045087	protein canopy homolog 3 precursor	69.2795	608.682	6.61547	9.02733
ASHGA5P015071	-5.31801	-2.41089	5.31801	down	protein_coding	NM_001144940	CCDS45586.1	VMO1	RefSeq	765	chr17	-	4688579	4689729		TACGCACGTGCTGGGGCGAATGGAGTGAGCCGCTGTGGTGTCGCGGCGGCGCCTACCTAG	284013	Hs.122561	GO:0005576|GO:0030704	vitelline membrane outer layer protein 1 homolog isoform 3 precursor	23.3982	194.555	4.93562	7.3465
ASHGA5P004162	-5.31662	-2.41051	5.31662	down	protein_coding	NM_015135	CCDS34759.1	NUP205	RefSeq	6286	chr7	+	135242661	135333499		TTTTTGCAGCTCACGTCTACCATCATTACTTGGAGTGAAAATGCTCGCTTGGCACTCTGT	23165	Hs.632299	GO:0000059|GO:0005515|GO:0005635|GO:0005643|GO:0005975|GO:0006913|GO:0008645|GO:0010827|GO:0015758|GO:0016032|GO:0019221|GO:0031965|GO:0044281|GO:0051028|GO:0055085	nuclear pore complex protein Nup205	7.69768	60.0967	3.19271	5.60322
ASHGA5P004654	-5.31069	-2.4089	5.31069	down	protein_coding	NM_025075	CCDS2900.1	THOC7	RefSeq	1028	chr3	-	63819545	63849597		GTGACTGACGACGAAGTTATACGGAAGCGTCTCCTCATTGATGGAGATGGTGCTGGAGAT	80145	Hs.288151	GO:0000346|GO:0000347|GO:0000445|GO:0003723|GO:0005515|GO:0005634|GO:0005730|GO:0005737|GO:0006397|GO:0006406|GO:0008380|GO:0046784	THO complex subunit 7 homolog	244.506	2356.21	8.57108	10.98
ASHGA5P052873	-5.30843	-2.40829	5.30843	down	protein_coding	NM_005670	CCDS5206.1	EPM2A	RefSeq	3474	chr6	-	145946439	146056991		TGACGAAGAGGCCTTGGCCCGGGCACAAGAAGATTTTTTCCAGAAATTTGGGAAGGTTCG	7957	Hs.486696	GO:0004722|GO:0004722|GO:0004725|GO:0004725|GO:0005515|GO:0005634|GO:0005737|GO:0005783|GO:0005829|GO:0005844|GO:0005886|GO:0005977|GO:0006470|GO:0007399|GO:0007610|GO:0008138|GO:0035335|GO:0035335|GO:2001070	laforin isoform a	5	32.9261	2.33322	4.7415
ASHGA5P018028	-5.30629	-2.4077	5.30629	down	protein_coding	NM_014960	CCDS11676.1	ARSG	RefSeq	2785	chr17	+	66255322	66417000	NM_001267727	AACAAAGGACACTGCCAACCTTGATAAGATGGCTTCGGAGGGAATGAGGTTTGTGGATTT	22901	Hs.437249	GO:0004065|GO:0004065|GO:0004065|GO:0005615|GO:0005764|GO:0005783|GO:0005788|GO:0006644|GO:0006665|GO:0006687|GO:0006790|GO:0043687|GO:0044267|GO:0044281|GO:0046872	arylsulfatase G	30.0517	252.187	5.3238	7.7315
ASHGA5P003252	-5.30181	-2.40648	5.30181	down	protein_coding	NM_015973	CCDS8183.1	GAL	RefSeq	778	chr11	+	68451982	68458643		AATATCATGCGCACAATCATTGAGTTTCTGTCTTTCTTGCATCTCAAAGAGGCCGGTGCC	51083	Hs.278959	GO:0005184|GO:0005575|GO:0005576|GO:0005794|GO:0006939|GO:0006954|GO:0007218|GO:0007399|GO:0007631|GO:0030073|GO:0030141|GO:0030252|GO:0031943|GO:0032868|GO:0042493|GO:0043065|GO:0043627|GO:0050672	galanin peptides preproprotein	2202.17	20917.1	11.8257	14.2322
ASHGA5P031483	-5.30088	-2.40623	5.30088	down	protein_coding	NM_012400	CCDS203.1	PLA2G2D	RefSeq	2747	chr1	-	20438433	20446008		ATGACCACCTGAAGACCCAGGGGTGCAGCATCTACAAGGACTATTACAGATACAACTTTT	26279	Hs.189507	GO:0004623|GO:0005509|GO:0005576|GO:0006644|GO:0006654|GO:0006954|GO:0016042|GO:0036148|GO:0036149|GO:0036150|GO:0036151|GO:0036152|GO:0044281|GO:0046474	group IID secretory phospholipase A2 precursor	23.2037	192.312	4.92295	7.32918
ASHGA5P002690	-5.299	-2.40572	5.299	down	protein_coding	NM_014326	CCDS10188.1	DAPK2	RefSeq	2628	chr15	-	64199234	64338521		TGAGGACCTGAGGAACTGTGAGAGTGACACTGAGGAGGACATCGCCAGGAGGAAAGCCCT	23604	Hs.237886	GO:0004674|GO:0004683|GO:0005516|GO:0005524|GO:0005737|GO:0006468|GO:0006917|GO:0007243|GO:0010506|GO:0031410|GO:0034423|GO:0042802|GO:0042981|GO:0043276|GO:0046777	death-associated protein kinase 2	53.5589	462.921	6.21695	8.62267
ASHGA5P005314	-5.29828	-2.40552	5.29828	down	protein_coding	NM_005916	CCDS5683.1	MCM7	RefSeq	2821	chr7	-	99690403	99699427		TGCGCAGATTTGAGCTGTATTTTCAAGGCCCTAGCAGCAACAAGCCTCGTGTGATCCGGG	4176	Hs.438720	GO:0000075|GO:0000082|GO:0000084|GO:0000216|GO:0000278|GO:0000785|GO:0003677|GO:0003697|GO:0004003|GO:0005515|GO:0005524|GO:0005654|GO:0006260|GO:0006268|GO:0006270|GO:0006271|GO:0006974|GO:0008283|GO:0042325|GO:0042555|GO:0042555	DNA replication licensing factor MCM7 isoform 1	245.613	2360.31	8.57719	10.9827
ASHGA5P008734	-5.29225	-2.40388	5.29225	down	protein_coding	ENST00000355162	CCDS14779.1	TBL1Y	GENCODE	2376	chrY	+	6778726	6959724	NM_033284, NM_134259	CGTCTGATGGCTCTGTGTGTGTTCTGGATCTGTGAAAGTAAACACAAAATATAGAAAAAA	90665	Hs.664560	GO:0006351|GO:0045892|GO:0045944|GO:0045444|GO:0043627|GO:0043161|GO:0005667|GO:0005515|GO:0003714|GO:0003682|GO:0044212	transducin (beta)-like 1, Y-linked [Source:HGNC Symbol;Acc:18502]	116.821	1045.17	7.41528	9.81916
ASHGA5P009418	-5.29013	-2.4033	5.29013	down	protein_coding	NM_024704	CCDS13122.1	KIF16B	RefSeq	5268	chr20	-	16252748	16554079	NM_001199865	TGAGGTCAAGATTACTGTCCTAGATGAGACATGGACTGTATTCAGGCGTTACAGTCGTTT	55614	Hs.101774	GO:0001704|GO:0001919|GO:0005524|GO:0005547|GO:0005768|GO:0005769|GO:0005874|GO:0006895|GO:0007018|GO:0007173|GO:0007492|GO:0008543|GO:0008574|GO:0031901|GO:0032266|GO:0032801|GO:0043325|GO:0045022|GO:0080025	kinesin-like protein KIF16B isoform 2	5	32.8011	2.33322	4.73652
ASHGA5P006389	-5.2893	-2.40308	5.2893	down	protein_coding	NM_017735	CCDS33176.1	TTC27	RefSeq	2953	chr2	+	32853086	33046118		GTCGGTTCAGAGAGTGGATCTTTCCTACAATTGCTACTGGAAGGGAACTATGAAGCCATA	55622	Hs.468125	GO:0003674|GO:0005575|GO:0008150	tetratricopeptide repeat protein 27 isoform 1	19.6108	161.032	4.65659	7.05966
ASHGA5P034361	-5.28702	-2.40245	5.28702	down	protein_coding	NM_001145543	CCDS12971.1	ZSCAN18	RefSeq	2716	chr19	-	58595208	58609730	NM_001145542, NM_023926	TAGACAGTCACATTTTCCAGTGCCGTTTTGGAAAGATGTTGCCTTTGGAGAAGGCGTTTG	65982	Hs.235390	GO:0003677|GO:0003700|GO:0005634|GO:0006351|GO:0008270|GO:0016032	zinc finger and SCAN domain-containing protein 18 isoform 3	5	32.7741	2.33322	4.73567
ASHGA5P029912	-5.28129	-2.40089	5.28129	down	protein_coding	NM_020371	CCDS10030.1	AVEN	RefSeq	1551	chr15	-	34158427	34331303		AATAATGAAAGTGGAGAGTCACAGAGGGGAACAGATTTCAGTGTCCTCCTTAGCTCTGCA	57099	Hs.555966	GO:0005515|GO:0005622|GO:0006915|GO:0012505|GO:0016020	cell death regulator Aven	122.798	1103.75	7.49539	9.89628
ASHGA5P008862	-5.27875	-2.4002	5.27875	down	protein_coding	NM_172349	CCDS4413.1	NSD1	RefSeq	12213	chr5	+	176560079	176727214	NM_022455	CCTAGACAAAGACCGAATCATTGATGCTGGTCCCAAAGGAAACTATGCTCGGTTCATGAA	64324	Hs.106861	GO:0000122|GO:0001702|GO:0003682|GO:0003712|GO:0003714|GO:0005634|GO:0005694|GO:0006351|GO:0008270|GO:0010452|GO:0010452|GO:0016571|GO:0016922|GO:0030331|GO:0034770|GO:0042799|GO:0042974|GO:0045893|GO:0046965|GO:0046966|GO:0046975|GO:0046975|GO:0050681	histone-lysine N-methyltransferase, H3 lysine-36 and H4 lysine-20 specific isoform a	5	32.7145	2.33322	4.73342
ASHGA5P006872	-5.27301	-2.39863	5.27301	down	protein_coding	NM_032999	CCDS5573.1	GTF2I	RefSeq	4529	chr7	+	74072029	74175022	NM_033000	ATGGAAGTACCAGCAGAAGATTCTACTCAACATGTCCCTTCAGAAACAAGTGAGGACCCT	2969	Hs.647041	GO:0003677|GO:0003700|GO:0005515|GO:0005634|GO:0005730|GO:0005737|GO:0006366|GO:0006367|GO:0007165|GO:0009790|GO:0016525|GO:0042995|GO:0043025|GO:0051019	general transcription factor II-I isoform 1	17.8107	145.235	4.50279	6.90142
ASHGA5P011093	-5.26906	-2.39754	5.26906	down	protein_coding	NM_004284	CCDS927.1	CHD1L	RefSeq	3036	chr1	+	146714290	146767447	NR_046070	GACCTGCCAGACTATTGCTCTCTTCATTTATTTGGCAGGAAGATTAAATGATGAAGGGCC	9557	Hs.191164	GO:0000166|GO:0003677|GO:0004003|GO:0005515|GO:0005524|GO:0005634|GO:0005730|GO:0005737|GO:0005886|GO:0006200|GO:0006281|GO:0006338|GO:0006974|GO:0016887	chromodomain-helicase-DNA-binding protein 1-like isoform 1	24.716	205.577	5.02504	7.42258
ASHGA5P011201	-5.26158	-2.3955	5.26158	down	protein_coding	NM_001569	CCDS14740.1	IRAK1	RefSeq	3589	chrX	-	153275956	153285342		AAGGAGGCCTCCTATGACCCAGGTGTACGAGAGGCTAGAGAAGCTGCAGGCAGTGGTGGC	3654	Hs.522819	GO:0000187|GO:0001959|GO:0002224|GO:0002755|GO:0002756|GO:0004672|GO:0004672|GO:0004674|GO:0004674|GO:0004704|GO:0004842|GO:0005515|GO:0005524|GO:0005634|GO:0005811|GO:0005829|GO:0005886|GO:0006468|GO:0007165|GO:0007178|GO:0007250|GO:0007254|GO:0008063|GO:0010008|GO:0016301|GO:0016567|GO:0031663|GO:0032088|GO:0032496|GO:0034130|GO:0034134|GO:0034134|GO:0034138|GO:0034142|GO:0035666|GO:0035872|GO:…	interleukin-1 receptor-associated kinase 1 isoform 1	9.72337	75.9356	3.54793	5.94343
ASHGA5P036108	-5.26094	-2.39532	5.26094	down	protein_coding	NM_014474	CCDS30655.1	SMPDL3B	RefSeq	1890	chr1	+	28261503	28285663		GTGCCGGACGCCAGCGCCCACTCCATGCACACAGTGCTGGACCGCATCGCTGGCGACCAG	27293	Hs.123659	GO:0004767|GO:0005615|GO:0006685|GO:0016798	acid sphingomyelinase-like phosphodiesterase 3b isoform 1 precursor	9.43921	73.7207	3.50252	5.89784
ASHGA5P013426	-5.25478	-2.39363	5.25478	down	protein_coding	NM_001031734	CCDS32905.1	FDX1L	RefSeq	852	chr19	-	10420890	10426691		CAAGCGACAGGCTCGCGCCCGGCTGGAGAGGAGGACGCGGGCGGCCCGGAGCGGCCCGGG	112812	Hs.654865	GO:0005759|GO:0009055|GO:0022900|GO:0046872|GO:0051537	adrenodoxin-like protein, mitochondrial precursor	20.4038	166.744	4.71836	7.11199
ASHGA5P001458	-5.25048	-2.39245	5.25048	down	protein_coding	NM_005524	CCDS3305.1	HES1	RefSeq	1475	chr3	+	193853930	193856401		GAAAACACTGATTTTGGATGCTCTGAAGAAAGATAGCTCGCGGCATTCCAAGCTGGAGAA	3280	Hs.250666	GO:0000122|GO:0001078|GO:0001701|GO:0001889|GO:0003143|GO:0003151|GO:0003266|GO:0003281|GO:0003677|GO:0003700|GO:0005515|GO:0005634|GO:0005737|GO:0006461|GO:0007155|GO:0007219|GO:0007219|GO:0007219|GO:0007224|GO:0007262|GO:0007399|GO:0008134|GO:0008284|GO:0016477|GO:0021537|GO:0021555|GO:0021557|GO:0021558|GO:0021575|GO:0021861|GO:0021984|GO:0030324|GO:0030513|GO:0030901|GO:0031018|GO:0035019|GO:…	transcription factor HES-1	110.008	970.102	7.32303	9.71548
ASHGA5P000926	-5.24853	-2.39191	5.24853	down	protein_coding	NM_182527	CCDS13867.1	CABP7	RefSeq	3001	chr22	+	30116343	30127820		TGTCTTCTGGAAGTGCGACATGCAGAAGCTGACGGTGGATGAGCTGAAGCGGCTGCTCTA	164633	Hs.643608	GO:0005509|GO:0005794|GO:0005886|GO:0016021|GO:0032588|GO:0048471	calcium-binding protein 7	5	32.4789	2.33322	4.72513
ASHGA5P047694	-5.23514	-2.38823	5.23514	down	protein_coding	ENST00000332674	CCDS7563.1	MXI1	GENCODE	3470	chr10	+	111967362	112047123		ATTTTCAACACCAGCGAGAACTCGATGGAGAAGCACATCAACACTTTTCTGCAGAACGTG	4601	Hs.731767	GO:0006351|GO:0008285|GO:0006355|GO:0042994|GO:0000122|GO:0005634|GO:0003677|GO:0003714	MAX interactor 1 [Source:HGNC Symbol;Acc:7534]	15.7954	127.448	4.31607	6.7043
ASHGA5P002967	-5.23219	-2.38742	5.23219	down	protein_coding	NM_015308	CCDS41644.1	FNBP4	RefSeq	4127	chr11	-	47738068	47788993		GAAAGACAAGGCAAAGAAGAGTAAGACCAAAATGCCATCTTTGGTAAAAAAGTGGCAGAG	23360	Hs.6834	GO:0005634|GO:0005730	formin-binding protein 4	54.7528	469.436	6.25416	8.64157
ASHGA5P013550	-5.23186	-2.38732	5.23186	down	protein_coding	NM_001040666	CCDS43612.1	STEAP2	RefSeq	2320	chr7	+	89843133	89866992	NM_001244945	GTAATTCTGGATCTTTTGCAGCTTTGCAGATACCCAGACTGAGCTGGAACTGGAATTTGT	261729	Hs.489051	GO:0000166|GO:0005215|GO:0005769|GO:0005829|GO:0005886|GO:0006811|GO:0006893|GO:0006897|GO:0009725|GO:0010008|GO:0016491|GO:0022900|GO:0030140|GO:0030173|GO:0045055|GO:0046872|GO:0055072	metalloreductase STEAP2 isoform b	33.628	281.356	5.50032	7.88764
ASHGA5P015684	-5.22394	-2.38514	5.22394	down	protein_coding	NM_016205	CCDS3795.1	PDGFC	RefSeq	3018	chr4	-	157682762	157892546		GAACAGAACGGAGTACAAGATCCTCAGCATGAGAGAATTATTACTGTGTCTACTAATGGA	56034	Hs.570855	GO:0000139|GO:0005161|GO:0005576|GO:0005615|GO:0005634|GO:0005788|GO:0007171|GO:0007417|GO:0008083|GO:0009887|GO:0042803|GO:0043498|GO:0045740|GO:0048008|GO:0048010|GO:0048146|GO:0050730|GO:0051781|GO:0071230	platelet-derived growth factor C precursor	5	32.3197	2.33322	4.71836
ASHGA5P005008	-5.22373	-2.38508	5.22373	down	protein_coding	NM_006660	CCDS10202.1	CLPX	RefSeq	2351	chr15	-	65442783	65477563		CGTTCAGCAAGGCTTATTAAAACTACTAGAAGGCACAATAGTCAATGTTCCAGAAAAGAA	10845	Hs.113823	GO:0004176|GO:0005515|GO:0005524|GO:0005634|GO:0005730|GO:0005739|GO:0005739|GO:0005743|GO:0006457|GO:0009841|GO:0010952|GO:0016504|GO:0016887|GO:0042645|GO:0046872|GO:0051082|GO:0051603	ATP-dependent Clp protease ATP-binding subunit clpX-like, mitochondrial precursor	103.87	908.366	7.2323	9.61738
ASHGA5P007173	-5.21699	-2.38322	5.21699	down	protein_coding	NM_005412	CCDS8934.1	SHMT2	RefSeq	2295	chr12	+	57623355	57628718	NM_001166356, NR_029417	AGTTGCGATGCTGTACTTCTCTTTGTTTTGGGCGGCTCGGCCTCTGCAGAGATGTGGGCA	6472	Hs.75069	GO:0003682|GO:0004372|GO:0005739|GO:0005743|GO:0005758|GO:0005759|GO:0006564|GO:0006730|GO:0008168|GO:0008284|GO:0008732|GO:0015630|GO:0016597|GO:0019264|GO:0030170|GO:0035999|GO:0042645|GO:0042802|GO:0051289	serine hydroxymethyltransferase, mitochondrial isoform 1 precursor	115.99	1020.51	7.40581	9.78903
ASHGA5P009066	-5.20974	-2.38121	5.20974	down	protein_coding	NM_145686		MAP4K4	RefSeq	7658	chr2	+	102314164	102511152		CGTCCGCCAGAGTACAGTTGACCAAAAGCGTGCCAGCCATCATGAGAGCAATGGCTTTGC	9448	Hs.431550	GO:0004674|GO:0005083|GO:0005515|GO:0005524|GO:0005737|GO:0006468|GO:0006950|GO:0007243|GO:0046328	mitogen-activated protein kinase kinase kinase kinase 4 isoform 2	32.5283	269.563	5.44739	7.8286
ASHGA5P005852	-5.20683	-2.3804	5.20683	down	protein_coding	NM_021095	CCDS1740.1	SLC5A6	RefSeq	3272	chr2	-	27422454	27435175		AGAGGCCTTGCCTTTGGCTATGGGCTGCTTTGTCTAGGAATGGCCTATATTTCCTCCCAG	8884	Hs.435735	GO:0005886|GO:0005887|GO:0006766|GO:0006767|GO:0006768|GO:0006810|GO:0008523|GO:0012506|GO:0015878|GO:0015887|GO:0015939|GO:0016020|GO:0031526|GO:0044281|GO:0055085	sodium-dependent multivitamin transporter	80.8689	697.508	6.84719	9.22759
ASHGA5P028033	-5.19348	-2.3767	5.19348	down	protein_coding	NM_006897	CCDS8869.1	HOXC9	RefSeq	1640	chr12	+	54393876	54397120		AATCTTATGTATGTAAAACCCCGTTACGATGTCGGCGACGGGGCCCATCAGTAACTATTA	3225	Hs.658823	GO:0003700|GO:0005634|GO:0006351|GO:0009952|GO:0043565|GO:0048704	homeobox protein Hox-C9	5	32.1245	2.33322	4.70992
ASHGA5P012296	-5.18497	-2.37434	5.18497	down	protein_coding	ENST00000377035	CCDS31919.1	IL31	GENCODE	904	chr12	-	122656576	122658746		TAGTCGAGGAATTACAGTCCCTCTCGAAGATGCTTTTGAAAGATGTGGAGGAAGAGAAGG	386653	Hs.569071	GO:0005615|GO:0005125	interleukin 31 [Source:HGNC Symbol;Acc:19372]	5	32.073	2.33322	4.70756
ASHGA5P048709	-5.18276	-2.37372	5.18276	down	protein_coding	NM_004855		PIGB	RefSeq	2227	chr15	+	55611132	55647846		GGGAATGGACAGAGAGACTGAGGAGTTACACTTATCCCTTAATCTTTGCAAGCATTTACA	9488	Hs.612814	GO:0000030|GO:0005789|GO:0005789|GO:0006501|GO:0006506|GO:0016021|GO:0016254|GO:0031227|GO:0043687|GO:0044267	GPI mannosyltransferase 3	24.2877	198.389	4.99809	7.37182
ASHGA5P003089	-5.17926	-2.37275	5.17926	down	protein_coding	NM_001190919	CCDS11360.1	THRA	RefSeq	2547	chr17	+	38218445	38250120	NM_003250	CCCAAGCTGCTGATGAAGGAGAGAGAAGTGCAGAGTTCGATTCTGTACAAGGGGGCAGCG	7067	Hs.724	GO:0001502|GO:0001503|GO:0002153|GO:0002155|GO:0003700|GO:0003707|GO:0004887|GO:0005515|GO:0005634|GO:0005654|GO:0005829|GO:0006357|GO:0006366|GO:0006367|GO:0007611|GO:0008016|GO:0008050|GO:0008134|GO:0008270|GO:0009409|GO:0009755|GO:0010467|GO:0010831|GO:0017025|GO:0017055|GO:0019904|GO:0030218|GO:0030878|GO:0031490|GO:0032403|GO:0033032|GO:0042994|GO:0043565|GO:0044212|GO:0045892|GO:0045925|GO:…	thyroid hormone receptor alpha isoform 2	29.925	245.488	5.3179	7.69065
ASHGA5P001769	-5.17604	-2.37185	5.17604	down	protein_coding	NM_016588	CCDS4495.1	NRN1	RefSeq	2072	chr6	-	5998232	6007633		TAAGTTGAACGGCAGATATATTTCACTGATCCTCGCGGTGCAAATAGCGTATCTGGTGCA	51299	Hs.103291	GO:0005886|GO:0007399|GO:0031225	neuritin precursor	104.699	907.282	7.24406	9.61591
ASHGA5P012646	-5.17573	-2.37176	5.17573	down	protein_coding	NM_005550	CCDS10789.2	KIFC3	RefSeq	3366	chr16	-	57792128	57836439		CAGCCCTCGGGGAAGTCGCGGCCACTGCCTGTGTGACGGATGTGACCCCGCTGGGCCTGA	3801	Hs.23131	GO:0003777|GO:0005524|GO:0005813|GO:0005871|GO:0005874|GO:0005915|GO:0007018|GO:0007601|GO:0030659|GO:0045218|GO:0090136	kinesin-like protein KIFC3 isoform 1	71.9802	615.664	6.66877	9.04054
ASHGA5P033497	-5.17376	-2.37121	5.17376	down	protein_coding	ENST00000383490	CCDS45825.1	TMEM200C	GENCODE	1920	chr18	-	5890183	5892103		TTCCAGGTCTCATGCCATAGGGGTAGAAGAAGAACTGGAAAGCACAGGCATTTAGAGAAA	645369	Hs.346566	GO:0016021	transmembrane protein 200C [Source:HGNC Symbol;Acc:37208]	34.9604	289.876	5.55977	7.93098
ASHGA5P053476	-5.17327	-2.37108	5.17327	down	protein_coding	NM_001951	CCDS47885.1	E2F5	RefSeq	1743	chr8	+	86089618	86126753	NM_001083588	ACTACCAAGTTCGTGTCGCTGCTGCAGGAGGCCAAGGACGGCGTTCTGGATCTCAAAGCG	1875	Hs.445758	GO:0000080|GO:0000278|GO:0003677|GO:0003700|GO:0005515|GO:0005654|GO:0005667|GO:0006351|GO:0006367|GO:0007179|GO:0008134|GO:0010467|GO:0045944	transcription factor E2F5 isoform 1	100.479	867.302	7.17921	9.55029
ASHGA5P051783	-5.17171	-2.37064	5.17171	down	protein_coding	NM_016331	CCDS3227.1	ZNF639	RefSeq	3013	chr3	+	179041550	179053320		GATCACCTCTATTGGTGTGAACAGTGTGATGTACAGTTCTCCTCAAGCAGTGAACTCTAC	51193	Hs.632578	GO:0003700|GO:0005515|GO:0005634|GO:0006351|GO:0008270|GO:0030307|GO:0043621|GO:0043922|GO:0043923|GO:0044212|GO:0045892|GO:0046718	zinc finger protein 639	229.237	2108.67	8.4679	10.8385
ASHGA5P003316	-5.16995	-2.37015	5.16995	down	protein_coding	NM_012179	CCDS13907.1	FBXO7	RefSeq	2153	chr22	+	32870706	32894818		GGGGGTACAGTTCTAATACCCGATTTACAATTACATTGAACTACAAGGATCCCCTCACTG	25793	Hs.5912	GO:0000151|GO:0004842|GO:0005515|GO:0005634|GO:0005737|GO:0006511|GO:0008219|GO:0031647|GO:0043234	F-box only protein 7 isoform 1	103.842	898.928	7.23162	9.60177
ASHGA5P054105	-5.16548	-2.3689	5.16548	down	protein_coding	NM_145305	CCDS14577.1	SLC25A43	RefSeq	2557	chrX	+	118533257	118588437		TGGTTACATTCTGTCTCCACTGAGCTATAAATTGACCCCAGGAGTCGATCAGAGTTTGCA	203427	Hs.496658	GO:0005743|GO:0016021|GO:0055085	solute carrier family 25 member 43	23.5828	190.609	4.94853	7.31743
ASHGA5P034444	-5.16334	-2.3683	5.16334	down	protein_coding	ENST00000429566	CCDS32896.1	OR1M1	GENCODE	942	chr19	+	9203920	9204862		TACTTCTTCCATTTCTTTGGCATCGTGGACAGCGTCATAATCGCCATGATGGCTTATGAC	125963	Hs.553577	GO:0007186|GO:0016021|GO:0005886|GO:0004930|GO:0004984	olfactory receptor, family 1, subfamily M, member 1 [Source:HGNC Symbol;Acc:8220]	7.98966	60.7555	3.25083	5.61914
ASHGA5P010638	-5.1605	-2.36751	5.1605	down	protein_coding	NM_018072	CCDS31066.1	HEATR1	RefSeq	8497	chr1	-	236712304	236767841		CAACGGTGAGATGGTGCTTTCTCAGCTATTGCCTATGGCTGAACAACTGCTAGAAAAGAT	55127	Hs.708114	GO:0005515|GO:0005634|GO:0005730|GO:0005739|GO:0006364|GO:0030529	HEAT repeat-containing protein 1	5.69449	42.2855	2.72924	5.09675
ASHGA5P003504	-5.15875	-2.36702	5.15875	down	protein_coding	NM_001126112	CCDS11118.1	TP53	RefSeq	2588	chr17	-	7571719	7590868	NM_000546, NM_001126115, NM_001126118	ATTTCACCCTTCAGATCCGTGGGCGTGAGCGCTTCGAGATGTTCCGAGAGCTGAATGAGG	7157	Hs.437460	GO:0000060|GO:0000075|GO:0000122|GO:0000122|GO:0000122|GO:0000733|GO:0000785|GO:0000790|GO:0001077|GO:0001085|GO:0001228|GO:0001701|GO:0001756|GO:0001836|GO:0002020|GO:0002039|GO:0002309|GO:0002326|GO:0002360|GO:0003677|GO:0003682|GO:0003684|GO:0003700|GO:0005507|GO:0005515|GO:0005524|GO:0005634|GO:0005654|GO:0005654|GO:0005657|GO:0005669|GO:0005678|GO:0005730|GO:0005737|GO:0005739|GO:0005783|GO:…	cellular tumor antigen p53 isoform a	22.8598	184.091	4.89818	7.2652
ASHGA5P052262	-5.14317	-2.36266	5.14317	down	protein_coding	NM_001048249	CCDS34165.1	C5orf43	RefSeq	2895	chr5	-	60453535	60458302		TGCTGTGAAGATGTTTGATATAAAGGCTTGGGCTGAGTATGTTGTGGAATGGGCTGCAAA	643155	Hs.508479	GO:0016021	UPF0542 protein C5orf43	240.297	2225.72	8.54153	10.9042
ASHGA5P050717	-5.14245	-2.36246	5.14245	down	protein_coding	NM_003659	CCDS2275.1	AGPS	RefSeq	7674	chr2	+	178257470	178408564		GCGGTTCCGGGCGGCAGCACAAGGCGGTAGCCATGGCGGAGGCGGCGGCTGCAGCGGGTG	8540	Hs.516543	GO:0005739|GO:0005777|GO:0005778|GO:0005782|GO:0008609|GO:0008610|GO:0008611|GO:0008611|GO:0008762|GO:0042221|GO:0043231|GO:0044255|GO:0044281|GO:0050660	alkyldihydroxyacetonephosphate synthase, peroxisomal precursor	5.92512	43.9751	2.79055	5.153
ASHGA5P032506	-5.13946	-2.36162	5.13946	down	protein_coding	NM_002147	CCDS11530.1	HOXB5	RefSeq	1830	chr17	-	46668618	46671103		TTGTAAACTCCTTCTCGGGGCGTTATCCAAATGGCCCGGACTATCAGTTGCTAAATTATG	3215	Hs.654456	GO:0003700|GO:0005634|GO:0006351|GO:0009653|GO:0009952|GO:0043565|GO:0045446|GO:0048704	homeobox protein Hox-B5	5.77405	42.8171	2.75354	5.11515
ASHGA5P001066	-5.13915	-2.36153	5.13915	down	protein_coding	NM_005009	CCDS10408.1	NME4	RefSeq	1059	chr16	+	447191	450754		CACGGCTCGGGAGGGCCCTCCTGGACCCGGGAGCGGACCCTGGTGGCGGTGAAGCCCGAT	4833	Hs.9235	GO:0004550|GO:0005524|GO:0005739|GO:0005743|GO:0005758|GO:0006183|GO:0006228|GO:0006241|GO:0009116|GO:0015949|GO:0044281|GO:0046872|GO:0055086	nucleoside diphosphate kinase, mitochondrial precursor	43.0535	357.68	5.88373	8.24526
ASHGA5P053350	-5.13862	-2.36138	5.13862	down	protein_coding	NM_001003702	CCDS34770.1	ARHGEF35	RefSeq	2474	chr7	-	143883175	143892791		CCTGACAAGGAAAAACTTCTATCAGTACTTTGATATGTCACAGTTTCATGTTTATCCAGT	445328	Hs.534621		rho guanine nucleotide exchange factor 35	82.6221	705.608	6.8815	9.24288
ASHGA5P053856	-5.12643	-2.35795	5.12643	down	protein_coding	ENST00000458469	CCDS48043.1	NCS1	GENCODE	4860	chr9	+	132962871	132999583	ENST00000372398	CCGTTCGGAGACCCCACCAAGTTTGCCACATTTGTTTTCAACGTCTTTGATGAAAACAAG	23413	Hs.642946	GO:0005886|GO:0043231|GO:0005509	neuronal calcium sensor 1 [Source:HGNC Symbol;Acc:3953]	29.7617	241.972	5.31003	7.66799
ASHGA5P007231	-5.11718	-2.35535	5.11718	down	protein_coding	NM_004695	CCDS11713.1	SLC16A5	RefSeq	1940	chr17	+	73084054	73102248		CTGAGATCATGTGCCAGTCTTCCCGCCAGCCACGTCCAGCTGGCGTCAATAAGCATCTTT	9121	Hs.592095	GO:0005887|GO:0008028|GO:0015293|GO:0015355|GO:0015711|GO:0015718|GO:0016020	monocarboxylate transporter 6	112.664	968.999	7.35866	9.71401
ASHGA5P009371	-5.11107	-2.35362	5.11107	down	protein_coding	ENST00000354650	CCDS5094.1	FYN	GENCODE	3628	chr6	-	111981534	112194655	NM_153047	GTATGGATGGGTACCTGGAATGGAAACACAAAAGTAGCCATAAAGACTCTTAAACCAGGC	2534	Hs.390567	GO:0007411|GO:0001764|GO:0018108|GO:0042493|GO:0016032|GO:0071363|GO:0006816|GO:0006468|GO:0045471|GO:0008360|GO:0007166|GO:0030168|GO:0046777|GO:0007243|GO:0030900|GO:0050852|GO:0007631|GO:0010629|GO:0050900|GO:0007596|GO:0071375|GO:0007612|GO:0050798|GO:0042177|GO:0031295|GO:0050966|GO:0044419|GO:0050690|GO:0048813|GO:0005886|GO:0005829|GO:0005739|GO:0005792|GO:0005768|GO:0005624|GO:0005515|GO:…	FYN oncogene related to SRC, FGR, YES [Source:HGNC Symbol;Acc:4037]	213.826	1929.87	8.35011	10.7037
ASHGA5P006465	-5.10261	-2.35124	5.10261	down	protein_coding	NM_032682	CCDS2914.1	FOXP1	RefSeq	7102	chr3	-	71003864	71633140	NM_001012505, NM_001244808, NM_001244810, NM_001244812, NM_001244816	GCCAAAAAAGGTTTTTGAGTCATGATGCAAGAATCTGGGACTGAGACAAAAAGTAACGGT	27086	Hs.59368	GO:0002053|GO:0002329|GO:0002639|GO:0003682|GO:0003690|GO:0003705|GO:0005634|GO:0005667|GO:0005730|GO:0005737|GO:0007389|GO:0007519|GO:0008134|GO:0008270|GO:0008301|GO:0009790|GO:0033152|GO:0042803|GO:0043565|GO:0045892|GO:0046982|GO:0048745|GO:0051090|GO:0055007|GO:0060501	forkhead box protein P1 isoform 1	39.3683	325.096	5.74641	8.09765
ASHGA5P001128	-5.09696	-2.34964	5.09696	down	protein_coding	ENST00000221466	CCDS12770.1	FCGRT	GENCODE	1893	chr19	+	50015535	50029685		TGAAGGGAACGTCGTCCTCTCAGCATGGGGGTCCCGCGGCCTCAGCCCTGGGCGCTGGGG	2217	Hs.111903	GO:0006955|GO:0019882|GO:0007565|GO:0016021|GO:0016020|GO:0042612|GO:0004872|GO:0005515|GO:0019864|GO:0030881	Fc fragment of IgG, receptor, transporter, alpha [Source:HGNC Symbol;Acc:3621]	143.263	1255.05	7.73648	10.0861
ASHGA5P001330	-5.07993	-2.34481	5.07993	down	protein_coding	NM_005127	CCDS8605.1	CLEC2B	RefSeq	2052	chr12	-	10004967	10022458		AGAAGAAATGAATTTTCTTAGGCGGTATAAATGCAGTTCTGATCACTGGATTGGACTGAA	9976	Hs.85201	GO:0005887|GO:0030246	C-type lectin domain family 2 member B	75.1659	632.017	6.7341	9.07891
ASHGA5P052850	-5.0687	-2.34162	5.0687	down	protein_coding	NM_001010876	CCDS34536.1	TMEM244	RefSeq	545	chr6	-	130152388	130182416		GGTGGGCTGCTTTAGGTATATCAAAATTGCTTGTTTAGATTCTCTAATGCACAGAAATAA	253582	Hs.448372	GO:0016021	transmembrane protein 244	5	31.3958	2.33322	4.67484
ASHGA5P005121	-5.06048	-2.33928	5.06048	down	protein_coding	NM_002178	CCDS8846.1	IGFBP6	RefSeq	980	chr12	+	53491435	53496128		GCGCCTGCTGTTGCAGAGGAGAATCCTAAGGAGAGTAAACCCCAAGCAGGCACTGCCCGC	3489	Hs.274313	GO:0001558|GO:0005576|GO:0005615|GO:0005794|GO:0007165|GO:0008285|GO:0031994	insulin-like growth factor-binding protein 6 precursor	49.1867	406.912	6.09059	8.42986
ASHGA5P052763	-5.05481	-2.33766	5.05481	down	protein_coding	NM_004282	CCDS4961.1	BAG2	RefSeq	2068	chr6	+	57037103	57050012		GCTTAGATGGCTCAGGCGAAGATCAACGCTAAAGCCAACGAGGGGCGCTTCTGCCGCTCC	9532	Hs.729098	GO:0006457|GO:0019538|GO:0051087	BAG family molecular chaperone regulator 2	25.9039	206.929	5.09573	7.43339
ASHGA5P010027	-5.05124	-2.33664	5.05124	down	protein_coding	ENST00000358738	CCDS32097.1	ZBTB1	GENCODE	4119	chr14	+	64971291	65000408		CAATGATATGCACAAAGGCATGGCCAGTGGTGAAATAGGGCCTTCTAAACCTGTGGAGAA	22890	Hs.605143	GO:0006351|GO:0006355|GO:0005634|GO:0005622|GO:0003677|GO:0008270|GO:0005515	zinc finger and BTB domain containing 1 [Source:HGNC Symbol;Acc:20259]	5	31.2752	2.33322	4.66986
ASHGA5P031408	-5.04543	-2.33498	5.04543	down	protein_coding	NM_013275	CCDS32513.1	ANKRD11	RefSeq	9310	chr16	-	89334028	89556969	NM_001256182, NM_001256183	TTCTACGTGCCCATGGTCGACGTCAACGACGACTTTGTATTGTTGCCGGCATGACACCGC	29123	Hs.740440	GO:0001701|GO:0001894|GO:0005634|GO:0035264|GO:0048705|GO:0060323|GO:0060348	ankyrin repeat domain-containing protein 11	57.6826	477.977	6.33411	8.66909
ASHGA5P017854	-5.0453	-2.33494	5.0453	down	protein_coding	NM_001135663	CCDS44301.1	RAB7L1	RefSeq	3438	chr1	-	205737113	205744610		ACGGTGGGAGGGCAGGAGCGCTTCACCTCTATGACACGATTGTATTATCGGGATGCCTCT	8934	Hs.115325	GO:0003924|GO:0005525|GO:0005886|GO:0006184|GO:0007264|GO:0015031	ras-related protein Rab-7L1 isoform 2	38.4711	313.261	5.70797	8.04291
ASHGA5P052600	-5.03381	-2.33165	5.03381	down	protein_coding	NM_006353	CCDS4615.1	HMGN4	RefSeq	1980	chr6	+	26538571	26547164		TGCCAAGTGAAATGTACATTTTTGAGAGCTCTGTACTTATAGTGACTCTACTGTTTGAAA	10473	Hs.236774	GO:0000785|GO:0005634|GO:0031492	high mobility group nucleosome-binding domain-containing protein 4	310.385	2842.92	8.91678	11.2484
ASHGA5P052739	-5.03186	-2.33109	5.03186	down	protein_coding	NM_001025369	CCDS47435.1	VEGFA	RefSeq	3519	chr6	+	43737945	43754223	NM_001025366, NM_001025367, NM_001025368, NM_001033756, NM_001171624	TTTGTACAAGATCCGCAGACGTGTAAATGTTCCTGCAAAAACACAGACTCGCGTTGCAAG	7422	Hs.73793	GO:0000122|GO:0001525|GO:0001541|GO:0001569|GO:0001570|GO:0001666|GO:0001701|GO:0001822|GO:0001934|GO:0001938|GO:0001938|GO:0001968|GO:0002042|GO:0002052|GO:0002053|GO:0002092|GO:0002575|GO:0002576|GO:0002687|GO:0003007|GO:0003151|GO:0003169|GO:0005125|GO:0005125|GO:0005161|GO:0005172|GO:0005515|GO:0005576|GO:0005578|GO:0005615|GO:0005615|GO:0005737|GO:0006357|GO:0007399|GO:0007498|GO:0007595|GO:…	vascular endothelial growth factor A isoform e	26.287	208.91	5.11738	7.44848
ASHGA5P028482	-5.02305	-2.32856	5.02305	down	protein_coding	NM_052851	CCDS9350.1	STARD13	RefSeq	5866	chr13	-	33677271	33780187	NM_001243476, NM_178006, NM_178007	AAGTTCAAAGGATGGGTCACGTGCTCCAGCACGGACAATACAGATCTTGCTTTCAAAAAG	90627	Hs.507704	GO:0005096|GO:0005515|GO:0005811|GO:0005829|GO:0007264|GO:0031966|GO:0051056	stAR-related lipid transfer protein 13 isoform 3	27.7804	220.331	5.20084	7.52941
ASHGA5P007413	-5.02276	-2.32848	5.02276	down	protein_coding	NM_001002858	CCDS32256.1	ANXA2	RefSeq	1632	chr15	-	60639349	60690185		TGGGAAGAAGGCTTCCTTCAAAATGTCTACTGTTCACGAAATCCTGTGCAAGCTCAGCTT	302	Hs.511605	GO:0001501|GO:0001525|GO:0004859|GO:0005509|GO:0005515|GO:0005544|GO:0005604|GO:0005811|GO:0005886|GO:0008092|GO:0030496|GO:0031012|GO:0031340|GO:0042470	annexin A2 isoform 1	998.605	9203.91	10.6623	12.9908
ASHGA5P034374	-5.02039	-2.3278	5.02039	down	protein_coding	ENST00000251289	CCDS12051.1	WDR18	GENCODE	1551	chr19	+	984327	994569		TGCATCACCCAATGGTCTCTACGTCCTGGCAGGAGTTGCAGAAAGCATCCACCTGTGGGA	57418	Hs.325321	GO:0007275|GO:0005515	WD repeat domain 18 [Source:HGNC Symbol;Acc:17956]	42.9754	350.379	5.87974	8.20754
ASHGA5P046652	-5.01789	-2.32708	5.01789	down	protein_coding	NM_144967	CCDS14628.1	ARHGAP36	RefSeq	3101	chrX	+	130192215	130223857		ATGATGCAGCCTTGATAATCATCCGATTCCAGAATGGGTGGCTGCATTCCTTTTCTGAAG	158763	Hs.22905	GO:0005096|GO:0005829|GO:0007264|GO:0051056	rho GTPase-activating protein 36 precursor	5	31.0569	2.33322	4.6603
ASHGA5P047554	-5.00844	-2.32436	5.00844	down	protein_coding	NM_004329	CCDS7378.1	BMPR1A	RefSeq	3631	chr10	+	88516395	88684945		TTTTTTAAAGTGCTATTGCTCAGGGCACTGTCCAGATGATGCTATTAATAACACATGCAT	657	Hs.524477	GO:0000981|GO:0001701|GO:0001707|GO:0001756|GO:0001880|GO:0002053|GO:0003272|GO:0004674|GO:0004675|GO:0005024|GO:0005515|GO:0005524|GO:0005886|GO:0005886|GO:0005901|GO:0006468|GO:0006955|GO:0007179|GO:0007398|GO:0009950|GO:0010862|GO:0014032|GO:0016021|GO:0019827|GO:0021983|GO:0021998|GO:0030324|GO:0030425|GO:0030501|GO:0030509|GO:0030509|GO:0035137|GO:0042475|GO:0042733|GO:0042803|GO:0043025|GO:…	bone morphogenetic protein receptor type-1A precursor	5.62843	40.628	2.71081	5.03518
ASHGA5P017414	-5.00668	-2.32386	5.00668	down	protein_coding	NM_001184824	CCDS54033.1	PRMT7	RefSeq	2193	chr16	+	68344876	68391169		CAAAGACAGAGTTTTCAAGCCTATGGCTGATGCTGCTGTGAAGATTGTGGAGAAAAATGG	54496	Hs.653193	GO:0000387|GO:0005634|GO:0005829|GO:0006349|GO:0006351|GO:0006355|GO:0008469|GO:0008757|GO:0016277|GO:0016571|GO:0018216|GO:0018216|GO:0019918|GO:0019918|GO:0030154|GO:0034969|GO:0035241|GO:0035243|GO:0035243|GO:0035247|GO:0042393|GO:0043021|GO:0043046|GO:0043393|GO:0044020	protein arginine N-methyltransferase 7 isoform 2	10.298	76.8237	3.63589	5.95975
ASHGA5P011325	-5.00411	-2.32311	5.00411	down	protein_coding	NM_007131	CCDS14648.1	ZNF75D	RefSeq	3293	chrX	-	134419722	134429965		TATGAAAGAGCTGTGCATGATCAACAGATGTTAGCCCTTTCTGAGCAGAAAAGAATCAAA	7626	Hs.533540	GO:0003677|GO:0003700|GO:0005634|GO:0006351|GO:0006355|GO:0008270|GO:0016032	zinc finger protein 75D isoform 1	5	30.9497	2.33322	4.65633
ASHGA5P034694	-4.99915	-2.32168	4.99915	down	protein_coding	ENST00000315849	CCDS12713.1	ZNF114	GENCODE	2206	chr19	+	48774653	48790863		CTTGAAGGAAACACGGGGAAGCCAGGACTGGCCGTCACGTTGGTGACAAATATGTCCCAG	163071	Hs.511883	GO:0006351|GO:0006355|GO:0005634|GO:0005622|GO:0003677|GO:0008270|GO:0003676	zinc finger protein 114 [Source:HGNC Symbol;Acc:12894]	5	30.9294	2.33322	4.6549
ASHGA5P001006	-4.99887	-2.3216	4.99887	down	protein_coding	NM_213632		C20orf132	RefSeq	2028	chr20	-	35757223	35807974		TGACACCATTATTAAGCTTCCACTGCGATTCCAAAGACTTGGACACCTAGTGGCTCTGAT	140699	Hs.740596		uncharacterized protein C20orf132 isoform 3	26.4059	208.312	5.12324	7.44484
ASHGA5P049255	-4.99604	-2.32079	4.99604	down	protein_coding	NM_001797	CCDS10803.1	CDH11	RefSeq	3654	chr16	-	64980682	65155919		AAACTACAAAACCTCTGGATAGAGAGGAAACAGCCTGGCTCAACATCACTGTCTTTGCAG	1009	Hs.116471	GO:0001501|GO:0001503|GO:0005509|GO:0005886|GO:0007155|GO:0007156|GO:0016021|GO:0016337|GO:0034329|GO:0034332|GO:0045216	cadherin-11 preproprotein	51.6066	420.877	6.1613	8.48209
ASHGA5P030524	-4.99288	-2.31987	4.99288	down	protein_coding	NM_001025248	CCDS32231.1	DUT	RefSeq	2146	chr15	+	48623620	48635570		GGGCCGCTGGCTGGAAGGGCGAGCTTCCTAAGGCGGGGGGAAGCCCGGCGCCGGGGCCGG	1854	Hs.527980	GO:0004170|GO:0005515|GO:0005634|GO:0005654|GO:0005739|GO:0006139|GO:0006206|GO:0006226|GO:0006260|GO:0044281|GO:0046080|GO:0046134|GO:0055086	deoxyuridine 5'-triphosphate nucleotidohydrolase, mitochondrial isoform 1 precursor	14.6085	112.143	4.19583	6.51571
ASHGA5P019036	-4.99193	-2.3196	4.99193	down	protein_coding	ENST00000465301	CCDS14552.1	RGAG1	GENCODE	5426	chrX	+	109662284	109699562		GACTGAGGAGCACCAGCATGTTTCCAAACGCTGTTACTACCTGAAAGAGCATGGAGACCC	57529	Hs.201071		retrotransposon gag domain containing 1 [Source:HGNC Symbol;Acc:29245]	5.09811	36.2266	2.55128	4.87088
ASHGA5P003334	-4.9905	-2.31919	4.9905	down	protein_coding	NM_032256	CCDS8745.1	TMEM117	RefSeq	2706	chr12	+	44229961	44783541		GGAACATGGGAGCATATATCATTACAGACTATATGGGCATCCGAAATGAAAGTTTCATGA	84216	Hs.444668	GO:0003674|GO:0005783|GO:0008150|GO:0016021	transmembrane protein 117	9.88674	73.5931	3.57607	5.89525
ASHGA5P013043	-4.97291	-2.31409	4.97291	down	protein_coding	NM_001127266	CCDS46998.1	TMEM129	RefSeq	2858	chr4	-	1717678	1723084		TTGACATCTGGCTGAACTCCACTGAGTACGGGGAGCTCTGCGAGAAGCTCCGGGCACCCA	92305	Hs.518562	GO:0003674|GO:0005575|GO:0008150|GO:0016021	transmembrane protein 129 isoform a precursor	5	30.7738	2.33322	4.64731
ASHGA5P003685	-4.96913	-2.31299	4.96913	down	protein_coding	NM_001622	CCDS3278.1	AHSG	RefSeq	1594	chr3	+	186330849	186339107		AACCTGCTGGCAGAAAAGCAATATGGCTTTTGTAAGGCAACACTCAGTGAGAAGCTTGGT	197	Hs.324746	GO:0001501|GO:0001503|GO:0004869|GO:0005576|GO:0005615|GO:0006907|GO:0006953|GO:0008584|GO:0019210|GO:0021987|GO:0030294|GO:0030308|GO:0030500|GO:0030502|GO:0031012|GO:0031100|GO:0032869|GO:0042326|GO:0043234|GO:0045780|GO:0046627|GO:0050727|GO:0050766	alpha-2-HS-glycoprotein preproprotein	20.3067	157.285	4.71008	7.02307
ASHGA5P007188	-4.95769	-2.30967	4.95769	down	protein_coding	NM_003916	CCDS14173.1	AP1S2	RefSeq	2283	chrX	-	15843928	15873100		ACTGCAGGAGGAAGCTGAAACCCCACGTAGTGTTCTTGAAGAAATTGGACTGACATAACT	8905	Hs.653504	GO:0000139|GO:0005765|GO:0005829|GO:0005905|GO:0006886|GO:0006892|GO:0006897|GO:0008565|GO:0016032|GO:0016044|GO:0019886|GO:0030119|GO:0030659|GO:0032588|GO:0050690	AP-1 complex subunit sigma-2	18.7267	144.503	4.58334	6.89301
ASHGA5P030941	-4.95467	-2.30879	4.95467	down	protein_coding	ENST00000344836	CCDS32385.1	USP7	GENCODE	5412	chr16	-	8985950	9057341		AAAGGCCATTAAAATCCATAACTGATTTCCAAGCTGGTGTGTTCAAGGCGAGGACGGTGT	7874	Hs.740408	GO:0006511|GO:0007275|GO:0006917|GO:0031647|GO:0051090|GO:0032088|GO:0016579|GO:0006283|GO:0044419|GO:0005634|GO:0005737|GO:0005829|GO:0016605|GO:0005515|GO:0042803|GO:0031625|GO:0004221|GO:0008234|GO:0004197|GO:0008022|GO:0008134|GO:0002039|GO:0004843	ubiquitin specific peptidase 7 (herpes virus-associated) [Source:HGNC Symbol;Acc:12630]	592.409	5558.91	9.89628	12.2051
ASHGA5P003650	-4.94933	-2.30723	4.94933	down	protein_coding	NM_020311	CCDS2516.1	CXCR7	RefSeq	2114	chr2	+	237478379	237490994		CAGCCCGGAGGTCATTTGATTGCCCGCCTCAGAACGATGGATCTGCATCTCTTCGACTAC	57007	Hs.471751	GO:0005769|GO:0005886|GO:0007155|GO:0007275|GO:0016021|GO:0016494|GO:0019048|GO:0043066|GO:0048471|GO:0055037|GO:0070098	C-X-C chemokine receptor type 7	53.7348	434.239	6.222	8.52924
ASHGA5P016602	-4.94622	-2.30633	4.94622	down	protein_coding	NM_001173462	CCDS54089.1	SHISA6	RefSeq	7358	chr17	+	11144739	11467380		ATCTGGATTTGTCACATTAGGAAGAGGACACACCAAGGAGAAGCCACGGATGAACAACAT	388336	Hs.592124	GO:0016021	protein shisa-6 homolog isoform 3 precursor	22.5839	175.237	4.88095	7.18728
ASHGA5P034292	-4.94218	-2.30515	4.94218	down	protein_coding	NM_005826	CCDS232.1	HNRNPR	RefSeq	2751	chr1	-	23636275	23670853	NM_001102398	AAGACACTGATAGAGGCAGGCCTCCCACAGAAGGTGGCAGAAAGACTTGATGAAATATTT	10236	Hs.373763	GO:0000166|GO:0000398|GO:0000398|GO:0003723|GO:0005515|GO:0005634|GO:0005654|GO:0005730|GO:0005737|GO:0006397|GO:0008380|GO:0010467|GO:0030529|GO:0071013	heterogeneous nuclear ribonucleoprotein R isoform 2	25.8084	201.623	5.09062	7.39577
ASHGA5P049206	-4.93276	-2.30239	4.93276	down	protein_coding	NM_001142466	CCDS45478.1	GPT2	RefSeq	3879	chr16	+	46919101	46965201	NM_133443	AGGAGGCCAAAGACCACTGTGATCCTAAGGTGCTCTGCATAATCAACCCTGGGAACCCCA	84706	Hs.460693	GO:0004021|GO:0004021|GO:0005759|GO:0006103|GO:0008652|GO:0030170|GO:0034641|GO:0042851|GO:0042853|GO:0044281	alanine aminotransferase 2 isoform 2	77.0385	630.636	6.77301	9.0754
ASHGA5P049137	-4.92736	-2.30082	4.92736	down	protein_coding	NM_007245	CCDS10641.1	ATXN2L	RefSeq	4425	chr16	+	28834368	28848558		GACAGGATTCGTGAGTTCTCATTAGCTGGGGGAATTTGGCATGGAAGAGCTGAGGGGCTG	11273	Hs.460499	GO:0003674|GO:0008150|GO:0016020	ataxin-2-like protein isoform A	11.9404	88.8092	3.86956	6.17038
ASHGA5P004660	-4.92546	-2.30026	4.92546	down	protein_coding	NM_002852	CCDS3180.1	PTX3	RefSeq	1955	chr3	+	157154579	157161417		CTGCCGGCAGGTTGTGAAACAGCTATTTTATTCCCAATGCGTTCCAAGAAGATTTTTGGA	5806	Hs.591286	GO:0001872|GO:0001878|GO:0005576|GO:0006954|GO:0008228|GO:0045429|GO:0050766	pentraxin-related protein PTX3 precursor	40.2021	320.697	5.77692	8.07718
ASHGA5P009697	-4.92524	-2.30019	4.92524	down	protein_coding	NM_002137	CCDS5397.1	HNRNPA2B1	RefSeq	3666	chr7	-	26229555	26240413		CGCGATGGAGAGAGAAAAGGAACAGTTCCGTAAGCTCTTTATTGGTGGCTTAAGCTTTGA	3181	Hs.487774	GO:0000166|GO:0000398|GO:0000398|GO:0003723|GO:0005515|GO:0005634|GO:0005654|GO:0005681|GO:0005730|GO:0005737|GO:0006397|GO:0008380|GO:0010467|GO:0030529|GO:0043047|GO:0048025|GO:0050658|GO:0071013|GO:0097157	heterogeneous nuclear ribonucleoproteins A2/B1 isoform A2	295.845	2658.43	8.84746	11.1477
ASHGA5P008590	-4.91955	-2.29853	4.91955	down	protein_coding	NM_024596	CCDS43689.1	MCPH1	RefSeq	3154	chr8	+	6264112	6501140		ACAGTCAAGTATCTGTCTGAGAAATGGGTCTTAGATTCCATCACCCAGCACAAGGTCTGT	79648	Hs.656769	GO:0005815	microcephalin isoform 1	39.5142	314.744	5.75194	8.05047
ASHGA5P005819	-4.91662	-2.29767	4.91662	down	protein_coding	NM_002605	CCDS10336.1	PDE8A	RefSeq	3931	chr15	+	85525204	85682372	NM_001243137	TTTTATACAGTATGCAAATCCTGCATTTGAAACAACAATGGGCTATCAGTCAGGTGAATT	5151	Hs.9333	GO:0000156|GO:0004114|GO:0004115|GO:0005575|GO:0005829|GO:0006198|GO:0006355|GO:0009187|GO:0046872	high affinity cAMP-specific and IBMX-insensitive 3',5'-cyclic phosphodiesterase 8A isoform 1	8.02015	58.087	3.25672	5.55438
ASHGA5P008626	-4.91333	-2.2967	4.91333	down	protein_coding	NM_001077427	CCDS46416.1	LYPD1	RefSeq	1974	chr2	-	133402336	133429070	NM_144586	AAGTGATGGAGCAAAGTGCCGGGATCATGTACCGCAAGTCCTGTGCATCATCAGCGGCCT	116372	Hs.432395	GO:0005886|GO:0031225	ly6/PLAUR domain-containing protein 1 isoform b	279.007	2506.12	8.76306	11.0598
ASHGA5P001096	-4.9129	-2.29657	4.9129	down	protein_coding	NM_001359	CCDS6250.1	DECR1	RefSeq	1251	chr8	+	91013579	91064227		GCCTCGCTCCTCGGAGGTTTTTCAGTTATGGGACAAAAATATTATATCAAAACACTGAAG	1666	Hs.492212	GO:0005634|GO:0005730|GO:0005737|GO:0005739|GO:0005739|GO:0005759|GO:0006635|GO:0006635|GO:0008670|GO:0016651|GO:0044255|GO:0044281|GO:0051289|GO:0070402	2,4-dienoyl-CoA reductase, mitochondrial precursor	205.608	1785.1	8.28933	10.5859
ASHGA5P048991	-4.91194	-2.29629	4.91194	down	protein_coding	NM_001135255	CCDS44105.1	RBBP4	RefSeq	7940	chr1	+	33116748	33151812	NM_001135256, NM_005610	AAGGACAAGGGTCCTAGATATGTCTTTACTTGTTGTGATTTTAGACTCCCCTTTTTTCTT	5928	Hs.16003	GO:0000278|GO:0005515|GO:0005634|GO:0005654|GO:0006260|GO:0006334|GO:0006338|GO:0006351|GO:0006355|GO:0008094|GO:0008285|GO:0016580|GO:0016581|GO:0016581|GO:0016589|GO:0031497|GO:0033186|GO:0034080|GO:0035098|GO:0042393|GO:0042826	histone-binding protein RBBP4 isoform b	153.285	1306.73	7.84733	10.1436
ASHGA5P018370	-4.90035	-2.29289	4.90035	down	protein_coding	NM_001195131		TSTD3	RefSeq	1928	chr6	+	99968869	99981059		GGCTGCGCTCTGCGCCATGAAAATGACAGATGAAAATAGAAAAGTGTGGCTGGTCTGAAG	100130890	Hs.661206		uncharacterized protein LOC100130890	66.6766	540.178	6.55734	8.85023
ASHGA5P011381	-4.88345	-2.2879	4.88345	down	protein_coding	NM_139035	CCDS48164.1	SMARCA1	RefSeq	4066	chrX	-	128580477	128657460		GAAGAAAGAGAGGAAGCAATAGAGGCTTTTAATGCTCCTAATAGTAGCAAATTCATCTTT	6594	Hs.152292	GO:0000733|GO:0003677|GO:0004386|GO:0005515|GO:0005524|GO:0005634|GO:0006338|GO:0006351|GO:0007420|GO:0008094|GO:0016589|GO:0030182|GO:0031491|GO:0036310|GO:0043044|GO:0045893	probable global transcription activator SNF2L1 isoform b	17.8938	135.607	4.51038	6.79828
ASHGA5P051798	-4.88312	-2.2878	4.88312	down	protein_coding	ENST00000326505	CCDS3244.1	B3GNT5	GENCODE	4123	chr3	+	182971031	182991179		GTTTATCTAATAGTACTTGAATGTTGTATGTTTTCACTGTCACTGAGTCAAACCTGGATG	84002	Hs.718506	GO:0016266|GO:0055114|GO:0007417|GO:0006486|GO:0044267|GO:0043687|GO:0009247|GO:0016021|GO:0005622|GO:0000139|GO:0016020|GO:0016705|GO:0008378|GO:0008917|GO:0008457|GO:0047256	UDP-GlcNAc:betaGal beta-1,3-N-acetylglucosaminyltransferase 5 [Source:HGNC Symbol;Acc:15684]	5	30.2148	2.33322	4.62102
ASHGA5P043312	-4.88303	-2.28778	4.88303	down	protein_coding	NM_001136002	CCDS47694.1	TMEM229A	RefSeq	2569	chr7	-	123670969	123673523		GGAACTTCAAGGGCAGAAACATTACCTTTGAATAAAATGAACCTGAATGTTCACTCTAAT	730130	Hs.450249	GO:0003700|GO:0016021|GO:0042025	transmembrane protein 229A	1921.91	17356.5	11.6272	13.9149
ASHGA5P011680	-4.87368	-2.28501	4.87368	down	protein_coding	NM_001167970	CCDS14477.1	TRMT2B	RefSeq	3181	chrX	-	100264333	100307105	NM_001167971, NM_024917	ACTGCGCAAGGTGGATTTCAGTGTGTTCTTTGGATGGCAGGCCTTAAGAGAAGAGTCCCA	79979	Hs.496501	GO:0005739|GO:0030697	tRNA (uracil(54)-C(5))-methyltransferase homolog isoform a	5	30.165	2.33322	4.61823
ASHGA5P007228	-4.86798	-2.28332	4.86798	down	protein_coding	NM_080646	CCDS13766.1	TBX1	RefSeq	1482	chr22	+	19744225	19767068		ACGGAGAAAGGTGGACATGTCCTGAAGGACAAGGAAGTGAAAGCTGAGACGTCTAGGAAC	6899	Hs.173984	GO:0001525|GO:0001568|GO:0001708|GO:0001755|GO:0001934|GO:0001945|GO:0001974|GO:0002053|GO:0003007|GO:0003148|GO:0003151|GO:0003677|GO:0003700|GO:0005634|GO:0006351|GO:0006357|GO:0006357|GO:0007368|GO:0007389|GO:0007498|GO:0007507|GO:0007517|GO:0007605|GO:0008283|GO:0008284|GO:0009952|GO:0021644|GO:0030855|GO:0030878|GO:0035176|GO:0035909|GO:0042471|GO:0042472|GO:0042473|GO:0042474|GO:0042475|GO:…	T-box transcription factor TBX1 isoform A	5	30.1394	2.33322	4.61654
ASHGA5P005516	-4.86388	-2.28211	4.86388	down	protein_coding	NM_003341	CCDS2638.1	UBE2E1	RefSeq	1845	chr3	+	23847383	23933131		GCGCCAAGAGAATTCAGAAGGAGCTGGCGGACATCACTTTAGACCCTCCACCTAATTGCA	7324	Hs.164853	GO:0000075|GO:0000151|GO:0000209|GO:0000278|GO:0004842|GO:0005515|GO:0005524|GO:0005634|GO:0005654|GO:0005829|GO:0006511|GO:0007094|GO:0010390|GO:0016567|GO:0019221|GO:0031145|GO:0032020|GO:0033523|GO:0042296|GO:0051436|GO:0051437|GO:0051439|GO:0070936	ubiquitin-conjugating enzyme E2 E1 isoform 1	49.8766	396.663	6.10998	8.39209
ASHGA5P005712	-4.86322	-2.28191	4.86322	down	protein_coding	NM_001083914	CCDS7643.1	CTBP2	RefSeq	3441	chr10	-	126676417	126849624	NM_001329, NM_022802, NR_003682	TCCACGAGAAGGTTCTAAACGAAGCCGTGGGCGCCATGATGTACCACACCATCACCCTCA	1488	Hs.501345	GO:0003714|GO:0005515|GO:0005634|GO:0006351|GO:0008285|GO:0016616|GO:0017053|GO:0019079|GO:0030054|GO:0045202|GO:0045892|GO:0050872|GO:0051287	C-terminal-binding protein 2 isoform 1	33.6882	261.491	5.50304	7.78496
ASHGA5P009943	-4.85235	-2.27868	4.85235	down	protein_coding	NM_005852	CCDS32555.1	CHD3	RefSeq	7241	chr17	+	7792168	7816075		GAGAAGTCAGAAGATGTAAAAGGTGACCGGGAGCTTCGACCAGGGCCTCGAGATGAGCCA	1107	Hs.25601	GO:0003677|GO:0004003|GO:0004386|GO:0005515|GO:0005524|GO:0005634|GO:0005634|GO:0005730|GO:0005737|GO:0005813|GO:0006351|GO:0006355|GO:0006357|GO:0007051|GO:0008270|GO:0016568|GO:0016581|GO:0045111|GO:0051297	chromodomain-helicase-DNA-binding protein 3 isoform 2	33.2373	257.229	5.48203	7.76072
ASHGA5P011527	-4.85047	-2.27813	4.85047	down	protein_coding	NM_001013615	CCDS30703.1	LURAP1	RefSeq	1863	chr1	+	46669005	46686928		TGAAGATGGAGCTGGCTTACCTGCGAGCCATCGATGTGAAGATCCTGCAGCAGCTGGTGA	541468	Hs.568642	GO:0001819|GO:0005737|GO:0043123	leucine rich adaptor protein 1	5	30.0442	2.33322	4.61135
ASHGA5P002530	-4.84576	-2.27672	4.84576	down	protein_coding	NM_025264	CCDS1805.2	THUMPD2	RefSeq	2224	chr2	-	39963199	40006416		TCTCTGGCTGACATTAAGGCTGGTGCATTTGTTTTAGATCCAATGTGTGGACTTGGAACA	80745	Hs.468254	GO:0003723|GO:0008168	THUMP domain-containing protein 2	53.7165	424.606	6.22088	8.4976
ASHGA5P016137	-4.84449	-2.27634	4.84449	down	protein_coding	NM_001160264	CCDS55157.1	FEZF1	RefSeq	1955	chr7	-	121941447	121944565		GTACAAGCTGCCAAAAACGTATTTAGCCGAAAGGAATAAACTGGTGGTCCCGGCGGTGGA	389549	Hs.553970	GO:0000122|GO:0000978|GO:0001764|GO:0005634|GO:0006351|GO:0007411|GO:0008270|GO:0008285|GO:0021772|GO:0021797|GO:0045666|GO:0045893	fez family zinc finger protein 1 isoform 2	39.0623	306.643	5.73446	8.0108
ASHGA5P003322	-4.83969	-2.27492	4.83969	down	protein_coding	NM_016498	CCDS33635.1	MTFP1	RefSeq	1298	chr22	+	30821610	30825041		GGCTGGAGAGGTGCCCAGCCCTGAAGCAGGCCGCAGCGCCAGGGTGACTGTGGCTGTGGT	51537	Hs.713636	GO:0000266|GO:0005743|GO:0006915|GO:0016021	mitochondrial fission process protein 1 isoform a	48.2843	381.763	6.0636	8.33852
ASHGA5P001249	-4.83936	-2.27482	4.83936	down	protein_coding	NM_016001	CCDS42362.1	UTP18	RefSeq	1893	chr17	+	49337896	49375292		ACTTCTCTTCCAAGAGGAATCTTGAAGATGAAGAACTGCCAGCATGCGAATGCTGAACGT	51096	Hs.709327	GO:0005634|GO:0005730|GO:0006364	U3 small nucleolar RNA-associated protein 18 homolog	267.481	2354.47	8.70376	10.9786
ASHGA5P014627	-4.83877	-2.27464	4.83877	down	protein_coding	ENST00000411986	CCDS53333.1	CTH	GENCODE	2044	chr1	+	70876900	70905534		GCTAAGTACTGTACAAACAGGTACTTCAGGCAAGTGGCATCTGAATTTGGATTAAAGATT	1491	Hs.19904	GO:0006520|GO:0009058|GO:0008152|GO:0005634|GO:0005737|GO:0016740|GO:0003824|GO:0030170	cystathionase (cystathionine gamma-lyase) [Source:HGNC Symbol;Acc:2501]	631.082	5795.45	9.98405	12.2587
ASHGA5P008723	-4.8335	-2.27307	4.8335	down	protein_coding	NM_201281	CCDS8306.1	MTMR2	RefSeq	4674	chr11	-	95566043	95657371	NM_016156	TTTCTCCTGATTTGAGGGTCCTGAGGGAGTCTAACAAGTTAGCAGAAATGGAAGAACCAC	8898	Hs.181326	GO:0002091|GO:0004725|GO:0005515|GO:0005634|GO:0005737|GO:0005774|GO:0005829|GO:0005829|GO:0006470|GO:0006644|GO:0006661|GO:0008021|GO:0008138|GO:0014069|GO:0030424|GO:0030425|GO:0031901|GO:0042803|GO:0043197|GO:0044281|GO:0045806|GO:0046855|GO:0046856|GO:0051262|GO:0090394|GO:0097060|GO:0097062|GO:2000643|GO:2000645	myotubularin-related protein 2 isoform 2	7.77913	55.3386	3.20945	5.48252
ASHGA5P031175	-4.82821	-2.27149	4.82821	down	protein_coding	NM_024336	CCDS10750.1	IRX3	RefSeq	2308	chr16	-	54317211	54320378		CAAAAATAGCGACTCGGAAGATAGCTCTGAGGGCTTAGAGGACCGGCCACTACCGGTCCT	79191	Hs.499205	GO:0001656|GO:0003700|GO:0005634|GO:0005737|GO:0006351|GO:0007498|GO:0030424|GO:0043565|GO:0045665|GO:0045666|GO:0072086	iroquois-class homeodomain protein IRX-3	13.4708	99.5579	4.06514	6.33663
ASHGA5P008697	-4.81794	-2.26842	4.81794	down	protein_coding	NM_006106	CCDS8314.2	YAP1	RefSeq	5234	chr11	+	101981191	102104154		AATATGATGAACTCGGCTTCAGCCATGAACCAGAGAATCAGTCAGAGTGCTCCAGTGAAA	10413	Hs.503692	GO:0001076|GO:0001570|GO:0003143|GO:0003682|GO:0003713|GO:0003714|GO:0005515|GO:0005634|GO:0005654|GO:0005667|GO:0005737|GO:0005829|GO:0006367|GO:0006974|GO:0008283|GO:0008284|GO:0010467|GO:0010837|GO:0030216|GO:0030857|GO:0030903|GO:0035019|GO:0035329|GO:0043066|GO:0044212|GO:0045944|GO:0046622|GO:0048339|GO:0048368|GO:0060242|GO:0070064|GO:0071480|GO:0072091|GO:0090263	yorkie homolog isoform 2	5	29.8323	2.33322	4.60164
ASHGA5P011596	-4.81252	-2.26679	4.81252	down	protein_coding	NM_022104	CCDS13388.1	PCIF1	RefSeq	2703	chr20	+	44563316	44576662		TGAAATCATGAACGACATTCCTATCAGGTTATCCCGAATCAAGTTCCGGGAGGAAGCCAA	63935	Hs.472856	GO:0005634|GO:0005730|GO:0005825|GO:0010923|GO:0015629	phosphorylated CTD-interacting factor 1	20.1891	151.757	4.70096	6.96775
ASHGA5P032725	-4.81235	-2.26674	4.81235	down	protein_coding	NM_175902	CCDS11812.1	C17orf101	RefSeq	4513	chr17	-	80347085	80376513	NR_033265	TTTTGTTTCCGGATGATGTCTTGTGGGTTCCAAGAAGTTAATGGACCGAGAGCCAGTGAA	79701	Hs.187505	GO:0005506|GO:0016021|GO:0016702|GO:0016706|GO:0031418	PKHD domain-containing transmembrane protein C17orf101 isoform 2	139.664	1156.11	7.69873	9.96548
ASHGA5P002455	-4.81146	-2.26648	4.81146	down	protein_coding	NM_002101	CCDS2136.1	GYPC	RefSeq	1249	chr2	+	127413510	127454251		TCTCAGCCTCGAGCCTGATCCGGGGATGGCCTCTGCCTCCACCACAATGCATACTACCAC	2995	Hs.59138	GO:0005515|GO:0005886|GO:0005887|GO:0030863	glycophorin-C isoform 1	79.9434	639.934	6.83049	9.09696
ASHGA5P002379	-4.81037	-2.26615	4.81037	down	protein_coding	NM_033212	CCDS10784.1	CCDC102A	RefSeq	2450	chr16	-	57546089	57570477		GAAGAACAAGGAGCTGGCAGACCTGAAGCATGTGCATGGCAAGCTGAAGAAGCAGTTCCA	92922	Hs.644611		coiled-coil domain-containing protein 102A	14.4917	107.221	4.18358	6.44973
ASHGA5P011255	-4.80999	-2.26603	4.80999	down	protein_coding	NM_012123	CCDS34485.1	MTO1	RefSeq	2928	chr6	+	74171453	74211179	NM_001123226	GAGAAAGCTAAAGTGATTCAGCCAGGCTACGGTGTTCAGTATGATTACTTAGATCCCCGT	25821	Hs.347614	GO:0005739|GO:0050660|GO:0055114|GO:0070899	protein MTO1 homolog, mitochondrial isoform a	87.5204	702.384	6.97066	9.23669
ASHGA5P050671	-4.79512	-2.26157	4.79512	down	protein_coding	NM_006895	CCDS2181.1	HNMT	RefSeq	3373	chr2	+	138721807	138773934		TTTTTGACTGAAACCTGCAACTTTAATGCCACAGCACCACCTGATCTCAGAGCAGAGCTT	3176	Hs.42151	GO:0002347|GO:0005634|GO:0005730|GO:0005737|GO:0006972|GO:0007420|GO:0007585|GO:0014075|GO:0042220|GO:0046539|GO:0051384|GO:0070555	histamine N-methyltransferase isoform 1	20.5951	154.387	4.73317	6.99474
ASHGA5P011105	-4.79278	-2.26086	4.79278	down	protein_coding	NM_001227	CCDS7581.1	CASP7	RefSeq	2607	chr10	+	115439427	115490668	NM_001267057	CGTGGGAACGATGGCAGATGATCAGGGCTGTATTGAAGAGCAGGGGGTTGAGGATTCAGC	840	Hs.9216	GO:0001836|GO:0004190|GO:0004197|GO:0005515|GO:0005654|GO:0005737|GO:0005789|GO:0005829|GO:0006508|GO:0006915|GO:0006917|GO:0006921|GO:0007507|GO:0007568|GO:0008234|GO:0008635|GO:0009411|GO:0016485|GO:0031966|GO:0043525	caspase-7 isoform alpha precursor	19.7964	148.299	4.67231	6.93318
ASHGA5P000637	-4.79165	-2.26052	4.79165	down	protein_coding	NM_015982	CCDS11098.1	YBX2	RefSeq	1606	chr17	-	7191570	7197876		CCGGTGCTGGCAATCCAAGTCCTGGGCACTGTCAAATGGTTCAACGTCCGGAATGGTTAC	51087	Hs.567494	GO:0003677|GO:0003682|GO:0003730|GO:0005634|GO:0005737|GO:0005844|GO:0006355|GO:0006366|GO:0007283|GO:0007286|GO:0008289|GO:0009386|GO:0017148|GO:0043021|GO:0045182|GO:0048255|GO:0048599|GO:0051100	Y-box-binding protein 2	339.786	2987.34	9.05488	11.3154
ASHGA5P008099	-4.78986	-2.25998	4.78986	down	protein_coding	NM_001008712	CCDS34876.1	RBPMS	RefSeq	1438	chr8	+	30241943	30405029		GCATGCCCAGTGTTTCTCTCCTGAGGCAAAGCCCAACACACCTGTCTTTTGTCCACTTCT	11030	Hs.334587	GO:0000166|GO:0003713|GO:0005515|GO:0005634|GO:0005737|GO:0006351|GO:0006355|GO:0006396|GO:0008143|GO:0010862|GO:0060391	RNA-binding protein with multiple splicing isoform C	444.769	3958.06	9.4655	11.7255
ASHGA5P047123	-4.78811	-2.25946	4.78811	down	protein_coding	NM_001005339	CCDS31294.1	RGS10	RefSeq	910	chr10	-	121259338	121302222		CGCCCGCGGCGATGTTCAACCGCGCCGTGAGCCGGCTGAGCAGGAAGCGGCCGCCGTCAG	6001	Hs.501200	GO:0005096|GO:0005634|GO:0005730|GO:0005737|GO:0005886|GO:0038032|GO:0043025|GO:0043197|GO:0043547|GO:0043679	regulator of G-protein signaling 10 isoform a	68.461	542.867	6.59682	8.85627
ASHGA5P003587	-4.7848	-2.25846	4.7848	down	protein_coding	NM_031935	CCDS30956.1	HMCN1	RefSeq	18212	chr1	+	185703682	186160085		ACCCTGCATGGACATTAATGAATGTGAACAAGTGCCTAAACCTTGTGCACATCAGTGCTC	83872	Hs.58877	GO:0005509|GO:0005604|GO:0007601|GO:0031012|GO:0050896	hemicentin-1 precursor	5	29.623	2.33322	4.59168
ASHGA5P011627	-4.78444	-2.25835	4.78444	down	protein_coding	NM_001100876	CCDS43885.1	PHYHD1	RefSeq	2155	chr9	+	131683173	131704320		AGATGCCCGTGGTGGTGCAGAGCATGTACATCTTTAAGCAACCTCACTTTGGCGGTGAAG	254295	Hs.709447	GO:0016702|GO:0046872	phytanoyl-CoA dioxygenase domain-containing protein 1 isoform a	187.142	1579.94	8.15507	10.4134
ASHGA5P006587	-4.782	-2.25761	4.782	down	protein_coding	NM_001025433	CCDS32472.1	NQO1	RefSeq	2499	chr16	-	69743303	69760533	NM_000903	GATATTCCAGTTCCCCCTGCAGTGGTTTGGAGTCCCTGCCATTCTGAAAGGCTGGTTTGA	1728	Hs.406515	GO:0003955|GO:0004128|GO:0005515|GO:0005737|GO:0005829|GO:0006521|GO:0006805|GO:0006809|GO:0006979|GO:0007271|GO:0009636|GO:0034641|GO:0043086|GO:0043525|GO:0044281	NAD(P)H dehydrogenase [quinone] 1 isoform b	603.356	5461.45	9.9203	12.1779
ASHGA5P043996	-4.77025	-2.25406	4.77025	down	protein_coding	NM_001005287	CCDS43673.1	OR2A1	RefSeq	933	chr7	+	144015217	144016150		TTACAGTTTTTTCAACCCAACACTTAACCCCCTGATTTACAGCCTGAGGAACGGAGAGGT	346528	Hs.528398		olfactory receptor 2A1/2A42	66.287	524.162	6.54953	8.8036
ASHGA5P012645	-4.75887	-2.25062	4.75887	down	protein_coding	NM_152780	CCDS14195.1	MAP7D2	RefSeq	4035	chrX	-	20024830	20135114		TATTCCCCAGACCGAGTATTCCATGTCTGTCCTCGTTTAGCTCCTCTTGGCCCTCTTAAC	256714	Hs.127951		MAP7 domain-containing protein 2 isoform 2	148.407	1223.32	7.79534	10.046
ASHGA5P003165	-4.75883	-2.25061	4.75883	down	protein_coding	NM_022130	CCDS3896.1	GOLPH3	RefSeq	2676	chr5	-	32124823	32174425		AGGACCGCGAGGGTTACACATCATTTTGGAATGACTGTATATCATCTGGATTACGTGGCT	64083	Hs.408909	GO:0005515|GO:0005737|GO:0005739|GO:0005758|GO:0005768|GO:0005802|GO:0005829|GO:0005886|GO:0008283|GO:0008289|GO:0010821|GO:0031965|GO:0032008|GO:0032580	Golgi phosphoprotein 3	39.7805	307.129	5.7629	8.01351
ASHGA5P051216	-4.75047	-2.24807	4.75047	down	protein_coding	NM_001159554	CCDS54504.1	P2RX6	RefSeq	2698	chr22	+	21369441	21382302		CTGCCATGCTGACTCATGTGCCCGCAGCTAGCAGGAGCTGGCAGCATGGGCTCCCCAGGG	9127	Hs.113275	GO:0001614|GO:0001614|GO:0004888|GO:0004931|GO:0004931|GO:0005524|GO:0005737|GO:0005887|GO:0006810|GO:0006812|GO:0006936|GO:0007165|GO:0014069|GO:0015267|GO:0030054|GO:0035590|GO:0035590|GO:0042802|GO:0043025|GO:0051260|GO:0051291	P2X purinoceptor 6 isoform 2	12.3699	89.0037	3.92504	6.17311
ASHGA5P048881	-4.74801	-2.24732	4.74801	down	protein_coding	NM_022163	CCDS10341.1	MRPL46	RefSeq	1020	chr15	-	89002708	89010633		GGTGCATTGTGGGAGAACGAAAGATGGCGGCGCCCGTAAGGCGGACGCTGTTAGGGGTGG	26589	Hs.534261	GO:0003674|GO:0005575|GO:0005739|GO:0005840|GO:0008150|GO:0016787	39S ribosomal protein L46, mitochondrial	5	29.3841	2.33322	4.58054
ASHGA5P003960	-4.74714	-2.24706	4.74714	down	protein_coding	NM_024638	CCDS33828.1	QTRTD1	RefSeq	4025	chr3	+	113775581	113807268		CTGCTGAAAGGACCTAGAAGAATCCCTTAGGATGAAGCTGAGTCTTACCAAGGTAGTTAA	79691	Hs.477162	GO:0005737|GO:0005739|GO:0008479|GO:0008616|GO:0008616|GO:0046872	queuine tRNA-ribosyltransferase subunit QTRTD1 isoform 1	8.0933	56.7198	3.27188	5.51893
ASHGA5P016575	-4.74117	-2.24524	4.74117	down	protein_coding	NM_001160423	CCDS54138.1	IGF2BP1	RefSeq	8352	chr17	+	47074773	47133507		AGACCAGGCAGGCTGACGAGGTTCCCCTGAAGATCCTGGCCCATAATAACTTTGTAGGGC	10642	Hs.144936	GO:0000166|GO:0003729|GO:0003730|GO:0005515|GO:0005634|GO:0005730|GO:0005737|GO:0005829|GO:0005886|GO:0010494|GO:0010610|GO:0017148|GO:0030027|GO:0030529|GO:0042035|GO:0043197|GO:0043231|GO:0045182|GO:0048027|GO:0070934|GO:0070937	insulin-like growth factor 2 mRNA-binding protein 1 isoform 2	40.0643	307.804	5.77212	8.01736
ASHGA5P008965	-4.73791	-2.24425	4.73791	down	protein_coding	NM_170771	CCDS5172.1	ALDH8A1	RefSeq	2405	chr6	-	135238527	135271260		TGCCAACCAGGTCAGAAGTTACGTCAAGAGAGCTCTTGCTGAAGGTGCCCAAATTTGGTG	64577	Hs.486520	GO:0001758|GO:0005622|GO:0005737|GO:0042573|GO:0042574	aldehyde dehydrogenase family 8 member A1 isoform 2	5	29.3208	2.33322	4.57747
ASHGA5P013044	-4.73605	-2.24368	4.73605	down	protein_coding	NM_001130414	CCDS45197.1	APBA2	RefSeq	3617	chr15	+	29213839	29410516		AACATCAGAATGATGCAAGCGCAGGAGGCCGTCAGCCGGGTCAAGAATTCTGAGGGGGAT	321	Hs.618112	GO:0001540|GO:0001701|GO:0005515|GO:0005886|GO:0007268|GO:0007399|GO:0007626|GO:0010468|GO:0015031|GO:0035264	amyloid beta A4 precursor protein-binding family A member 2 isoform b	13.3179	96.2501	4.04507	6.28876
ASHGA5P052337	-4.73304	-2.24277	4.73304	down	protein_coding	NM_014899	CCDS4077.1	RHOBTB3	RefSeq	5566	chr5	+	95066849	95132071		TTGGAAGAAGATATCAGGAAGAAGTTGAAAGATTCTGGGGATGTTTCAAATGTAATCGAG	22836	Hs.445030	GO:0005515|GO:0005524|GO:0005525|GO:0005794|GO:0006200|GO:0007264|GO:0016887|GO:0017137|GO:0042147	rho-related BTB domain-containing protein 3	29.7695	223.903	5.31064	7.5534
ASHGA5P050828	-4.72982	-2.24178	4.72982	down	protein_coding	NM_000438	CCDS46523.1	PAX3	RefSeq	1504	chr2	-	223158348	223163715		AAGAAGGCCAAACACAGCATCGACGGCATCCTGAGCGAGCGAGGTAAGCGGTGGCGCCTT	5077	Hs.42146	GO:0003700|GO:0005515|GO:0005634|GO:0006366|GO:0006915|GO:0007605|GO:0009887|GO:0043565|GO:0045893|GO:0045944	paired box protein Pax-3 isoform PAX3a	149.302	1223.88	7.80569	10.0475
ASHGA5P019550	-4.72175	-2.23932	4.72175	down	protein_coding	NM_014388	CCDS1493.1	DIEXF	RefSeq	8505	chr1	+	210001311	210030910		GCCTCTCAAGATCCATTTCTTCAACATGTGAACAAAGAACTGAAAGAAAAAGCAATTCAG	27042	Hs.194754	GO:0005730|GO:0007275	digestive organ expansion factor homolog	31.4299	236.936	5.39519	7.63451
ASHGA5P003202	-4.71772	-2.23809	4.71772	down	protein_coding	NM_003374	CCDS4168.1	VDAC1	RefSeq	1993	chr5	-	133307565	133340824		GCCCGGAAGGCAGAAGATGGCTGTGCCACCCACGTATGCCGATCTTGGCAAATCTGCCAG	7416	Hs.519320	GO:0001662|GO:0005515|GO:0005739|GO:0005741|GO:0005743|GO:0005886|GO:0006820|GO:0006915|GO:0007270|GO:0007612|GO:0008308|GO:0008308|GO:0015288|GO:0016020|GO:0019048|GO:0042645|GO:0046930	voltage-dependent anion-selective channel protein 1	80.9564	634.898	6.84825	9.08634
ASHGA5P052666	-4.71321	-2.23671	4.71321	down	protein_coding	NM_015327	CCDS1137.1	SMG5	RefSeq	4577	chr1	-	156219014	156252620		TGATGCTGAAACAGACTCGGAAATGAATAGCCAGGAGTCCCGATCAGACTTGGAAGATAT	23381	Hs.516837	GO:0000184|GO:0005515|GO:0005634|GO:0005737|GO:0005829|GO:0006406|GO:0010467|GO:0016070|GO:0016071|GO:0035303|GO:0051721	protein SMG5	11.5798	82.4581	3.82463	6.06134
ASHGA5P012891	-4.71025	-2.2358	4.71025	down	protein_coding	NM_005144	CCDS6022.1	HR	RefSeq	5528	chr8	-	21971931	21988565		TCTCCAGATGGTGTGCCCGGCCGGGGCAGGCGCCCTGGAGCCTGGCGCCCCAGGCAGCTG	55806	Hs.272367	GO:0000118|GO:0003677|GO:0003700|GO:0003714|GO:0005634|GO:0006351|GO:0006355|GO:0016604|GO:0042809|GO:0042826|GO:0043433|GO:0045892|GO:0046872|GO:0046966|GO:0051291	protein hairless isoform a	5	29.1376	2.33322	4.56902
ASHGA5P051807	-4.71	-2.23573	4.71	down	protein_coding	NM_024579	CCDS948.1	C1orf54	RefSeq	543	chr1	+	150245182	150253335		ACTTTCACAGCAATAGTGCAGAATCCAGAATGGATGTCCTCTTTGTAGCCATCTTTGCTG	79630	Hs.91283	GO:0005576	uncharacterized protein C1orf54 precursor	159.129	1301.45	7.90347	10.1392
ASHGA5P042783	-4.70327	-2.23367	4.70327	down	protein_coding	NM_003680	CCDS368.1	YARS	RefSeq	3117	chr1	-	33240839	33283633		TTACTATGAGAATGTGATCAAAGCAATGCTGGAGAGCATTGGTGTGCCCTTGGAGAAGCT	8565	Hs.213264	GO:0000049|GO:0004831|GO:0004871|GO:0005153|GO:0005524|GO:0005615|GO:0005634|GO:0005737|GO:0005829|GO:0006418|GO:0006437|GO:0006915|GO:0007165|GO:0010467	tyrosine--tRNA ligase, cytoplasmic	380.547	3273.05	9.22312	11.4568
ASHGA5P009974	-4.70024	-2.23274	4.70024	down	protein_coding	NM_024715	CCDS4180.1	TXNDC15	RefSeq	3689	chr5	+	134209459	134237323		GGCGTGGAGGTTGCAGAGGAAAGTGGTCGCTTATGGTCAGAGGAGCAGCCTGCTCACCCT	79770	Hs.594478	GO:0016021|GO:0045454	thioredoxin domain-containing protein 15 precursor	33.1845	248.988	5.47902	7.71176
ASHGA5P001311	-4.70021	-2.23272	4.70021	down	protein_coding	NM_053056	CCDS8191.1	CCND1	RefSeq	4304	chr11	+	69455872	69469242		ACGCGCAGACCTTCGTTGCCCTCTGTGCCACAGATGTGAAGTTCATTTCCAATCCGCCCT	595	Hs.523852	GO:0000080|GO:0000082|GO:0000082|GO:0000084|GO:0000278|GO:0000307|GO:0000320|GO:0001889|GO:0001934|GO:0004672|GO:0005515|GO:0005622|GO:0005634|GO:0005654|GO:0005829|GO:0006974|GO:0007595|GO:0010039|GO:0010165|GO:0010243|GO:0014070|GO:0016020|GO:0016538|GO:0019899|GO:0019901|GO:0030178|GO:0030857|GO:0030968|GO:0031100|GO:0031571|GO:0032026|GO:0033197|GO:0033327|GO:0033598|GO:0033601|GO:0042493|GO:…	G1/S-specific cyclin-D1	457.165	3992.5	9.50691	11.7396
ASHGA5P002895	-4.69296	-2.2305	4.69296	down	protein_coding	NM_005721	CCDS33277.1	ACTR3	RefSeq	2728	chr2	+	114647536	114716167		ATCCCTTCCTGTATTGCTATTAAGGAGTCAGCAAAAGTGGGTGATCAAGCTCAAAGGAGG	10096	Hs.433512	GO:0000139|GO:0002102|GO:0003779|GO:0005515|GO:0005524|GO:0005884|GO:0005885|GO:0006928|GO:0007163|GO:0008356|GO:0009743|GO:0010592|GO:0015629|GO:0030027|GO:0030056|GO:0030838|GO:0033206|GO:0043519|GO:0045666|GO:0046677|GO:0050775|GO:0051321|GO:0051491|GO:0051653|GO:0060076|GO:0060271	actin-related protein 3	325.366	2794.57	8.98983	11.2203
ASHGA5P026903	-4.68604	-2.22837	4.68604	down	protein_coding	NM_148910	CCDS41731.1	TIRAP	RefSeq	1219	chr11	+	126152981	126163071		ACTTTGACTTTTAGGAGACAGCCCTGTAGCCTAGTAGTTCAAAGCGCAGCTTCTGGAAAA	114609	Hs.537126	GO:0002224|GO:0002755|GO:0005080|GO:0005515|GO:0005546|GO:0005886|GO:0006954|GO:0007166|GO:0007249|GO:0008063|GO:0030099|GO:0030139|GO:0030674|GO:0030890|GO:0032496|GO:0032587|GO:0032648|GO:0032735|GO:0032738|GO:0032757|GO:0032760|GO:0034130|GO:0034134|GO:0034137|GO:0034141|GO:0034142|GO:0034145|GO:0035662|GO:0035663|GO:0035665|GO:0042803|GO:0043123|GO:0044130|GO:0045087|GO:0045088|GO:0045410|GO:…	toll/interleukin-1 receptor domain-containing adapter protein isoform b	31.3203	234.057	5.38958	7.61795
ASHGA5P039349	-4.68375	-2.22767	4.68375	down	protein_coding	NM_001145848	CCDS54746.1	PROM1	RefSeq	3973	chr4	-	15969848	16085623	ENST00000447510, NM_001145847	TGGTAATAATGGTTATCATAAAGATCATGTATATGGTATTCACAATCCTGTTATGACAAG	8842	Hs.614734	GO:0001750|GO:0005515|GO:0005615|GO:0005886|GO:0005887|GO:0005903|GO:0009986|GO:0010842|GO:0016324|GO:0031528|GO:0032420|GO:0042622|GO:0042805|GO:0045296|GO:0045494|GO:0060042|GO:0060219|GO:0060219|GO:0072112|GO:0072139|GO:2000768	prominin-1 isoform 2 precursor	5	28.9796	2.33322	4.56088
ASHGA5P028140	-4.68003	-2.22652	4.68003	down	protein_coding	NM_013381	CCDS9004.1	TRHDE	RefSeq	5552	chr12	+	72666528	73059422		GCACTGTCACCAACAGGCATCAACACTTATTTCAGATTGGATTTCCAGCAACAGGAACAG	29953	Hs.199814	GO:0004177|GO:0005887|GO:0006508|GO:0007165|GO:0007267|GO:0008237|GO:0008270	thyrotropin-releasing hormone-degrading ectoenzyme	10.5414	73.852	3.6738	5.90032
ASHGA5P018921	-4.67886	-2.22616	4.67886	down	protein_coding	NM_002958		RYK	RefSeq	2933	chr3	-	133875977	133969586		CCTATCACCAGTTATCCTACCTTGCGGATAGAGAAGAACGACTTGAGAAGTGTCACTCTT	6259	Hs.654562	GO:0004713|GO:0004714|GO:0004888|GO:0005109|GO:0005515|GO:0005524|GO:0005634|GO:0005737|GO:0005887|GO:0006468|GO:0007165|GO:0007411|GO:0016020|GO:0016021|GO:0016055|GO:0017147|GO:0022038|GO:0030182|GO:0031175|GO:0042813|GO:0043410|GO:0048705|GO:0048843|GO:0050919|GO:0071679	tyrosine-protein kinase RYK isoform 2 precursor	43.6309	332.792	5.90638	8.13253
ASHGA5P021773	-4.67634	-2.22538	4.67634	down	protein_coding	NM_001164105	CCDS54542.1	MOV10L1	RefSeq	3951	chr22	+	50528684	50600116		AAAGCTTTGCTGATAGTGCTGGGAAACCCCCATGTTCTCGTTCGACTGTGGCGAGGGGGT	54456	Hs.62880	GO:0000287|GO:0003723|GO:0004004|GO:0005524|GO:0005622|GO:0007275|GO:0007281|GO:0007283	putative helicase Mov10l1 isoform 3	43.4288	331.24	5.89964	8.12502
ASHGA5P034238	-4.67597	-2.22526	4.67597	down	protein_coding	NM_001102597		CEACAM20	RefSeq	1809	chr19	-	45010210	45033548	NM_001102600	TATCAGGGCTCTGACCTGGGAACACGACGGGATCTACAACTGCACAGCCTCCAACTCTCT	125931	Hs.689632	GO:0016021	carcinoembryonic antigen-related cell adhesion molecule 20 isoform 5L precursor	21.7062	159.273	4.81747	7.04274
ASHGA5P035401	-4.66395	-2.22155	4.66395	down	protein_coding	NM_032880	CCDS184.1	IGSF21	RefSeq	1961	chr1	+	18434239	18704977		GTGACTTTGAAGTGTAACTTCAAGACAGATGGGCGCATGCGGGAGATCGTGTGGTACCGG	84966	Hs.212511	GO:0005576	immunoglobulin superfamily member 21 precursor	8.65927	59.6634	3.37168	5.59323
ASHGA5P008624	-4.65251	-2.21801	4.65251	down	protein_coding	NM_004130	CCDS3139.1	GYG1	RefSeq	2051	chr3	+	148709194	148745456		TGGCTTTCTCTTGTGGCTTCTGTAGAAAGGAAGATGTCTCAGGAGCCATATCACATCTGT	2992	Hs.477892	GO:0005515|GO:0005536|GO:0005829|GO:0005975|GO:0005978|GO:0005978|GO:0005980|GO:0006006|GO:0008466|GO:0044281|GO:0046872	glycogenin-1 isoform 1	43.4745	330.062	5.9013	8.11931
ASHGA5P026279	-4.64803	-2.21662	4.64803	down	protein_coding	NM_152316	CCDS7869.1	ARL14EP	RefSeq	1770	chr11	+	30344648	30359165		GATAGGCTATTTTTCAGTAGTCAGCGTTAAGCCTGTCTGGATCAATATAAACAAGTAGGG	120534	Hs.502208	GO:0005515|GO:0005737	ARF7 effector protein	21.9663	160.294	4.8375	7.05412
ASHGA5P002041	-4.6427	-2.21496	4.6427	down	protein_coding	NM_001081755	CCDS47612.1	ELN	RefSeq	3423	chr7	+	73442426	73484236	NM_000501	TATACCTCCAGCTGCAGCCGCTAAAGCAGCTAAATACGGTGCTGCTGGCCTTGGAGGTGT	2006	Hs.647061	GO:0001974|GO:0005201|GO:0005515|GO:0005578|GO:0005739|GO:0007519|GO:0007585|GO:0008015|GO:0008283|GO:0009887|GO:0030023|GO:0030198|GO:0030833|GO:0043149|GO:0050840	elastin isoform e precursor	7.71737	52.7169	3.19634	5.4113
ASHGA5P012829	-4.63927	-2.2139	4.63927	down	protein_coding	NM_001037442	CCDS34001.1	RUFY3	RefSeq	4435	chr4	+	71587695	71674336		TAATCAGATGGCTGCTACCATTAAACAACTTGAACAAAGATTGCGCCAGGCTGAGCGAAG	22902	Hs.718875	GO:0030175|GO:0030426|GO:0050771	protein RUFY3 isoform 1	65.3509	501.039	6.52728	8.74118
ASHGA5P011953	-4.63032	-2.21111	4.63032	down	protein_coding	NM_001102398	CCDS44085.1	HNRNPR	RefSeq	2760	chr1	-	23636275	23670853	NM_001102399	AAAGTCACAGGTTTAACAGAGGGTTTGGTGGACGTTATTCTCTATCATCAACCCGATGAC	10236	Hs.373763	GO:0000166|GO:0000398|GO:0000398|GO:0003723|GO:0005515|GO:0005634|GO:0005654|GO:0005730|GO:0005737|GO:0006397|GO:0008380|GO:0010467|GO:0030529|GO:0071013	heterogeneous nuclear ribonucleoprotein R isoform 1	236.233	1954.53	8.51537	10.7265
ASHGA5P013768	-4.6272	-2.21014	4.6272	down	protein_coding	NM_201437	CCDS47857.1	TCEA1	RefSeq	2721	chr8	-	54879115	54935008	NM_006756	TCGATGGAAGTTCTGTTGAGTTGGAAGAATTGGCAAAATATCTGGACCATTAAGAAAACG	6917	Hs.491745	GO:0003677|GO:0005515|GO:0005634|GO:0005654|GO:0005730|GO:0006281|GO:0006283|GO:0006289|GO:0006366|GO:0006368|GO:0008270|GO:0010467|GO:0016032|GO:0030218|GO:0032784|GO:0045944|GO:0050434	transcription elongation factor A protein 1 isoform 2	825.652	7208	10.3776	12.5877
ASHGA5P041336	-4.62694	-2.21006	4.62694	down	protein_coding	NM_001136239	CCDS47259.1	PRDM6	RefSeq	3027	chr5	+	122424840	122523745		ATGACAGCTATACGTCTTTCTTTGGGATCCCCTTACAATGCATTGCCCAGGATGAAAACT	93166	Hs.135118	GO:0003676|GO:0005634|GO:0006351|GO:0008270|GO:0018024|GO:0022008|GO:0042803|GO:0045892|GO:0051151	putative histone-lysine N-methyltransferase PRDM6	5	28.601	2.33322	4.54328
ASHGA5P002121	-4.62311	-2.20886	4.62311	down	protein_coding	NM_184234	CCDS13266.1	RBM39	RefSeq	2881	chr20	-	34291530	34330258	NM_004902, NR_040722, NR_040723, NR_040724	CTACAGAAGTCCTTACTCCGGACCAAAATTTAACAGTGCCATCCGAGGAAAGATTGGGTT	9584	Hs.282901	GO:0000166|GO:0003723|GO:0005515|GO:0005634|GO:0005654|GO:0005730|GO:0005813|GO:0006351|GO:0006355|GO:0006396|GO:0006397|GO:0008380|GO:0015630|GO:0016607	RNA-binding protein 39 isoform a	270.185	2266.07	8.71774	10.9266
ASHGA5P045976	-4.621	-2.20821	4.621	down	protein_coding	NM_014636	CCDS35143.1	RALGPS1	RefSeq	6342	chr9	+	129677052	129985445		ATGTGTCAGTTGAGTGTAGTTGAGAGTAAAAGTGCGACATTCCCATCGGAGAAAGCAAGG	9649	Hs.432842	GO:0005085|GO:0005543|GO:0005575|GO:0005737|GO:0005886|GO:0007264|GO:0035556	ras-specific guanine nucleotide-releasing factor RalGPS1 isoform 1	5	28.5668	2.33322	4.54143
ASHGA5P053365	-4.61932	-2.20768	4.61932	down	protein_coding	NM_207336	CCDS5899.1	ZNF467	RefSeq	2295	chr7	-	149461452	149470295		TTCTTCTGAGCCTAGTTCTCACGAGGACCCTTTCTTGCCCACAGTTTCGAGAGGCCCGTG	168544	Hs.726477	GO:0003677|GO:0005634|GO:0006351|GO:0006355|GO:0008270	zinc finger protein 467	253.005	2094.25	8.62039	10.8281
ASHGA5P030158	-4.61675	-2.20688	4.61675	down	protein_coding	NM_002833	CCDS10280.1	PTPN9	RefSeq	3956	chr15	-	75759461	75871625		TCTTCCAGAAAACCTGGGTGGGTACGTCAAAATTGATCTCGCCACTTGGAATTTCCAGTT	5780	Hs.445775	GO:0004725|GO:0004726|GO:0005515|GO:0006470|GO:0044444	tyrosine-protein phosphatase non-receptor type 9	35.2135	259.782	5.56908	7.77596
ASHGA5P044928	-4.61464	-2.20622	4.61464	down	protein_coding	NM_001034915	CCDS47898.1	ESRP1	RefSeq	3794	chr8	+	95653363	95719694	NM_017697	ACCCAAAGAATGGGTTTGTATTTAAGGGCCCCAGCAGTTAGAACATCCTCAGAAAAGAAG	54845	Hs.487471	GO:0000166|GO:0003729|GO:0005634|GO:0005730|GO:0005886|GO:0006397|GO:0008380|GO:0043484	epithelial splicing regulatory protein 1 isoform 2	34.3849	253.654	5.53471	7.74093
ASHGA5P009712	-4.61108	-2.20511	4.61108	down	protein_coding	NM_001168474	CCDS55466.1	TAF7L	RefSeq	2203	chrX	-	100523240	100546325		GGAGGAGCGGACATGAGTGAAAGCCAGGATGAAGTTCCTGATGAAGTTGAGAACCAGTTT	54457	Hs.223806	GO:0003674|GO:0005669|GO:0005737|GO:0006355|GO:0006367|GO:0007275|GO:0007283|GO:0008150|GO:0030154	transcription initiation factor TFIID subunit 7-like isoform 2	5	28.4916	2.33322	4.53833
ASHGA5P004120	-4.60921	-2.20452	4.60921	down	protein_coding	ENST00000284690	CCDS7652.1	DHX32	GENCODE	3070	chr10	-	127524908	127569884		CTGTGAACAAGATATTGAGAAAGTCTGTGAAACTGTCTATCAAGGATCTAACCTAAACCC	55760	Hs.370292	GO:0005634|GO:0005739|GO:0005524|GO:0004386	DEAH (Asp-Glu-Ala-His) box polypeptide 32 [Source:HGNC Symbol;Acc:16717]	51.4838	389.08	6.15803	8.36255
ASHGA5P008418	-4.60666	-2.20372	4.60666	down	protein_coding	NM_001178092	CCDS53762.1	BCAT1	RefSeq	9499	chr12	-	24962957	25102393		AACAATGAAGGCTAAAGACCTAATAGTCACACCAGCTACCATTTTAAAGGAAAAACCAGA	586	Hs.438993	GO:0000082|GO:0004084|GO:0005829|GO:0008283|GO:0009082|GO:0009083|GO:0034641|GO:0044281|GO:0052654|GO:0052655|GO:0052656	branched-chain-amino-acid aminotransferase, cytosolic isoform 3	57.5017	435.461	6.32922	8.53294
ASHGA5P051388	-4.60367	-2.20278	4.60367	down	protein_coding	NM_001144822	CCDS44199.1	CD58	RefSeq	1395	chr1	-	117061321	117113715		TGAAATGTGACAGAAAACCAGACAGAACCAAGTAAGTACACTGCAGGCTGTGCACTCTGT	965	Hs.34341	GO:0005515|GO:0005886|GO:0005887|GO:0007155|GO:0007596|GO:0016337|GO:0031225|GO:0050900	lymphocyte function-associated antigen 3 isoform 2	5	28.4357	2.33322	4.536
ASHGA5P001360	-4.60086	-2.2019	4.60086	down	protein_coding	NM_014515	CCDS31857.1	CNOT2	RefSeq	3293	chr12	+	70636773	70748773	NM_001199302, NM_001199303	TGGACATACATTATCTGAGAAAAGAAACTACCAGGTGACAAACAGCATGTTTGGTGCTTC	4848	Hs.133350	GO:0000288|GO:0000289|GO:0001104|GO:0005634|GO:0005829|GO:0006357|GO:0010467|GO:0016070|GO:0016071	CCR4-NOT transcription complex subunit 2	110.466	858.408	7.32945	9.53136
ASHGA5P025255	-4.60027	-2.20172	4.60027	down	protein_coding	NM_152344	CCDS11475.1	LSM12	RefSeq	2507	chr17	-	42112002	42144987		ATGCTCAAGAAGTGACAATACAAATGCCTATGAAGAAACAGGATCAGGATCCCGCCCCAA	124801	Hs.355570		protein LSM12 homolog	6.15716	41.0589	2.84975	5.05147
ASHGA5P002155	-4.59989	-2.2016	4.59989	down	protein_coding	NM_001142350	CCDS45392.1	THOC6	RefSeq	1309	chr16	+	3074031	3077756		TACCAGGACCTGGTCCTGACAGCTGCAGGCAACAGCTGCCGGGTGGATGTCTTCACCAAC	79228	Hs.412304	GO:0000346|GO:0000347|GO:0000445|GO:0003723|GO:0006397|GO:0006406|GO:0008380|GO:0046784	THO complex subunit 6 homolog isoform 2	294.275	2478.58	8.84122	11.0428
ASHGA5P002880	-4.59888	-2.20128	4.59888	down	protein_coding	NM_019112	CCDS12055.1	ABCA7	RefSeq	6834	chr19	+	1040101	1065570		CCACCCATGCTGGATGTCGCGGAGCTGCTGACGTCACTGCTGCGCACGGAATCCCTGGGG	10347	Hs.134514	GO:0000139|GO:0005215|GO:0005524|GO:0005737|GO:0005794|GO:0005886|GO:0005886|GO:0006909|GO:0010008|GO:0016021|GO:0016887|GO:0043190|GO:0055085	ATP-binding cassette sub-family A member 7	5	28.4027	2.33322	4.5345
ASHGA5P013942	-4.5878	-2.1978	4.5878	down	protein_coding	NM_017984	CCDS43623.1	ZCWPW1	RefSeq	2485	chr7	-	99998494	100026431		AAATACAGACCCAAAAAACCAAGCCAAGAGGGCTTGGGGGTGATGCAGGCACAGCAGATG	55063	Hs.105191	GO:0008270	zinc finger CW-type PWWP domain protein 1 isoform 1	9.96918	68.1286	3.5884	5.78621
ASHGA5P009217	-4.58713	-2.19759	4.58713	down	protein_coding	NM_003406	CCDS6290.1	YWHAZ	RefSeq	3003	chr8	-	101930803	101965623		AGATAAAAAGAACATCCAGTCATGGATAAAAATGAGCTGGTTCAGAAGGCCAAACTGGCC	7534	Hs.492407	GO:0002553|GO:0005515|GO:0005654|GO:0005737|GO:0005739|GO:0005829|GO:0006626|GO:0007165|GO:0007596|GO:0008134|GO:0010467|GO:0014069|GO:0016070|GO:0016071|GO:0019904|GO:0030168|GO:0031252|GO:0042470|GO:0042493|GO:0043234|GO:0048471	14-3-3 protein zeta/delta	79.0862	601.969	6.81466	9.01225
ASHGA5P014158	-4.58603	-2.19725	4.58603	down	protein_coding	NM_001146099	CCDS53871.1	NEK3	RefSeq	2345	chr13	-	52706778	52733996		AAGAAAAAAACAAGAGGAAGAACAAGATAGAAAGGGTAGCCATACTGATTTGGAAAGCAT	4752	Hs.409989	GO:0004674|GO:0005515|GO:0005524|GO:0005634|GO:0005737|GO:0006468|GO:0006468|GO:0007049|GO:0007067|GO:0030424|GO:0046872|GO:0051301	serine/threonine-protein kinase Nek3 isoform b	81.3752	620.795	6.85683	9.05407
ASHGA5P036264	-4.584	-2.19661	4.584	down	protein_coding	NM_002148	CCDS2266.1	HOXD10	RefSeq	1814	chr2	+	176981491	176984670		TGGATATTTTAGACTGAGTCAGACCTACGCCACCGGGAAAACCCAAGAGTACAATAATAG	3236	Hs.123070	GO:0003682|GO:0003700|GO:0005634|GO:0006351|GO:0007519|GO:0008344|GO:0009952|GO:0009954|GO:0021520|GO:0030326|GO:0035136|GO:0035137|GO:0043565|GO:0045944|GO:0048704|GO:0048935|GO:0050905	homeobox protein Hox-D10	11.2674	77.7784	3.78066	5.97726
ASHGA5P006747	-4.57944	-2.19517	4.57944	down	protein_coding	NM_016621	CCDS31474.1	PHF21A	RefSeq	7194	chr11	-	45950869	46142985		CTGGCCAAAGGGTGATATTCATGAGGATTTTTGCAGCGTTTGCAGAAAAAGTGGCCAGTT	51317	Hs.502458	GO:0000118|GO:0000122|GO:0003677|GO:0005654|GO:0006351|GO:0006355|GO:0007596|GO:0008270|GO:0016568	PHD finger protein 21A isoform b	14.6211	103.211	4.19691	6.39208
ASHGA5P010066	-4.57386	-2.19341	4.57386	down	protein_coding	NM_181427	CCDS10136.1	GABPB1	RefSeq	1646	chr15	-	50578076	50647605		TATTTGTGGAGGAAGATGTCCCTGGTAGATTTGGGAAAGAAGCTTTTAGAAGCGGCACGA	2553	Hs.654350	GO:0003700|GO:0005515|GO:0005634|GO:0006351|GO:0006357|GO:0044212|GO:0045944|GO:0046982	GA-binding protein subunit beta-1 isoform gamma 2	23.0658	166.253	4.91327	7.10668
ASHGA5P004222	-4.57221	-2.19289	4.57221	down	protein_coding	NM_013964	CCDS6085.1	NRG1	RefSeq	3078	chr8	+	32405727	32622558	NM_001159996, NM_013960	AAGATGTACTGAGAATGTGCCCATGAAAGTCCAAAACCAAGAAAAGGCGGAGGAGCTGTA	3084	Hs.453951	GO:0000165|GO:0000902|GO:0003161|GO:0003222|GO:0003712|GO:0005102|GO:0005125|GO:0005176|GO:0005515|GO:0005576|GO:0005576|GO:0005615|GO:0005634|GO:0005737|GO:0005887|GO:0007154|GO:0007169|GO:0007171|GO:0007171|GO:0007399|GO:0007416|GO:0007422|GO:0007626|GO:0008083|GO:0008083|GO:0008283|GO:0009790|GO:0010001|GO:0010667|GO:0014032|GO:0016020|GO:0016324|GO:0016477|GO:0030296|GO:0030297|GO:0030297|GO:…	pro-neuregulin-1, membrane-bound isoform isoform HRG-alpha	47.7274	356.591	6.04449	8.23738
ASHGA5P002594	-4.57167	-2.19272	4.57167	down	protein_coding	NM_013269	CCDS8602.1	CLEC2D	RefSeq	5284	chr12	+	9822303	9852151	NM_001197317	AATGGATAAATGGTACTGAATGGACAAGACAGTTTCCTATCCTGGGAGCAGGAGAGTGTG	29121	Hs.268326	GO:0004888|GO:0005783|GO:0005887|GO:0007166|GO:0009986|GO:0016020|GO:0030246	C-type lectin domain family 2 member D isoform 1	5	28.2174	2.33322	4.52594
ASHGA5P006369	-4.56648	-2.19108	4.56648	down	protein_coding	NM_022495		PCNXL4	RefSeq	3952	chr14	+	60558628	60601532		GTGACTTGAGGTTTGTGGTAAATATGCCAGCTCTAGAACACATGAATCAGATTTTACACA	64430	Hs.509499	GO:0016021	pecanex-like protein C14orf135	5	28.1761	2.33322	4.5243
ASHGA5P020798	-4.56633	-2.19103	4.56633	down	protein_coding	NM_001164623	CCDS55279.1	EIF2C2	RefSeq	3418	chr8	-	141541263	141645646		GAACGAGCGGGGGACAAGCAGGCCTTCGCACTATCACGTCCTCTGGGACGACAATCGTTT	27161	Hs.740472	GO:0000340|GO:0000932|GO:0003743|GO:0004521|GO:0005515|GO:0005634|GO:0005737|GO:0005829|GO:0005844|GO:0005845|GO:0006351|GO:0006355|GO:0006412|GO:0006413|GO:0007219|GO:0009791|GO:0010467|GO:0016442|GO:0030529|GO:0031054|GO:0035068|GO:0035197|GO:0035197|GO:0035278|GO:0035278|GO:0035279|GO:0035279|GO:0045947|GO:0046872|GO:0070551	protein argonaute-2 isoform 2	20.1568	144.15	4.69809	6.88912
ASHGA5P051717	-4.56499	-2.19061	4.56499	down	protein_coding	NM_005067	CCDS3152.1	SIAH2	RefSeq	2632	chr3	-	150458909	150481263		AGCATTACCACCCTTCAGGGAGAAGACATCGTCTTTCTAGCTACAGACATTAACTTGCCA	6478	Hs.477959	GO:0003714|GO:0004842|GO:0005515|GO:0005634|GO:0005737|GO:0005829|GO:0005829|GO:0006511|GO:0007049|GO:0007264|GO:0007411|GO:0008270|GO:0043066|GO:0043154|GO:0044257|GO:0090090|GO:2001237	E3 ubiquitin-protein ligase SIAH2	64.3543	485.865	6.50423	8.69484
ASHGA5P003248	-4.55904	-2.18873	4.55904	down	protein_coding	NM_001160210	CCDS55130.1	SLC25A13	RefSeq	3207	chr7	-	95749531	95951459	NM_014251	CCAAAGATGGATTAATATCTTTTCAAGAATTTGTTGCCTTTGAATCTGTCCTGTGTGCCC	10165	Hs.489190	GO:0005215|GO:0005313|GO:0005509|GO:0005739|GO:0005743|GO:0005743|GO:0005887|GO:0005975|GO:0006006|GO:0006094|GO:0006754|GO:0006810|GO:0015183|GO:0015810|GO:0015813|GO:0043490|GO:0044281|GO:0045333|GO:0051592	calcium-binding mitochondrial carrier protein Aralar2 isoform 1	37.6778	276.958	5.67603	7.86476
ASHGA5P002314	-4.55491	-2.18742	4.55491	down	protein_coding	NM_024421	CCDS11894.1	DSC1	RefSeq	4225	chr18	-	28709213	28742819		GCTTGGCGAAAAGGTGTATTTGTGTGGACAAGATGAGGAGCATAAACATTGTGAAGACTA	1823	Hs.567260	GO:0005509|GO:0005886|GO:0005921|GO:0007156|GO:0016020|GO:0016021|GO:0030057	desmocollin-1 isoform Dsc1a preproprotein	15.2275	107.147	4.26091	6.44833
ASHGA5P009704	-4.55338	-2.18694	4.55338	down	protein_coding	NM_001006610	CCDS32444.1	SIAH1	RefSeq	2393	chr16	-	48394445	48399784		AAGAGAAAAGAAATGAGCCGTCAGACTGCTACAGCATTACCTACCGGTACCTCGAAGTGT	6477	Hs.706828	GO:0004842|GO:0004842|GO:0005515|GO:0005634|GO:0005737|GO:0005769|GO:0005829|GO:0006508|GO:0006915|GO:0007049|GO:0007283|GO:0007399|GO:0007411|GO:0008022|GO:0008270|GO:0008270|GO:0009653|GO:0030163|GO:0030877|GO:0031648|GO:0042787|GO:0043065|GO:0043161|GO:0051402|GO:2001244	E3 ubiquitin-protein ligase SIAH1 isoform b	67.884	511.848	6.58487	8.77181
ASHGA5P045158	-4.55302	-2.18683	4.55302	down	protein_coding	NM_018847	CCDS6503.1	KLHL9	RefSeq	4412	chr9	-	21331017	21335429		ATAGAAGGATTGCTTTGTGATGTGACCCTGGTACCAGGTGATGGAGATGAAATCTTCCCT	55958	Hs.731843	GO:0000910|GO:0004842|GO:0007067|GO:0016567|GO:0030496|GO:0031463	kelch-like protein 9	10.9383	74.702	3.73163	5.91845
ASHGA5P007002	-4.54702	-2.18492	4.54702	down	protein_coding	NM_020482	CCDS5035.1	FHL5	RefSeq	2135	chr6	+	97010423	97064512		TTAAGACAAAGATCAAACCAAAATGACAACTGCTCACTTTTACTGTCAATACTGCACAGC	9457	Hs.632608	GO:0003713|GO:0005634|GO:0008270	four and a half LIM domains protein 5	5	28.0609	2.33322	4.51814
ASHGA5P010986	-4.54412	-2.184	4.54412	down	protein_coding	NM_002356	CCDS5101.1	MARCKS	RefSeq	4304	chr6	+	114178526	114184652		TTCCAAAGCGAACGGACAGGAGAATGGCCACGTGAAGGTAAACGGCGACGCTTCGCCCGC	4082	Hs.519909	GO:0005080|GO:0005516|GO:0005813|GO:0005886|GO:0005938|GO:0006112|GO:0015629|GO:0042585|GO:0044281|GO:0050796|GO:0051015	myristoylated alanine-rich C-kinase substrate	10.4392	70.8237	3.6588	5.8428
ASHGA5P001963	-4.54284	-2.18359	4.54284	down	protein_coding	NM_004554	CCDS9629.1	NFATC4	RefSeq	4976	chr14	+	24837225	24848810	NM_001198966	AGTGTCCCTATCCAGGGTATCACGCTGGAGGAAGTGAGTGAGATCATTGGCCGAGACCTG	4776	Hs.77810	GO:0000981|GO:0001569|GO:0003677|GO:0003713|GO:0005667|GO:0005737|GO:0005829|GO:0006366|GO:0006954|GO:0007507|GO:0034644|GO:0043065|GO:0045111|GO:0045333|GO:0045944|GO:0051145|GO:0055001|GO:0071285	nuclear factor of activated T-cells, cytoplasmic 4 isoform 2	37.3373	273.341	5.66185	7.84544
ASHGA5P056084	-4.53725	-2.18182	4.53725	down	protein_coding	NM_004452	CCDS9850.2	ESRRB	RefSeq	3029	chr14	+	76837689	76968180		TAACATCTGGCTTGGAGCAAGTGGGTGTTCTGCACACCAGGCAGCTGCACCTCACTGGAT	2103	Hs.435845	GO:0000980|GO:0001892|GO:0003707|GO:0003713|GO:0004879|GO:0005496|GO:0005634|GO:0005654|GO:0006367|GO:0008134|GO:0008270|GO:0010467|GO:0030522|GO:0043565|GO:0045944	steroid hormone receptor ERR2	23.3975	167.322	4.93546	7.11728
ASHGA5P003438	-4.52895	-2.17918	4.52895	down	protein_coding	NM_014003	CCDS10907.1	DHX38	RefSeq	4470	chr16	+	72127614	72146811		TTGTCTTCACCAAGCAGCCGGAGCCGGTGATTCCAGTGAAGGATGCTACTTCTGACCTGG	9785	Hs.151218	GO:0000398|GO:0000398|GO:0000398|GO:0003676|GO:0005524|GO:0005634|GO:0005654|GO:0006366|GO:0006369|GO:0006406|GO:0008026|GO:0008380|GO:0010467|GO:0031124|GO:0071013	pre-mRNA-splicing factor ATP-dependent RNA helicase PRP16	5	27.9589	2.33322	4.5124
ASHGA5P003799	-4.52666	-2.17845	4.52666	down	protein_coding	NM_001122	CCDS6490.1	PLIN2	RefSeq	2029	chr9	-	19115758	19127604	NR_038064	GCTGTTGGTAGAACAGTACCTCCCTCTCACTGAGGAAGAACTAGAAAAAGAAGCAAAAAA	123	Hs.3416	GO:0005576|GO:0005634|GO:0005783|GO:0005811|GO:0005886|GO:0014070|GO:0015909|GO:0019915|GO:0042493|GO:0044255|GO:0044281	perilipin-2	216.173	1732.16	8.36896	10.5474
ASHGA5P006821	-4.52019	-2.17638	4.52019	down	protein_coding	NM_016132	CCDS32230.1	MYEF2	RefSeq	5403	chr15	-	48431628	48470558		TTCTAACATGGGTCCAGTAGGATCTGGAATAAGTGGTGGAATGGGTAGCATGAACAGTGT	50804	Hs.6638	GO:0000166|GO:0003677|GO:0003723|GO:0005634|GO:0005730|GO:0005794|GO:0006351|GO:0014902|GO:0030182	myelin expression factor 2	8.86215	59.3707	3.40939	5.58577
ASHGA5P013657	-4.51716	-2.17542	4.51716	down	protein_coding	NM_002757	CCDS42051.1	MAP2K5	RefSeq	2355	chr15	+	67835020	68099455		GATGTCTGGAGCTTAGGAATCTCTTTTATGGAGATTCAGAAAAACCAGGGATCTTTAATG	5607	Hs.114198	GO:0000122|GO:0000187|GO:0004672|GO:0004707|GO:0004713|GO:0005515|GO:0005524|GO:0005634|GO:0005819|GO:0005829|GO:0007165|GO:0007507|GO:0030307|GO:0032088|GO:0034115|GO:0043066|GO:0043154|GO:0045415|GO:0045944|GO:0046872|GO:0048011|GO:0050679|GO:0051247|GO:0060761|GO:0070375|GO:0071363|GO:0071499|GO:0090051|GO:2000342	dual specificity mitogen-activated protein kinase kinase 5 isoform B	255.451	2070.8	8.63701	10.8124
ASHGA5P013490	-4.51331	-2.17419	4.51331	down	protein_coding	ENST00000394205	CCDS3750.1	SCOC	GENCODE	1964	chr4	+	141178439	141303710		TTTTCTCTTCGTCTGCATCAGGGTGACCTCTGGAAGGTCTGAAAATTGAACAAGATGGAC	60592	Hs.480815	GO:0016239|GO:0005634|GO:0005794|GO:0005802|GO:0005768|GO:0005515	short coiled-coil protein [Source:HGNC Symbol;Acc:20335]	5	27.8656	2.33322	4.50741
ASHGA5P017154	-4.51168	-2.17367	4.51168	down	protein_coding	NM_001921	CCDS3831.1	DCTD	RefSeq	2019	chr4	-	183811243	183838630		GCACCGGATGACCCAACATGAGTGAAGTTTCCTGCAAGAAACGGGACGACTATTTGGAAT	1635	Hs.183850	GO:0004132|GO:0005829|GO:0006206|GO:0006220|GO:0008270|GO:0009165|GO:0044281|GO:0046134|GO:0055086	deoxycytidylate deaminase isoform b	59.6199	443.072	6.38339	8.55706
ASHGA5P038457	-4.50886	-2.17276	4.50886	down	protein_coding	ENST00000492918	CCDS46926.1	RBP1	GENCODE	1487	chr3	-	139245246	139258671	ENST00000232219, NM_001130993	ACTTTTAGGAACTACATCATGGACTTCCAGGTTGGGAAGGAGTTTGAGGAGGATCTGACA	5947	Hs.529571	GO:0005215|GO:0008289	retinol binding protein 1, cellular [Source:HGNC Symbol;Acc:9919]	2356.09	19472.7	11.9345	14.1073
ASHGA5P000893	-4.49107	-2.16706	4.49107	down	protein_coding	NM_002969	CCDS14089.1	MAPK12	RefSeq	1778	chr22	-	50691330	50700089		ATCATCCACAGAGACCTGAAGCCCGGCAACCTGGCTGTGAACGAAGACTGTGAGCTGAAG	6300	Hs.432642	GO:0000165|GO:0000287|GO:0004674|GO:0004707|GO:0005515|GO:0005524|GO:0005654|GO:0005739|GO:0005829|GO:0006351|GO:0006355|GO:0006975|GO:0007050|GO:0007165|GO:0007265|GO:0007517|GO:0018105|GO:0042692|GO:0045445|GO:0048011|GO:0051149	mitogen-activated protein kinase 12	29.6482	212.123	5.3044	7.47145
ASHGA5P012818	-4.49092	-2.16701	4.49092	down	protein_coding	NM_005596	CCDS6474.1	NFIB	RefSeq	8285	chr9	-	14081841	14314045	ENST00000380934	ACCTTCTTATGACCCATCCAGTCCACAAACCAGCCAGTCCTGGTACCTGGGCTAGCTTGG	4781	Hs.644095	GO:0000122|GO:0000981|GO:0001106|GO:0002062|GO:0003677|GO:0003677|GO:0005634|GO:0005730|GO:0006260|GO:0006366|GO:0010001|GO:0021740|GO:0021960|GO:0043392|GO:0044300|GO:0045944|GO:0060486|GO:0060509|GO:0060510|GO:0061141|GO:0071679|GO:2000791|GO:2000795	nuclear factor 1 B-type isoform 3	41.3843	302.043	5.82225	7.98926
ASHGA5P027384	-4.48502	-2.16511	4.48502	down	protein_coding	ENST00000408887	CCDS8964.1	C12orf61	GENCODE	1684	chr12	-	62995530	62997214		AAGCTATCACGATGTAATTTTGGACAACAGATCCTCTTGGCCAAGAGTTTAATTGCAAAT	283416	Hs.375881		chromosome 12 open reading frame 61 [Source:HGNC Symbol;Acc:26364]	27.1138	192.376	5.16469	7.3298
ASHGA5P045684	-4.48171	-2.16405	4.48171	down	protein_coding	NM_017811	CCDS6546.1	UBE2R2	RefSeq	4457	chr9	+	33817181	33920401		AATGGAGATGTATGCATTTCGATTCTTCATCCGCCTGTAGATGACCCACAGAGTGGAGAA	54926	Hs.740452	GO:0004842|GO:0005524|GO:0006513|GO:0070936	ubiquitin-conjugating enzyme E2 R2	414.743	3421.22	9.35718	11.5212
ASHGA5P013782	-4.47857	-2.16304	4.47857	down	protein_coding	NM_001042559	CCDS41618.1	EIF4G2	RefSeq	3797	chr11	-	10818592	10830582		ATGGGAGGCAAGTTTATGAAAAGCCAGATTAGCCTGAGGCCTGCTCAGTCGTTCCTAATG	1982	Hs.183684	GO:0003677|GO:0003743|GO:0005515|GO:0005829|GO:0006446|GO:0007050|GO:0008135|GO:0008219|GO:0016070|GO:0016281|GO:0019221	eukaryotic translation initiation factor 4 gamma 2 isoform 2	117.943	891.086	7.42958	9.59262
ASHGA5P011205	-4.47804	-2.16287	4.47804	down	protein_coding	NM_002910	CCDS14738.2	RENBP	RefSeq	1507	chrX	-	153200721	153210232		AGGATTCTGCAGCACGTGCAGAGGGATGGACAAGCTGTGCTGGAGAATGTGTCAGAGGGT	5973	Hs.158331	GO:0004476|GO:0004866|GO:0006013|GO:0008217|GO:0010951|GO:0050121	N-acylglucosamine 2-epimerase	30.9492	220.904	5.37031	7.53318
ASHGA5P005562	-4.47751	-2.1627	4.47751	down	protein_coding	NM_199124	CCDS8439.1	C11orf63	RefSeq	1865	chr11	+	122753472	122776583		TCCAGAACAGGTCATTTTGAGAGTAAATTCTCTCCCACGTGATGGATTCAAAACCTTTTG	79864	Hs.164705		uncharacterized protein C11orf63 isoform 2	91.1053	682.083	7.02949	9.19219
ASHGA5P001298	-4.47287	-2.1612	4.47287	down	protein_coding	NM_001165412	CCDS54783.1	NFKB1	RefSeq	4090	chr4	+	103422485	103538459	ENST00000226574	TATCAACATGAGAAATGATCTGTACCAGACGCCCTTGCACTTGGCAGTGATCACTAAGCA	4790	Hs.618430	GO:0000122|GO:0000122|GO:0000975|GO:0000976|GO:0001071|GO:0001818|GO:0002224|GO:0002755|GO:0002756|GO:0003690|GO:0003700|GO:0005515|GO:0005634|GO:0005654|GO:0005730|GO:0005737|GO:0005739|GO:0005829|GO:0006366|GO:0006915|GO:0006954|GO:0006979|GO:0008063|GO:0009617|GO:0010744|GO:0010884|GO:0010956|GO:0010957|GO:0031072|GO:0031293|GO:0032269|GO:0032375|GO:0032481|GO:0033256|GO:0034130|GO:0034134|GO:…	nuclear factor NF-kappa-B p105 subunit isoform 2	87.782	658.016	6.9745	9.1357
ASHGA5P001599	-4.47114	-2.16064	4.47114	down	protein_coding	ENST00000238561	CCDS9869.1	ADCK1	GENCODE	2234	chr14	+	78266425	78400297		TCAGAGGAGTACTTGCAGCTGAGATCTAAGGTGCACCTTCGCTCTGCCAGGCGTCTCTGT	57143	Hs.413208	GO:0006468|GO:0005576|GO:0005739|GO:0005524|GO:0004674|GO:0004672|GO:0016772	aarF domain containing kinase 1 [Source:HGNC Symbol;Acc:19038]	8.91809	59.0962	3.41857	5.57921
ASHGA5P001964	-4.46389	-2.1583	4.46389	down	protein_coding	NM_014672	CCDS32063.1	KIAA0391	RefSeq	2873	chr14	+	35591526	35743284	NM_001256679	ATGGTTTGAGAGTGTTCCTGGAAAACAATGGAAAGGACAATTCACCACAGTCCGAAAAAG	9692	Hs.458487	GO:0005739|GO:0008033	mitochondrial ribonuclease P protein 3 isoform 1 precursor	79.5913	590.644	6.82405	8.98235
ASHGA5P012639	-4.46233	-2.1578	4.46233	down	protein_coding	ENST00000379600	CCDS31961.1	NHLRC3	GENCODE	3549	chr13	+	39612454	39624246		GGATGTAGGAAGTGGATTCTTTGGTCATACTGTTAAAAAATACAGTTCTTTTGGTGATCT	387921	Hs.507783	GO:0005576|GO:0005515	NHL repeat containing 3 [Source:HGNC Symbol;Acc:33751]	75.9081	562.48	6.75131	8.90911
ASHGA5P001699	-4.45644	-2.15589	4.45644	down	protein_coding	ENST00000242770	CCDS32922.1	STX10	GENCODE	750	chr19	-	13255223	13260987		ATGTCTCTCGAAGACCCCTTTTTTGTAGTCCGAGGCGAGGTGCAGAAGGCGGTGAACACG	8677	Hs.43812	GO:0006886|GO:0016192|GO:0042147|GO:0048193|GO:0016021|GO:0000139|GO:0016020|GO:0005515|GO:0005484	syntaxin 10 [Source:HGNC Symbol;Acc:11428]	57.79	423.435	6.33718	8.49307
ASHGA5P021226	-4.45085	-2.15408	4.45085	down	protein_coding	NM_001171937	CCDS54293.1	FUZ	RefSeq	1654	chr19	-	50310123	50316567		CACGACTGTGGTCCTTCTTGTGGGACTTGAAGAACTGACCAATATCCGCAACGTGGAGAG	80199	Hs.288800	GO:0001736|GO:0001843|GO:0001942|GO:0005737|GO:0005856|GO:0008589|GO:0010172|GO:0015031|GO:0042384|GO:0048704	protein fuzzy homolog isoform 2	30.5267	216.507	5.3486	7.50268
ASHGA5P006869	-4.44923	-2.15356	4.44923	down	protein_coding	NM_012385	CCDS10634.1	NUPR1	RefSeq	884	chr16	-	28548661	28550495		TTCCTACCTCGGAGGTGGAGGCCGGAAAGGTCGCACCAAGAGAGAAGCTGCTGCCAACAC	26471	Hs.513463	GO:0002526|GO:0003674|GO:0003682|GO:0005634|GO:0006461|GO:0006473|GO:0006917|GO:0008584|GO:0009636|GO:0016049|GO:0031401|GO:0035914|GO:0042771|GO:0045786|GO:0048147|GO:2000194	nuclear protein 1 isoform b	18.5907	129.507	4.57372	6.72728
ASHGA5P003277	-4.44665	-2.15272	4.44665	down	protein_coding	NM_016328	CCDS5571.1	GTF2IRD1	RefSeq	3471	chr7	+	73868119	74016920	ENST00000434721	CTGAGGGAGTCAAAGAGCCCATCATGGATAGTCAAGGAACTGCCTCCTCACTTGGCTTCT	9569	Hs.647056	GO:0003677|GO:0003700|GO:0003705|GO:0005634|GO:0005634|GO:0005730|GO:0005737|GO:0006355|GO:0007275	general transcription factor II-I repeat domain-containing protein 1 isoform 1	287.751	2333.64	8.81309	10.9658
ASHGA5P027286	-4.44121	-2.15095	4.44121	down	protein_coding	ENST00000356317	CCDS8813.1	GALNT6	GENCODE	4520	chr12	-	51745832	51785200		ATCTCCAAGTCCTACTTTGAGCACATCGGTACCTATGATAATCAGATGGAGATCTGGGGA	11226	Hs.505575	GO:0016266|GO:0044267|GO:0006493|GO:0043687|GO:0016021|GO:0048471|GO:0000139|GO:0005794|GO:0030246|GO:0016757|GO:0004653	UDP-N-acetyl-alpha-D-galactosamine:polypeptide N-acetylgalactosaminyltransferase 6 (GalNAc-T6) [Source:HGNC Symbol;Acc:4128]	15.9765	110.178	4.33796	6.48891
ASHGA5P004490	-4.44082	-2.15083	4.44082	down	protein_coding	NM_002205	CCDS8880.1	ITGA5	RefSeq	4267	chr12	-	54789044	54813050		ATGAAGATCTACCTCAGGAACGAGTCAGAATTTCGAGACAAACTCTCGCCGATTCACATC	3678	Hs.505654	GO:0001525|GO:0001726|GO:0005161|GO:0005178|GO:0005515|GO:0005886|GO:0005911|GO:0005925|GO:0007044|GO:0007155|GO:0007157|GO:0007159|GO:0007229|GO:0007411|GO:0007596|GO:0007613|GO:0008305|GO:0009897|GO:0019048|GO:0030949|GO:0032587|GO:0033631|GO:0035313|GO:0043184|GO:0050731|GO:0050900|GO:0071062	integrin alpha-5 precursor	25.3083	177.975	5.06241	7.21324
ASHGA5P021866	-4.44011	-2.15059	4.44011	down	protein_coding	NM_001160125	CCDS53490.1	KLF6	RefSeq	4555	chr10	-	3818187	3827473		AAGCTCCCACTTGAAAGCACACCAGCGGACGCACACAGGTGTTTTTCCAGGTCTGACCAC	1316	Hs.4055	GO:0003690|GO:0003700|GO:0005634|GO:0005737|GO:0006351|GO:0006355|GO:0008270|GO:0019221|GO:0030183|GO:0042060|GO:0045893|GO:0045944	Krueppel-like factor 6 isoform C	163.564	1260.76	7.94265	10.0932
ASHGA5P025226	-4.43886	-2.15019	4.43886	down	protein_coding	NM_001242648		PHACTR1	RefSeq	2706	chr6	+	12717036	13288075		CGTTGCTAAGGTGTTCCAGTGTTTTCTCTCAAAACTCTGTGTTTGGAACATCAAGGATGG	221692	Hs.436996	GO:0003779|GO:0004864|GO:0005737|GO:0030054|GO:0045202	phosphatase and actin regulator 1	6.92623	44.6857	3.02844	5.17863
ASHGA5P008746	-4.43824	-2.14999	4.43824	down	protein_coding	NM_022664	CCDS954.1	ECM1	RefSeq	1786	chr1	+	150480486	150486265		CAAACTTGTGTGGGAGGATACCCTTGACAAATACTGTGACCGGGAGTATGCTGTGAAGAC	1893	Hs.81071	GO:0001503|GO:0001525|GO:0001938|GO:0001960|GO:0002020|GO:0002828|GO:0004871|GO:0005134|GO:0005515|GO:0005578|GO:0005615|GO:0006357|GO:0006954|GO:0007165|GO:0008022|GO:0010466|GO:0019899|GO:0030502|GO:0031012|GO:0031214|GO:0043123|GO:0043236|GO:0045766|GO:2000404	extracellular matrix protein 1 isoform 2 precursor	32.9451	233.831	5.4672	7.61719
ASHGA5P012873	-4.43517	-2.14899	4.43517	down	protein_coding	NM_175767	CCDS47209.1	IL6ST	RefSeq	8988	chr5	-	55230924	55290821		TATGAAGATAACATTGCCTCCTTTTGAAGCCAATGGAAAAATCTTGGATTATGAAGTGAC	3572	Hs.532082	GO:0002675|GO:0002821|GO:0004897|GO:0004915|GO:0004915|GO:0004921|GO:0004923|GO:0004924|GO:0005127|GO:0005138|GO:0005515|GO:0005576|GO:0005615|GO:0005886|GO:0005896|GO:0005900|GO:0005977|GO:0006642|GO:0007259|GO:0007584|GO:0008284|GO:0008284|GO:0008593|GO:0009897|GO:0010575|GO:0010613|GO:0014911|GO:0019221|GO:0019838|GO:0019838|GO:0019970|GO:0019981|GO:0030425|GO:0034097|GO:0038165|GO:0042102|GO:…	interleukin-6 receptor subunit beta isoform 2 precursor	5	27.3432	2.33322	4.48221
ASHGA5P006289	-4.43439	-2.14873	4.43439	down	protein_coding	NM_198883	CCDS1101.1	MTX1	RefSeq	1552	chr1	+	155178489	155183624		TCGAAAAGAGGTACATACTTTTTGGATAGACACCAAGAACTACGTGGAAGTGACCCGGAA	4580	Hs.490874	GO:0005739|GO:0005741|GO:0006626|GO:0016021|GO:0044267	metaxin-1 isoform 2	214.903	1684.53	8.35955	10.5083
ASHGA5P054796	-4.43146	-2.14778	4.43146	down	protein_coding	NM_203364	CCDS31454.1	CAPRIN1	RefSeq	3553	chr11	+	34073229	34120607		GCCCCACGAGGTAATATTTTGTGGTGGTGATCCTAGCTCCTAAGTGGAGCTTCTGTTCTG	4076	Hs.471818	GO:0000932|GO:0003723|GO:0005737|GO:0005829|GO:0005887|GO:0010494|GO:0017148|GO:0030425|GO:0050775|GO:0061003	caprin-1 isoform 2	114.687	859.191	7.38583	9.53361
ASHGA5P003885	-4.43133	-2.14774	4.43133	down	protein_coding	NM_053041	CCDS42864.1	COMMD7	RefSeq	1928	chr20	-	31290492	31331814	NM_001099339	GGGCGCGCAGCAGTTCTCAGCCCTGACAGAGGTGCTTTTCCACTTCCTAACTGAGCCAAA	149951	Hs.408427	GO:0005515|GO:0005575|GO:0032088|GO:0033209|GO:0045892|GO:0051059	COMM domain-containing protein 7 isoform 1	217.886	1710.36	8.38303	10.5308
ASHGA5P011665	-4.43053	-2.14748	4.43053	down	protein_coding	NM_173540	CCDS7333.1	FUT11	RefSeq	2069	chr10	+	75532048	75535976		ATTCCTGAGAATGACAGTTGGAAAGAGATGTGGCTGCAAGATTATTGGCAAGGTCTGGAC	170384	Hs.588854	GO:0006486|GO:0016021|GO:0032580|GO:0046920	alpha-(1,3)-fucosyltransferase 11 precursor	5.17847	32.4683	2.57719	4.72467
ASHGA5P052728	-4.41928	-2.14381	4.41928	down	protein_coding	NM_182679	CCDS1146.1	GPATCH4	RefSeq	2172	chr1	-	156564099	156571279		TGAGAGTCTGAGGATAGAGACTTTTTTCTCACCATGAATGTCACCCCAGAGGTCAAGAGT	54865	Hs.193832	GO:0003676	G patch domain-containing protein 4 isoform 2	56.2593	409.218	6.29626	8.44007
ASHGA5P012642	-4.4185	-2.14356	4.4185	down	protein_coding	NM_001017398	CCDS34212.1	TRIM36	RefSeq	906	chr5	-	114513235	114516243		TGAATTTGGCTACATCATGGAATTGATAGCTAAAGGCAAGGCTTCAGCAATGGGCCTGCA	55521	Hs.519514	GO:0001669|GO:0005856|GO:0007340|GO:0008270|GO:0016874	E3 ubiquitin-protein ligase TRIM36 isoform 3	30.6561	215.919	5.35546	7.49902
ASHGA5P001456	-4.41017	-2.14083	4.41017	down	protein_coding	ENST00000232219	CCDS3110.2	RBP1	GENCODE	898	chr3	-	139236275	139258671		TGACCGCAAGTGCATGACAACAGTGAGCTGGGACGGAGACAAGCTCCAGTGTGTGCAGAA	5947	Hs.529571	GO:0033189|GO:0042572|GO:0042573|GO:0006776|GO:0030852|GO:0005737|GO:0005215|GO:0005501|GO:0019841|GO:0016918	retinol binding protein 1, cellular [Source:HGNC Symbol;Acc:9919]	2733.86	22029.4	12.1603	14.3011
ASHGA5P039318	-4.40967	-2.14067	4.40967	down	protein_coding	NM_147127	CCDS3382.2	EVC2	RefSeq	4426	chr4	-	5564145	5710294		GGGCCCGGCCTGAGGATCCCTCCGGGGCGGAGCGGGGCGGGGCCCGAGAGCAGCACGCAG	132884	Hs.87306	GO:0005634|GO:0005929|GO:0005932|GO:0007224|GO:0016021|GO:0060170	limbin isoform 1	5	27.1981	2.33322	4.47389
ASHGA5P011321	-4.40747	-2.13995	4.40747	down	protein_coding	NM_006820	CCDS687.2	IFI44L	RefSeq	5889	chr1	+	79086087	79111830		TAACCCCTAGAAACAGATATAGAACAATGGAAGTGACAACAAGATTGACATGGAATGATG	10964	Hs.389724	GO:0005737|GO:0006955|GO:0009615	interferon-induced protein 44-like	6.7224	43.0038	2.98155	5.1215
ASHGA5P012383	-4.40666	-2.13969	4.40666	down	protein_coding	NM_052865	CCDS13131.1	C20orf72	RefSeq	2142	chr20	+	17949761	17971762		TACACTTCAAACGTCTTTTTACAAGGGAAACGGTTCCACGAAGCCTTGGAAAGCATACTT	92667	Hs.320823	GO:0005739	uncharacterized protein C20orf72	160.231	1228.11	7.91324	10.0529
ASHGA5P011541	-4.40629	-2.13957	4.40629	down	protein_coding	NM_025077	CCDS521.1	TOE1	RefSeq	2408	chr1	+	45805341	45809650		TAGAATATGCCTTCCGGAAATGTGAACGGGAAAATGGGAAGCAGCGGGCAGCTGGCAGCC	114034	Hs.525091	GO:0003676|GO:0005730|GO:0008270|GO:0016607	target of EGR1 protein 1	44.668	321.246	5.9398	8.07937
ASHGA5P035117	-4.40595	-2.13945	4.40595	down	protein_coding	NM_032673	CCDS1946.2	PCGF1	RefSeq	939	chr2	-	74732169	74734821		ATTGCGATCGCGATGAGGCTTCGGAACCAGCTCCAGTCAGTGTACAAGATGGACCCGCTA	84759	Hs.316750	GO:0005515|GO:0005634|GO:0005730|GO:0006351|GO:0006355|GO:0008022|GO:0008270|GO:0031519|GO:0035518	polycomb group RING finger protein 1	43.2916	311.218	5.89415	8.03361
ASHGA5P044168	-4.40136	-2.13795	4.40136	down	protein_coding	NM_003844	CCDS6039.1	TNFRSF10A	RefSeq	1764	chr8	-	23048969	23082680		GAAAGACTCTTTTTACCAGAGGTTTCCTCTTAGGTGTTAGGAGTTAATACATATTAGGTT	8797	Hs.591834	GO:0004872|GO:0005035|GO:0005515|GO:0006917|GO:0006919|GO:0007165|GO:0007250|GO:0008134|GO:0008625|GO:0016021|GO:0045569|GO:0071260|GO:0097191	tumor necrosis factor receptor superfamily member 10A	147.49	1125.17	7.78523	9.92319
ASHGA5P007998	-4.39868	-2.13707	4.39868	down	protein_coding	NM_001135955	CCDS45038.1	TRPC4	RefSeq	3282	chr13	-	38210772	38443939	NM_001135957, NM_001135958, NM_003306, NM_016179	AGTTTTGGAACAATAGGGAGGCGAGCTGCTGATAACTTGAGAAGACATCACCAATACCAA	7223	Hs.262960	GO:0005515|GO:0005886|GO:0005887|GO:0005901|GO:0005911|GO:0006816|GO:0007411|GO:0008013|GO:0009986|GO:0014051|GO:0015279|GO:0016323|GO:0030863|GO:0034704|GO:0045296|GO:0051924|GO:0070509|GO:0070679	short transient receptor potential channel 4 isoform beta	5	27.1474	2.33322	4.47029
ASHGA5P017860	-4.39829	-2.13694	4.39829	down	protein_coding	NM_001099339	CCDS46587.1	COMMD7	RefSeq	1925	chr20	-	31290492	31331814	NM_053041	GGGCGCGCAGTTCTCAGCCCTGACAGAGGTGCTTTTCCACTTCCTAACTGAGCCAAAAGA	149951	Hs.408427	GO:0005515|GO:0005575|GO:0032088|GO:0033209|GO:0045892|GO:0051059	COMM domain-containing protein 7 isoform 2	200.353	1558.05	8.25103	10.388
ASHGA5P019349	-4.396	-2.13619	4.396	down	protein_coding	NM_001184721	CCDS54655.1	GYG1	RefSeq	1780	chr3	+	148709194	148745456		TATACTCCTACCTCCCGGCATTTAAAGTGAAGATGTCTCAGGAGCCATATCACATCTGTC	2992	Hs.477892	GO:0005515|GO:0005536|GO:0005829|GO:0005975|GO:0005978|GO:0005978|GO:0005980|GO:0006006|GO:0008466|GO:0044281|GO:0046872	glycogenin-1 isoform 3	389.93	3168.69	9.26469	11.4009
ASHGA5P050057	-4.39381	-2.13547	4.39381	down	protein_coding	NM_017720	CCDS12128.1	STAP2	RefSeq	1557	chr19	-	4324039	4338847		TCTCTTCCAGAGCCCAAAGTCTTTAATGGTGGCTTGGGCAGGAAGCTGCCAGTCAGTTCA	55620	Hs.194385	GO:0005515|GO:0005543|GO:0005634|GO:0005730|GO:0005737|GO:0005886|GO:0043231	signal-transducing adaptor protein 2 isoform 1	146.754	1113.51	7.77617	9.91165
ASHGA5P001092	-4.38511	-2.13261	4.38511	down	protein_coding	NM_012154	CCDS6380.1	EIF2C2	RefSeq	3520	chr8	-	141541263	141645646		TTCGACTTCTACCTGTGTAGTCACGCTGGCATCCAGGGGACAAGCAGGCCTTCGCACTAT	27161	Hs.740472	GO:0000340|GO:0000932|GO:0003743|GO:0004521|GO:0005515|GO:0005634|GO:0005737|GO:0005829|GO:0005844|GO:0005845|GO:0006351|GO:0006355|GO:0006412|GO:0006413|GO:0007219|GO:0009791|GO:0010467|GO:0016442|GO:0030529|GO:0031054|GO:0035068|GO:0035197|GO:0035197|GO:0035278|GO:0035278|GO:0035279|GO:0035279|GO:0045947|GO:0046872|GO:0070551	protein argonaute-2 isoform 1	35.3912	248.632	5.57604	7.70865
ASHGA5P052843	-4.38486	-2.13253	4.38486	down	protein_coding	NM_001031712	CCDS35496.1	TRMT11	RefSeq	1967	chr6	+	126307575	126360420		AAGCTTTCCAGTCACACATCAAGGCGCTTGATCACAATGGAAAAGGTGAAGAAATTTGAG	60487	Hs.404186	GO:0003676|GO:0008033|GO:0008168	tRNA (guanine(10)-N2)-methyltransferase homolog	121.064	900.948	7.47431	9.60684
ASHGA5P054484	-4.38468	-2.13247	4.38468	down	protein_coding	NM_052836	CCDS44429.1	CDH23	RefSeq	2684	chr10	+	73156690	73407219		GGCACCCCCAAATCCCTGAGCTGTGTTTGTTGGTGTATTAAATAAAGTTTTTGGACTCTT	64072	Hs.656032	GO:0005509|GO:0005515|GO:0005886|GO:0006816|GO:0007156|GO:0007605|GO:0016020|GO:0016021|GO:0016339|GO:0032420|GO:0045494|GO:0050896|GO:0050953|GO:0050957|GO:0051480	cadherin-23 isoform 2 precursor	1360.31	11075.3	11.1213	13.2538
ASHGA5P012388	-4.38437	-2.13237	4.38437	down	protein_coding	NM_152227	CCDS13130.1	SNX5	RefSeq	2154	chr20	-	17922243	17949490		CGGAGCAAGGCCAGGCGGCCCCTGCTCGAGTCCCGCGTCGCCATGGCCGCGGTTCCCGAG	27131	Hs.316890	GO:0001726|GO:0001891|GO:0006907|GO:0007154|GO:0015031|GO:0030659|GO:0031234|GO:0031313|GO:0031901|GO:0035091|GO:0035091|GO:0070685	sorting nexin-5	25.8848	179.586	5.09459	7.22696
ASHGA5P004971	-4.3834	-2.13205	4.3834	down	protein_coding	NM_181716	CCDS32575.1	CENPV	RefSeq	1181	chr17	-	16245847	16256812		TTGACTGCAATTGCAGCATTTGCAAGAAGAAGCAGAATAGACACTTCATTGTTCCAGCTT	201161	Hs.433422	GO:0000776|GO:0000777|GO:0001667|GO:0003674|GO:0005634|GO:0005730|GO:0005737|GO:0007067|GO:0015630|GO:0016846|GO:0031508|GO:0032467|GO:0033044|GO:0034508|GO:0051233|GO:0051301	centromere protein V	834.855	6917.22	10.3943	12.5264
ASHGA5P008762	-4.3834	-2.13205	4.3834	down	protein_coding	NM_001902	CCDS650.1	CTH	RefSeq	2140	chr1	+	70876900	70905534	NM_153742	GCTAAGTACTGTTTGGCCTTTGCTTCAGGTTTAGCAGCCACTGTAACTATTACCCATCTT	1491	Hs.19904	GO:0000096|GO:0000098|GO:0004121|GO:0004123|GO:0004123|GO:0005515|GO:0005516|GO:0005634|GO:0005737|GO:0005829|GO:0006534|GO:0006749|GO:0008285|GO:0016846|GO:0018272|GO:0019344|GO:0019344|GO:0019346|GO:0030170|GO:0030308|GO:0030968|GO:0034641|GO:0043123|GO:0044281|GO:0044524|GO:0044540|GO:0047982|GO:0051092|GO:0051289|GO:0070814|GO:0080146	cystathionine gamma-lyase isoform 1	685.106	5721.02	10.11	12.242
ASHGA5P002850	-4.37675	-2.12986	4.37675	down	protein_coding	NM_006279	CCDS492.1	ST3GAL3	RefSeq	2294	chr1	+	44173203	44396837	NM_001270460, NM_174963, NM_174964, NM_174968, NM_174969, NM_174971, NR_073016, NR_073017, NR_073019	TGGTTGAAATACATCGTCTACAAGGAGAGAGTGAGTGCATCGGATGGCTTCTGGAAATCT	6487	Hs.597915	GO:0000139|GO:0003836|GO:0005576|GO:0005975|GO:0008118|GO:0016266|GO:0018146|GO:0030173|GO:0030203|GO:0032580|GO:0042339|GO:0043687|GO:0044267|GO:0044281	CMP-N-acetylneuraminate-beta-1,4-galactoside alpha-2,3-sialyltransferase isoform j	37.4071	263.246	5.66531	7.79517
ASHGA5P002777	-4.37387	-2.12891	4.37387	down	protein_coding	NM_015069	CCDS32445.1	ZNF423	RefSeq	4846	chr16	-	49524520	49860918		TGGATTTTACCCTGTAAAAGAAGAAAGACATGGATGCATAAGAAGAGGGTTGAAGAGGGG	23090	Hs.530930	GO:0003677|GO:0005515|GO:0005634|GO:0006351|GO:0007219|GO:0007399|GO:0008270|GO:0030154|GO:0030513|GO:0045892|GO:0045893	zinc finger protein 423	5	26.9946	2.33322	4.46213
ASHGA5P008593	-4.37369	-2.12885	4.37369	down	protein_coding	NM_001164502	CCDS54520.1	EIF4ENIF1	RefSeq	3182	chr22	-	31835344	31885874		ACTGCGTTCAACAAGCTAGTGAGCACAATGAAGCGAAACCTTGAAAGCCATTTGATGTCC	56478	Hs.517559	GO:0005515|GO:0005634|GO:0005737|GO:0008565|GO:0016605|GO:0016607|GO:0043231	eukaryotic translation initiation factor 4E transporter isoform b	30.5621	213.236	5.3508	7.47965
ASHGA5P025230	-4.37319	-2.12869	4.37319	down	protein_coding	NM_001243237		LOC100130301	RefSeq	563	chr8	-	74153658	74171737		CTGCAGTCAGGCTAAAGAAGACTAAGGAGACATGCAGTGTGGCACCACTTTGGGAGAAAT	100130301	Hs.202296		uncharacterized protein LOC100130301	8.21283	53.0053	3.29067	5.41936
ASHGA5P055613	-4.36745	-2.12679	4.36745	down	protein_coding	NM_016433	CCDS9136.1	GLTP	RefSeq	2371	chr12	-	110288747	110318293		ATGAACGCTGAGCTTAACTACAAGGTGTAGGCATGCCCACTGCTGGACACGTCCCCGACT	51228	Hs.381256	GO:0005737|GO:0008289|GO:0016020|GO:0017089|GO:0046836|GO:0051861	glycolipid transfer protein	45.5292	324.88	5.97022	8.09701
ASHGA5P055930	-4.36036	-2.12445	4.36036	down	protein_coding	NM_001018073	CCDS41928.1	PCK2	RefSeq	1730	chr14	+	24563482	24569770		ACCATCTTCTAGGACTGCCAGGAGGCACAGAAGTCATGAACGTTTGCAGTTTCCAGTCCC	5106	Hs.75812	GO:0004611|GO:0004613|GO:0005515|GO:0005525|GO:0005739|GO:0005759|GO:0005975|GO:0006006|GO:0006094|GO:0006094|GO:0006107|GO:0044281|GO:0046872|GO:0051384	phosphoenolpyruvate carboxykinase [GTP], mitochondrial isoform 2 precursor	96.3469	705.218	7.11714	9.24158
ASHGA5P003104	-4.35873	-2.12391	4.35873	down	protein_coding	NM_022823	CCDS1756.1	FNDC4	RefSeq	1697	chr2	-	27714749	27718126		GACAAGACAGAAAAAGTCACCATCTATCAACACCATCGACGTTTGAGTGAAGAAACACAC	64838	Hs.732184	GO:0005783|GO:0005886|GO:0016021	fibronectin type III domain-containing protein 4 precursor	256.695	2000.76	8.64227	10.7662
ASHGA5P011362	-4.35691	-2.12331	4.35691	down	protein_coding	NM_001193334	CCDS53331.1	WLS	RefSeq	2482	chr1	-	68591040	68698229		GGCTTGATTGGAGAAAATGCAGAAGTCTCCATGGACGTTTCCCTGGCTTACCGTGATGAC	79971	Hs.647659	GO:0000139|GO:0004871|GO:0005515|GO:0007275|GO:0016021|GO:0016055|GO:0030659|GO:0043123|GO:0090263	protein wntless homolog isoform 3	206.894	1590.33	8.2997	10.423
ASHGA5P013525	-4.35309	-2.12204	4.35309	down	protein_coding	NM_020117	CCDS34265.1	LARS	RefSeq	4868	chr5	-	145492588	145562294		CTGCACTGTACTGGAATGCCTATTAAGGCATGTGCTGATAAGTTGAAAAGAGAAATAGAG	51520	Hs.432674	GO:0002161|GO:0004823|GO:0005515|GO:0005524|GO:0005829|GO:0006418|GO:0006429|GO:0010467	leucine--tRNA ligase, cytoplasmic	23.1519	159.097	4.91907	7.04112
ASHGA5P034572	-4.35281	-2.12195	4.35281	down	protein_coding	NM_194325	CCDS46045.1	ZNF30	RefSeq	2601	chr19	+	35417806	35436076	NM_001099437, NM_001099438, NR_024018	AATATGTGGGTTTGCAGTATCACGGATCAGTGACATTTGAGGATGTGGCCATAGCCTTCT	90075	Hs.657402	GO:0003677|GO:0005634|GO:0006351|GO:0006355|GO:0008270	zinc finger protein 30 isoform b	5	26.8657	2.33322	4.45517
ASHGA5P005769	-4.3519	-2.12164	4.3519	down	protein_coding	ENST00000309755	CCDS4192.1	KLHL3	GENCODE	6806	chr5	-	136953188	137071779		AGGGTGAAAGTGTCAAGCTGAGCTCCCAGACTCTGATACAGGCTGGGGATGATGAGAAGA	26249	Hs.655084	GO:0016567|GO:0070294|GO:0072156|GO:0005829|GO:0005856|GO:0031463|GO:0005515|GO:0005198|GO:0003779	kelch-like 3 (Drosophila) [Source:HGNC Symbol;Acc:6354]	5.44105	33.8877	2.65818	4.77982
ASHGA5P005362	-4.34832	-2.12046	4.34832	down	protein_coding	NM_032273	CCDS8268.1	TMEM126A	RefSeq	818	chr11	+	85358962	85367597		GGCTGCTGGGAGGAGAGCATAAGGCTCAAAATGGAAAATCATAAATCCAATAATAAGGAA	84233	Hs.533725	GO:0003674|GO:0005739|GO:0016021|GO:0021554	transmembrane protein 126A isoform 1	590.251	4854.17	9.89057	12.011
ASHGA5P006447	-4.346	-2.11969	4.346	down	protein_coding	NM_012218	CCDS12246.1	ILF3	RefSeq	6123	chr19	+	10764936	10803095	NM_017620	GCAGGCTACAGTCAGTTCTACAGCAACGGAGGGCATTCTGGGAATGCCAGTGGCGGTGGC	3609	Hs.465885	GO:0000279|GO:0003677|GO:0003723|GO:0003725|GO:0005515|GO:0005634|GO:0005634|GO:0005730|GO:0005739|GO:0006351|GO:0030529|GO:0045892|GO:0045893	interleukin enhancer-binding factor 3 isoform a	118.142	869.239	7.43339	9.55308
ASHGA5P050421	-4.3408	-2.11796	4.3408	down	protein_coding	NM_080592	CCDS1741.1	ATRAID	RefSeq	1278	chr2	+	27434898	27440046		ACTAAAGGGGAAAAGGAAGAGGGGGTCGGCCAGTATCCCCGAAAGAGGGCTAGGGCGCAT	51374	Hs.9527	GO:0003674|GO:0005515|GO:0005575|GO:0005635|GO:0005886|GO:0008150|GO:0010468|GO:0016021|GO:0030154|GO:0030501|GO:0033689|GO:0045669|GO:0048471|GO:2000599	apoptosis-related protein 3 isoform b	85.5478	620.542	6.93492	9.05288
ASHGA5P004790	-4.33969	-2.11759	4.33969	down	protein_coding	NM_006265	CCDS6321.1	RAD21	RefSeq	3773	chr8	-	117858172	117887105		TGATAATGTATCAATGGGTGGGCCTGATAGTCCTGATTCAGTGGATCCCGTTGAACCAAT	5885	Hs.81848	GO:0000087|GO:0000228|GO:0000236|GO:0000278|GO:0000775|GO:0005515|GO:0005634|GO:0005654|GO:0005730|GO:0006302|GO:0006310|GO:0006357|GO:0006915|GO:0007059|GO:0007091|GO:0007131|GO:0008278|GO:0051301|GO:0071168	double-strand-break repair protein rad21 homolog	90.487	658.037	7.01818	9.13577
ASHGA5P036082	-4.33838	-2.11716	4.33838	down	protein_coding	NM_005415	CCDS2099.1	SLC20A1	RefSeq	3390	chr2	+	113403433	113421400		AATGATGTAGCAAATTCTTTTGGTACAGCTGTGGGCTCAGGTGTAGTGACCCTGAAGCAA	6574	Hs.187946	GO:0004871|GO:0004872|GO:0005315|GO:0005436|GO:0005886|GO:0005887|GO:0006796|GO:0006810|GO:0006811|GO:0007165|GO:0016020|GO:0043123|GO:0055085	sodium-dependent phosphate transporter 1	18.5976	126.121	4.57405	6.69121
ASHGA5P042915	-4.33101	-2.1147	4.33101	down	protein_coding	NM_001101426	CCDS47550.1	ISPD	RefSeq	5524	chr7	-	16127151	16460947		AGAGCAAGTGAAATGCCCCAAGCTTTTCTATTTGATGTGATTTATGAAGCATATCAGCAG	729920	Hs.636502	GO:0008299|GO:0016779|GO:0035269	isoprenoid synthase domain-containing protein isoform a	6.57299	41.3542	2.94838	5.06309
ASHGA5P009002	-4.32977	-2.11429	4.32977	down	protein_coding	NM_021602	CCDS11656.1	CD79B	RefSeq	988	chr17	-	62006097	62009704		AATCCCAAAGGATTCAGCACCTTGGCACAGCTGAAGCAGAGGAACACGCTGAAGGATGGT	974	Hs.89575	GO:0004888|GO:0005634|GO:0005730|GO:0005737|GO:0005794|GO:0005886|GO:0005886|GO:0005887|GO:0006955|GO:0007165|GO:0009897|GO:0019815|GO:0050853	B-cell antigen receptor complex-associated protein beta chain isoform 2 precursor	11.7461	76.8068	3.84494	5.95923
ASHGA5P056063	-4.32708	-2.11339	4.32708	down	protein_coding	NM_001037161	CCDS32117.1	ACOT1	RefSeq	1603	chr14	+	74003927	74010498		CTGGAAACATCTGCCACATTTAGTGTGTGTATGTGTATTCATTCTTTCTCATAACTTCTT	641371	Hs.568046	GO:0000038|GO:0001676|GO:0004091|GO:0005739|GO:0005829|GO:0006637|GO:0016290|GO:0047617	acyl-coenzyme A thioesterase 1	417.69	3321.46	9.36609	11.4795
ASHGA5P009950	-4.32591	-2.113	4.32591	down	protein_coding	NM_016056	CCDS41805.1	TMBIM4	RefSeq	1831	chr12	-	66530716	66563807		ATCCGAATGGCCTTTCTGAGAAAAGTCTACAGCATTCTTTCTCTGCAGGTTCTCTTAACT	51643	Hs.505934	GO:0000139|GO:0005515|GO:0005795|GO:0006915|GO:0016021|GO:0050848	protein lifeguard 4	1067.92	8507.96	10.7454	12.8584
ASHGA5P031613	-4.32487	-2.11266	4.32487	down	protein_coding	NM_001039	CCDS10608.1	SCNN1G	RefSeq	3516	chr16	+	23194039	23228200		ATCATTCACAAGGCTTCAAATGTCATGCACATCGAGTCCAAGCAAGTGGTGGGATTCCAA	6340	Hs.371727	GO:0001666|GO:0005272|GO:0005515|GO:0005887|GO:0006814|GO:0007588|GO:0009897|GO:0015280|GO:0016324|GO:0034706|GO:0035313|GO:0050699|GO:0050909	amiloride-sensitive sodium channel subunit gamma	16.5347	111.101	4.38785	6.5005
ASHGA5P002051	-4.31886	-2.11065	4.31886	down	protein_coding	NM_006299	CCDS4646.1	ZNF193	RefSeq	1698	chr6	+	28193028	28201264	NM_001199480	ACTCTGCTCAGAAGTGCCATTCTATTGGAGAGACAGATGAAGTAACCAAGACTGAGGACA	7746	Hs.100921	GO:0003677|GO:0003700|GO:0005634|GO:0006351|GO:0008270|GO:0016032	zinc finger protein 193 isoform 2	31.496	217.543	5.39874	7.50939
ASHGA5P034420	-4.31703	-2.11004	4.31703	down	protein_coding	NM_001974	CCDS12175.1	EMR1	RefSeq	3161	chr19	+	6887559	6940464	NM_001256252, NM_001256253	AAACTACTCTTGTTTCTGCAACCCAGGATTTGAATCCAGCAGTGGCCACTTGAGTTTCCA	2015	Hs.2375	GO:0004930|GO:0005509|GO:0005887|GO:0007155|GO:0007186|GO:0007218|GO:0009897	EGF-like module-containing mucin-like hormone receptor-like 1 isoform 1 precursor	5	26.6142	2.33322	4.44326
ASHGA5P026846	-4.3123	-2.10846	4.3123	down	protein_coding	NM_024618	CCDS8416.1	NLRX1	RefSeq	3761	chr11	+	119039439	119054725		TGGAAGCTGAGACACTGGCGGCAGGCACCTAGCTATGTGACCACTGGCCCTAAACCTTTT	79671	Hs.524082	GO:0005524|GO:0005741|GO:0019048|GO:0032480|GO:0045087	NLR family member X1 isoform 1	37.3416	258.9	5.66204	7.77049
ASHGA5P004943	-4.30631	-2.10645	4.30631	down	protein_coding	NM_138966	CCDS12000.1	NETO1	RefSeq	6326	chr18	-	70410990	70534810		CAACTAGGGTCTAGAAAGAAAATTCAAGAGAAGAACTATTTATACAAACATGGGGACTGT	81832	Hs.465407	GO:0005576|GO:0005886|GO:0007613|GO:0008542|GO:0014069|GO:0016021|GO:0030054|GO:0045211|GO:0048169|GO:0060076	neuropilin and tolloid-like protein 1 isoform 3 precursor	20.7055	140.029	4.74197	6.84842
ASHGA5P000873	-4.30394	-2.10566	4.30394	down	protein_coding	NM_005047	CCDS6824.1	PSMD5	RefSeq	3411	chr9	-	123578331	123605299		GGTGTATGAGCTAATTATAGAGATTTCTTCCGTGTCACCAGAATCTTTAAACTACTGTAC	5711	Hs.193725	GO:0000075|GO:0000082|GO:0000084|GO:0000209|GO:0000216|GO:0000278|GO:0000502|GO:0002474|GO:0002479|GO:0005515|GO:0005654|GO:0005829|GO:0006521|GO:0006915|GO:0006977|GO:0008540|GO:0010467|GO:0016032|GO:0016070|GO:0016071|GO:0022624|GO:0031145|GO:0034641|GO:0042590|GO:0042981|GO:0044183|GO:0044281|GO:0051436|GO:0051437|GO:0051439|GO:0070682	26S proteasome non-ATPase regulatory subunit 5 isoform 1	106.025	770.117	7.26556	9.37122
ASHGA5P047716	-4.30145	-2.10482	4.30145	down	protein_coding	ENST00000369295	CCDS7586.1	ADRB1	GENCODE	2862	chr10	+	115803805	115806667		TGCAACTAACTACTGTGTGAGGAATTGGTCCATGTGCAATAAATACCAATGAAGCACAAT	153	Hs.99913	GO:0006915|GO:0007186|GO:0045986|GO:0007568|GO:0030819|GO:0007266|GO:0042060|GO:0019233|GO:0007613|GO:0007189|GO:0007190|GO:0060080|GO:0003084|GO:0051929|GO:0005980|GO:0035811|GO:0002025|GO:0003061|GO:0001996|GO:0042596|GO:0046878|GO:0061051|GO:0010460|GO:0002024|GO:0031649|GO:0001997|GO:0040015|GO:0009409|GO:0050873|GO:0016021|GO:0005634|GO:0005737|GO:0005886|GO:0005792|GO:0005887|GO:0005624|GO:…	adrenoceptor beta 1 [Source:HGNC Symbol;Acc:285]	3468.37	27168.7	12.4947	14.5995
ASHGA5P010653	-4.29692	-2.1033	4.29692	down	protein_coding	NM_001100	CCDS1578.1	ACTA1	RefSeq	1509	chr1	-	229566992	229569843		CCGGCAGGACCACCGGCATCGTGCTGGACTCCGGCGACGGCGTCACCCACAACGTGCCCA	58	Hs.1288	GO:0001725|GO:0005200|GO:0005515|GO:0005524|GO:0005829|GO:0005865|GO:0005884|GO:0006936|GO:0009612|GO:0009991|GO:0010226|GO:0015629|GO:0016049|GO:0017022|GO:0030017|GO:0030049|GO:0030240|GO:0043503|GO:0043531|GO:0048545|GO:0048741	actin, alpha skeletal muscle	253.265	1953.3	8.62224	10.7255
ASHGA5P034644	-4.28975	-2.10089	4.28975	down	protein_coding	ENST00000221972	CCDS12589.1	CD79A	GENCODE	1258	chr19	+	42381189	42385439		TGATCATCCAGAATGTGAACAAGAGCCATGGGGGCATATACGTGTGCCGGGTCCAGGAGG	973	Hs.631567	GO:0007166|GO:0030183|GO:0050853|GO:0042100|GO:0042113|GO:0016021|GO:0005886|GO:0016020|GO:0045121|GO:0009897|GO:0005771|GO:0019815|GO:0005515|GO:0004888	CD79a molecule, immunoglobulin-associated alpha [Source:HGNC Symbol;Acc:1698]	15.3751	102.062	4.27464	6.37554
ASHGA5P052934	-4.2894	-2.10078	4.2894	down	protein_coding	NM_015331	CCDS1203.1	NCSTN	RefSeq	2944	chr1	+	160313062	160328742		TGTGCCATGCAGCTCTTTTCACACATGCATGCTGTCATCAGCACTGCCACCTGCATGCGG	23385	Hs.517249	GO:0005515|GO:0005783|GO:0005783|GO:0005794|GO:0005794|GO:0005886|GO:0005887|GO:0005887|GO:0006508|GO:0006509|GO:0006509|GO:0006915|GO:0007219|GO:0007220|GO:0008624|GO:0016021|GO:0016485|GO:0016485|GO:0031293|GO:0042470|GO:0042987|GO:0043085|GO:0043085|GO:0048011	nicastrin precursor	40.71	283.088	5.7963	7.89708
ASHGA5P008864	-4.28464	-2.09918	4.28464	down	protein_coding	NM_203355	CCDS9675.1	CTAGE5	RefSeq	3551	chr14	+	39736327	39820397	NM_001247988	AGAAAAAGATCCTTATGCACTCGATGTTCCAAATACAGCATTTGGCAGAGGCTCACGAGG	4253	Hs.540038	GO:0008047|GO:0043085	cutaneous T-cell lymphoma-associated antigen 5 isoform 3	46.455	325.997	6.00282	8.102
ASHGA5P005752	-4.2836	-2.09882	4.2836	down	protein_coding	NM_134266	CCDS6255.1	SLC26A7	RefSeq	2677	chr8	+	92261515	92406946		TTCAAATAAGGCCAGTTATAAACTGTTGTTTGATAACTTGGATCTTCCAACAATGCCACC	115111	Hs.354013	GO:0001696|GO:0005254|GO:0005737|GO:0005768|GO:0005886|GO:0006811|GO:0006821|GO:0008272|GO:0015106|GO:0015116|GO:0015301|GO:0015701|GO:0016021|GO:0016323|GO:0016323|GO:0019531|GO:0019532|GO:0055038|GO:0055085	anion exchange transporter isoform b	5.38762	32.9131	2.642	4.74083
ASHGA5P015575	-4.28337	-2.09875	4.28337	down	protein_coding	NM_001126055	CCDS48094.1	CASK	RefSeq	8226	chrX	-	41374188	41782287		ACCTCCTCAGGAGCAGTCTCACAGGTGCTGGACAGCCTGGAAGAGATTCATGCGCTTACA	8573	Hs.495984	GO:0001953|GO:0004385|GO:0004674|GO:0005515|GO:0005516|GO:0005524|GO:0005604|GO:0005652|GO:0005730|GO:0005737|GO:0005829|GO:0005886|GO:0005911|GO:0007155|GO:0010839|GO:0015629|GO:0016323|GO:0016363|GO:0042043|GO:0042734|GO:0045944|GO:0060170|GO:0061045|GO:0070509|GO:0090280|GO:0090288	peripheral plasma membrane protein CASK isoform 3	5.0181	30.2815	2.52546	4.62421
ASHGA5P017217	-4.28109	-2.09798	4.28109	down	protein_coding	NM_015590	CCDS44245.1	GPATCH4	RefSeq	2098	chr1	-	156564099	156571279		AGCAATGACGAGGTCAAGAGTCGTGGGATGAAGTTTGCTGAGGAGCAGCTGCTAAAGCAT	54865	Hs.193832	GO:0003676	G patch domain-containing protein 4 isoform 1	48.3838	340.079	6.06679	8.16477
ASHGA5P000709	-4.2809	-2.09791	4.2809	down	protein_coding	ENST00000084798	CCDS12729.1	CA11	GENCODE	1653	chr19	-	49141271	49149451		AAGGATAATCTCCAGGGAAACTTCGTGCCAGGGCCTCCTTTCTGGGGCCTGGTGAATGCA	770	Hs.428446	GO:0005576|GO:0016323	carbonic anhydrase XI [Source:HGNC Symbol;Acc:1370]	43.6017	304.765	5.90508	8.003
ASHGA5P004706	-4.28016	-2.09766	4.28016	down	protein_coding	NM_002106	CCDS3654.1	H2AFZ	RefSeq	951	chr4	-	100869243	100871512		TTCAGCGGAATTCGAAATGGCTGGCGGTAAGGCTGGAAAGGACTCCGGAAAGGCCAAGAC	3015	Hs.119192	GO:0000786|GO:0001740|GO:0003677|GO:0005634|GO:0006334|GO:0046982	histone H2A.Z	4197.87	31579.9	12.7422	14.8399
ASHGA5P009375	-4.2791	-2.09731	4.2791	down	protein_coding	NM_031243	CCDS43557.1	HNRNPA2B1	RefSeq	3702	chr7	-	26229555	26240413		GAAGCGACTGAGTCCGCGATGGAGAAAACTTTAGAAACTGTTCCTTTGGAGAGGAAAAAG	3181	Hs.487774	GO:0000166|GO:0000398|GO:0000398|GO:0003723|GO:0005515|GO:0005634|GO:0005654|GO:0005681|GO:0005730|GO:0005737|GO:0006397|GO:0008380|GO:0010467|GO:0030529|GO:0043047|GO:0048025|GO:0050658|GO:0071013|GO:0097157	heterogeneous nuclear ribonucleoproteins A2/B1 isoform B1	76.8827	547.362	6.77063	8.86794
ASHGA5P002556	-4.27269	-2.09514	4.27269	down	protein_coding	NM_139158	CCDS2350.1	CDK15	RefSeq	3587	chr2	+	202671151	202760273		GAGCCATCATCTAACAGACCTAAAAGAAGCATCATGTTCCATGACTTCATTTCACCCCAG	65061	Hs.348711	GO:0004693|GO:0005524|GO:0046872	cyclin-dependent kinase 15 isoform 3	5.37647	32.7288	2.63888	4.73402
ASHGA5P016273	-4.27061	-2.09444	4.27061	down	protein_coding	NM_001029860	CCDS47904.1	FBXO43	RefSeq	3305	chr8	-	101145587	101158099		TTTACTGATGAAACAGAGATTTTGAAGATGTCGCAAAGGCACTCAGGTCAAGCTGGCACT	286151	Hs.339577	GO:0005634|GO:0007126|GO:0008270|GO:0016567|GO:0042177|GO:0045835	F-box only protein 43	5	26.3187	2.33322	4.42766
ASHGA5P015919	-4.26449	-2.09237	4.26449	down	protein_coding	NM_001013841	CCDS45926.1	STAP2	RefSeq	1419	chr19	-	4324039	4338847		CCCAAGCCAGAGCCCAAAGTCTTTAATGGTGGCTTGGGCAGGAAGCTGCCAGTCAGTTCA	55620	Hs.194385	GO:0005515|GO:0005543|GO:0005634|GO:0005730|GO:0005737|GO:0005886|GO:0043231	signal-transducing adaptor protein 2 isoform 2	92.5905	663.653	7.05714	9.14951
ASHGA5P022206	-4.26412	-2.09225	4.26412	down	protein_coding	NM_001146335	CCDS53816.1	SLC6A15	RefSeq	4364	chr12	-	85253266	85306608		GGTCAAGACACACTGACGGTGCATATCTTTTACCATATTTAATACTACTTATGGTAATAG	55117	Hs.44424	GO:0005298|GO:0005326|GO:0005328|GO:0005886|GO:0005887|GO:0006811|GO:0006836|GO:0006865|GO:0015804|GO:0015820|GO:0015824|GO:0016021|GO:0055085	sodium-dependent neutral amino acid transporter B(0)AT2 isoform 3	5	26.2721	2.33322	4.42547
ASHGA5P046352	-4.26142	-2.09133	4.26142	down	protein_coding	NM_004840	CCDS14660.1	ARHGEF6	RefSeq	5282	chrX	-	135747711	135863503		TGAAGCTGACTGCATCAACAACATCAATGACTTCCTGAAAGGATGTGCAACCCTCCAAGT	9459	Hs.522795	GO:0005089|GO:0005096|GO:0005515|GO:0005543|GO:0005622|GO:0005737|GO:0005829|GO:0006915|GO:0006915|GO:0007254|GO:0007264|GO:0008624|GO:0034329|GO:0035023|GO:0043547|GO:0048011|GO:0051056	rho guanine nucleotide exchange factor 6	11.8614	76.4061	3.86019	5.95153
ASHGA5P011691	-4.256	-2.0895	4.256	down	protein_coding	NM_014467	CCDS14471.1	SRPX2	RefSeq	2206	chrX	+	99899162	99926296		ATAAAATGCAGATCTCTATGCTACAGCAATCCACCTGTGGACTGGATTTGCGGCATGTGA	27286	Hs.306339	GO:0001525|GO:0005102|GO:0005515|GO:0005576|GO:0005737|GO:0015630|GO:0016337|GO:0042325|GO:0048870|GO:0090050	sushi repeat-containing protein SRPX2 precursor	5	26.2166	2.33322	4.42272
ASHGA5P014448	-4.256	-2.0895	4.256	down	protein_coding	NM_001142645	CCDS46476.1	TMEM194B	RefSeq	3637	chr2	-	191371618	191399468		CTCCTAGCAAATTTGCAGACTTTGTTCTTGGAGGAAGCCACTTGTCACCTGAAGAAATCA	100131211	Hs.659824	GO:0016021	transmembrane protein 194B precursor	62.7367	441.383	6.46269	8.55219
ASHGA5P010932	-4.25444	-2.08897	4.25444	down	protein_coding	ENST00000368226	CCDS5137.1	PTPRK	GENCODE	6087	chr6	-	128289923	128841819	NM_001135648	AGATTATATTAATGCCAACTATATTGATGGCTACCAGAGACCAAGTCATTACATTGCAAC	5796	Hs.155919	GO:0008285|GO:0045892|GO:0007155|GO:0007165|GO:0006470|GO:0048041|GO:0007179|GO:0030336|GO:0035335|GO:0016477|GO:0016311|GO:0034614|GO:0045786|GO:0034644|GO:0034394|GO:0010839|GO:0016021|GO:0016020|GO:0009986|GO:0005887|GO:0005912|GO:0005911|GO:0031256|GO:0005515|GO:0004725|GO:0016791|GO:0019901|GO:0008013|GO:0045295|GO:0005001	protein tyrosine phosphatase, receptor type, K [Source:HGNC Symbol;Acc:9674]	7.13156	44.2844	3.07499	5.16397
ASHGA5P006896	-4.24724	-2.08652	4.24724	down	protein_coding	ENST00000339818	CCDS13709.1	C21orf2	GENCODE	2233	chr21	-	45748826	45759285		AAGGCCTCGGAGCTGCACAGCGTGCGCAAGCTCAACTGCTGGGGCAGCCGCCTCACAGAT	755	Hs.517331	GO:0008150|GO:0007010|GO:0008360|GO:0005737|GO:0005886|GO:0003674	chromosome 21 open reading frame 2 [Source:HGNC Symbol;Acc:1260]	5	26.1566	2.33322	4.41974
ASHGA5P003861	-4.24663	-2.08632	4.24663	down	protein_coding	NM_001128620	CCDS44687.1	PAK1	RefSeq	3484	chr11	-	77033059	77185108		TTCAAGTGTTTAGTAACTTTTCCATGATAGCTGCATCAATTCCTGAAGATTGCCAAGCCC	5058	Hs.435714	GO:0000165|GO:0001666|GO:0001726|GO:0004672|GO:0004674|GO:0004674|GO:0005515|GO:0005515|GO:0005518|GO:0005524|GO:0005737|GO:0005794|GO:0005829|GO:0005886|GO:0005911|GO:0005925|GO:0006468|GO:0006915|GO:0007411|GO:0007528|GO:0014704|GO:0016358|GO:0019901|GO:0030018|GO:0030424|GO:0030425|GO:0030426|GO:0031295|GO:0031532|GO:0031532|GO:0031532|GO:0031941|GO:0031965|GO:0032869|GO:0033138|GO:0033148|GO:…	serine/threonine-protein kinase PAK 1 isoform 1	62.1474	435.508	6.44698	8.5333
ASHGA5P049061	-4.2435	-2.08526	4.2435	down	protein_coding	NM_152308	CCDS10548.1	RMI2	RefSeq	1462	chr16	+	11439310	11445617		GCCACTCAAGGTGCTGGCGGAGCAGCTGCGGCGCGACGCGGAGGGCGGCCCGGGCGCGTG	116028	Hs.347524	GO:0003677|GO:0005634|GO:0005737|GO:0006260	recQ-mediated genome instability protein 2	5	26.1294	2.33322	4.41847
ASHGA5P052778	-4.24228	-2.08484	4.24228	down	protein_coding	NM_001402	CCDS4980.1	EEF1A1	RefSeq	3528	chr6	-	74225472	74230755		AAATGAGAAACCTGTGTGTTCCTTTGGTCAACACCGAGACATTTAGGTGAAAGACATCTA	1915	Hs.535192	GO:0003746|GO:0003924|GO:0005515|GO:0005525|GO:0005634|GO:0005737|GO:0005737|GO:0005829|GO:0005853|GO:0006351|GO:0006355|GO:0006412|GO:0006414|GO:0010467|GO:0019901|GO:0044267	elongation factor 1-alpha 1	63.7998	449.033	6.49023	8.57507
ASHGA5P003345	-4.24052	-2.08424	4.24052	down	protein_coding	NM_182767	CCDS9026.1	SLC6A15	RefSeq	4841	chr12	-	85253266	85306608	NM_018057	GTCAGAAGAATGGGGGCGGTGCATATCTTTTACCATATTTAATACTACTTATGGTAATAG	55117	Hs.44424	GO:0005298|GO:0005326|GO:0005328|GO:0005886|GO:0005887|GO:0006811|GO:0006836|GO:0006865|GO:0015804|GO:0015820|GO:0015824|GO:0016021|GO:0055085	sodium-dependent neutral amino acid transporter B(0)AT2 isoform 1	15.028	98.6813	4.24053	6.32477
ASHGA5P051466	-4.24051	-2.08424	4.24051	down	protein_coding	NM_175888	CCDS33740.1	ZNF620	RefSeq	2776	chr3	+	40547529	40559712		AACTGCCATGGGGCCTCGATCCCTGGGAACCTATGGGCAGGGAGGCTCTCAGAGGTATCT	253639	Hs.581541	GO:0003677|GO:0005634|GO:0006351|GO:0006355|GO:0008270	zinc finger protein 620 isoform a	5	26.1111	2.33322	4.41746
ASHGA5P018425	-4.24	-2.08407	4.24	down	protein_coding	NM_004593	CCDS33905.1	TRA2B	RefSeq	4290	chr3	-	185632357	185655924		CGGCGAGCGGGAATCCCGTTCTGCTTCCAGAAGTGGAAGTGCTCACGGATCGGGGAAATC	6434	Hs.533122	GO:0000166|GO:0000375|GO:0000381|GO:0000398|GO:0003729|GO:0005515|GO:0005634|GO:0048026	transformer-2 protein homolog beta isoform 1	223.812	1691.34	8.43068	10.5147
ASHGA5P009540	-4.23904	-2.08374	4.23904	down	protein_coding	NM_213649	CCDS7610.1	SFXN4	RefSeq	1400	chr10	-	120900424	120925204		GATGTTTCCAGCCCTGCCTCGGCGGACCAAAGGATACAAGAAGCTTGGAAGCGGAGTCTT	119559	Hs.655168	GO:0008324|GO:0016021|GO:0031966|GO:0043231|GO:0055072	sideroflexin-4	102.513	731.257	7.2109	9.29464
ASHGA5P004781	-4.23797	-2.08337	4.23797	down	protein_coding	ENST00000297161	CCDS5442.1	BMPER	GENCODE	5031	chr7	+	33944522	34195484		ATAAGCAGTGCATTCCCATCAGTAGCTGCCCACAGGGCAAAATTCTCAACAGAAAAGGAT	168667	Hs.660998	GO:0070374|GO:0048839|GO:0001657|GO:0030514|GO:0010594|GO:0042118|GO:0002043|GO:0060393|GO:0005615|GO:0005576|GO:0005515	BMP binding endothelial regulator [Source:HGNC Symbol;Acc:24154]	11.2127	71.5274	3.77245	5.85582
ASHGA5P015380	-4.2331	-2.08171	4.2331	down	protein_coding	NM_020725	CCDS47682.1	ATXN7L1	RefSeq	5691	chr7	-	105245220	105517031		TCGCACTGCGAGAGAAGACACGGTTCAATGTGTAGACCTTCTCCCTCTCCAGTGTCTCCA	222255	Hs.489603		ataxin-7-like protein 1 isoform 1	1100.02	8592.4	10.795	12.8767
ASHGA5P012740	-4.23295	-2.08166	4.23295	down	protein_coding	NM_001014812	CCDS45278.1	FAM96A	RefSeq	1058	chr15	-	64364760	64386207		GGCGACTCTTATTGTTGGAAATCTACATTTCTGAAGGAACCCACTCAACAGAAGAAGACA	84191	Hs.439548	GO:0003674|GO:0005575|GO:0007059|GO:0008150	MIP18 family protein FAM96A isoform b precursor	2591.67	20014.8	12.0798	14.1615
ASHGA5P053730	-4.2303	-2.08076	4.2303	down	protein_coding	NM_031263	CCDS6668.1	HNRNPK	RefSeq	2960	chr9	-	86582997	86595184	NM_002140	AGATGTTGAAGGATTCTAATGCAAGATATTTTTTCTTTTTTATAGTGTGAAGCAGTATTC	3190	Hs.522257	GO:0000398|GO:0000398|GO:0000790|GO:0000978|GO:0001077|GO:0003697|GO:0003723|GO:0005515|GO:0005634|GO:0005654|GO:0005730|GO:0005737|GO:0006396|GO:0007165|GO:0008380|GO:0010467|GO:0010988|GO:0019048|GO:0045716|GO:0045944|GO:0048260|GO:0071013|GO:0072369	heterogeneous nuclear ribonucleoprotein K isoform a	1426.22	11225.8	11.1937	13.2745
ASHGA5P055205	-4.22939	-2.08045	4.22939	down	protein_coding	NM_024769	CCDS8441.1	CLMP	RefSeq	2645	chr11	-	122943032	123066007		AGAGCCTTCCAAACGGTCTGAATTACAATGGACTTGACTCCCACGCTTTCCTAGGAGTCA	79827	Hs.591949	GO:0005923|GO:0016021	CXADR-like membrane protein precursor	73.4236	514.254	6.69611	8.77656
ASHGA5P012719	-4.22269	-2.07816	4.22269	down	protein_coding	ENST00000380113	CCDS13051.1	ITPA	GENCODE	1185	chr20	+	3190005	3204516	NR_052002	GCTGGAGGAGGTCGTTCAGATTCTAGGAGATAAGTTTCCATGCACTTTGGTGGCACAGAA	3704	Hs.415299	GO:0051276|GO:0006193|GO:0005737|GO:0000166|GO:0046872|GO:0016787|GO:0035870|GO:0047429	inosine triphosphatase (nucleoside triphosphate pyrophosphatase) [Source:HGNC Symbol;Acc:6176]	704.997	5686.11	10.1534	12.2315
ASHGA5P004082	-4.22268	-2.07816	4.22268	down	protein_coding	NM_005513	CCDS3002.1	GTF2E1	RefSeq	3033	chr3	+	120461557	120501916		TATGGTTCTGAAGATATGAAAGAAGGGGGCATAGATATGGACGCATTTCAGGAGCGTGAG	2960	Hs.445272	GO:0005515|GO:0005654|GO:0006355|GO:0006366|GO:0006367|GO:0006368|GO:0008270|GO:0010467|GO:0016032|GO:0019048|GO:0043565	general transcription factor IIE subunit 1	15.7914	103.315	4.3157	6.39386
ASHGA5P048913	-4.2205	-2.07742	4.2205	down	protein_coding	NM_001042572	CCDS45356.1	CHD2	RefSeq	2248	chr15	+	93443550	93492463		CCTGGTGCAAGTAGGTAGAAAAATATGAGTGCAATTTTCCTTACTGTTTCTGGCTTCTTT	1106	Hs.220864	GO:0003677|GO:0004003|GO:0005524|GO:0005634|GO:0006357	chromodomain-helicase-DNA-binding protein 2 isoform 2	94.2342	669.2	7.08362	9.16103
ASHGA5P003665	-4.21222	-2.07458	4.21222	down	protein_coding	NM_003149	CCDS2662.1	STAC	RefSeq	2963	chr3	+	36422096	36589496		AGAGAATCAGATCTGCGTGAGTTCTGAAGAAGAACAAGATGGTTTTATCAGAGTCCTCAG	6769	Hs.56045	GO:0005829|GO:0007165|GO:0034605|GO:0035556|GO:0046872	SH3 and cysteine-rich domain-containing protein	5	25.9378	2.33322	4.4078
ASHGA5P032263	-4.20559	-2.07231	4.20559	down	protein_coding	NM_007202	CCDS11214.1	AKAP10	RefSeq	3941	chr17	-	19807764	19881169		ATATTTGAATGATCTCATCCATTCGGTTCGAGGAGATGAATTTCTGGGCGGGAACGTGTC	11216	Hs.740428	GO:0005737|GO:0005739|GO:0005829|GO:0005886|GO:0007165|GO:0007596|GO:0008104|GO:0038032	A-kinase anchor protein 10, mitochondrial precursor	17.44	114.243	4.47209	6.5444
ASHGA5P042046	-4.205	-2.0721	4.205	down	protein_coding	NM_001145659	CCDS47475.1	CTAGE9	RefSeq	2577	chr6	-	132029580	132032157	NM_001247988, NM_001247989, NM_001247990, NM_005930, NM_198495, NM_203354, NM_203355, NM_203356, NR_027466	CACAGCAAGACACCTGACAATATTGTTGCTTTCTTCAAAAGTAATTTTGACTGATCTCAT	643854	Hs.632613	GO:0016021	cutaneous T-cell lymphoma-associated antigen 9	74.9534	523.33	6.72934	8.80144
ASHGA5P001533	-4.20423	-2.07184	4.20423	down	protein_coding	NM_153341	CCDS372.2	RNF19B	RefSeq	2557	chr1	-	33402049	33430286		CACAGGACAGAGAATGCAACAATATGGAAATCCAAGTGGACATTGAAGCCAAACCAAGCC	127544	Hs.591504	GO:0005515|GO:0008270|GO:0016021|GO:0016567|GO:0016874	E3 ubiquitin-protein ligase RNF19B isoform a	29.7054	199.388	5.30685	7.3787
ASHGA5P012087	-4.20281	-2.07135	4.20281	down	protein_coding	NM_013417	CCDS6694.1	IARS	RefSeq	4510	chr9	-	94972624	95055972		AGGAATTTATGGTCGCCTTTTTGAATGAGCAACAAAATGCTTCAACAAGTTCCAGAAAAC	3376	Hs.445403	GO:0002161|GO:0004822|GO:0005515|GO:0005524|GO:0005634|GO:0005730|GO:0005737|GO:0005829|GO:0006418|GO:0006428|GO:0010467	isoleucine--tRNA ligase, cytoplasmic	9.38878	58.5329	3.4943	5.56565
ASHGA5P013489	-4.20004	-2.0704	4.20004	down	protein_coding	NM_153182	CCDS43114.1	MINA	RefSeq	4875	chr3	-	97660660	97691295	NM_001261829	GCCGTGCCGGGTTTGCATTTCCTTACTGCTTTGTCTTGAAGACAGAACGATGCCAAAGAA	84864	Hs.570562	GO:0005634|GO:0005730|GO:0005737|GO:0042254	MYC-induced nuclear antigen isoform a	19.2643	127.055	4.62954	6.69994
ASHGA5P005436	-4.19365	-2.06821	4.19365	down	protein_coding	NM_012145	CCDS2552.1	DTYMK	RefSeq	1227	chr2	-	242615156	242626383		ATTTTCTGGTGTGGCCTTCACCGGTGCCAAGGAGAATTTTTCCCTAGATTGGTGTAAACA	1841	Hs.471873	GO:0004798|GO:0005524|GO:0005829|GO:0006233|GO:0006235|GO:0007049|GO:0008283|GO:0015949|GO:0044281|GO:0046940|GO:0050145|GO:0055086	thymidylate kinase isoform 1	917.413	7289.19	10.539	12.6072
ASHGA5P014356	-4.18777	-2.06618	4.18777	down	protein_coding	ENST00000406043	CCDS45100.1	DNAAF2	GENCODE	2819	chr14	-	50091891	50101948		TTCTTTGGAGTTGCAAGAATGTAGTAACTCTGATCAGCTACAAGGAAAGGAGGAAAGAGT	55172	Hs.231761	GO:0032526|GO:0060285|GO:0070286|GO:0060286|GO:0005737	dynein, axonemal, assembly factor 2 [Source:HGNC Symbol;Acc:20188]	61.5571	425.096	6.43356	8.49975
ASHGA5P038219	-4.18263	-2.06441	4.18263	down	protein_coding	NM_003074	CCDS2758.1	SMARCC1	RefSeq	5780	chr3	-	47627377	47823405		AATGGTTGAGACCGGTGATGAGAAAAGAGAAGCAAGTGTTAGTGCATTGGGGCTTTTACC	6599	Hs.476179	GO:0001741|GO:0003677|GO:0003682|GO:0003713|GO:0005515|GO:0005634|GO:0005730|GO:0006337|GO:0006338|GO:0006351|GO:0006357|GO:0007399|GO:0008286|GO:0009887|GO:0016514|GO:0045893|GO:0045944|GO:0047485|GO:0071564|GO:0071565|GO:0071778	SWI/SNF complex subunit SMARCC1	37.2868	250.95	5.65898	7.72339
ASHGA5P027305	-4.17983	-2.06345	4.17983	down	protein_coding	NM_002272	CCDS41787.1	KRT4	RefSeq	2147	chr12	-	53200326	53207900		ACTGGTGGCTTTGGTGGTGGATTTGGGGGCTCCTTCAGTGGTAAGGGTGGCCCTGGCTTC	3851	Hs.654610	GO:0005198|GO:0005882|GO:0007010|GO:0030855|GO:0045095|GO:0050680	keratin, type II cytoskeletal 4	117.833	835.892	7.42749	9.49094
ASHGA5P000633	-4.17946	-2.06332	4.17946	down	protein_coding	NM_001039933	CCDS42372.1	CD79B	RefSeq	1303	chr17	-	62006097	62009704	NM_000626	CGAGTCATGGGATTCAGCACCTTGGCACAGCTGAAGCAGAGGAACACGCTGAAGGATGGT	974	Hs.89575	GO:0004888|GO:0005634|GO:0005730|GO:0005737|GO:0005794|GO:0005886|GO:0005886|GO:0005887|GO:0006955|GO:0007165|GO:0009897|GO:0019815|GO:0050853	B-cell antigen receptor complex-associated protein beta chain isoform 3 precursor	19.2242	125.847	4.62435	6.68766
ASHGA5P002250	-4.17688	-2.06243	4.17688	down	protein_coding	NM_001083589	CCDS55254.1	E2F5	RefSeq	1594	chr8	+	86099909	86126753	NM_001083588, NM_001951	ATTGATGAGTTAATGTCTTCTGACGTGTTTCCTCTCTTAAGGCTTTCTCCTACCCCGGCA	1875	Hs.445758	GO:0000080|GO:0000278|GO:0003677|GO:0003700|GO:0005515|GO:0005654|GO:0005667|GO:0006351|GO:0006367|GO:0007179|GO:0008134|GO:0010467|GO:0045944	transcription factor E2F5 isoform 3	964.324	7573.98	10.6108	12.6732
ASHGA5P006894	-4.17616	-2.06218	4.17616	down	protein_coding	NM_148416	CCDS45451.1	ATXN2L	RefSeq	3797	chr16	+	28834368	28848558	ENST00000340394, NM_007245, NM_017492, NM_145714, NM_148414	TAGCTGGGAAAGTCCCTGGTCTTCAGAATGAACAGAAACGATTCCAACTGGAAGAACTGA	11273	Hs.460499	GO:0003674|GO:0008150|GO:0016020	ataxin-2-like protein isoform E	16.2645	105.606	4.36291	6.42508
ASHGA5P010469	-4.17589	-2.06208	4.17589	down	protein_coding	NM_138717	CCDS4740.1	PPT2	RefSeq	1842	chr6	+	32121228	32131458		TCTCTGGAGACAAGGGCACTACACGCACTTCAGAATGAAGAGTTGCGGGAGCATGCTGGG	9374	Hs.332138	GO:0005764|GO:0006464|GO:0008474|GO:0016790	lysosomal thioesterase PPT2 isoform b precursor	5	25.714	2.33322	4.3953
ASHGA5P011273	-4.17491	-2.06174	4.17491	down	protein_coding	NM_003828	CCDS14695.1	MTMR1	RefSeq	2732	chrX	+	149861868	149933575		TGATGGGCGAGAAATATGTAATCCCCTGGCTGACTAGGACTGTTAAACATAGTGTGGACT	8776	Hs.347187	GO:0004438|GO:0004725|GO:0005737|GO:0005829|GO:0005886|GO:0006644|GO:0006661|GO:0044281	myotubularin-related protein 1	256.141	1927.26	8.64003	10.7018
ASHGA5P053804	-4.17462	-2.06164	4.17462	down	protein_coding	NM_002160	CCDS6811.1	TNC	RefSeq	8605	chr9	-	117781853	117880536		GATATGGGAAACCTCACAGTGACCGAGGTTAGCTGGGATGCTCTCAGACTGAACTGGACC	3371	Hs.143250	GO:0005102|GO:0005576|GO:0005578|GO:0005615|GO:0007155|GO:0007165|GO:0009611|GO:0031012|GO:0031012|GO:0045545	tenascin precursor	5	25.7087	2.33322	4.39486
ASHGA5P013712	-4.17428	-2.06153	4.17428	down	protein_coding	NM_015339	CCDS13433.1	ADNP	RefSeq	4713	chr20	-	49506882	49547527		ATTCACACCGAAACTATGTTCCAACTTCCTGTCAACAATCTTGGCAGTTTAAGAAAAGCC	23394	Hs.570355	GO:0003682|GO:0003700|GO:0005507|GO:0005515|GO:0005615|GO:0005634|GO:0005730|GO:0005737|GO:0006351|GO:0007614|GO:0008270|GO:0009743|GO:0010035|GO:0010629|GO:0010835|GO:0010976|GO:0030424|GO:0030425|GO:0030828|GO:0031668|GO:0032091|GO:0032147|GO:0033484|GO:0042277|GO:0043025|GO:0043524|GO:0043565|GO:0045773|GO:0048487|GO:0050731|GO:0050805|GO:0051965|GO:0060206	activity-dependent neuroprotector homeobox protein	33.2555	222.486	5.48322	7.54475
ASHGA5P000770	-4.16456	-2.05816	4.16456	down	protein_coding	NM_001872	CCDS9401.1	CPB2	RefSeq	1766	chr13	-	46627321	46679211		CATAGGCCATATAACTCAATTCTATGGGATAATAGGGCAATATACCAATCTCCTGAGGCT	1361	Hs.512937	GO:0004181|GO:0005615|GO:0006508|GO:0007596|GO:0008270|GO:0009408|GO:0042493|GO:0042730|GO:0051918	carboxypeptidase B2 preproprotein	84.5457	588.782	6.91772	8.97588
ASHGA5P009112	-4.16405	-2.05799	4.16405	down	protein_coding	NM_031262	CCDS6667.1	HNRNPK	RefSeq	2935	chr9	-	86582997	86595569		TGCAGAACAGTGTGAAGCAGTATTCTGGAAAGTTTTTCTAAGACTAGTGAAGAACTGAAG	3190	Hs.522257	GO:0000398|GO:0000398|GO:0000790|GO:0000978|GO:0001077|GO:0003697|GO:0003723|GO:0005515|GO:0005634|GO:0005654|GO:0005730|GO:0005737|GO:0006396|GO:0007165|GO:0008380|GO:0010467|GO:0010988|GO:0019048|GO:0045716|GO:0045944|GO:0048260|GO:0071013|GO:0072369	heterogeneous nuclear ribonucleoprotein K isoform b	3850.44	28895.2	12.6367	14.6947
ASHGA5P049618	-4.16402	-2.05798	4.16402	down	protein_coding	NM_015544	CCDS11274.1	TMEM98	RefSeq	1808	chr17	+	31254927	31268667	NM_001033504	AGGCTTCCTGCAGGAGCAGTCTGCAATTTAGTGCCTACAGGCCAGCAGCTAGCCATGAAG	26022	Hs.3447	GO:0005783|GO:0016021	transmembrane protein 98	1118.44	8578.55	10.8165	12.8745
ASHGA5P047783	-4.16327	-2.05772	4.16327	down	protein_coding	NM_138499	CCDS7667.2	PWWP2B	RefSeq	2626	chr10	+	134210701	134231358		TTAATCGTAAGAAGAAGGGGATGTATCGGAAAGCTATAACCGAGGCTGCAAATGCCGCAA	170394	Hs.527751		PWWP domain-containing protein 2B isoform 1	28.7957	190.691	5.26011	7.31782
ASHGA5P048801	-4.15634	-2.05531	4.15634	down	protein_coding	NM_020447	CCDS32295.1	FAM219B	RefSeq	3563	chr15	-	75192327	75199462		GCCGGTCACTCTTTCGCCACGGGCGGGGTTGCACCATCCGGCAGGGCGGGGCCCGGCCAT	57184	Hs.367690		protein FAM219B	5	25.5973	2.33322	4.38853
ASHGA5P035038	-4.15346	-2.05431	4.15346	down	protein_coding	NM_007008	CCDS42685.1	RTN4	RefSeq	1808	chr2	-	55199326	55237470		TAATTGGAGCTGCAAAGCAGATCGTGACAAGAGATGGACGGTCAGAAGAAAAATTGGAAG	57142	Hs.429581	GO:0001525|GO:0005515|GO:0005635|GO:0005783|GO:0005886|GO:0006915|GO:0007413|GO:0007568|GO:0014823|GO:0021553|GO:0021801|GO:0030176|GO:0030308|GO:0030334|GO:0030517|GO:0032403|GO:0033603|GO:0042981|GO:0043005|GO:0043025|GO:0043209|GO:0043234|GO:0045665|GO:0045687|GO:0048011|GO:0048679|GO:0048709|GO:0050770|GO:0050771|GO:0051930|GO:0060317|GO:0070571|GO:0071786|GO:2000172	reticulon-4 isoform C	7.54099	45.9134	3.16172	5.21603
ASHGA5P052929	-4.15212	-2.05385	4.15212	down	protein_coding	NM_144781	CCDS47521.1	PDCD2	RefSeq	2098	chr6	-	170890834	170893780	NM_001199461, NM_002598	CCCCAGCAAGGTGGGCGGGCGGCCGGCATGGCTGGGCGCGGCCGGGCTGCCGGGGCCCCA	5134	Hs.367900	GO:0003677|GO:0005634|GO:0005737|GO:0006915|GO:0008270	programmed cell death protein 2 isoform 2	16.7802	108.3	4.41004	6.46389
ASHGA5P014529	-4.14767	-2.0523	4.14767	down	protein_coding	NM_020122	CCDS46350.1	KCMF1	RefSeq	7555	chr2	+	85198230	85286595		TTTTAACAAGGTTGAATGATCCTAAAATGTCTGAAACGGAGCGCCAGTCCATGGAAAGCG	56888	Hs.654968	GO:0005622|GO:0008270|GO:0016874	E3 ubiquitin-protein ligase KCMF1	1045.26	8012.29	10.7191	12.7714
ASHGA5P004856	-4.14349	-2.05085	4.14349	down	protein_coding	ENST00000298288	CCDS9686.1	LRR1	GENCODE	1745	chr14	+	50065414	50081390	NR_037793	TCTAAGTAAGGCCATTTCCAGCAGTTTAAAAGGTTTCCTTTCAGCTATGAGACTGGCTCA	122769	Hs.451090	GO:0016567|GO:0005515	leucine rich repeat protein 1 [Source:HGNC Symbol;Acc:19742]	91.9704	639.259	7.04541	9.09625
ASHGA5P046356	-4.14251	-2.05051	4.14251	down	protein_coding	NM_004114	CCDS14665.1	FGF13	RefSeq	2705	chrX	-	137713733	137793827		ACAAAAACAAGTTAAATGTCTTTTCCCGGGTCAAACTCTTCGGCTCCAAGAAGAGGCGCA	2258	Hs.6540	GO:0000165|GO:0001764|GO:0005515|GO:0005634|GO:0005730|GO:0005737|GO:0005874|GO:0005886|GO:0007026|GO:0007165|GO:0007267|GO:0007399|GO:0007612|GO:0007613|GO:0008017|GO:0008083|GO:0014704|GO:0017080|GO:0021766|GO:0021795|GO:0030175|GO:0030295|GO:0030424|GO:0030425|GO:0030426|GO:0043005|GO:0044325|GO:0045200|GO:0045860|GO:0046785|GO:0048487|GO:0048671|GO:0072659	fibroblast growth factor 13 isoform 1	12.4732	78.346	3.9386	5.98911
ASHGA5P007056	-4.13991	-2.0496	4.13991	down	protein_coding	NM_031481	CCDS13744.1	SLC25A18	RefSeq	2087	chr22	+	18043182	18073647		ACTGTGCCAGGAAACTCTGGATTCAGGAGGGACCATCTGCCTTCATGAAAGGCGCTGGCT	83733	Hs.282982	GO:0005743|GO:0015293|GO:0016021	mitochondrial glutamate carrier 2	5	25.4981	2.33322	4.38282
ASHGA5P054073	-4.12665	-2.04497	4.12665	down	protein_coding	NM_001184874	CCDS14501.1	GPRASP2	RefSeq	3946	chrX	+	101967103	101972661	NM_001004051, NM_001184875, NM_001184876, NM_001199818, NM_138437	ACAAAGTTAATATGATTAACCACCTGCCGCTGATCAGCCTTATGTTCCCAAAGAGCCCTG	114928	Hs.731996		G-protein coupled receptor-associated sorting protein 2	509.701	3904.46	9.65959	11.7046
ASHGA5P006630	-4.12476	-2.04431	4.12476	down	protein_coding	NM_024843	CCDS2244.1	CYBRD1	RefSeq	4390	chr2	+	172378865	172414643		TTCATCCAGGGCATCGCCATCATCGTCTACAGACTGCCGTGGACCTGGAAATGCAGCAAG	79901	Hs.221941	GO:0000293|GO:0005886|GO:0006879|GO:0010039|GO:0016021|GO:0016722|GO:0022900|GO:0031526|GO:0046872|GO:0055085	cytochrome b reductase 1 isoform 1	43.3398	291.998	5.89643	7.94074
ASHGA5P011633	-4.1245	-2.04422	4.1245	down	protein_coding	NM_001142590	CCDS44122.1	NFYC	RefSeq	2380	chr1	+	41157679	41237275		ATCATCGCACAGCCTCAGCAGGGCCAGACCATGCAGGTGATGCAGCAGATCATCACTAAC	4802	Hs.713051	GO:0003677|GO:0003700|GO:0003713|GO:0005515|GO:0005634|GO:0006351|GO:0006355|GO:0006357|GO:0006457|GO:0016602|GO:0043565|GO:0045893|GO:0046982	nuclear transcription factor Y subunit gamma isoform 5	290.558	2163.18	8.82493	10.8691
ASHGA5P004014	-4.1233	-2.0438	4.1233	down	protein_coding	NM_001195045	CCDS53700.1	YAP1	RefSeq	4993	chr11	+	101983170	102104154	ENST00000282441	CAAAATGTCAGGAGTTAGCCCTGCGTAGCCAGTTACCAACACTGGAGCAGGATGGTGGGA	10413	Hs.503692	GO:0001076|GO:0001570|GO:0003143|GO:0003682|GO:0003713|GO:0003714|GO:0005515|GO:0005634|GO:0005654|GO:0005667|GO:0005737|GO:0005829|GO:0006367|GO:0006974|GO:0008283|GO:0008284|GO:0010467|GO:0010837|GO:0030216|GO:0030857|GO:0030903|GO:0035019|GO:0035329|GO:0043066|GO:0044212|GO:0045944|GO:0046622|GO:0048339|GO:0048368|GO:0060242|GO:0070064|GO:0071480|GO:0072091|GO:0090263	yorkie homolog isoform 4	7.44578	44.9831	3.14262	5.18642
ASHGA5P007866	-4.12253	-2.04353	4.12253	down	protein_coding	ENST00000337737	CCDS41800.1	DTX3	GENCODE	2029	chr12	+	57998603	58003583		AGCTCTTCAGGATCAAATGTCGTTCGTCCTGTCCAGAATGGCAGCCTGTGGAGGCACCTG	196403	Hs.32374	GO:0016567|GO:0007219|GO:0005737|GO:0008270|GO:0005515|GO:0016874	deltex homolog 3 (Drosophila) [Source:HGNC Symbol;Acc:24457]	19.81	128.54	4.67298	6.71651
ASHGA5P006924	-4.12196	-2.04333	4.12196	down	protein_coding	NM_177952	CCDS45120.1	PPM1A	RefSeq	8075	chr14	+	60712469	60765805		TATGAAACAGACCTAGAGGATCAAGACATAATGGGAGCATTTTTAGACAAGCCAAAGATG	5494	Hs.130036	GO:0000122|GO:0000287|GO:0004722|GO:0004722|GO:0004871|GO:0005515|GO:0005634|GO:0005654|GO:0005829|GO:0005891|GO:0006351|GO:0006367|GO:0007050|GO:0007179|GO:0008022|GO:0008286|GO:0010467|GO:0010991|GO:0016055|GO:0016311|GO:0030145|GO:0030177|GO:0030512|GO:0033192|GO:0035970|GO:0043005|GO:0043123|GO:0045893|GO:0070412	protein phosphatase 1A isoform 3	5	25.3813	2.33322	4.37655
ASHGA5P018618	-4.1194	-2.04243	4.1194	down	protein_coding	NM_181493	CCDS46576.1	ITPA	RefSeq	1023	chr20	+	3190133	3204516		GGCCTCATTGGTCGTTCAGATTCTAGGAGATAAGTTTCCATGCACTTTGGTGGCACAGAA	3704	Hs.415299	GO:0000166|GO:0005737|GO:0006193|GO:0035870|GO:0046872|GO:0051276	inosine triphosphate pyrophosphatase isoform b	559.039	4271.67	9.79933	11.8418
ASHGA5P001455	-4.11779	-2.04187	4.11779	down	protein_coding	NM_004164	CCDS3109.1	RBP2	RefSeq	700	chr3	-	139171725	139195352		GCTGTACCTGGAGCTGACCTGTGGTGACCAGGTGTGCCGTCAAGTGTTCAAAAAGAAATG	5948	Hs.655516	GO:0001523|GO:0005215|GO:0005501|GO:0005794|GO:0005829|GO:0006776|GO:0008202|GO:0008544|GO:0016918|GO:0019841|GO:0044281	retinol-binding protein 2	5	25.3611	2.33322	4.37509
ASHGA5P009979	-4.11232	-2.03995	4.11232	down	protein_coding	NM_015917	CCDS5877.1	GSTK1	RefSeq	1058	chr7	+	142960521	142966222	NM_001143681	CTGTGGATGCGCGTCTGGTCAAGGAATGAAGACATCACCGAGCCGCAGAGCATCCTGGCG	373156	Hs.390667	GO:0004364|GO:0004602|GO:0005102|GO:0005622|GO:0005743|GO:0005777|GO:0006749|GO:0015035|GO:0043231	glutathione S-transferase kappa 1 isoform a	205.663	1489.3	8.2901	10.3301
ASHGA5P030642	-4.11153	-2.03968	4.11153	down	protein_coding	NM_001024736	CCDS32288.1	CD276	RefSeq	3419	chr15	+	73976621	74006859		TCAACCTCATCTGGCAGCTGACAGACACCAAACAGCTGGTGCACAGTTTCACCGAAGGCC	80381	Hs.77873	GO:0005102|GO:0005515|GO:0006955|GO:0008283|GO:0009897|GO:0016021|GO:0030501|GO:0042102|GO:0042110|GO:0042130|GO:0045077|GO:0045078|GO:0045085|GO:0045669|GO:0050728|GO:0050776	CD276 antigen isoform a precursor	5	25.3206	2.33322	4.37289
ASHGA5P003798	-4.11105	-2.03951	4.11105	down	protein_coding	NM_152896	CCDS6469.1	UHRF2	RefSeq	3637	chr9	+	6413150	6507051		GGATGAAGTCGACCGAGGTGATGAGTTCACATACACTGGAAGCGGTGGTAAAAATCTTGC	115426	Hs.493401	GO:0003677|GO:0004842|GO:0005515|GO:0005634|GO:0005720|GO:0005730|GO:0006511|GO:0007049|GO:0008270|GO:0008283|GO:0016567|GO:0030154|GO:0042393|GO:0051726|GO:0051865|GO:0071158	E3 ubiquitin-protein ligase UHRF2	7.29677	43.8952	3.1105	5.15001
ASHGA5P044907	-4.111	-2.03949	4.111	down	protein_coding	NM_001083588	CCDS47886.1	E2F5	RefSeq	1740	chr8	+	86089618	86126753	NM_001951	CGGGGGCGGCAGCAGCAGGCACGAGAAGAGCCTGGGGCTGCTCACTACCAAGTTCGTGTC	1875	Hs.445758	GO:0000080|GO:0000278|GO:0003677|GO:0003700|GO:0005515|GO:0005654|GO:0005667|GO:0006351|GO:0006367|GO:0007179|GO:0008134|GO:0010467|GO:0045944	transcription factor E2F5 isoform 2	34.7132	229.53	5.54967	7.58917
ASHGA5P053855	-4.10672	-2.03799	4.10672	down	protein_coding	NM_016307	CCDS6926.1	PRRX2	RefSeq	1327	chr9	+	132427919	132484951		AGTTCAGCCTGCACCACAGCCAGGTGCCTACGGTGAACTGAAGTCCAGTCCCACCAGGAC	51450	Hs.660115	GO:0000228|GO:0003700|GO:0006355|GO:0007275|GO:0043565	paired mesoderm homeobox protein 2	209.227	1514.89	8.31571	10.3537
ASHGA5P005692	-4.10505	-2.0374	4.10505	down	protein_coding	NM_001142588	CCDS44120.1	NFYC	RefSeq	2162	chr1	+	41157241	41237275		AGTTGTGCAGGGACAGATCCAGACACTTGCCACCAATGCTCAACAGGGGCAAAGAAATGC	4802	Hs.713051	GO:0003677|GO:0003700|GO:0003713|GO:0005515|GO:0005634|GO:0006351|GO:0006355|GO:0006357|GO:0006457|GO:0016602|GO:0043565|GO:0045893|GO:0046982	nuclear transcription factor Y subunit gamma isoform 1	537.155	4073.11	9.73915	11.7765
ASHGA5P041945	-4.10403	-2.03704	4.10403	down	protein_coding	NM_005973	CCDS1157.1	PRCC	RefSeq	2142	chr1	+	156737273	156770609		AAGCCAAAGAAGAGGAAAGAGCCCGTGAAGATCGCGGCGCCGGAGTTGCATAAGGGAGAT	5546	Hs.516948	GO:0005515|GO:0005634|GO:0005730|GO:0007049|GO:0007093|GO:0043231	proline-rich protein PRCC	43.2248	289.191	5.89121	7.92825
ASHGA5P017090	-4.09349	-2.03333	4.09349	down	protein_coding	NM_001143778	CCDS44087.1	ASAP3	RefSeq	4172	chr1	-	23755055	23810750		TGAGGGACGGTCGACAGGCTTCTCTTTCCTTGGGGTCTAGGGCCAAGCTGGAGAAGGAGC	55616	Hs.437379	GO:0005543|GO:0005737|GO:0008060|GO:0008270|GO:0032312	arf-GAP with SH3 domain, ANK repeat and PH domain-containing protein 3 isoform b	5	25.2153	2.33322	4.36655
ASHGA5P008802	-4.09189	-2.03277	4.09189	down	protein_coding	NM_144701	CCDS637.1	IL23R	RefSeq	2826	chr1	+	67632168	67725650		AGGTTGAAAGAGGGAAACAGTCTTTTCCTGCTTCCAGACATGAATCAGGTCACTATTCAA	149233	Hs.677426	GO:0001916|GO:0002230|GO:0002230|GO:0002827|GO:0002827|GO:0005143|GO:0006954|GO:0010535|GO:0032496|GO:0032693|GO:0032725|GO:0032729|GO:0032729|GO:0032729|GO:0032735|GO:0032740|GO:0032819|GO:0034341|GO:0038155|GO:0042019|GO:0042020|GO:0042102|GO:0042104|GO:0042510|GO:0042517|GO:0042520|GO:0042523|GO:0043382|GO:0045672|GO:0050829|GO:0051135|GO:0072536|GO:2000318|GO:2000330	interleukin-23 receptor precursor	5	25.2016	2.33322	4.36599
ASHGA5P049456	-4.09182	-2.03274	4.09182	down	protein_coding	NM_001143838	CCDS45593.1	SLC13A5	RefSeq	3145	chr17	-	6588038	6616740	NM_177550	CGGCGCCTCTAGCTGCCCCTCACTCGTCTCGCCCGCCAGTCTCCCTCCCGCGCGATGGCC	284111	Hs.399496	GO:0005886|GO:0015137|GO:0015141|GO:0016021|GO:0016323|GO:0017153|GO:0055085	solute carrier family 13 member 5 isoform b	7178.32	48742.5	13.4409	15.4736
ASHGA5P032649	-4.08136	-2.02905	4.08136	down	protein_coding	NM_004446	CCDS31027.1	EPRS	RefSeq	5021	chr1	-	220141941	220220000		ATGTATCCTGCATATGCAAAATGGGTACAGTCACACAGAGACCTGCCCATCAAGCTCAAT	2058	Hs.497788	GO:0003723|GO:0004818|GO:0004827|GO:0005515|GO:0005524|GO:0005737|GO:0005829|GO:0006418|GO:0006424|GO:0006433|GO:0006461|GO:0010467	bifunctional glutamate/proline--tRNA ligase	335.817	2513.47	9.03542	11.0645
ASHGA5P034705	-4.08038	-2.0287	4.08038	down	protein_coding	NM_004324	CCDS12744.1	BAX	RefSeq	891	chr19	+	49458116	49464519		TGGTCTATAATGCGTTTTCCTTACGTGTCTGATCAATCCCCGATTCATCTACCCTGCTGA	581	Hs.624291	GO:0001101|GO:0001541|GO:0001764|GO:0001777|GO:0001782|GO:0001783|GO:0001822|GO:0001836|GO:0001844|GO:0001974|GO:0002262|GO:0002352|GO:0002358|GO:0002904|GO:0005515|GO:0005634|GO:0005739|GO:0005741|GO:0005757|GO:0005783|GO:0005789|GO:0005829|GO:0005829|GO:0006309|GO:0006687|GO:0006808|GO:0006915|GO:0006915|GO:0006917|GO:0006917|GO:0006917|GO:0006919|GO:0006919|GO:0006922|GO:0006927|GO:0006974|GO:…	apoptosis regulator BAX isoform beta	143.07	1001.65	7.73437	9.76307
ASHGA5P001350	-4.0763	-2.02726	4.0763	down	protein_coding	NM_004064	CCDS8653.1	CDKN1B	RefSeq	2413	chr12	+	12870301	12875305		GCAACCGACGATTCTTCTACTCAAAACAAAAGAGCCAACAGAACAGAAGAAAATGTTTCA	1027	Hs.238990	GO:0000075|GO:0000079|GO:0000080|GO:0000082|GO:0000082|GO:0000084|GO:0000278|GO:0004861|GO:0005072|GO:0005515|GO:0005634|GO:0005654|GO:0005737|GO:0005768|GO:0005829|GO:0006813|GO:0006917|GO:0006919|GO:0006977|GO:0007050|GO:0007173|GO:0007605|GO:0008284|GO:0008285|GO:0008285|GO:0008543|GO:0008656|GO:0010942|GO:0019903|GO:0030308|GO:0031116|GO:0033673|GO:0042326|GO:0043066|GO:0045732|GO:0045736|GO:…	cyclin-dependent kinase inhibitor 1B	32.0044	209.075	5.42243	7.44969
ASHGA5P002164	-4.07595	-2.02713	4.07595	down	protein_coding	NM_001114	CCDS10741.1	ADCY7	RefSeq	6138	chr16	+	50321822	50352043		CTCCAGACAGATTGACTATTACTGCCGCTTGGACTGCCTATGGAAGAAGAAGTTCAAGAA	113	Hs.513578	GO:0004016|GO:0005524|GO:0005622|GO:0005886|GO:0005886|GO:0006112|GO:0006833|GO:0007165|GO:0007173|GO:0007189|GO:0007193|GO:0007202|GO:0007268|GO:0008543|GO:0016021|GO:0030819|GO:0034199|GO:0035556|GO:0044281|GO:0046872|GO:0048011|GO:0055085|GO:0071361|GO:0071377	adenylate cyclase type 7	7.15166	42.5401	3.07882	5.10595
ASHGA5P054843	-4.0745	-2.02662	4.0745	down	protein_coding	ENST00000302270	CCDS41647.1	OR8U1	GENCODE	930	chr11	+	56143099	56144029		TGAATCCCTTAATCTATAGCCTCCAGAATAAGGAGGTGAAAGAAGCTCTGAAGAAAATCA	219417	Hs.553618	GO:0007186|GO:0016021|GO:0005886|GO:0004930|GO:0004984	olfactory receptor, family 8, subfamily U, member 1 [Source:HGNC Symbol;Acc:19611]	5	25.0653	2.33322	4.35984
ASHGA5P007980	-4.07222	-2.02582	4.07222	down	protein_coding	NM_198227	CCDS3368.1	RGS12	RefSeq	2916	chr4	+	3371723	3441640		AGAGTTGTCAAACGAAACCCATGTTTCTAATGACCAGCAGTCTGCAACTGTGTCTGATGG	6002	Hs.527061	GO:0000794|GO:0005057|GO:0005096|GO:0005737|GO:0005886|GO:0008277|GO:0030695|GO:0038032	regulator of G-protein signaling 12 isoform 3	5	25.0518	2.33322	4.35903
ASHGA5P001545	-4.06925	-2.02476	4.06925	down	protein_coding	NM_001135664	CCDS44302.1	RAB7L1	RefSeq	3070	chr1	-	205737113	205744610	NM_001135662, NM_003929	GATATTGCAGGGCAGGAGCGCTTCACCTCTATGACACGATTGTATTATCGGGATGCCTCT	8934	Hs.115325	GO:0003924|GO:0005525|GO:0005886|GO:0006184|GO:0007264|GO:0015031	ras-related protein Rab-7L1 isoform 3	46.3155	308.938	5.99769	8.02246
ASHGA5P008106	-4.06749	-2.02414	4.06749	down	protein_coding	NM_001172705	CCDS31428.1	EIF4G2	RefSeq	4028	chr11	-	10818592	10829543	NM_001418	GAAAAGCCAGGGGCTAAGCCAGCTCTACCATAACCAGAGTCAGGGACTCTTATCCCAGCT	1982	Hs.183684	GO:0003677|GO:0003743|GO:0005515|GO:0005829|GO:0006446|GO:0007050|GO:0008135|GO:0008219|GO:0016070|GO:0016281|GO:0019221	eukaryotic translation initiation factor 4 gamma 2 isoform 1	174.862	1244.34	8.04847	10.0726
ASHGA5P011478	-4.06684	-2.02391	4.06684	down	protein_coding	NM_001173989	CCDS55353.1	C9orf86	RefSeq	1737	chr9	+	139702373	139728928		AAGTTCTTCAATATCCCATTTTTGCAGCTTCAGAAGGATGTCAGGCTTGCCCAGGAAAGG	55684	Hs.370555	GO:0005515|GO:0005525|GO:0005634|GO:0005737|GO:0005813|GO:0007264	rab-like protein 1 isoform 4	58.6285	394.338	6.35828	8.38219
ASHGA5P054080	-4.06618	-2.02367	4.06618	down	protein_coding	NM_206915	CCDS14508.1	NGFRAP1	RefSeq	980	chrX	+	102631267	102633001	NM_014380	ATCATGGCAAATATTCACCAGGAAAACGAAGAGATGGAGCAGCCTATGCAGAATGGAGAG	27018	Hs.448588	GO:0005123|GO:0005515|GO:0005634|GO:0005737|GO:0005829|GO:0006915|GO:0006919|GO:0007275|GO:0008624|GO:0008625|GO:0008656|GO:0046872|GO:0048011	protein BEX3 isoform b	2174.29	16313.9	11.8063	13.8299
ASHGA5P004133	-4.05999	-2.02148	4.05999	down	protein_coding	ENST00000284984	CCDS33524.1	ADAMTS1	GENCODE	4651	chr21	-	28208605	28217728		TGAACAAAACCGACAGAAAGCATTTTGATACGCCTTTTCATGGAAGCTGGGGAATGTGGG	9510	Hs.643357	GO:0006508|GO:0008285|GO:0007229|GO:0001822|GO:0001542|GO:0060347|GO:0005604|GO:0031410|GO:0031012|GO:0004222|GO:0008270|GO:0008237|GO:0008201	ADAM metallopeptidase with thrombospondin type 1 motif, 1 [Source:HGNC Symbol;Acc:217]	13.9805	87.4405	4.12658	6.14805
ASHGA5P015755	-4.05613	-2.0201	4.05613	down	protein_coding	NM_001142296	CCDS9356.1	SPG20	RefSeq	5014	chr13	-	36875774	36920646		TGGAAATCAGAAATGGAGCAAGAGCCACAAAATGGAGAACCTGCTGAAATTAAGATCATC	23111	Hs.440414	GO:0005737|GO:0005741|GO:0008219|GO:0031625|GO:0051881	spartin	61.9504	415.637	6.44292	8.46303
ASHGA5P017599	-4.05592	-2.02003	4.05592	down	protein_coding	NM_001143681	CCDS47732.1	GSTK1	RefSeq	929	chr7	+	142960521	142966222		AAAGACAGTGGAAGTTTGTCTGCCATGCGTTTCCTCACCGCCGTGAACTTGGAGCATCCA	373156	Hs.390667	GO:0004364|GO:0004602|GO:0005102|GO:0005622|GO:0005743|GO:0005777|GO:0006749|GO:0015035|GO:0043231	glutathione S-transferase kappa 1 isoform d	229.145	1660.04	8.46747	10.4875
ASHGA5P052220	-4.05006	-2.01794	4.05006	down	protein_coding	NM_182801	CCDS47199.1	EGFLAM	RefSeq	2287	chr5	+	38445577	38465582	NM_001205301, NM_152403, NM_182798	AATGAAGGAAATTGCTCTGCACACTAACAGGCAATATATGAGAGGGCTCGTGGGCTGTAT	133584	Hs.20103	GO:0005539|GO:0005604|GO:0005614|GO:0010811|GO:0019800|GO:0030054|GO:0030198|GO:0045202	pikachurin isoform 4	381.74	2839.05	9.22787	11.2458
ASHGA5P042655	-4.04844	-2.01737	4.04844	down	protein_coding	NM_020340	CCDS5189.2	KIAA1244	RefSeq	14895	chr6	+	138483052	138665800		TTTCACTTCAATGAAGCACTCTTCCGACCTTTCGAGCGCATTATGCAGCTGGAATTGTGT	57221	Hs.194408	GO:0005086|GO:0005802|GO:0010923|GO:0016021|GO:0016192|GO:0032012	brefeldin A-inhibited guanine nucleotide-exchange protein 3	5	24.9086	2.33322	4.35059
ASHGA5P004171	-4.03736	-2.01341	4.03736	down	protein_coding	NM_152525	CCDS2349.1	ALS2CR11	RefSeq	2123	chr2	-	202352143	202483905	NM_001168221	TCTATCAGAGGTGGCTTTTTCACCAAAAGAATATAATTCACCATCTTTCAGACCAGAATA	151254	Hs.335788		amyotrophic lateral sclerosis 2 chromosomal region candidate gene 11 protein isoform 2	5	24.8417	2.33322	4.34663
ASHGA5P025213	-4.03164	-2.01137	4.03164	down	protein_coding	NM_001197184		GPR33	RefSeq	1077	chr14	-	31952149	31957151		CAGGTCTGAGGTCATTATGGATCTGATCAACTCTACTGATTACCTGATCAATGCCTCTAC	2856	Hs.727479	GO:0004982|GO:0005886|GO:0016021	probable G-protein coupled receptor 33	5.01753	28.4502	2.52534	4.53671
ASHGA5P048720	-4.03149	-2.01131	4.03149	down	protein_coding	ENST00000380516	CCDS10168.2	SLTM	GENCODE	4147	chr15	-	59171243	59225852		TTCTGGTGATGGTACACAAGAAGTATCTAAACCTCTTCCTTCAGAAGGGAGCCTAGCTGA	79811	Hs.512932	GO:0006351|GO:0006915|GO:0006355|GO:0005634|GO:0000166|GO:0003723|GO:0003676	SAFB-like, transcription modulator [Source:HGNC Symbol;Acc:20709]	26.7225	171.046	5.1415	7.15281
ASHGA5P049737	-4.03138	-2.01127	4.03138	down	protein_coding	NM_005897	CCDS30702.1	IPP	RefSeq	3269	chr1	-	46164406	46216485		TTGGCTCCAGGTACCTTGGACTCAGTTGAAGTTTATAACCCTCATTCAGATACATGGACA	3652	Hs.699548	GO:0003779|GO:0005737|GO:0015629	actin-binding protein IPP isoform 1	70.6711	473.483	6.64318	8.65445
ASHGA5P001544	-4.02666	-2.00958	4.02666	down	protein_coding	NM_001135662	CCDS1459.1	RAB7L1	RefSeq	3223	chr1	-	205737113	205744610	NM_003929	ACGGTGGGAGTGGATTTTGCTCTGAAGGTTCTCCAGTGGTCTGACTACGAGATAGTGCGG	8934	Hs.115325	GO:0003924|GO:0005525|GO:0005886|GO:0006184|GO:0007264|GO:0015031	ras-related protein Rab-7L1 isoform 1	76.6362	513.324	6.76558	8.77516
ASHGA5P039111	-4.02509	-2.00902	4.02509	down	protein_coding	NM_003875	CCDS46941.1	GMPS	RefSeq	2457	chr3	+	155588324	155655520		GCAGTCTGAAATTTTCCCCTTGGAAACACCAGCATTTGCTATAAAGGAACAAGGATTCCG	8833	Hs.591314	GO:0003921|GO:0003922|GO:0005524|GO:0005829|GO:0006144|GO:0006541|GO:0009113|GO:0009168|GO:0016462|GO:0044281|GO:0055086	GMP synthase [glutamine-hydrolyzing]	95.4078	645.489	7.10097	9.10999
ASHGA5P050194	-4.02142	-2.00771	4.02142	down	protein_coding	ENST00000339503	CCDS12508.1	ZNF573	GENCODE	2516	chr19	-	38229202	38270230	ENST00000357309, NM_001172689, NM_001172690, NM_001172691	GTACAGAATGTGGGAAGAACTTTAGAAGTGGTTATCAGCTGACTGTGCATCAGAGATTTC	126231	Hs.531262	GO:0006351|GO:0006355|GO:0005634|GO:0005622|GO:0003677|GO:0008270	zinc finger protein 573 [Source:HGNC Symbol;Acc:26420]	5	24.7498	2.33322	4.34093
ASHGA5P003162	-4.01864	-2.00671	4.01864	down	protein_coding	NM_000082	CCDS3978.1	ERCC8	RefSeq	2044	chr5	-	60169658	60240905		CTGGAATAGTTCCAATGGAGAAAACACACTTGTGAACTATGGAAAAGTTTGTAATAACAG	1161	Hs.435237	GO:0000109|GO:0000209|GO:0003678|GO:0004842|GO:0005515|GO:0005634|GO:0005654|GO:0006281|GO:0006283|GO:0006283|GO:0006283|GO:0006289|GO:0006289|GO:0006974|GO:0006979|GO:0006979|GO:0008094|GO:0009411|GO:0009411|GO:0010165|GO:0016363|GO:0031464|GO:0032403|GO:0043161|GO:0043234|GO:0045739|GO:0051865	DNA excision repair protein ERCC-8 isoform 1	38.4057	248.97	5.70493	7.71163
ASHGA5P003191	-4.01848	-2.00665	4.01848	down	protein_coding	NM_020357	CCDS2942.1	PCNP	RefSeq	2250	chr3	+	101293041	101313281		GCCGCCGGAGGACCTGAAGAAGAAGCAGAAAAACCTGTGAAAACTAAGACTGTTTCTTCC	57092	Hs.275865	GO:0005515|GO:0005634|GO:0007049|GO:0016567|GO:0043161	PEST proteolytic signal-containing nuclear protein	151.847	1058.79	7.83147	9.83812
ASHGA5P015688	-4.01731	-2.00623	4.01731	down	protein_coding	NM_032483	CCDS47842.1	PPAPDC1B	RefSeq	880	chr8	-	38122257	38126738		CACTGGCAAGGACCCTTTAAATGGTGAAAATGGGCAGATGAATAGCAATAAGTGGACCTT	84513	Hs.567619	GO:0005737|GO:0005886|GO:0008195|GO:0016021|GO:0046839	phosphatidate phosphatase PPAPDC1B isoform 2	115.685	790.012	7.40037	9.4066
ASHGA5P014490	-4.01577	-2.00568	4.01577	down	protein_coding	NM_001143680	CCDS47731.1	GSTK1	RefSeq	1022	chr7	+	142960521	142966222		CTGGTCAAGGGCTGCAGAGAAGGCTGGTATGTCTGCAGAACAAGCCCAGGGACTTCTGGA	373156	Hs.390667	GO:0004364|GO:0004602|GO:0005102|GO:0005622|GO:0005743|GO:0005777|GO:0006749|GO:0015035|GO:0043231	glutathione S-transferase kappa 1 isoform c	130.728	895.073	7.59055	9.59623
ASHGA5P007431	-4.01494	-2.00538	4.01494	down	protein_coding	ENST00000332859	CCDS33587.1	SUMO3	GENCODE	1807	chr21	-	46225531	46238044		TGAAACTGACACTCCAGCACAGCTGGAGATGGAGGACGAGGACACCATCGACGTGTTCCA	6612	Hs.474005	GO:0016925|GO:0005737|GO:0000776|GO:0005515|GO:0019789	SMT3 suppressor of mif two 3 homolog 3 (S. cerevisiae) [Source:HGNC Symbol;Acc:11124]	220.074	1569.89	8.39727	10.4027
ASHGA5P043748	-4.01487	-2.00535	4.01487	down	protein_coding	NM_001540	CCDS5583.1	HSPB1	RefSeq	914	chr7	+	75931874	75933614		AGGCCTTCGGGCTGCCCCGGCTGCCGGAGGAGTGGTCGCAGTGGTTAGGCGGCAGCAGCT	3315	Hs.520973	GO:0000502|GO:0001525|GO:0005080|GO:0005515|GO:0005634|GO:0005737|GO:0005737|GO:0005819|GO:0005829|GO:0005856|GO:0005886|GO:0006446|GO:0006469|GO:0006928|GO:0006986|GO:0008219|GO:0008426|GO:0009615|GO:0009986|GO:0010467|GO:0016070|GO:0016071|GO:0019901|GO:0030018|GO:0032731|GO:0035767|GO:0035924|GO:0042535|GO:0043066|GO:0043122|GO:0043130|GO:0043534	heat shock protein beta-1	72.431	482.292	6.67676	8.68212
ASHGA5P005347	-4.0138	-2.00497	4.0138	down	protein_coding	NM_001040158	CCDS4183.1	H2AFY	RefSeq	1937	chr5	-	134670070	134734928	NM_004893, NM_138610	TGGCCAGAAGCTGAACCTTATTCACAGTGAAATCAGTAATTTAGCCGGCTTTGAGGTGGA	9555	Hs.420272	GO:0000786|GO:0000793|GO:0001740|GO:0003677|GO:0003682|GO:0005515|GO:0006334|GO:0007549|GO:0016568|GO:0046982	core histone macro-H2A.1 isoform 2	1013.33	7615.46	10.6816	12.6866
ASHGA5P049874	-4.0102	-2.00367	4.0102	down	protein_coding	ENST00000573754	CCDS11769.1	CARD14	GENCODE	1633	chr17	+	78161598	78172723	NM_001257970, NM_024110	TTCCAGAAGAGTAAGATGGCCTGCCAACTCTACAGGGAGAAGGTGAATGCGCTGCAGGCC	79092	Hs.696253		caspase recruitment domain family, member 14 [Source:HGNC Symbol;Acc:16446]	5	24.704	2.33322	4.33689
ASHGA5P029143	-4.00831	-2.00299	4.00831	down	protein_coding	NM_199047	CCDS9724.1	TBPL2	RefSeq	1304	chr14	-	55880929	55907263		AATTCAGAACATGGTTGGAAGCTGTGATGTGAGATTTCCCATCAGGCTGGAAGGTTTGGT	387332	Hs.528278	GO:0003677|GO:0003700|GO:0005634|GO:0005737|GO:0006352|GO:0007275|GO:0045892	TATA box-binding protein-like protein 2	5	24.6937	2.33322	4.33621
ASHGA5P011069	-4.005	-2.0018	4.005	down	protein_coding	NM_001033925	CCDS31295.1	TIAL1	RefSeq	3945	chr10	-	121332977	121356541		GATAACAGAGCAACCCGATAGCAGAAGGGTCAACTCTTCTGTTGGATTTTCTGTTTTGCA	7073	Hs.501203	GO:0000166|GO:0003723|GO:0005634|GO:0005737|GO:0005764|GO:0006357|GO:0006915|GO:0006917|GO:0006952|GO:0007281|GO:0008284|GO:0010494|GO:0017091|GO:0017145	nucleolysin TIAR isoform 2	63.4743	421.506	6.4824	8.48421
ASHGA5P044723	-4.00402	-2.00145	4.00402	down	protein_coding	NM_001386	CCDS6051.1	DPYSL2	RefSeq	4638	chr8	+	26435339	26515693		TAATTTTTTCCCAGGAGAGAGATGTCTTATCAGGGGAAGAAAAATATTCCACGCATCACG	1808	Hs.730599	GO:0001975|GO:0004157|GO:0005515|GO:0005739|GO:0005829|GO:0006139|GO:0006208|GO:0007010|GO:0007165|GO:0007399|GO:0007411|GO:0014049|GO:0019901|GO:0021510|GO:0021772|GO:0030425|GO:0030426|GO:0042220|GO:0042493|GO:0043025|GO:0043195|GO:0043234|GO:0045664|GO:0048489	dihydropyrimidinase-related protein 2 isoform 2	5	24.6534	2.33322	4.33467
ASHGA5P009790	-4.00288	-2.00104	4.00288	down	protein_coding	ENST00000398812	CCDS43582.1	GRB10	GENCODE	4705	chr7	-	50657759	50800050	NM_001001549	TTTGCACCATCCGTACTACCAGGACAAGGTGGAGCAGACACCTCGCAGTCAACAAGACCC	2887	Hs.164060	GO:0007165|GO:0032868|GO:0030178|GO:0042326|GO:0046627|GO:0046325|GO:0048009|GO:0008286|GO:0030949|GO:0045719|GO:0042327|GO:0005737|GO:0005886|GO:0005829|GO:0005515|GO:0005543|GO:0005158|GO:0005070	growth factor receptor-bound protein 10 [Source:HGNC Symbol;Acc:4564]	15.3173	95.0019	4.26897	6.27001
ASHGA5P014282	-4.00271	-2.00098	4.00271	down	protein_coding	NM_001160130	CCDS55037.1	KCNQ5	RefSeq	6568	chr6	+	73331570	73908573		TGCAGCCCTACCAATCAGAAGCTAAGTTTTAAGGAGCGAGTGCGCATGGCTAGCCCCAGG	56479	Hs.445324	GO:0005242|GO:0005886|GO:0006461|GO:0007268|GO:0008076	potassium voltage-gated channel subfamily KQT member 5 isoform 2	20.0263	125.945	4.68812	6.68909
ASHGA5P007823	-4.00145	-2.00052	4.00145	down	protein_coding	NM_032560	CCDS9895.1	SMEK1	RefSeq	3894	chr14	-	91923955	91976644		GGAGGCACAACAGAATGATGATGATATTTTGCTCATCAACCTCATTATAGAACATATGAT	55671	Hs.533887	GO:0005634|GO:0005815	serine/threonine-protein phosphatase 4 regulatory subunit 3A	12.2919	74.5147	3.91424	5.91477
ASHGA5P043344	-4.00089	-2.00032	4.00089	down	protein_coding	NM_181775	CCDS5826.1	PLXNA4	RefSeq	2020	chr7	-	132169520	132333447		GCTTCCTAAATGTACCTGGGAATTCTTCCTAAAATTACTCTGGAAATTTGAATCCACTTT	91584	Hs.511454	GO:0002116|GO:0004872|GO:0005622|GO:0005886|GO:0007411|GO:0016021|GO:0071526	plexin-A4 isoform 2 precursor	5.62372	32.1215	2.7093	4.70962
ASHGA5P011515	-4.00012	-2.00004	4.00012	down	protein_coding	ENST00000371873	CCDS549.1	CMPK1	GENCODE	2930	chr1	+	47799468	47844511	NM_001136140	TAATAATGAGATTTGTATTGAACGATGTCTTGAGAGGGGAAAGAGTAGTGGTAGGAGTGA	51727	Hs.731647	GO:0044281|GO:0006222|GO:0006139|GO:0055086|GO:0015949|GO:0009220|GO:0046939|GO:0005634|GO:0005737|GO:0005829|GO:0005524|GO:0016301|GO:0019205|GO:0004849|GO:0004127|GO:0016776|GO:0019201	cytidine monophosphate (UMP-CMP) kinase 1, cytosolic [Source:HGNC Symbol;Acc:18170]	77.4658	516.623	6.7827	8.78274
ASHGA5P056054	-3.99656	-1.99876	3.99656	down	protein_coding	NM_004450	CCDS9794.1	ERH	RefSeq	801	chr14	-	69846839	69865021		TTATAACAAAGACTGGATTAAAGAGAAGATCTACGTGCTCCTTCGTCGGCAGGCCCAACA	2079	Hs.509791	GO:0006139|GO:0006213|GO:0007049|GO:0030496	enhancer of rudimentary homolog	994.58	7491.21	10.6543	12.653
ASHGA5P012129	-3.99205	-1.99713	3.99205	down	protein_coding	NM_003749	CCDS9510.1	IRS2	RefSeq	7014	chr13	-	110406183	110438914		ATCGTGAAAGAGTGAAGATCTGTCTGGCTTTATCACCAGGATGTCACATGTCAGAGAGTA	8660	Hs.442344	GO:0002053|GO:0002903|GO:0004871|GO:0005158|GO:0005515|GO:0005543|GO:0005829|GO:0005886|GO:0006006|GO:0007165|GO:0007420|GO:0008283|GO:0008284|GO:0008286|GO:0008286|GO:0009749|GO:0010748|GO:0010907|GO:0019216|GO:0019901|GO:0030335|GO:0030879|GO:0030890|GO:0032000|GO:0032024|GO:0032869|GO:0033673|GO:0043548|GO:0045725|GO:0045725|GO:0046326|GO:0048011|GO:0048015|GO:0055088|GO:0060397	insulin receptor substrate 2	270.862	1942.29	8.72099	10.7181
ASHGA5P049127	-3.98625	-1.99503	3.98625	down	protein_coding	NM_005030	CCDS10616.1	PLK1	RefSeq	2204	chr16	+	23690200	23701688		ACAAGCTGCTGAGCTCACGCTCGGCCAGCAACCGTCTCAAGGCCTCCTAATAGCTGCCCT	5347	Hs.592049	GO:0000086|GO:0000086|GO:0000087|GO:0000088|GO:0000122|GO:0000236|GO:0000278|GO:0000776|GO:0000910|GO:0000910|GO:0000910|GO:0000922|GO:0000942|GO:0001578|GO:0004672|GO:0004674|GO:0004674|GO:0005515|GO:0005524|GO:0005634|GO:0005654|GO:0005813|GO:0005819|GO:0005829|GO:0005876|GO:0006468|GO:0007067|GO:0007067|GO:0007091|GO:0007092|GO:0007346|GO:0008017|GO:0008283|GO:0010800|GO:0010997|GO:0016567|GO:…	serine/threonine-protein kinase PLK1	231.307	1645.82	8.48143	10.4765
ASHGA5P006759	-3.9857	-1.99483	3.9857	down	protein_coding	NM_022132	CCDS34184.1	MCCC2	RefSeq	3696	chr5	+	70883114	70954530		TTAGTTACAGGATTTGCTCGAATATTTGGGTACCCAGTAGGTATCGTTGGAAACAACGGA	64087	Hs.604789	GO:0004485|GO:0005524|GO:0005739|GO:0005743|GO:0005759|GO:0006552|GO:0006552|GO:0009083|GO:0015936|GO:0034641|GO:0044281	methylcrotonoyl-CoA carboxylase beta chain, mitochondrial	26.8501	170.145	5.149	7.14383
ASHGA5P002102	-3.98475	-1.99449	3.98475	down	protein_coding	NM_031459	CCDS321.1	SESN2	RefSeq	3547	chr1	+	28585962	28609002		TATCCACTGCGTCTTTGGCATCAGATATGATGACTATGATTATGGGGAGGTGAACCAGCT	83667	Hs.469543	GO:0005634|GO:0005737|GO:0007050	sestrin-2	225.547	1605.59	8.44217	10.4367
ASHGA5P042045	-3.98282	-1.99379	3.98282	down	protein_coding	NM_030908	CCDS5149.1	OR2A4	RefSeq	933	chr6	-	132021608	132022541	NM_001005328	TGTGTGATTGGACTCGTTTATGGCACAGCCATTATCATGTATGTTGGACCCAGATATGGG	79541	Hs.734368	GO:0004930|GO:0004984|GO:0005886|GO:0016021	olfactory receptor 2A4	5	24.5274	2.33322	4.32701
ASHGA5P002975	-3.98021	-1.99284	3.98021	down	protein_coding	NM_016076	CCDS1626.1	DESI2	RefSeq	4093	chr1	+	244816351	244872334		TTTATCAGAGATTCTTTGTGGGAAAGAGATTCCTCGCTGGATCAATCGACTTGCCTACTT	51029	Hs.498317	GO:0005737|GO:0006508|GO:0008233	desumoylating isopeptidase 2	103.564	695.052	7.2273	9.22014
ASHGA5P003895	-3.97849	-1.99222	3.97849	down	protein_coding	NM_178443	CCDS8060.1	FERMT3	RefSeq	2570	chr11	+	63974151	63991363	NM_031471	CTCAAGGACCATCTCCGAATCTTTCGCATCCCACGAAGGCCCCGGAAGCTGACCCTGAAG	83706	Hs.180535	GO:0002102|GO:0005178|GO:0005543|GO:0007159|GO:0030054|GO:0033622|GO:0033632|GO:0042995|GO:0070527	fermitin family homolog 3 long form	58.6974	386.505	6.36041	8.35263
ASHGA5P003723	-3.97757	-1.99189	3.97757	down	protein_coding	NM_017774	CCDS4546.1	CDKAL1	RefSeq	3272	chr6	+	20534687	21232634		CTTACAGTCCATATGATCACAAGATTGGTGAAAGACAACAAGTGTTAGTAACAGAAGAAT	54901	Hs.657604	GO:0003674|GO:0005575|GO:0008033|GO:0008150|GO:0009451|GO:0016021|GO:0016740|GO:0046872|GO:0051539	threonylcarbamoyladenosine tRNA methylthiotransferase	15.4999	95.5161	4.28633	6.27822
ASHGA5P035207	-3.97574	-1.99122	3.97574	down	protein_coding	NM_004257	CCDS2067.1	TGFBRAP1	RefSeq	2978	chr2	-	105883539	105946148	NM_001142621	AGAAGTTTGCATCATCTCTGTCAAACGCAGAACCATCCAGATGTTTCTGGTGTACGAGGA	9392	Hs.446350	GO:0005083|GO:0005160|GO:0005515|GO:0005737|GO:0006355|GO:0006886|GO:0007165|GO:0007179|GO:0016020|GO:0016192|GO:0046332	transforming growth factor-beta receptor-associated protein 1	5	24.4764	2.33322	4.32444
ASHGA5P000687	-3.97204	-1.98988	3.97204	down	protein_coding	NM_021995	CCDS90.1	UTS2	RefSeq	648	chr1	-	7907671	7913551		CATATCCAAGCCTTCCTTTAATTCATGATTTATTGCTGGAAATATCCTTTCAACTCTCAG	10911	Hs.715862	GO:0001666|GO:0003105|GO:0005102|GO:0005179|GO:0005576|GO:0005615|GO:0006936|GO:0007204|GO:0007268|GO:0008217|GO:0010459|GO:0010460|GO:0010763|GO:0010841|GO:0032224|GO:0032967|GO:0033574|GO:0035811|GO:0035814|GO:0042493|GO:0045597|GO:0045766|GO:0045776|GO:0045777|GO:0045909|GO:0046005|GO:0046676|GO:0048146	urotensin-2 isoform a preproprotein	30.1834	191.212	5.331	7.32088
ASHGA5P008929	-3.97178	-1.98979	3.97178	down	protein_coding	NM_134265	CCDS11221.1	WSB1	RefSeq	2411	chr17	+	25621105	25640645		AAAGAGATCGGAAAACTCCTCCTTAACTTGGTAGATCATACTGAAGTGGTCAGAGATTTA	26118	Hs.446017	GO:0005515|GO:0005622|GO:0008150|GO:0016567|GO:0035556	WD repeat and SOCS box-containing protein 1 isoform 2	163.153	1127.58	7.93781	9.9276
ASHGA5P003853	-3.97012	-1.98918	3.97012	down	protein_coding	ENST00000278412	CCDS7952.1	SSRP1	GENCODE	2819	chr11	-	57093458	57103351		AAACCGAGGATTGAAAGAGGGCATGAACCCAAGCTACGATGAATATGCTGACTCTGATGA	6749	Hs.523680	GO:0006281|GO:0006355|GO:0016032|GO:0010467|GO:0006260|GO:0006366|GO:0006368|GO:0050434|GO:0005634|GO:0005737|GO:0005694|GO:0005654|GO:0003677|GO:0005515	structure specific recognition protein 1 [Source:HGNC Symbol;Acc:11327]	2610.72	19093.2	12.0897	14.0788
[truncated: 2,474 more rows]
