# Supplementary material for: Molecular Mechanism of the Cell Death Induced by the Histone Deacetylase Pan Inhibitor LBH589 (Panobinostat) in Wilms Tumor Cells
Source: PLoS One. 2015 Jul 15;10(7):e0126566. doi: 10.1371/journal.pone.0126566 (PMC4503685; doi:10.1371/journal.pone.0126566)
Supplement: S3 Dataset — (XLS) [file pone.0126566.s003.xls]

## Sheet: LBH589 vs Blank_up
# Fold Change cut-off: 2.0 # Condition pairs: LBH589 vs Blank # Column A: ProbeName, it represents probe name. # Column B: Fold change, positive value indicates up-regulation and negative value indicates down-regulation. # Column C: Log Fold change, log2 value of absolute fold change. Positive value indicates up-regulation and negative value indicates down-regulation. # Column D: Absolute Fold ch…
LBH589 vs Blank 2.0 fold up regulated LncRNAs
	Fold Change and Regulation				Annotations																		Raw Intensities		Normalized Intensities
ProbeName	Fold change([LBH589] vs [Blank])	Log Fold change([LBH589] vs [Blank])	Absolute Fold change([LBH589] vs [Blank])	Regulation([LBH589] vs [Blank])	type	seqname	GeneSymbol	source	RNAlength	chrom	strand	txStart	txEnd	Xhyb	Sequence	relationship	Associated_gene_acc	Associated_gene_name	Associated_protein_name	Associated_gene_strand	Associated_gene_start	Associated_gene_end	[LBH589](raw)	[Blank](raw)	[LBH589](normalized)	[Blank](normalized)
ASHGA5P028873	3340.23	11.7057	3340.23	up	noncoding	TCONS_00010470	XLOC_004991	LincRNAs identified by Cabili et al	557	chr5	-	127018667	127038662		ACAAGTGATTCATTGTGCCTGATTAGCTGGTAGTTTGCTCACTGTTCACCTGCAACTGCT	intergenic							95382	44.1585	16.8656	5.15987
ASHGA5P052176	2750.97	11.4257	2750.97	up	noncoding	ENST00000504989	RP11-325I22.2	GENCODE	1616	chr5	-	1363696	1380182		ATGTGCGCTATTGTTAGATCTCCGGAAAAATCAGAGTGCATTAAATTCCTGCAAAAATTC	intergenic							81676.8	45.9945	16.6438	5.21812
ASHGA5P045301	2639.32	11.366	2639.32	up	noncoding	TCONS_00000815	XLOC_000027	LincRNAs identified by Cabili et al	641	chr1	+	2730631	2734321	TCONS_00001924	ATGGGAACCCGCTAGGCTTCTAGGCTCTGCATGGGTTTGTCTTTTTGAATAAATTGAGCA	intergenic							66834.5	40.7402	16.4056	5.03962
ASHGA5P058386	1645.91	10.6847	1645.91	up	noncoding	uc002mbe.3	MIR7-3HG	UCSC_knowngene	937	chr19	+	4769116	4772568		TTTTCAACAGGACATGGGTGTTACTGTGCCCATGTGACATTTGGGGAACCCAAGGCCCTG	intergenic							5150.99	5	13.0068	2.32211
ASHGA5P038769	1554.27	10.602	1554.27	up	noncoding	ENST00000432377	RP11-70C1.1	GENCODE	897	chr3	+	42812103	42815127		AAGGCCATGTTATGATGGTGAGTGAAGGAAGCAGGACGCAATATAGCAATGCTAAATAAA	natural antisense	NM_144719	CCDC13	coiled-coil domain-containing protein 13	-	42749873	42814745	7476.43	8.76453	13.4932	2.89114
ASHGA5P006332	1384.27	10.4349	1384.27	up	noncoding	ENST00000540211	MIR7-3HG	GENCODE	405	chr19	+	4769116	4770196	NR_027148, uc002mbe.3	TTTGACGGTCTGGAAAGCAGAGACCAGCAGGGCTGACTGCTTGGGAGCACCAAATATCCG	intergenic							4240.76	5	12.757	2.32211
ASHGA5P028081	1201.03	10.2301	1201.03	up	noncoding	ENST00000556850	RP11-474N8.5	GENCODE	459	chr12	+	57390042	57392225		GGTCTGTCTCCTCTGTGGATTCACGCATGTATCAACCTCATTAAACTATGCCAAACTTTT	exon sense-overlapping	NM_007264	GPR182	G-protein coupled receptor 182	+	57388354	57390469	214510	251.67	17.9583	7.7282
ASHGA5P044614	406.329	8.6665	406.329	up	noncoding	ENST00000524139	ERICH1-AS1	GENCODE	1744	chr8	+	833197	982931		GGCATGGACGTTAAAGATGGACAAAAGAATTGTTCACGGTGTTGTATTTTAAAATGACTA	intergenic							1249.93	5	10.9886	2.32211
ASHGA5P050272	335.228	8.389	335.228	up	noncoding	TCONS_00001924	XLOC_000027	LincRNAs identified by Cabili et al	686	chr1	+	2730631	2734321		TTTAAGGTCCTGCTCTTTTCCTCTTGACAGCAAGCTACCACTGTTTAGAGAGAGTCTCCT	intergenic							10551.9	57.5933	13.9323	5.54327
ASHGA5P027277	252.22	7.97854	252.22	up	noncoding	TCONS_00011753	XLOC_005215	LincRNAs identified by Cabili et al	389	chr6	+	26724184	26752237		AGGCAGTACTGGGACTCCATAGAGGTACGGCTCTTTGCTCAGCAAGTTTAATAAATCCAA	intergenic							23757.5	154.489	14.9746	6.99603
ASHGA5P019779	232.847	7.86324	232.847	up	noncoding	ENST00000503067	RP11-325I22.2	GENCODE	654	chr5	-	1364228	1368510		CTGTAGCTGGACTTTATCTTCTATTCCGTTGGTCTGCCTATCTAGAAAGCAAAATTTCAA	intergenic							3177.67	28.1038	12.3836	4.52032
ASHGA5P052192	222.326	7.79653	222.326	up	noncoding	ENST00000509788	CTD-2001E22.2	GENCODE	842	chr5	+	9546401	9549702		CAAAGGAAAGCCGGGTATCTGTGGTCTTTAAGATGTGGTAAGATTGTATTAAAATTATAG	bidirectional	NM_003966	SEMA5A	semaphorin-5A precursor	-	9035137	9546233	918.776	7.86011	10.5416	2.74504
ASHGA5P050599	140.435	7.13376	140.435	up	noncoding	ENST00000436841	AC104655.3	GENCODE	797	chr2	+	105760570	105761680		GGTGATGATGATGATAAAGTAATGTCTTCATTAAATTGGACAGTTGGGAGTTTTCAGACT	intergenic							443.053	5	9.45587	2.32211
ASHGA5P028699	139.67	7.12588	139.67	up	noncoding	uc001ulz.3	BC035261	UCSC_knowngene	1081	chr13	+	19479578	19500881		GTCTTAGGAAGCTGACTCTAACATGAAAATTTAGAGTTGGATCTTTTGCTGACATATTGA	intergenic							440.579	5	9.44799	2.32211
ASHGA5P032365	139.555	7.12469	139.555	up	noncoding	ENST00000525111	RP11-445F12.1	GENCODE	1462	chr17	-	35289408	35293921		AGCGGCTCTGGGCAGGAATCCAACAAATAAATAAAACGTCTAAGACGGCGTGACAACAAT	bidirectional	NM_005568	LHX1	LIM/homeobox protein Lhx1	+	35294771	35301915	1717.51	24.7366	11.4646	4.33991
ASHGA5P044020	134.323	7.06956	134.323	up	noncoding	ENST00000489632	RP4-555L14.5	GENCODE	751	chr7	+	151106246	151110440		GCACAGTGTGGAAGAACTCAACTTTTTAAAGACAGAGATCAGCTTTAAATATTGCTAAGA	intronic antisense	NM_198285	WDR86	WD repeat-containing protein 86	-	151078206	151107124	1720.41	25.7586	11.4669	4.39734
ASHGA5P037580	134.121	7.06739	134.121	up	noncoding	ENST00000433066	SMPD4P1	GENCODE	483	chr22	-	20992647	20993422		CGTGTGGGAGAGCATATGGAACATTCCTTCAAATGCATTTGGTCATAGAAGCCTTTACTG	intergenic							646.272	9.17247	10.0175	2.95007
ASHGA5P052472	131.666	7.04073	131.666	up	noncoding	ENST00000524034	CTB-12O2.1	GENCODE	399	chr5	+	151338458	151650006	ENST00000518431, ENST00000524295	CCACTGGTCTTAAAGACAGACCTGCAGATTCCTGAGCTAAATAAAAGTTTATTGTTGAAA	intergenic							701.251	10.2836	10.1461	3.10541
ASHGA5P036937	125.318	6.96944	125.318	up	noncoding	TCONS_00025394	XLOC_012209	LincRNAs identified by Cabili et al	456	chr17	+	41393290	41393906		TGGAGAAAACGGTGGGGTTGGGAGGTTGTAGTACTTCAAACAAAGGTGAACGGTTTTTTA	intergenic							417.531	5.80384	9.36521	2.39576
ASHGA5P037216	109.172	6.77046	109.172	up	noncoding	ENST00000449840	AL157359.3	GENCODE	424	chr21	-	20325581	20339376		GGATTTTGCCTAGGCTACTCTGTTATTAATGTGGCTGATATATTAAATCGATAAGAACTG	intergenic							349.02	5	9.09257	2.32211
ASHGA5P022344	104.665	6.70964	104.665	up	noncoding	ENST00000554926	RP11-187O7.3	GENCODE	632	chr14	-	76961705	77193055		TATCCGGTGTTGTGTGTGTCACAGATGCAATTCAAAATCCTAAGGCTGGAAAACCATTAC	intronic antisense	NM_004452	ESRRB	steroid hormone receptor ERR2	+	76837689	76968180	2056.62	40.0813	11.7264	5.01673
ASHGA5P021033	97.739	6.61086	97.739	up	noncoding	ENST00000523692	RP11-325I22.2	GENCODE	1450	chr5	-	1363740	1380163		ACCCCAAAAAACTTTATCTTCTATTCCGTTGGTCTGCCTATCTAGAAAGCAAAATTTCAA	intergenic							3801.66	79.2319	12.6152	6.00429
ASHGA5P046709	95.9991	6.58495	95.9991	up	noncoding	ENST00000454307	XX-FW80269A6.1	GENCODE	482	chrX	+	150684022	150684717		TAGCCAAAAGGGTCTATGGTACATTTTACACACAACAGGGTACCCCTCATGGTGATGAAA	intergenic							1869.76	39.6701	11.5857	5.0007
ASHGA5P040567	92.2414	6.52734	92.2414	up	noncoding	ENST00000510153	RP11-414H23.3	GENCODE	597	chr5	-	90522291	90522888		CAAGCTAGATATATAGAGTACATGTTAGTATAATCAAGTTTTATTTTGTTGGAAGGGACC	intergenic							296.291	5	8.84946	2.32211
ASHGA5P040983	91.5765	6.51691	91.5765	up	noncoding	NR_045196	LOC100505806	RefSeq	1503	chr5	+	9546311	9550409		GTACGGGCCTTTTAATAAGATATTGTATTTTACTTCAGCTATGGGTGCAGACAATTAAAG	bidirectional	NM_003966	SEMA5A	semaphorin-5A precursor	-	9035137	9546233	293.908	5	8.83902	2.32211
ASHGA5P033510	87.78	6.45582	87.78	up	noncoding	ENST00000579368	RP11-674N23.1	GENCODE	818	chr18	-	8695853	8707619		GAACCATGGATTTACAGAAGGTTCCATAGCAGCAAATAACAGTGCTTATGAAATAAACAT	intronic antisense	ENST00000306329	SOGA2	SOGA family member 2 [Source:HGNC Symbol;Acc:29121]	+	8705658	8828944	1301.19	29.8038	11.0562	4.60039
ASHGA5P033510	87.78	6.45582	87.78	up	noncoding	ENST00000579368	RP11-674N23.1	GENCODE	818	chr18	-	8695853	8707619		GAACCATGGATTTACAGAAGGTTCCATAGCAGCAAATAACAGTGCTTATGAAATAAACAT	natural antisense	ENST00000517570	SOGA2	SOGA family member 2 [Source:HGNC Symbol;Acc:29121]	+	8707408	8832775	1301.19	29.8038	11.0562	4.60039
ASHGA5P032387	87.4686	6.45069	87.4686	up	noncoding	TCONS_00029667	XLOC_014332	LincRNAs identified by Cabili et al	397	chr22	-	28071818	28073341		TTGGCTTGGAAGAGACACCTTCAAAGTGAGTGGTGTGGGGATTTCCCCATCATATAATGT	intergenic							456.884	9.88543	9.50514	3.05445
ASHGA5P035259	87.3817	6.44926	87.3817	up	noncoding	NR_036580	LOC389023	RefSeq	744	chr2	-	115901624	115918920		GGAGCTTCCTTGCAAGTAAGTGAGTGAGCCAATCAAATAATTTATGTTTAAATCTTTCAC	intronic antisense	NM_001178036	DPP10	inactive dipeptidyl peptidase 10 isoform a	+	115219179	116602326	280.222	5	8.77137	2.32211
ASHGA5P035259	87.3817	6.44926	87.3817	up	noncoding	NR_036580	LOC389023	RefSeq	744	chr2	-	115901624	115918920		GGAGCTTCCTTGCAAGTAAGTGAGTGAGCCAATCAAATAATTTATGTTTAAATCTTTCAC	intronic antisense	NM_001178037	DPP10	inactive dipeptidyl peptidase 10 isoform b	+	115822246	116602311	280.222	5	8.77137	2.32211
ASHGA5P035259	87.3817	6.44926	87.3817	up	noncoding	NR_036580	LOC389023	RefSeq	744	chr2	-	115901624	115918920		GGAGCTTCCTTGCAAGTAAGTGAGTGAGCCAATCAAATAATTTATGTTTAAATCTTTCAC	intronic antisense	NM_020868	DPP10	inactive dipeptidyl peptidase 10 isoform long	+	115199898	116602326	280.222	5	8.77137	2.32211
ASHGA5P040947	84.0559	6.39328	84.0559	up	noncoding	ENST00000506335	CTD-2194D22.3	GENCODE	425	chr5	+	1884079	1884763		GACAGTTTAGCGTCGGTAGCCGCGAGAAATATATAAAGAACACGAGTCAAATGACATTAA	intronic antisense	ENST00000505790	IRX4	iroquois homeobox 4 [Source:HGNC Symbol;Acc:6129]	-	1877561	1887332	676.275	15.6185	10.0892	3.69591
ASHGA5P040947	84.0559	6.39328	84.0559	up	noncoding	ENST00000506335	CTD-2194D22.3	GENCODE	425	chr5	+	1884079	1884763		GACAGTTTAGCGTCGGTAGCCGCGAGAAATATATAAAGAACACGAGTCAAATGACATTAA	intronic antisense	ENST00000513692	IRX4	iroquois homeobox 4 [Source:HGNC Symbol;Acc:6129]	-	1877927	1887350	676.275	15.6185	10.0892	3.69591
ASHGA5P025912	83.6301	6.38595	83.6301	up	noncoding	NR_046225	LOC100652730	RefSeq	572	chr20	-	61405472	61408208		ATCAGCCGAGAGAGCTGCAGCCGATGCCGGCCGGTGACTTGGGACTTGGATGCTTAACAG	intergenic							2196.81	53.6312	11.8245	5.4385
ASHGA5P058768	79.5173	6.3132	79.5173	up	noncoding	uc.392+	uc.392	UCR	256	chr15	+	70392133	70392389		CCATGTGGTATAAAGGAGCCATGCATAAAAAAGTAAGCAGAGGCTAAATATCAATTTGAT	intergenic							10879.9	241.207	13.9766	7.66341
ASHGA5P055426	74.1762	6.21289	74.1762	up	noncoding	ENST00000549388	RP11-983P16.4	GENCODE	529	chr12	-	53408379	53412743		GAAATAAAGGTAACCAGTTTGCTATGAATGTTAACACATAGCCTTCTGGACACAATTAGA	natural antisense	NM_001417	EIF4B	eukaryotic translation initiation factor 4B	+	53400061	53435993	462.141	11.8838	9.52113	3.30824
ASHGA5P026477	72.9245	6.18833	72.9245	up	noncoding	ENST00000535867	RP11-727F15.9	GENCODE	557	chr11	+	62600406	62601391		TGTCTCTGTGTCTTCTAGGGGCACCTTGTTGGGTTCTTGAGGCTCTTGGGGCTCATCCTG	natural antisense	NM_018093	WDR74	WD repeat-containing protein 74	-	62600382	62607628	14832.6	353.025	14.4117	8.22334
ASHGA5P051054	69.9792	6.12886	69.9792	up	noncoding	uc002ydh.3	BC141903	UCSC_knowngene	222	chr20	-	61405786	61406753	NR_046224	CCACACACAGAGAGCTGCAGCCGATGCCGGCCGGTGACTTGGGACTTGGATGCTTAACAG	intergenic							3145.8	93.2861	12.3708	6.2419
ASHGA5P034727	66.0624	6.04576	66.0624	up	noncoding	NR_027257	FLJ26850	RefSeq	1451	chr19	+	50553936	50570052		TTATTTGTTGAGTGCTTAGGACACTGCAGAGAGGCTGAGCTCTGACAAAGCTGTTTAAGG	intergenic							216.041	5	8.36787	2.32211
ASHGA5P017795	65.9852	6.04407	65.9852	up	noncoding	ENST00000445836	TMEM191A	GENCODE	671	chr22	+	21057128	21058793		CGAGTGAGCGCCTGCGCGGGAGACGCGGCTGTTCGGCGGTCCTCGCGCGCTGGCCATCAG	intergenic							215.724	5	8.36618	2.32211
ASHGA5P028211	64.3849	6.00865	64.3849	up	noncoding	ENST00000501008	RP11-796E2.4	GENCODE	1898	chr12	+	92539348	92561336		GAGGAGTAGGGGGATATCTTTTAAAAGTTTAATTGCAAAATAAGTAGGTTAGTAAGGCCA	natural antisense	NM_001731	BTG1	protein BTG1	-	92534053	92539673	1657.08	52.2939	11.409	5.40038
ASHGA5P040893	63.2501	5.983	63.2501	up	noncoding	ENST00000504629	RP11-844P9.1	GENCODE	354	chr5	-	175551212	175558464	ENST00000509363	CCACAGCTCAAAAGTAGACATTTTGGTAAATGTGAAGAAGTGAGATTCAATGAAGATGAT	intergenic							207.471	5	8.30511	2.32211
ASHGA5P042871	61.4045	5.94027	61.4045	up	noncoding	uc003skl.1	AK127339	UCSC_knowngene	4817	chr7	-	1488970	1493787		CCCTGCTCAGCACGGGGACAATTTGAACTTAAGCTTTAACTTAATTAAAATGAACTAAAA	exon sense-overlapping	NM_182924	MICALL2	MICAL-like protein 2 isoform 1	-	1473994	1499109	2388.26	80.0099	11.958	6.01776
ASHGA5P043394	58.1117	5.86076	58.1117	up	noncoding	ENST00000517565	RP11-61L23.2	GENCODE	2498	chr7	-	143509063	143533301	ENST00000481651, ENST00000494978, uc003wdj.1	AGGGCATATTTTGGGGAGTGATGGGATTATGCACACCCTTCAGGTGTCAAGATAAAGAGA	intergenic							1110.3	38.2435	10.8096	4.94888
ASHGA5P019421	57.6175	5.84844	57.6175	up	noncoding	ENST00000483262	RP11-80H8.4	GENCODE	391	chr3	+	142842203	142850735		TATGTGGAGGTGGATGAAAGCAGCGAAGTTTCATCTGAGAACCATTGAGTATGGAAGTGG	exon sense-overlapping	NM_004267	CHST2	carbohydrate sulfotransferase 2	+	142838617	142842856	188.897	5	8.17055	2.32211
ASHGA5P054975	57.3857	5.84262	57.3857	up	noncoding	TCONS_00010599	XLOC_004244	LincRNAs identified by Cabili et al	690	chr5	+	1046023	1046915		AGTGTGAATGGGTGTGTGAACGAGTGGGTTAGTGTGTGAATGAGTGGGTTAGTGTGTGAG	intergenic							204.725	6.07367	8.28305	2.44043
ASHGA5P031199	57.2396	5.83894	57.2396	up	noncoding	TCONS_00006911	XLOC_002727	LincRNAs identified by Cabili et al	2983	chr3	+	88418570	88517156		AACCAAAGGAAGACAAAAACTTCAGAAGAGTTTATTACTGAAAGACTGCTACAGCGTCAG	intergenic							187.726	5	8.16106	2.32211
ASHGA5P036881	55.0253	5.78202	55.0253	up	noncoding	NR_046224	LOC100652730	RefSeq	706	chr20	-	61405472	61408208		AAGGAATTGGGTCTTGAGACACAGCCGAGCCTGTGAGCGCTGACCTGTGTAAAGAAGACA	intergenic							2021.98	74.6621	11.6995	5.91743
ASHGA5P040991	53.9843	5.75447	53.9843	up	noncoding	ENST00000416930	RP11-1C1.7	GENCODE	483	chr5	+	10479482	10482421		TGCTACACTTTCTTATCATAGTTTACCGCAATTAAAAATCAAAACAAAACAAAACGAAAA	intergenic							417.108	14.6981	9.36345	3.60898
ASHGA5P043579	48.3965	5.59683	48.3965	up	noncoding	ENST00000472494	HOTTIP	GENCODE	2285	chr7	+	27240055	27242441		GGGGACTGAATTCTTGAGATTTATGGTGCACCTTATTGATCAAATTTATCTGGACTTTTT	bidirectional	NM_000522	HOXA13	homeobox protein Hox-A13	-	27236498	27239725	161.042	5	7.91894	2.32211
ASHGA5P028331	46.5189	5.53975	46.5189	up	noncoding	ENST00000557474	RP11-711D18.2	GENCODE	552	chr12	+	121829764	121837662	TCONS_00020596	TCTGGATTCAGATGGGAGCTGGTTTAAGCATTCAGATGAAGAGATACTTCGTCATTTCTA	natural antisense	ENST00000536837	ANAPC5	anaphase promoting complex subunit 5 [Source:HGNC Symbol;Acc:15713]	-	121783801	121837699	154.732	5	7.86186	2.32211
ASHGA5P048182	46.3726	5.5352	46.3726	up	noncoding	TCONS_00013329	XLOC_005976	LincRNAs identified by Cabili et al	557	chr7	+	5834112	5855979		CATGAATTGGAAAGTTCAGTGAGCTCTTGTTTAGATAATAGGATCCATATATCACTAGTG	intergenic							154.411	5	7.85732	2.32211
ASHGA5P043838	46.0159	5.52406	46.0159	up	noncoding	ENST00000417026	RP11-325F22.2	GENCODE	891	chr7	+	104581652	104602781		ACTGTTACAGAAAGGCAACCCAGGAGGAGACTGGAATAAATGCTGAGTGCCAATTTCCAA	intergenic							160.475	5.77734	7.91548	2.39142
ASHGA5P050281	45.9828	5.52302	45.9828	up	noncoding	TCONS_00000822	XLOC_000031	LincRNAs identified by Cabili et al	314	chr1	+	4036188	4069751		CTGAGCAAAGGAGTGACCACAGAAGTGCATGGCAAAGCAGAAAGGTGTGACGTCTTGGAG	intergenic							153.411	5.03736	7.84853	2.32551
ASHGA5P006333	45.9761	5.52281	45.9761	up	noncoding	NR_027148	MIR7-3HG	RefSeq	768	chr19	+	4769116	4772568		GGCTCCGTTTCGTCTCCAGAACCCTGGACAGCTCCTCCAGCTTGGAATGCACTCCCTCCA	intergenic							9274.91	357.591	13.7677	8.24489
ASHGA5P056376	45.7958	5.51714	45.7958	up	noncoding	TCONS_00003814	XLOC_001616	LincRNAs identified by Cabili et al	448	chr2	+	107384141	107394766	TCONS_00003813	CTCTACCATGTCTTTTACACACACTGAAGATCATGTGAAGAAAGAGAGAAGATGGTCATC	intergenic							152.561	5	7.83926	2.32211
ASHGA5P044486	45.4877	5.5074	45.4877	up	noncoding	uc022baa.1	AL832163	UCSC_knowngene	2799	chr8	-	117947898	117950697		ACAGGCAAAGCAAATTGAAGAATTGGAGCACTGAATATAACATCCACAGACATTTGAATT	natural antisense	NM_001025357	AARD	alanine and arginine-rich domain-containing protein	+	117950463	117956239	644.139	27.8302	10.013	4.50556
ASHGA5P036997	42.1081	5.39603	42.1081	up	noncoding	ENST00000416638	RP3-410C9.2	GENCODE	626	chr20	+	26171624	26174582		CAGGGTAAAATGAATCAAGTTCAGAAGCTCAATTTACAGATTTAAACCTGTAGGTCTTTC	intergenic							313.068	13.903	8.92832	3.53229
ASHGA5P048598	41.4743	5.37415	41.4743	up	noncoding	ENST00000570221	ULK4P2	GENCODE	634	chr15	+	30864940	30876769	ENST00000397827, ENST00000565158, ENST00000566138, ENST00000568274, ENST00000568486, NM_139320, NR_026859, uc010azt.3	CCCTTGCCATTTTCCAGCCGCGCTCCCACGAGGGTCACGGCGGCGGGGAGAGGTGGAGCC	intergenic							139.426	5	7.69626	2.32211
ASHGA5P026851	41.2031	5.36468	41.2031	up	noncoding	AW450413		LincRNAs identified by Khalil et al	431	chr7	-	25895917	25896427		TAATCATGAAGACGAGGGACGAACTTACAAAGACACCCGGCACACTGTGACAATCCTTAA	intergenic							1653.94	81.3737	11.4067	6.04198
ASHGA5P021424	41.1908	5.36425	41.1908	up	noncoding	ENST00000532153	RP11-196E1.3	GENCODE	4476	chr11	+	119479134	119529994		TGTATAAGAAGTTTTCTATAAATGTCTGCTGTGGACTGAACTGATGGAATAAGCATCCAA	natural antisense	NM_203285	PVRL1	poliovirus receptor-related protein 1 isoform 2 precursor	-	119508807	119599435	262.971	11.9332	8.67897	3.31472
ASHGA5P022229	40.4642	5.33857	40.4642	up	noncoding	ENST00000552905	RP11-983P16.4	GENCODE	523	chr12	-	53408412	53440743		TAGGGATAAGAACTTCCGAGAAGTCACCACCAATCAAGAGCTGATTCAGAAGAGCAGAGG	intronic antisense	NM_001417	EIF4B	eukaryotic translation initiation factor 4B	+	53400061	53435993	315.434	14.6446	8.94104	3.60246
ASHGA5P040132	40.2171	5.32974	40.2171	up	noncoding	uc009whu.1	DQ592442	UCSC_knowngene	2772	chr1	+	142853227	142855999	TCONS_00029073	CACCGCATTACTGAAGCTATACTAACAACAGTCACTTTTAGTGGGTACTTCATGCATCAG	intergenic							1051.28	52.1483	10.7262	5.39649
ASHGA5P039326	39.8691	5.3172	39.8691	up	noncoding	ENST00000504402	RP11-367J11.3	GENCODE	292	chr4	-	7096297	7105056		GCCTCAGCCAAGTGAAATGGGAATCAGGACCATTACAAAGAAATTCAATTAAAATAAAAG	intergenic							2951.76	150.241	12.2701	6.95291
ASHGA5P028307	39.7089	5.31139	39.7089	up	noncoding	ENST00000546835	RP11-497G19.1	GENCODE	876	chr12	+	117099386	117135870		AAAGTTCAGCCCAAGAGGAAGAGAGACCTAATTAATACCCAGGAGATGGTGGTGTTTATT	intergenic							133.854	5	7.63351	2.32211
ASHGA5P028516	39.0221	5.28622	39.0221	up	noncoding	TCONS_00010597	XLOC_004244	LincRNAs identified by Cabili et al	1623	chr5	+	1043854	1046915		TTAGTGTGTGAATGGATGAGTTAGTGTGTGAATGAGTGGGTTAGTGTGTGAATGAGTCGG	intergenic							132.083	5	7.60833	2.32211
ASHGA5P028432	38.9763	5.28452	38.9763	up	noncoding	ENST00000442969	ANKRD20A19P	GENCODE	2796	chr13	-	24513695	24520921		GGCAGTGAATATGTGGTGACAAAGTGAGAAACACTTTAGCAGAAGGCGGAACAAATTAAC	intergenic							212.737	9.90385	8.34165	3.05713
ASHGA5P031975	38.971	5.28433	38.971	up	noncoding	NR_026674	FLJ30679	RefSeq	1980	chr16	+	86588925	86590905		GCTAGGAAGGGCATTCTCTTCAGTTCCATGTTTTCAAGTTAGAAGTGCCTCAGAGCATTT	bidirectional	NM_001159377	MTHFSD	methenyltetrahydrofolate synthase domain-containing protein isoform 1	-	86563781	86588841	241.102	11.5086	8.54594	3.26161
ASHGA5P031975	38.971	5.28433	38.971	up	noncoding	NR_026674	FLJ30679	RefSeq	1980	chr16	+	86588925	86590905		GCTAGGAAGGGCATTCTCTTCAGTTCCATGTTTTCAAGTTAGAAGTGCCTCAGAGCATTT	bidirectional	NM_001159378	MTHFSD	methenyltetrahydrofolate synthase domain-containing protein isoform 2	-	86563781	86588841	241.102	11.5086	8.54594	3.26161
ASHGA5P031975	38.971	5.28433	38.971	up	noncoding	NR_026674	FLJ30679	RefSeq	1980	chr16	+	86588925	86590905		GCTAGGAAGGGCATTCTCTTCAGTTCCATGTTTTCAAGTTAGAAGTGCCTCAGAGCATTT	bidirectional	NM_001159379	MTHFSD	methenyltetrahydrofolate synthase domain-containing protein isoform 4	-	86563781	86588841	241.102	11.5086	8.54594	3.26161
ASHGA5P031975	38.971	5.28433	38.971	up	noncoding	NR_026674	FLJ30679	RefSeq	1980	chr16	+	86588925	86590905		GCTAGGAAGGGCATTCTCTTCAGTTCCATGTTTTCAAGTTAGAAGTGCCTCAGAGCATTT	bidirectional	NM_001159380	MTHFSD	methenyltetrahydrofolate synthase domain-containing protein isoform 5	-	86563781	86588809	241.102	11.5086	8.54594	3.26161
ASHGA5P031975	38.971	5.28433	38.971	up	noncoding	NR_026674	FLJ30679	RefSeq	1980	chr16	+	86588925	86590905		GCTAGGAAGGGCATTCTCTTCAGTTCCATGTTTTCAAGTTAGAAGTGCCTCAGAGCATTT	bidirectional	NM_022764	MTHFSD	methenyltetrahydrofolate synthase domain-containing protein isoform 3	-	86563781	86588841	241.102	11.5086	8.54594	3.26161
ASHGA5P051951	38.9574	5.28383	38.9574	up	noncoding	NR_037969	SRD5A3-AS1	RefSeq	943	chr4	-	56232767	56251747		TTAGCCTAGTCGGAGGCTTGACTGAAGAAACAAATGTATCCACTGATAATGGGCAAGAGC	intronic antisense	NM_024592	SRD5A3	probable polyprenol reductase	+	56212387	56239266	131.824	5	7.60594	2.32211
ASHGA5P029462	38.6815	5.27357	38.6815	up	noncoding	TCONS_00010909	XLOC_004761	LincRNAs identified by Cabili et al	295	chr5	-	27406638	27412768	TCONS_00010285, TCONS_00010908	CTCTCAGATAGTGAAAGTGAGATGATGTGTAGTGAAAGTCATATATAGGTTGTAAATTGC	intergenic							131.132	5	7.59568	2.32211
ASHGA5P032708	38.5423	5.26837	38.5423	up	noncoding	TCONS_00029193	XLOC_013852	LincRNAs identified by Cabili et al	557	chr21	+	9825743	9826389	NR_046235	CCGGGGGACCGGCCGCGACTGCGGCGGCGGTGGTGGGGGGAGCCGCGGGGATCGCCGAGG	intergenic							533.56	26.9476	9.72738	4.45901
ASHGA5P043030	38.5202	5.26754	38.5202	up	noncoding	NR_038276	LOC100506895	RefSeq	2935	chr7	-	43548326	43562141		TAATTGGTTTGGAGATGTTTCTTAACCAGATGTCCATGAATAAACTCTTATGGCAGCTTT	natural antisense	NM_015052	HECW1	E3 ubiquitin-protein ligase HECW1	+	43152197	43602938	130.604	5	7.58966	2.32211
ASHGA5P055309	38.3642	5.26169	38.3642	up	noncoding	ENST00000509114	RP11-515B12.1	GENCODE	358	chr12	-	14510229	14518437		CTAAGAAAGAAAGATGATGGCTCTAAAGAAGATGAAAAAGTCATTGGTGTCAATCAACTC	bidirectional	NM_018179	ATF7IP	activating transcription factor 7-interacting protein 1	+	14518610	14651697	146.373	6.53944	7.77049	2.5088
ASHGA5P054301	37.9064	5.24437	37.9064	up	noncoding	TCONS_00013738	XLOC_006383	LincRNAs identified by Cabili et al	686	chr7	-	25870838	25872690		GGGAAAGCAGCAGTAAACACAGAACATACTGGTCATTATTCTAAGTATTTCTACATTCTT	intergenic							128.703	5	7.56648	2.32211
ASHGA5P023407	36.7986	5.20158	36.7986	up	noncoding	ENST00000580280	RP11-260A9.6	GENCODE	357	chr17	-	25325105	25326967		ATTCTTTAAGCAGTGCTAAATAAACAATGAAACAGACACAAAGTTAAAGTTACCTGATCC	intergenic							125.235	5	7.52369	2.32211
ASHGA5P058021	36.582	5.19306	36.582	up	noncoding	TCONS_00025440	XLOC_012258	LincRNAs identified by Cabili et al	356	chr17	+	55264508	55282436		AAATAAAGCAAGATGGCTGGATTCAAAGTGCCTTGCAGTCTGAGAAAGAGCCAGAGAGAC	intergenic							124.583	5	7.51518	2.32211
ASHGA5P028280	36.5267	5.19088	36.5267	up	noncoding	ENST00000548846	RP3-473L9.4	GENCODE	209	chr12	+	111834638	111841111		GGGAAGGTTATTTGTTGGAATCCCTTTGCCTTTCCAAGGGAAAATAAACACAAAAAGTGA	intergenic							5779.51	296.673	13.1537	7.96284
ASHGA5P027767	36.2522	5.17999	36.2522	up	noncoding	ENST00000541782	SCARNA10	GENCODE	248	chr12	+	6619440	6619688		TAATAGGGGTGATTCTTCCAGTTGCTGGAGAGAAATTGTGGTAACTGGAGTGAGAGAGTA	intron sense-overlapping	NM_014865	NCAPD2	condensin complex subunit 1	+	6603297	6641132	1222.82	67.6992	10.9555	5.7755
ASHGA5P020196	35.8119	5.16237	35.8119	up	noncoding	ENST00000509363	RP11-1101H11.1	GENCODE	431	chr5	+	177109294	177140970		CTGCAGCAAGACTTTCTTGCAAAAATGCCTGTTTGGGATTCCTCAGAGTACAGACAAAAA	intergenic							262.506	13.7362	8.67616	3.5138
ASHGA5P030696	35.2724	5.14047	35.2724	up	noncoding	ENST00000559277	RP11-761I4.3	GENCODE	479	chr15	+	81633988	81635491		CGGCTGCGACCAATAGTAGCTTAAACATGGATTATTTTCTTTTTAATTTCTTCCTGCAAA	intronic antisense	NM_001080532	TMC3	transmembrane channel-like protein 3	-	81624759	81666418	908.797	51.519	10.5191	5.37863
ASHGA5P042470	34.8793	5.1243	34.8793	up	noncoding	ENST00000508884	RP1-27K12.4	GENCODE	547	chr6	+	53367982	53371717		GTTTGTGAAGTGAAATGCATATAAAACAGAGGATTCCAGACTCTCAGAAGTCAATACATA	natural antisense	NM_001197115	GCLC	glutamate--cysteine ligase catalytic subunit isoform b	-	53362139	53409927	119.105	5	7.44641	2.32211
ASHGA5P042470	34.8793	5.1243	34.8793	up	noncoding	ENST00000508884	RP1-27K12.4	GENCODE	547	chr6	+	53367982	53371717		GTTTGTGAAGTGAAATGCATATAAAACAGAGGATTCCAGACTCTCAGAAGTCAATACATA	natural antisense	NM_001498	GCLC	glutamate--cysteine ligase catalytic subunit isoform a	-	53362139	53409927	119.105	5	7.44641	2.32211
ASHGA5P031686	34.4039	5.1045	34.4039	up	noncoding	ENST00000576745	RP11-388M20.9	GENCODE	1201	chr16	+	31237280	31238481		TAGCTAAGGGATTATTTGGTTGTAAAATCCAACACCATTAATAAAACTGTTATATTCTGA	intergenic							117.75	5	7.42661	2.32211
ASHGA5P013534	33.5228	5.06707	33.5228	up	noncoding	ENST00000456409	RP11-465B22.3	GENCODE	750	chr1	+	998458	1001836	ENST00000394517, uc001acl.1	GAGAGCAGCCCGGGGGGCTTCACGCTGTCCGTCAGGTAGCTGAAGCAGAGAGAGAAGGCG	intergenic							182.945	9.87004	8.12019	3.05312
ASHGA5P033343	33.237	5.05472	33.237	up	noncoding	ENST00000569655	RP11-143K11.1	GENCODE	1151	chr17	+	71171621	71172772		GGGATATGTACATTGCTGAGTACGCTGATATCTTTTTCATGGGTATGATTTTTTAACAAG	intergenic							132.249	6.79739	7.61129	2.55657
ASHGA5P025715	33.0268	5.04556	33.0268	up	noncoding	NR_027910	CALB2	RefSeq	1445	chr16	+	71392615	71424342		AGATGTCCCGGGCATGAAGCTGACCTCAGAGGAGTTTAACGCGATCTTCACATTTTACGA	exon sense-overlapping	NM_001740	CALB2	calretinin isoform 1	+	71392615	71424342	113.266	5	7.36768	2.32211
ASHGA5P025715	33.0268	5.04556	33.0268	up	noncoding	NR_027910	CALB2	RefSeq	1445	chr16	+	71392615	71424342		AGATGTCCCGGGCATGAAGCTGACCTCAGAGGAGTTTAACGCGATCTTCACATTTTACGA	exon sense-overlapping	NM_007088	CALB2	calretinin isoform 22k	+	71392615	71424342	113.266	5	7.36768	2.32211
ASHGA5P057539	32.5446	5.02435	32.5446	up	noncoding	TCONS_00018641	XLOC_008992	LincRNAs identified by Cabili et al	1100	chr10	-	130833654	130834943		ATTCTCCTTGGGTGGTTCATAGGAAGAGGCCAAGAGAGAGAGAAGGATGCTGTATTTATG	intergenic							243.538	14.0093	8.56617	3.54182
ASHGA5P020278	32.2495	5.01121	32.2495	up	noncoding	NR_038380	SLC7A11-AS1	RefSeq	4671	chr4	+	139010167	139099331		CAAGAATAAGAATTGAAAACACTTTTCACAGTATAGACATCTATAGTGTGTAAAACCATC	natural antisense	NM_014331	SLC7A11	cystine/glutamate transporter	-	139085247	139163503	110.837	5	7.33332	2.32211
ASHGA5P037745	32.1244	5.0056	32.1244	up	noncoding	ENST00000422971	CTA-941F9.9	GENCODE	548	chr22	-	46000311	46001501		TGTCCACACAAGACTTTAATAAAATGTGGCATCTAACTGAATAAAGACTATCCTTTCGGG	intergenic							490.269	29.7715	9.60368	4.59808
ASHGA5P032733	31.9537	4.99791	31.9537	up	noncoding	ENST00000574471	RP11-388C12.1	GENCODE	898	chr17	-	80671783	80674131		CAACTTTCTACTCAAGATCATTGAAACATCTGTGTTGATTATTTGTAACCGGGATATGCT	bidirectional	NM_024619	FN3KRP	ketosamine-3-kinase	+	80674581	80685893	428.336	25.9013	9.40363	4.40572
ASHGA5P056294	31.9331	4.99698	31.9331	up	noncoding	TCONS_00001898	XLOC_001286	LincRNAs identified by Cabili et al	1334	chr1	-	244210525	244212010		ACAAAGACGTGGAAATGTCTGCCGTCAAGAAATTGGAAATCGTATCGAGAACCCAGACTG	intergenic							586.399	36.5277	9.87894	4.88196
ASHGA5P044151	31.7886	4.99044	31.7886	up	noncoding	ENST00000518967	RP11-369E15.3	GENCODE	417	chr8	-	20810155	20831388		GGCTGTAAGTCCATGTTGATTAATACAAAGGGATGCTGTAAAGCCTCTTCTATTAAAAAA	intergenic							797.354	49.7427	10.32	5.32954
ASHGA5P044036	31.7488	4.98863	31.7488	up	noncoding	ENST00000569431	RP5-912I13.1	GENCODE	1861	chr7	+	155192616	155194477		AGCACATTATTAAAACCAAAGAGGAAAATTCTTTGAAGAGATGGGGTGGAGCTGAATTTA	intergenic							238.722	14.0194	8.53147	3.54284
ASHGA5P037296	31.7226	4.98744	31.7226	up	noncoding	NR_038894	CBR3-AS1	RefSeq	743	chr21	-	37513693	37528606	ENST00000432988	TAGTAGTTGCTTGTCCTATTGACTCAGAACCTTGAACAAATAAGCAAGTCAAATACAGAT	natural antisense	NM_001236	CBR3	carbonyl reductase [NADPH] 3	+	37507262	37518860	178.284	10.1898	8.08093	3.09349
ASHGA5P016210	31.6901	4.98596	31.6901	up	noncoding	uc001acl.1	BC033949	UCSC_knowngene	971	chr1	+	995116	1001833		CCTTTTGAAGGTGGTTTCACCCCAACATCAGCAGGGTGGAGGCGGAGAAGCTGTTCCTAT	intergenic							272.476	16.1525	8.73003	3.74407
ASHGA5P029026	31.6697	4.98503	31.6697	up	noncoding	ENST00000437831	RP11-441L11.1	GENCODE	701	chr1	-	146986157	146989699	NR_038423	AAGTTTGAACAAACACTGCCACCTGATGCATGAAAGCTCTACTGTGACCTACGTTAAAAG	intergenic							673.926	42.3453	10.084	5.09893
ASHGA5P057697	31.4533	4.97514	31.4533	up	noncoding	TCONS_00020858	XLOC_010141	LincRNAs identified by Cabili et al	273	chr12	-	82950643	82954933		TGGGACTACAGGTATAGTGTGAAGATGTGGAGTCTGCAACATGGCAGCTACTTTTCAACT	intergenic							108.257	5	7.29725	2.32211
ASHGA5P049504	31.3593	4.97082	31.3593	up	noncoding	NR_026880	MGC12916	RefSeq	2006	chr17	+	14207056	14209062		TGTAACTTTTAAAGTTTCTCTTTGTGATTTTACTTAAGTGTTGGTAGATATTCTTAAATT	intron sense-overlapping	NM_006041	HS3ST3B1	heparan sulfate glucosamine 3-O-sulfotransferase 3B1	+	14204505	14249492	107.907	5	7.29293	2.32211
ASHGA5P018545	31.2622	4.96635	31.2622	up	noncoding	ENST00000454833	TMEM191A	GENCODE	419	chr22	+	21057262	21058407	ENST00000414022, ENST00000419950, ENST00000422715, ENST00000436618, ENST00000442222, ENST00000445836, ENST00000452055, NM_001207052, NM_001242313, NR_026815	GACGCTGCAGGACGCGCTGCAGACAGCGGAGGCCTGGGCCATATTCCAGGAGCAGACCGT	intergenic							115.654	6.03399	7.40006	2.43371
ASHGA5P032822	30.9956	4.95399	30.9956	up	noncoding	ENST00000437416	RP11-100E13.1	GENCODE	403	chr1	-	224802997	224803922	TCONS_00001841	GTCATTCCAGAGAGAACTTCAGTTTCAGACAAGTCATCAAATCCAGAAAGCAAGGAAAAA	bidirectional	NM_152495	CNIH3	protein cornichon homolog 3	+	224804178	224928249	220.681	13.129	8.40316	3.44917
ASHGA5P042992	30.8152	4.94557	30.8152	up	noncoding	ENST00000439852	NPSR1-AS1	GENCODE	710	chr7	-	34606334	34797884		GGCTTCTTTAACAAATTAATCCCAAGTGCAAGACATTTATTTCTTCTGTACCTAATGACC	intronic antisense	NM_207172	NPSR1	neuropeptide S receptor isoform A	+	34697896	34889590	682.425	44.0881	10.1032	5.15762
ASHGA5P042992	30.8152	4.94557	30.8152	up	noncoding	ENST00000439852	NPSR1-AS1	GENCODE	710	chr7	-	34606334	34797884		GGCTTCTTTAACAAATTAATCCCAAGTGCAAGACATTTATTTCTTCTGTACCTAATGACC	intronic antisense	NM_207173	NPSR1	neuropeptide S receptor isoform B	+	34697896	34917944	682.425	44.0881	10.1032	5.15762
ASHGA5P031898	30.1705	4.91507	30.1705	up	noncoding	NR_024612	ATXN1L	RefSeq	483	chr16	+	71879898	71919174		TGAATCCAAGTGATCTGTATCTGCCAAAAAGGAGAGGACAAGAAAGCTGGTCACTTAGCC	exon sense-overlapping	NM_001137675	ATXN1L	ataxin-1-like	+	71879898	71891231	104.251	5	7.23718	2.32211
ASHGA5P031898	30.1705	4.91507	30.1705	up	noncoding	NR_024612	ATXN1L	RefSeq	483	chr16	+	71879898	71919174		TGAATCCAAGTGATCTGTATCTGCCAAAAAGGAGAGGACAAGAAAGCTGGTCACTTAGCC	natural antisense	NM_001201552	ZNF821	zinc finger protein 821 isoform 1	-	71893582	71918093	104.251	5	7.23718	2.32211
ASHGA5P031898	30.1705	4.91507	30.1705	up	noncoding	NR_024612	ATXN1L	RefSeq	483	chr16	+	71879898	71919174		TGAATCCAAGTGATCTGTATCTGCCAAAAAGGAGAGGACAAGAAAGCTGGTCACTTAGCC	natural antisense	NM_001201553	ZNF821	zinc finger protein 821 isoform 1	-	71893582	71917444	104.251	5	7.23718	2.32211
ASHGA5P031898	30.1705	4.91507	30.1705	up	noncoding	NR_024612	ATXN1L	RefSeq	483	chr16	+	71879898	71919174		TGAATCCAAGTGATCTGTATCTGCCAAAAAGGAGAGGACAAGAAAGCTGGTCACTTAGCC	natural antisense	NM_001201554	ZNF821	zinc finger protein 821 isoform 2	-	71893582	71918093	104.251	5	7.23718	2.32211
ASHGA5P031898	30.1705	4.91507	30.1705	up	noncoding	NR_024612	ATXN1L	RefSeq	483	chr16	+	71879898	71919174		TGAATCCAAGTGATCTGTATCTGCCAAAAAGGAGAGGACAAGAAAGCTGGTCACTTAGCC	natural antisense	NM_001201556	ZNF821	zinc finger protein 821 isoform 3	-	71893582	71918093	104.251	5	7.23718	2.32211
ASHGA5P031898	30.1705	4.91507	30.1705	up	noncoding	NR_024612	ATXN1L	RefSeq	483	chr16	+	71879898	71919174		TGAATCCAAGTGATCTGTATCTGCCAAAAAGGAGAGGACAAGAAAGCTGGTCACTTAGCC	natural antisense	NM_017530	ZNF821	zinc finger protein 821 isoform 2	-	71893582	71917444	104.251	5	7.23718	2.32211
ASHGA5P058661	29.9582	4.90488	29.9582	up	noncoding	uc.236-	uc.236	UCR	267	chr8	-	37250468	37250735		CCTCGAGTCTGTGTGAATATACTGGATTTTCTTGGCAACTTAACAACTAAGTGTTTTAAT	intergenic							128.446	7.34454	7.56305	2.65818
ASHGA5P033847	29.3922	4.87736	29.3922	up	noncoding	uc002lcx.3	BC040860	UCSC_knowngene	673	chr18	+	44812094	45120918		AGCCCGCAGTAATTCAATCTAACCTTGTACTTACAGAAAACAATGAGATAATGAACAGAA	intergenic							436.181	28.8499	9.43113	4.55377
ASHGA5P051846	29.184	4.86711	29.184	up	noncoding	uc011btt.2	LOC401109	UCSC_knowngene	1847	chr3	+	195869625	195887761		AACCAGACCAGACCTCAAAACAGGTTTGCAGAATTAAGATGAGGAGCTGAGCTCAACACA	intergenic							210.958	13.2299	8.32783	3.46072
ASHGA5P039179	28.8338	4.84969	28.8338	up	noncoding	ENST00000498226	SOX2-OT	GENCODE	560	chr3	+	181328316	181508734		GCTGTTTTTTGGCACCTGAAACACTTTTACCCAAGGGTTCTGATTATTTAAATAATTGGT	intron sense-overlapping	NM_003106	SOX2	transcription factor SOX-2	+	181429711	181432223	259.62	16.9762	8.6609	3.8112
ASHGA5P015403	28.3004	4.82275	28.3004	up	noncoding	ENST00000419950	TMEM191A	GENCODE	663	chr22	+	21057339	21058894		ATTCCAGGAGCAGACCGTAGTCCTGCAGGAGGTGCAGGTGAAGGTGATGGAGGCTGCGGA	intergenic							98.2799	5	7.14487	2.32211
ASHGA5P031929	27.9913	4.80691	27.9913	up	noncoding	ENST00000561672	RP11-538I12.3	GENCODE	652	chr16	+	77268773	77324831		GTTCAGAAACATGATGTAAGAACCAAATGAGTAAAGGCTGTGAGCAGCATTTCTAAAACA	natural antisense	NM_199355	ADAMTS18	A disintegrin and metalloproteinase with thrombospondin motifs 18 preproprotein	-	77316024	77469011	302.216	20.4236	8.8759	4.06899
ASHGA5P056794	27.9709	4.80585	27.9709	up	noncoding	TCONS_00008717	XLOC_004231	LincRNAs identified by Cabili et al	1075	chr4	-	190598434	190600102		GTTTTCTTTGAAGACAGAATCAGAGAGGCTCAGCAAATGCCAGAACTCAAATTCAAGCGC	intergenic							97.1454	5	7.12797	2.32211
ASHGA5P028443	27.7139	4.79254	27.7139	up	noncoding	ENST00000439079	LINC00415	GENCODE	435	chr13	-	26626413	26627523		CCCTTGAGAAGTTTGCAGAATCGAACCGAATGTTGAATGCCAAAGATCTTCACAAAGCAA	intergenic							167.391	10.8831	7.97753	3.185
ASHGA5P028470	27.1485	4.7628	27.1485	up	noncoding	NR_038287	TEX26-AS1	RefSeq	2073	chr13	-	31456971	31506745		CACAGTGCTTTCGTATACGTTATCCAATTTAGCGAAATAATACAGAGCAATGCATTTTGA	intronic antisense	NM_032849	C13orf33	uncharacterized protein C13orf33	+	31480311	31499709	94.3439	5	7.08491	2.32211
ASHGA5P048962	26.5445	4.73034	26.5445	up	noncoding	ENST00000567091	LA16c-313D11.9	GENCODE	730	chr16	-	728503	729777		AGGAGGCTGGCCACTACGGGAGCTCAATAAACACTTCCCAAACTCACGCCTGATCACACA	intronic antisense	ENST00000445361	MSLN	mesothelin [Source:HGNC Symbol;Acc:7371]	+	693261	818865	1320.19	100.445	11.0813	6.35095
ASHGA5P048962	26.5445	4.73034	26.5445	up	noncoding	ENST00000567091	LA16c-313D11.9	GENCODE	730	chr16	-	728503	729777		AGGAGGCTGGCCACTACGGGAGCTCAATAAACACTTCCCAAACTCACGCCTGATCACACA	intronic antisense	ENST00000446427	MSLN	mesothelin [Source:HGNC Symbol;Acc:7371]	+	693261	818865	1320.19	100.445	11.0813	6.35095
ASHGA5P056375	26.3367	4.719	26.3367	up	noncoding	TCONS_00003812	XLOC_001614	LincRNAs identified by Cabili et al	698	chr2	+	107201802	107277026		AAGAGTTCAGAGAAGTCCCAACGTAGAAAGTGGAATTCATGGTGGATTCTTTTGATGGGG	intergenic							91.7127	5	7.04112	2.32211
ASHGA5P030150	26.2564	4.7146	26.2564	up	noncoding	ENST00000563287	RP11-10O17.1	GENCODE	3385	chr15	-	74770410	74782627		CTATCTATCTGAATCCTAAACCCAGCTCAGAAGATTTTAAGTCATATGACCTTGATTGTT	intergenic							679.137	51.5784	10.0953	5.38069
ASHGA5P039538	26.2561	4.71458	26.2561	up	noncoding	ENST00000513071	RP11-286E11.1	GENCODE	638	chr4	-	108807872	108899955		GAACCACCATGCTCGAGATAAGAAATTAGTCTGTGAAGAGACCTTCAAGTTCTGTAAATG	intronic antisense	NM_183075	CYP2U1	cytochrome P450 2U1	+	108852716	108874613	764.162	57.9642	10.2664	5.55178
ASHGA5P039538	26.2561	4.71458	26.2561	up	noncoding	ENST00000513071	RP11-286E11.1	GENCODE	638	chr4	-	108807872	108899955		GAACCACCATGCTCGAGATAAGAAATTAGTCTGTGAAGAGACCTTCAAGTTCTGTAAATG	natural antisense	NM_001136257	SGMS2	phosphatidylcholine:ceramide cholinephosphotransferase 2	+	108814419	108836204	764.162	57.9642	10.2664	5.55178
ASHGA5P039538	26.2561	4.71458	26.2561	up	noncoding	ENST00000513071	RP11-286E11.1	GENCODE	638	chr4	-	108807872	108899955		GAACCACCATGCTCGAGATAAGAAATTAGTCTGTGAAGAGACCTTCAAGTTCTGTAAATG	natural antisense	NM_001136258	SGMS2	phosphatidylcholine:ceramide cholinephosphotransferase 2	+	108745720	108836204	764.162	57.9642	10.2664	5.55178
ASHGA5P039538	26.2561	4.71458	26.2561	up	noncoding	ENST00000513071	RP11-286E11.1	GENCODE	638	chr4	-	108807872	108899955		GAACCACCATGCTCGAGATAAGAAATTAGTCTGTGAAGAGACCTTCAAGTTCTGTAAATG	natural antisense	NM_152621	SGMS2	phosphatidylcholine:ceramide cholinephosphotransferase 2	+	108814419	108836204	764.162	57.9642	10.2664	5.55178
ASHGA5P037026	26.1107	4.70657	26.1107	up	noncoding	TCONS_00025971	XLOC_012288	LincRNAs identified by Cabili et al	973	chr17	+	66182289	66183347	TCONS_00025471	CTTTCAGAGTCGTTTTGGACTTGATAGTAGCTCAGTACCAAGATCATTACAGAAGTTAAT	intergenic							91.0769	5	7.02868	2.32211
ASHGA5P029158	25.8553	4.69239	25.8553	up	noncoding	ENST00000563647	RP11-999E24.3	GENCODE	981	chr14	-	58460262	58461243		GGAGAGCTACTGTACTGACTGTACTTGTGGAATGCAGCGCTTCATTAAATTAAGTTTATT	intergenic							218.646	15.5938	8.38634	3.69395
ASHGA5P051211	25.1105	4.65022	25.1105	up	noncoding	ENST00000414022	TMEM191A	GENCODE	466	chr22	+	21057260	21058542		GGCTGTTCGGCGGTCCTCGCGCGCTGGCCATCAGGTGAGCAGGGCGGTGGGCGCGGCCGC	intergenic							629.76	49.823	9.98217	5.33195
ASHGA5P053000	24.7748	4.6308	24.7748	up	noncoding	ENST00000451368	AC004540.4	GENCODE	611	chr7	-	26411763	26415892		AGTTGGGTATTTTTTTAGCTAGATAATTTAAACGCGAATAATTCAAGTCTGACTAAATGA	natural antisense	NM_001199835	SNX10	sorting nexin-10 isoform 1	+	26331514	26413949	86.5942	5	6.95291	2.32211
ASHGA5P053000	24.7748	4.6308	24.7748	up	noncoding	ENST00000451368	AC004540.4	GENCODE	611	chr7	-	26411763	26415892		AGTTGGGTATTTTTTTAGCTAGATAATTTAAACGCGAATAATTCAAGTCTGACTAAATGA	natural antisense	NM_001199837	SNX10	sorting nexin-10 isoform 2	+	26400503	26413949	86.5942	5	6.95291	2.32211
ASHGA5P053000	24.7748	4.6308	24.7748	up	noncoding	ENST00000451368	AC004540.4	GENCODE	611	chr7	-	26411763	26415892		AGTTGGGTATTTTTTTAGCTAGATAATTTAAACGCGAATAATTCAAGTCTGACTAAATGA	natural antisense	NM_001199838	SNX10	sorting nexin-10 isoform 3	+	26403944	26413949	86.5942	5	6.95291	2.32211
ASHGA5P053000	24.7748	4.6308	24.7748	up	noncoding	ENST00000451368	AC004540.4	GENCODE	611	chr7	-	26411763	26415892		AGTTGGGTATTTTTTTAGCTAGATAATTTAAACGCGAATAATTCAAGTCTGACTAAATGA	natural antisense	NM_013322	SNX10	sorting nexin-10 isoform 1	+	26331514	26413949	86.5942	5	6.95291	2.32211
ASHGA5P045840	24.7603	4.62996	24.7603	up	noncoding	ENST00000443771	RP11-53B5.1	GENCODE	391	chr9	+	96619364	96620615		CCATATTTGATATAGACCCATCAATGGCTCCCTAGAATAAAATCTCAACTCTTCACTGTG	intergenic							2251.01	180.395	11.8639	7.23398
ASHGA5P016768	24.4444	4.61143	24.4444	up	noncoding	NR_038367	HOTAIRM1	RefSeq	783	chr7	+	27135712	27139877		CTGGCGAGAGGTCTGTTTTGCCTGAACCCATCAACAGCTGGGAGATTAATCAACCACACT	natural antisense	ENST00000222718	HOXA2	homeobox A2 [Source:HGNC Symbol;Acc:5103]	-	27139720	27142430	465.531	37.4348	9.53012	4.91869
ASHGA5P021510	24.1628	4.59472	24.1628	up	noncoding	ENST00000533759	RP11-867G23.10	GENCODE	948	chr11	+	66176664	66184608		ACCTTGAAAGACTGAAGCTAAGAAGTGCTGGAGACAGCAGTTGCTTTAGCCACAGGCTGT	intergenic							84.4809	5	6.91683	2.32211
ASHGA5P029821	24.1254	4.59248	24.1254	up	noncoding	TCONS_00016208	XLOC_007598	LincRNAs identified by Cabili et al	1043	chr9	+	137371780	137375298		TCTTTGTGAGGTAGGGTGGAACTTGCATCCTGAACATTAAAGTTTACATGCCAAGGAGGG	intergenic							568.42	46.583	9.82835	5.23587
ASHGA5P047690	24.0448	4.58765	24.0448	up	noncoding	ENST00000429110	RP11-432B10.1	GENCODE	528	chr10	+	109136307	109160994		TTTGGAATAGCGGCATCAACAGCTACATGGACCTGCTTCTGGGAAAAACAAGTGTAACTG	intergenic							111.28	7.89168	7.33761	2.74996
ASHGA5P045648	23.7806	4.57172	23.7806	up	noncoding	ENST00000563205	RP11-363E7.4	GENCODE	1965	chr9	+	19453206	19455171		GGATTGTAGAGCAAAGCACATTGCCTAAATTCATTTGTTAATGAATTGGGTACCATTGTT	intergenic							143.889	10.7698	7.7437	3.17198
ASHGA5P044228	23.7708	4.57112	23.7708	up	noncoding	ENST00000578500	RP11-360L9.7	GENCODE	884	chr8	-	41399565	41402288		ATGGGTATGCACATTAAGGCTTAGGAAGCACACTGTTCTAGGTTAACAGCTCAGGTCTCT	natural antisense	NM_032336	GINS4	DNA replication complex GINS protein SLD5	+	41386724	41402565	198.315	15.3288	8.24001	3.66889
ASHGA5P058121	23.4395	4.55087	23.4395	up	noncoding	TCONS_00026674	XLOC_012768	LincRNAs identified by Cabili et al	678	chr18	-	11366975	11378345	TCONS_00026421	GGTCAAGATGGTTGATGCAGGAAACAGATGGAGGGGCAGAAGTTGATACTCATCTCATTA	intergenic							91.2645	6.34418	7.03275	2.48188
ASHGA5P017362	23.1898	4.53542	23.1898	up	noncoding	ENST00000440645	RP11-382F24.2	GENCODE	457	chrX	+	55306575	55315219	ENST00000374971	GCCCTTCAAGGACCTGATGTGGAAGCTTTTCAACAGGAACTGGCTCTGCTTAAGATAGAG	intergenic							743.13	63.8999	10.2277	5.69223
ASHGA5P000410	22.8639	4.515	22.8639	up	noncoding	chr4:109840575-109856475+	chr4:109840575-109856475	LincRNAs identified by Khalil et al	15900	chr4	+	109621126	109637026		ATTGGATACTGTCAGCTTGAACGTAACCCTTGTACTTAGGGGCACAAATACAGCAAGAGC	intergenic							80.3822	5	6.83712	2.32211
ASHGA5P054676	22.5639	4.49594	22.5639	up	noncoding	ENST00000526533	RP13-726E6.2	GENCODE	578	chr11	-	3529209	3593217		AAGAGTCTTATCTGGATTAGATCCTGGGAATTGAGAAGCTTCAGCAGGTGGGAAATGCAC	intergenic							79.2618	5	6.81806	2.32211
ASHGA5P030679	22.3637	4.48309	22.3637	up	noncoding	ENST00000560057	RP11-762H8.1	GENCODE	449	chr15	+	78585627	78588391		TTTATAAAGTCTTCTTGCATACGACTTAATGAAGCCGAGATACTGTTCAACAATTGTGAG	natural antisense	NM_025234	WDR61	WD repeat-containing protein 61	-	78575577	78591940	80.957	5.47065	6.84828	2.36519
ASHGA5P044487	21.7794	4.44489	21.7794	up	noncoding	uc003yol.3	AK025288	UCSC_knowngene	2766	chr8	-	119097732	119100498		TCAGTAGGCTCTGAATATAGTATGTTCCCATATTCTTTGGTAAGATGACCAATCAACCAA	intron sense-overlapping	NM_000127	EXT1	exostosin-1	-	118811601	119124058	1158.62	105.456	10.867	6.42213
ASHGA5P041019	21.6974	4.43945	21.6974	up	noncoding	ENST00000509649	RP11-823P9.1	GENCODE	362	chr5	+	21459605	21462099		AAGAAGTTCAGATATTTGTCGTTTTATTGGTTTAAGTACTATGTATACCTCATGTAAGTA	intergenic							2962.35	270.58	12.2727	7.83327
ASHGA5P049366	21.4217	4.421	21.4217	up	noncoding	ENST00000569786	RP5-1142A6.3	GENCODE	588	chr16	+	88729776	88738587		TGATTGTTTTCTGGTATGTGGGGGATGTGCCAGAACCAGGGCTGAGCTGTGACCACGAGG	bidirectional	NM_002461	MVD	diphosphomevalonate decarboxylase	-	88718347	88729495	247.012	21.8268	8.5856	4.16459
ASHGA5P039779	21.3446	4.4158	21.3446	up	noncoding	ENST00000505731	NOP14-AS1	GENCODE	1999	chr4	+	2936625	2949400		GTTTCTGCAGGAACATGAATTGGGAAATAAAGCTCAGTGCTCAGCACCAAGAACAAAGCC	natural antisense	NM_003703	NOP14	nucleolar protein 14	-	2939663	2965118	301.307	26.9135	8.87339	4.45759
ASHGA5P050277	21.3157	4.41385	21.3157	up	noncoding	ENST00000534096	NAPSB	GENCODE	1155	chr19	-	50837877	50848023		TGGGAGGAAGCAAAGATACTTCCCAAGTGTCTATGCTAAGTGGCTCAGTGGATGGTGAAG	intronic antisense	ENST00000542413	NR1H2	nuclear receptor subfamily 1, group H, member 2 [Source:HGNC Symbol;Acc:7965]	+	50832948	50886218	106.932	8.57544	7.27914	2.8653
ASHGA5P044406	21.1621	4.40341	21.1621	up	noncoding	ENST00000522743	KB-1184D12.1	GENCODE	668	chr8	-	95109991	95116550		GCTACCATGTCATTAGACATTGATTTACAGGTATTTGTGTTCACATCTGTATTCATTGGA	intergenic							74.8097	5	6.72552	2.32211
ASHGA5P036502	21.0284	4.39427	21.0284	up	noncoding	TCONS_00027178	XLOC_013218	LincRNAs identified by Cabili et al	415	chr19	-	9944973	9945573		AACCCTATGTGACCGTTAAAAAGAATGAGGCTCAGTGAAGTGAACTCATAGGGAAACCTG	intergenic							181.073	15.7713	8.10348	3.70921
ASHGA5P056020	20.8404	4.38131	20.8404	up	noncoding	ENST00000555934	RP11-355I22.3	GENCODE	1184	chr14	+	62593961	62595255		ATTTGTTTAGCTTATCCAACAAAAGTATTAACATATACATTAACAACGTCGAAAGTAGCC	intergenic							73.8056	5	6.70343	2.32211
ASHGA5P037288	20.6492	4.36802	20.6492	up	noncoding	NR_038974	LOC100288432	RefSeq	474	chr21	-	34637936	34638565		CAATGGAAGACAACTCAAGACCACACCAAGTTTGTATTAAAAAAGTACTGTTGTGTTACT	intronic antisense	ENST00000433395	AP000295.9	Uncharacterized protein [Source:UniProtKB/TrEMBL;Acc:H0YHV4]	+	34619078	34655517	668.922	64.424	10.0732	5.70516
ASHGA5P037288	20.6492	4.36802	20.6492	up	noncoding	NR_038974	LOC100288432	RefSeq	474	chr21	-	34637936	34638565		CAATGGAAGACAACTCAAGACCACACCAAGTTTGTATTAAAAAAGTACTGTTGTGTTACT	natural antisense	ENST00000404220	IFNAR2	interferon (alpha, beta and omega) receptor 2 [Source:HGNC Symbol;Acc:5433]	+	34602213	34637969	668.922	64.424	10.0732	5.70516
ASHGA5P031336	20.5954	4.36425	20.5954	up	noncoding	uc002fft.1	AK093002	UCSC_knowngene	2211	chr16	-	80862639	80926493		TGCCTGCAGGAGACAAGGTCAGAGATGTTGCTAATAATGGAGAATAAAGGATGCATTCTC	intergenic							187.835	16.797	8.16195	3.7977
ASHGA5P018127	20.4358	4.35303	20.4358	up	noncoding	ENST00000449761	RP11-298H24.1	GENCODE	463	chr10	+	107900021	107948480		GCATTAATGTATGTCAAAAAGAGGAAAAGGTGAAGATCAGGAGGCACAACATTCCAAGGA	intergenic							77.4177	6.00181	6.7819	2.42887
ASHGA5P022262	20.4295	4.35258	20.4295	up	noncoding	ENST00000553575	DIO3OS	GENCODE	985	chr14	-	102018559	102022013		ATGCCTGCAAGAGGTGTCCTACGGGCCTGATGGAAAGGTGGCAGGCGAAATGCACCTGGC	intergenic							72.3067	5	6.6747	2.32211
ASHGA5P050965	20.3445	4.34657	20.3445	up	noncoding	ENST00000400465	FER1L4	GENCODE	3350	chr20	-	34146513	34171889		TCTTTTTTAGGGCAAGGTGGAGGCAGAGTTTGAGCTGCTGACTGTGGAGGAGGCCGAGAA	intergenic							71.9748	5	6.66868	2.32211
ASHGA5P051001	20.3277	4.34538	20.3277	up	noncoding	ENST00000419931	RP11-445H22.4	GENCODE	514	chr20	-	43323716	43324725	ENST00000427598	ATGCCTACAATTCCACTATAATAGTCTGGTGGGCTTCTGTTAGGGAGGCTTATACATGGT	intergenic							562.622	54.6605	9.81015	5.46477
ASHGA5P023302	20.1375	4.33181	20.1375	up	noncoding	ENST00000577841	RP11-344E13.3	GENCODE	634	chr17	+	20824464	20833359	ENST00000443508	AAGAAAAGAGCAAAAACAACAGACCTTCATTCAGCTTAGGAACATAATAAATAGGACGAA	intergenic							150.072	13.4445	7.81426	3.48245
ASHGA5P030167	19.9759	4.32019	19.9759	up	noncoding	NR_026813	LINC00597	RefSeq	1512	chr15	-	77516249	77517746		CAGCAGTCTTCATTGTTGTTCCATATGAGTGTTTTCTAAACCTAACAGATGTAAGCAATA	intron sense-overlapping	NM_024776	PEAK1	pseudopodium-enriched atypical kinase 1	-	77400497	77712446	565.715	55.9409	9.82027	5.50008
ASHGA5P031623	19.9696	4.31973	19.9696	up	noncoding	uc021tfl.1	AF063596	UCSC_knowngene	1005	chr16	+	24551499	24552504		CTAACTTATTTTCCATCAGGAGGGCAGGAGAGCCTGTGCAAAGCTTGTTTGTTCAATCAG	exon sense-overlapping	NM_006910	RBBP6	E3 ubiquitin-protein ligase RBBP6 isoform 1	+	24550907	24584183	1997.76	197.967	11.6874	7.36768
ASHGA5P031623	19.9696	4.31973	19.9696	up	noncoding	uc021tfl.1	AF063596	UCSC_knowngene	1005	chr16	+	24551499	24552504		CTAACTTATTTTCCATCAGGAGGGCAGGAGAGCCTGTGCAAAGCTTGTTTGTTCAATCAG	exon sense-overlapping	NM_018703	RBBP6	E3 ubiquitin-protein ligase RBBP6 isoform 2	+	24550907	24584183	1997.76	197.967	11.6874	7.36768
ASHGA5P031623	19.9696	4.31973	19.9696	up	noncoding	uc021tfl.1	AF063596	UCSC_knowngene	1005	chr16	+	24551499	24552504		CTAACTTATTTTCCATCAGGAGGGCAGGAGAGCCTGTGCAAAGCTTGTTTGTTCAATCAG	exon sense-overlapping	NM_032626	RBBP6	E3 ubiquitin-protein ligase RBBP6 isoform 3	+	24550907	24560722	1997.76	197.967	11.6874	7.36768
ASHGA5P019925	19.7853	4.30636	19.7853	up	noncoding	ENST00000505362	CTC-463N11.3	GENCODE	533	chr5	-	98106461	98108776		CGAGGCTCAGAAAGGAAGGAGGAGACCTGAACAGTACATCCGGAGAATCCAGCAAAGCAT	intronic antisense	NM_001012761	RGMB	RGM domain family member B	+	98104998	98132198	727.163	72.828	10.1895	5.88318
ASHGA5P037011	19.5564	4.28957	19.5564	up	noncoding	ENST00000562532	RP1-310O13.12	GENCODE	4341	chr20	+	30586849	30591190		CGAGCTGGGGCCTCTTTACTGAGACTCTTTTGTACACCACAAACTTTTTGTATATTTTTA	intergenic							608.383	61.9369	9.93459	5.64502
ASHGA5P035828	19.5553	4.28949	19.5553	up	noncoding	ENST00000444629	AC007254.3	GENCODE	935	chr2	+	40332048	40482349	NR_038441	GTTGGTTAATGTCTGCAAATGTGAGAGCATGTTAACATGACAAACAACAAGGAATTTGAA	intronic antisense	NM_001112800	SLC8A1	sodium/calcium exchanger 1 isoform B precursor	-	40339285	40657444	69.1123	5	6.6116	2.32211
ASHGA5P035828	19.5553	4.28949	19.5553	up	noncoding	ENST00000444629	AC007254.3	GENCODE	935	chr2	+	40332048	40482349	NR_038441	GTTGGTTAATGTCTGCAAATGTGAGAGCATGTTAACATGACAAACAACAAGGAATTTGAA	intronic antisense	NM_001112801	SLC8A1	sodium/calcium exchanger 1 isoform C precursor	-	40339285	40657444	69.1123	5	6.6116	2.32211
ASHGA5P035828	19.5553	4.28949	19.5553	up	noncoding	ENST00000444629	AC007254.3	GENCODE	935	chr2	+	40332048	40482349	NR_038441	GTTGGTTAATGTCTGCAAATGTGAGAGCATGTTAACATGACAAACAACAAGGAATTTGAA	intronic antisense	NM_001112802	SLC8A1	sodium/calcium exchanger 1 isoform D precursor	-	40339285	40739575	69.1123	5	6.6116	2.32211
ASHGA5P035828	19.5553	4.28949	19.5553	up	noncoding	ENST00000444629	AC007254.3	GENCODE	935	chr2	+	40332048	40482349	NR_038441	GTTGGTTAATGTCTGCAAATGTGAGAGCATGTTAACATGACAAACAACAAGGAATTTGAA	intronic antisense	NM_001252624	SLC8A1	sodium/calcium exchanger 1 isoform E precursor	-	40339285	40657444	69.1123	5	6.6116	2.32211
ASHGA5P035828	19.5553	4.28949	19.5553	up	noncoding	ENST00000444629	AC007254.3	GENCODE	935	chr2	+	40332048	40482349	NR_038441	GTTGGTTAATGTCTGCAAATGTGAGAGCATGTTAACATGACAAACAACAAGGAATTTGAA	intronic antisense	NM_021097	SLC8A1	sodium/calcium exchanger 1 isoform A precursor	-	40339285	40657444	69.1123	5	6.6116	2.32211
ASHGA5P055084	19.4408	4.28102	19.4408	up	noncoding	ENST00000530422	SCARNA9	GENCODE	353	chr11	+	93454678	93455031		CCTAATCATTTCTGGGCAATGATGAAAAGGTTTTACTACTGATCTTTGTAACTATGATGG	intron sense-overlapping	NM_033395	KIAA1731	centrosomal protein KIAA1731	+	93394815	93463522	3499.25	352.531	12.5015	8.22045
ASHGA5P020513	19.361	4.27508	19.361	up	noncoding	ENST00000515003	CTC-463N11.3	GENCODE	373	chr5	-	98106783	98108482		TCTCTATAAGAAAGGAAGGAGGAGACCTGAACAGTACATCCGGAGAATCCAGCAAAGCAT	intronic antisense	NM_001012761	RGMB	RGM domain family member B	+	98104998	98132198	729.203	74.7033	10.1938	5.91876
ASHGA5P018478	19.3539	4.27455	19.3539	up	noncoding	ENST00000454031	LPAL2	pseudogene	2368	chr6	-	160874459	160932039		TACTGCAACCTGACAGGATTGCTACCATGGAAATGGACAGAGTTATCGAGGCACATACTT								68.4553	5	6.59667	2.32211
ASHGA5P028332	19.3375	4.27333	19.3375	up	noncoding	uc001uan.3	BC029038	UCSC_knowngene	1199	chr12	+	121837960	121839159		GGAAGGCAGTTTACCATTCAAAAGAAGAGTTATTTGTAAGTAACCATATTACAAGGCAGA	exon sense-overlapping	NM_001256858	RNF34	E3 ubiquitin-protein ligase RNF34 isoform 3	+	121837885	121862155	4504.27	444.527	12.834	8.56066
ASHGA5P028332	19.3375	4.27333	19.3375	up	noncoding	uc001uan.3	BC029038	UCSC_knowngene	1199	chr12	+	121837960	121839159		GGAAGGCAGTTTACCATTCAAAAGAAGAGTTATTTGTAAGTAACCATATTACAAGGCAGA	exon sense-overlapping	NM_025126	RNF34	E3 ubiquitin-protein ligase RNF34 isoform 2	+	121837885	121862155	4504.27	444.527	12.834	8.56066
ASHGA5P028332	19.3375	4.27333	19.3375	up	noncoding	uc001uan.3	BC029038	UCSC_knowngene	1199	chr12	+	121837960	121839159		GGAAGGCAGTTTACCATTCAAAAGAAGAGTTATTTGTAAGTAACCATATTACAAGGCAGA	exon sense-overlapping	NM_194271	RNF34	E3 ubiquitin-protein ligase RNF34 isoform 1	+	121837920	121862155	4504.27	444.527	12.834	8.56066
ASHGA5P045742	19.2687	4.26819	19.2687	up	noncoding	ENST00000432011	RP11-236F9.2	GENCODE	786	chr9	+	67289569	67298632	ENST00000412301	AGGCTGAAGAGGCCTCTGAGCTCCCAGCGCTGGGGAGCGCTGTGCAGAATAGGACTGGAG	intergenic							68.1339	5	6.5903	2.32211
ASHGA5P015108	19.2476	4.2666	19.2476	up	noncoding	ENST00000416708	AC073115.6	GENCODE	555	chr7	+	46009255	46019790		CGCAAACACTTAAAGGACCATACTTATTTTACAAGAGGAACAGTTTTCAATGGAATGGAT	intergenic							154.403	14.5226	7.85725	3.59064
ASHGA5P029632	19.0149	4.24906	19.0149	up	noncoding	ENST00000553791	RP11-718G2.5	GENCODE	448	chr14	+	70742012	70758576		AATCTGGAATATTTCAAGATAAGGTCCAATTCTTCCATTGTCTCGTAATCCAATGCAGAG	intergenic							691.944	72.4667	10.1255	5.87643
ASHGA5P030816	18.8393	4.23568	18.8393	up	noncoding	ENST00000558696	RP11-299G20.3	GENCODE	639	chr15	+	101874641	101877633		CCTTTGGAAGACGTAAAAATGAGAATTCCATACCTATGGCATAAAGTGTATGGCATAAAT	intronic antisense	NM_002570	PCSK6	proprotein convertase subtilisin/kexin type 6 isoform a preproprotein	-	101844132	102030187	270.738	27.3945	8.72026	4.48458
ASHGA5P030816	18.8393	4.23568	18.8393	up	noncoding	ENST00000558696	RP11-299G20.3	GENCODE	639	chr15	+	101874641	101877633		CCTTTGGAAGACGTAAAAATGAGAATTCCATACCTATGGCATAAAGTGTATGGCATAAAT	intronic antisense	NM_138319	PCSK6	proprotein convertase subtilisin/kexin type 6 isoform b preproprotein	-	101844132	102030187	270.738	27.3945	8.72026	4.48458
ASHGA5P030816	18.8393	4.23568	18.8393	up	noncoding	ENST00000558696	RP11-299G20.3	GENCODE	639	chr15	+	101874641	101877633		CCTTTGGAAGACGTAAAAATGAGAATTCCATACCTATGGCATAAAGTGTATGGCATAAAT	intronic antisense	NM_138320	PCSK6	proprotein convertase subtilisin/kexin type 6 isoform g preproprotein	-	101853222	102030187	270.738	27.3945	8.72026	4.48458
ASHGA5P030816	18.8393	4.23568	18.8393	up	noncoding	ENST00000558696	RP11-299G20.3	GENCODE	639	chr15	+	101874641	101877633		CCTTTGGAAGACGTAAAAATGAGAATTCCATACCTATGGCATAAAGTGTATGGCATAAAT	intronic antisense	NM_138321	PCSK6	proprotein convertase subtilisin/kexin type 6 isoform h preproprotein	-	101853222	102030187	270.738	27.3945	8.72026	4.48458
ASHGA5P042803	18.7988	4.23257	18.7988	up	noncoding	TCONS_00019909	XLOC_009146	LincRNAs identified by Cabili et al	961	chr11	+	61267236	61274123	TCONS_00019314, TCONS_00019315	CTAACACCTCTTGCCATATTAGAATTGCTATTGCTCTGTCCTTTCATTCATGTATCCAAC	intergenic							1637.21	171.765	11.392	7.1594
ASHGA5P025837	18.7169	4.22627	18.7169	up	noncoding	NR_038423	LINC00624	RefSeq	3373	chr1	-	146853913	146989699		CCAGTGGCATCCTGAATTTAAGATGAAACAATAGAGAAAGAACCAAGAAGTTACATACAT	intergenic							66.2534	5	6.54838	2.32211
ASHGA5P028268	18.7124	4.22592	18.7124	up	noncoding	ENST00000446473	RP1-7G5.6	GENCODE	728	chr12	+	110318480	110326272		TCTGTAGGACCAGCTTGACCAATGGAGTTGTAATGTTTGGAATCAACTCAGTGTGGGTGA	bidirectional	NM_016433	GLTP	glycolipid transfer protein	-	110288747	110318293	66.237	5	6.54804	2.32211
ASHGA5P029335	18.5273	4.21158	18.5273	up	noncoding	ENST00000556978	RP11-436M15.3	GENCODE	386	chr14	-	100443451	100444435		CACAAACTGGCAGAGATAATCTAATACAATTAGGACAGAACACAAGAAAATAGGTGTCAC	intronic antisense	ENST00000402714	EVL	Enah/Vasp-like [Source:HGNC Symbol;Acc:20234]	+	100437785	100610573	65.6465	5	6.53369	2.32211
ASHGA5P044198	18.4047	4.202	18.4047	up	noncoding	ENST00000518181	RP11-89M20.2	GENCODE	360	chr8	-	35861833	35952564	ENST00000523342	CACATTATTCATTGTCTGTATACCATGTGCCCCAGATATTAAAGCCAATTGATGCATACT	intergenic							675.151	72.9277	10.0868	5.88479
ASHGA5P050568	18.4008	4.2017	18.4008	up	noncoding	ENST00000454263	TRIM43B	pseudogene	1668	chr2	-	96142714	96150479	NM_138800	CCACAGATGATCAGGATTAAGAAAACTTACTGTTTGGGAACTCCATATACAAGGGAGCCC								555.683	59.4622	9.79054	5.58885
ASHGA5P031334	18.3735	4.19955	18.3735	up	noncoding	ENST00000570137	RP11-18F14.2	GENCODE	4614	chr16	-	80631802	80636416		GGGTGCCTTAGAAGTTGTATTTTTCATGTGTGCTAATATGCAGTATTTATACATTGTGAG	intergenic							253.032	26.1726	8.62074	4.42119
ASHGA5P031988	18.1898	4.18506	18.1898	up	noncoding	ENST00000569362	LA16c-444G7.2	GENCODE	465	chr16	+	88227919	88228823		CTGTGTTGTAATCGCACGCTGATCTCACAATAAATAACGTGTGCATGGAACGTGCCTTCA	intergenic							242.003	25.2188	8.55171	4.36665
ASHGA5P032032	18.0545	4.17429	18.0545	up	noncoding	ENST00000564451	RP11-356C4.2	GENCODE	2115	chr16	+	90159561	90162762	NM_177987	GCTGCATTTTAAAGCATTTGTATAGTATGCGGTTTTGCCTAATAAAGTGTTCTCACAGCA	intergenic							262.638	27.7684	8.6769	4.50262
ASHGA5P000073	17.9435	4.16539	17.9435	up	noncoding	AL832168		NRED	1520	chr2	+	118771749	118773247		CTCCTGTGTGGTATATCTTGCTCTTATCCTTTGTGAAGCCAATAAACTTCAATTTCTACT	intergenic							3319.37	363.4	12.4363	8.27087
ASHGA5P019850	17.7498	4.14973	17.7498	up	noncoding	ENST00000504107	CTC-504A5.1	GENCODE	617	chr5	+	116790958	116815063		TGCAAGAAGGTCGGACTCGGCAGTTAATACTCTTGGATAATGTATTTAAGGATGCTTAAG	intergenic							97.6608	9.40859	7.13521	2.98548
ASHGA5P019509	17.698	4.14551	17.698	up	noncoding	NR_028136	KALRN	RefSeq	2428	chr3	+	123813557	123883533		CTGGATCGAGGTTAGAAGACAGGTCCCAGTCTTCCTAATGAGGCATTGAAAGTCTAGGTG	exon sense-overlapping	NM_001024660	KALRN	kalirin isoform 1	+	123813557	124440036	154.596	15.8147	7.85994	3.71442
ASHGA5P019509	17.698	4.14551	17.698	up	noncoding	NR_028136	KALRN	RefSeq	2428	chr3	+	123813557	123883533		CTGGATCGAGGTTAGAAGACAGGTCCCAGTCTTCCTAATGAGGCATTGAAAGTCTAGGTG	exon sense-overlapping	NM_003947	KALRN	kalirin isoform 2	+	123813557	124238698	154.596	15.8147	7.85994	3.71442
ASHGA5P058665	17.5834	4.13615	17.5834	up	noncoding	uc.110-	uc.110	UCR	243	chr2	-	237071381	237071624		CCAAGGTTGGGTTTTGACATCACTATATTTGTTGTTACAATAAATTCCACTTACATCTGC	intergenic							367.499	40.547	9.1687	5.03256
ASHGA5P031121	17.5681	4.13489	17.5681	up	noncoding	ENST00000569850	RP11-1437A8.3	GENCODE	262	chr16	-	33202881	33206675	ENST00000562604	GCAGAGGATTTGTGACAGCCTAGAGAACAGAGGAAATGGTTTTGAAAAGGCAAATGGCAG	intronic antisense	NM_001099687	TP53TG3B	TP53-target gene 3 protein isoform 1	+	33205584	33208179	62.5403	5	6.457	2.32211
ASHGA5P031121	17.5681	4.13489	17.5681	up	noncoding	ENST00000569850	RP11-1437A8.3	GENCODE	262	chr16	-	33202881	33206675	ENST00000562604	GCAGAGGATTTGTGACAGCCTAGAGAACAGAGGAAATGGTTTTGAAAAGGCAAATGGCAG	intronic antisense	NM_001205259	TP53TG3C	TP53-target gene 3 protein isoform 1	+	33205584	33207559	62.5403	5	6.457	2.32211
ASHGA5P031121	17.5681	4.13489	17.5681	up	noncoding	ENST00000569850	RP11-1437A8.3	GENCODE	262	chr16	-	33202881	33206675	ENST00000562604	GCAGAGGATTTGTGACAGCCTAGAGAACAGAGGAAATGGTTTTGAAAAGGCAAATGGCAG	intronic antisense	NM_016212	TP53TG3	TP53-target gene 3 protein isoform 1	+	33205584	33208179	62.5403	5	6.457	2.32211
ASHGA5P031121	17.5681	4.13489	17.5681	up	noncoding	ENST00000569850	RP11-1437A8.3	GENCODE	262	chr16	-	33202881	33206675	ENST00000562604	GCAGAGGATTTGTGACAGCCTAGAGAACAGAGGAAATGGTTTTGAAAAGGCAAATGGCAG	natural antisense	NM_001205260	TP53TG3C	TP53-target gene 3 protein isoform 2	+	33205584	33207559	62.5403	5	6.457	2.32211
ASHGA5P031121	17.5681	4.13489	17.5681	up	noncoding	ENST00000569850	RP11-1437A8.3	GENCODE	262	chr16	-	33202881	33206675	ENST00000562604	GCAGAGGATTTGTGACAGCCTAGAGAACAGAGGAAATGGTTTTGAAAAGGCAAATGGCAG	natural antisense	NM_001205265	TP53TG3B	TP53-target gene 3 protein isoform 2	+	33205584	33208179	62.5403	5	6.457	2.32211
ASHGA5P031121	17.5681	4.13489	17.5681	up	noncoding	ENST00000569850	RP11-1437A8.3	GENCODE	262	chr16	-	33202881	33206675	ENST00000562604	GCAGAGGATTTGTGACAGCCTAGAGAACAGAGGAAATGGTTTTGAAAAGGCAAATGGCAG	natural antisense	NM_001267813	TP53TG3	TP53-target gene 3 protein isoform 2	+	33205584	33208179	62.5403	5	6.457	2.32211
ASHGA5P035515	17.559	4.13414	17.559	up	noncoding	TCONS_00005168	XLOC_002128	LincRNAs identified by Cabili et al	1334	chr2	-	64747475	64751427	ENST00000561559	ATGGGAGTATCAATTGCTTTGTGGTTATGCTGGATTTTGTGTTATTGCTCAGTCACTAAA	intergenic							62.5084	5	6.45625	2.32211
ASHGA5P025911	17.5213	4.13104	17.5213	up	noncoding	NR_046203	LOC643648	RefSeq	547	chr9	+	42004535	42008563	uc004ads.3	CGTGAGACAGTCGCAGGTGGCATGATTTGATTTGTGTGAAGGCAATGAAATGATACACAG	intergenic							62.4068	5	6.45316	2.32211
ASHGA5P042010	17.45	4.12516	17.45	up	noncoding	TCONS_00020996	XLOC_010258	LincRNAs identified by Cabili et al	489	chr12	-	128672572	128676029	TCONS_00020995	CTCTCAACATCCAGTTGTCACTGATTGGGTTCAAGGAAATTATTTTATCTTCAGAAAACA	intergenic							182.798	19.3302	8.11896	3.9938
ASHGA5P034376	17.1459	4.09979	17.1459	up	noncoding	ENST00000427302	RP13-436F16.1	GENCODE	373	chr1	+	2564006	2568059		GATTCCCTAGAGCTGTTTTTACCCAGAACTAATGAAAAATTCTGCACATTAAATTCATGC	intronic antisense	NM_033467	MMEL1	membrane metallo-endopeptidase-like 1	-	2522080	2564481	407.195	46.6345	9.33722	5.23743
ASHGA5P058274	17.0997	4.0959	17.0997	up	noncoding	TCONS_00029073	XLOC_013995	LincRNAs identified by Cabili et al	4150	chr21	-	10196441	10200844		ATGGTAGGGAGGAATTAGGTGTGTTCTTTGTTAAGCAGGTAGTCTTATTTGTGGGATAGT	intergenic							60.9788	5	6.41801	2.32211
ASHGA5P030224	17.0519	4.09186	17.0519	up	noncoding	ENST00000558015	RP11-561C5.6	GENCODE	470	chr15	-	85857897	85858747		CTCACTACCCAGAGAGAAGCAATGTTGACATATTTCTCTTCCTCAATGCATATTTATATA	intergenic							604.672	70.2966	9.924	5.83214
ASHGA5P031571	16.9639	4.0844	16.9639	up	noncoding	ENST00000569096	RP11-1035H13.2	GENCODE	361	chr16	+	18814404	18823503		TTTTCATCGTTTGATACAAACAGAATCATGCCAAATGTCCGGATCAGATGTTTGTTTCAG	natural antisense	NM_015092	SMG1	serine/threonine-protein kinase SMG1	-	18816174	18937726	60.5292	5	6.40651	2.32211
ASHGA5P038639	16.7279	4.06418	16.7279	up	noncoding	uc011bsy.2	BC044310	UCSC_knowngene	834	chr3	-	195370803	195371637	uc021xjv.1	CATGAAATTCAGCAGTCAAGAAATCTGCAGCGGAAGTAAATGAATAAACGTTTTGTTTTC	intronic antisense	ENST00000381954	MUC20	mucin 20, cell surface associated [Source:HGNC Symbol;Acc:23282]	+	195343315	195460421	1148.14	134.699	10.8515	6.78733
ASHGA5P028402	16.6595	4.05827	16.6595	up	noncoding	ENST00000376617	RP13-895J2.2	GENCODE	1766	chr12	+	132852029	132854915		CGTCGCACTCTCTGGGTATGTCTCAAGGTGTGGATAATGCAGACTTCTGAGTTTAAAAAA	intronic antisense	NM_001122636	GALNT9	polypeptide N-acetylgalactosaminyltransferase 9 isoform A	-	132680916	132905905	59.5025	5	6.38039	2.32211
ASHGA5P040462	16.5886	4.05212	16.5886	up	noncoding	ENST00000502882	RP11-158J3.2	GENCODE	219	chr5	-	63253719	63276870		CAAGAATGGAGAAGGAACATCCAACTGGAGCATAATTGTCAAGGCAATAGAGAATTTAGA	intron sense-overlapping	NM_000524	HTR1A	5-hydroxytryptamine receptor 1A	-	63255874	63258119	59.2501	5	6.37424	2.32211
ASHGA5P055875	16.5664	4.05019	16.5664	up	noncoding	ENST00000550512	AL589743.2	GENCODE	777	chr14	-	19670479	19673623	ENST00000549877	AACAATTGTATATTCATGGAATATTTTGGAACGGAATACCAAAAAATGGCAATAGTGGTT	intergenic							59.1716	5	6.3723	2.32211
ASHGA5P028294	16.5546	4.04916	16.5546	up	noncoding	ENST00000551357	RP11-82C23.2	GENCODE	379	chr12	+	113909807	113918286		AGAACCTGCGCCCTGTACACAGGTGTATATACATATATCAAAGAACAAAACGATTGATTG	natural antisense	NM_022363	LHX5	LIM/homeobox protein Lhx5	-	113900693	113909877	560.138	66.5903	9.80156	5.7524
ASHGA5P039796	16.5363	4.04757	16.5363	up	noncoding	ENST00000508601	RP11-586D19.1	GENCODE	2547	chr4	+	6202459	6240044		CTGTGATGACCTATGGTTTGTAATCCTAGTCAGAATCACCTACATAGAGGATATAATATT	bidirectional	NM_001099433	JAKMIP1	janus kinase and microtubule-interacting protein 1 isoform 1	-	6027925	6202318	91.8778	9.47792	7.04386	2.9963
ASHGA5P039796	16.5363	4.04757	16.5363	up	noncoding	ENST00000508601	RP11-586D19.1	GENCODE	2547	chr4	+	6202459	6240044		CTGTGATGACCTATGGTTTGTAATCCTAGTCAGAATCACCTACATAGAGGATATAATATT	bidirectional	NM_144720	JAKMIP1	janus kinase and microtubule-interacting protein 1 isoform 2	-	6055481	6202318	91.8778	9.47792	7.04386	2.9963
ASHGA5P029854	16.4957	4.04402	16.4957	up	noncoding	ENST00000500487	RP11-32B5.7	GENCODE	2161	chr15	-	21941146	21968151		CAACTGGTCTAGGAGACACAGATTTTGAAACGTGATGAAATTATTCAATAAAGCTGGTGT	intergenic							58.9187	5	6.36614	2.32211
ASHGA5P028104	16.3801	4.03387	16.3801	up	noncoding	TCONS_00010061	XLOC_004514	LincRNAs identified by Cabili et al	520	chr5	+	115040462	115044690		CTTTGATCTTAAAAAGTTCATGGACAGATGATGGTGAGGGAAATAAAGGACAGCAGAGTT	intergenic							58.541	5	6.35599	2.32211
ASHGA5P032943	16.371	4.03307	16.371	up	noncoding	uc002gyh.1	BC041488	UCSC_knowngene	2147	chr17	+	20771745	20807221	uc002gyg.1	CAAGGAACCACTAATTTTACAAAGAGAGTTGTCCTAAACTGTGACAAATTTTCCAGTACT	intronic antisense	NM_001004306	CCDC144NL	putative coiled-coil domain-containing protein 144 N-terminal-like	-	20766707	20799453	58.5261	5	6.35518	2.32211
ASHGA5P042862	16.3322	4.02965	16.3322	up	noncoding	ENST00000480075	AC093627.6	GENCODE	1005	chr7	-	19756	35457	ENST00000446912, ENST00000469418, ENST00000565757, uc002fqr.2	TTTTTCAAAAGTCATGGCGTGTAATTGTCAGAACAGTGAACTTCGGAGATCCACCGGAGG	intergenic							58.3822	5	6.35177	2.32211
ASHGA5P056418	16.3315	4.02958	16.3315	up	noncoding	TCONS_00004124	XLOC_001969	LincRNAs identified by Cabili et al	278	chr2	-	7469791	7472585		TGCAATTCAGAAAAGATTTGCTGACTTCTGCCCTAGGATACTGTCATGGTCTGCATGTTT	intergenic							476.583	57.1033	9.55976	5.53018
ASHGA5P044171	16.2069	4.01854	16.2069	up	noncoding	ENST00000518590	CTC-756D1.3	GENCODE	715	chr8	-	23350521	23351711		ACTGAATCCTAAAATGTACCCAGTATGTTCACACTGGCCTAGGCTGATAATAAATGTTCT	intergenic							116.701	12.6366	7.41374	3.39521
ASHGA5P034853	16.1841	4.0165	16.1841	up	noncoding	ENST00000432314	AC022311.1	GENCODE	627	chr2	-	4677789	4690945	ENST00000421212, NR_034134	CTAACTCTACTGCTTATCATAATGAGAGCTGTGCTATGGATATTTGAAAGTTAGAGAGAT	intergenic							365.302	43.7644	9.16178	5.14527
ASHGA5P031493	16.1369	4.0123	16.1369	up	noncoding	ENST00000570700	RP11-473M20.11	GENCODE	302	chr16	+	3156764	3159577		CTCATTCTCAAGAAGAAGTTAATGTCTGCCTTACAGTAGATGTCCAATAAATCTTCTTTG	intergenic							3007.86	366.939	12.2954	8.28305
ASHGA5P018511	15.9999	3.99999	15.9999	up	noncoding	ENST00000454416	AC017104.6	GENCODE	466	chr2	+	232258492	232259702		CGGGTGAGAGGATTAAGTGAGCCAGTCATGCATGGGCCGAGAACCAGGTTTGGCATATTG	intergenic							59.4316	5.62918	6.37892	2.37893
ASHGA5P000087	15.6936	3.97211	15.6936	up	noncoding	AY726569		RNAdb	1774	chr13	-	98084326	98086084		CCTTGCTGTAATGAACACACACCAAGTTTTCATTTAAAATTATCAAGGACAAATGTCCTC	intergenic							56.1721	5	6.29422	2.32211
ASHGA5P034094	15.6032	3.96377	15.6032	up	noncoding	ENST00000394517	RP11-465B22.3	GENCODE	397	chr1	+	996399	1001385	ENST00000412397, ENST00000442292, ENST00000456409, uc001acl.1	AAGCTGTTCCTATCCAGAGGTCAGCGTGGGGACTTCCTTGCCAGGCCCAGTGAGAGCAGC	intergenic							332.07	41.1546	9.01891	5.05514
ASHGA5P035271	15.4825	3.95256	15.4825	up	noncoding	ENST00000413991	AC073257.2	GENCODE	528	chr2	-	121300484	121301902		CTCAGAATATTAGCTTTAGAAGGGACTTTGGATCCTTTTGATTTTGGTAGGTGAAATACT	intergenic							55.4723	5	6.27468	2.32211
ASHGA5P056486	15.4661	3.95103	15.4661	up	noncoding	TCONS_00004715	XLOC_001391	LincRNAs identified by Cabili et al	272	chr2	+	22421607	22422083		AACAGCTTTTACAGCTTGAAACTGGGTCTGGAAAAGCTCATTTGCATTCCTGCAGCAAGG	intergenic							55.4197	5	6.27315	2.32211
ASHGA5P039055	15.4235	3.94706	15.4235	up	noncoding	uc001bqo.3	SNHG12	UCSC_knowngene	1904	chr1	-	28905049	28908383		AAGTGACTAAGCGACCTTCAGGAAGTAACTTAATCGGTCTAAACCTCTTACCTGTAATAG	natural antisense	NM_017846	TRNAU1AP	tRNA selenocysteine 1-associated protein 1	+	28879528	28905057	204.119	24.612	8.27869	4.33163
ASHGA5P047359	15.3769	3.9427	15.3769	up	noncoding	ENST00000429214	RP11-162G10.5	GENCODE	826	chr10	+	38146667	38148038		CTGTTAGACACAAGCCAAGAGAAGGAAAGGTGTGCTTGAATTCATTCACGATCATGCATG	natural antisense	NM_001267597	ZNF248	zinc finger protein 248 isoform 1	-	38117692	38147012	105.448	11.9241	7.25617	3.31347
ASHGA5P019288	15.3235	3.93768	15.3235	up	noncoding	ENST00000476815	RP11-416O18.1	GENCODE	482	chr3	+	181670191	181689667		AAACCTCCTGATCAGAGGAAATCCATAATTTTTGAATGCTGGCCGAGGTCTGTGACCTCT	intergenic							237.87	29.5575	8.52678	4.5891
ASHGA5P028308	15.2814	3.93371	15.2814	up	noncoding	ENST00000552718	RP11-497G19.2	GENCODE	366	chr12	+	117136140	117140935		AGAAAACAGATTCCGTTTTATAAGTGGTTTAGTATTTAGACACTACCTCCAAAGGTTGGG	intergenic							180.732	21.8725	8.10106	4.16735
ASHGA5P019946	15.2797	3.93354	15.2797	up	noncoding	ENST00000505677	CTC-463N11.3	GENCODE	397	chr5	-	98106653	98109173		CGTTACAAAGAAAGGAAGGAGGAGACCTGAACAGTACATCCGGAGAATCCAGCAAAGCAT	intronic antisense	NM_001012761	RGMB	RGM domain family member B	+	98104998	98132198	607.335	78.8754	9.93114	5.99759
ASHGA5P033504	15.1312	3.91945	15.1312	up	noncoding	ENST00000578278	RP11-146G7.3	GENCODE	695	chr18	-	6925475	6926989	ENST00000580197, NR_034100	CCACCGAATTTCAAGAGCCCAAGCACAGAGCCCAGAACTAAATTGTGAGGGTTTAAAAAA	intergenic							104.891	12.0342	7.24668	3.32723
ASHGA5P039271	14.9592	3.90297	14.9592	up	noncoding	ENST00000432047	AC127904.2	GENCODE	557	chr3	+	196640756	196641313		GTTATATAGGAGAAAACATCTAAAGTAGGTAGGGGTAAAATATTGTGATTGATGTCTCCC	intron sense-overlapping	NM_152699	SENP5	sentrin-specific protease 5	+	196594726	196661584	259.336	33.2607	8.65914	4.75618
ASHGA5P031804	14.942	3.9013	14.942	up	noncoding	ENST00000563717	RP11-249C24.3	pseudogene	594	chr16	+	56720762	56721681		TTCATCTACCTCAAACAAACAATTCACAGCTCCACAAAAGCTAGATGCAAAATACCAGTC								366.321	47.5063	9.16369	5.26239
ASHGA5P029782	14.913	3.8985	14.913	up	noncoding	ENST00000427085	AL132709.5	GENCODE	644	chr14	+	101413419	101419089		GCAGGACTATTTCAGGCTCATTCATGATCTAGGTTTTTGTGCTTCATGGTTATTTTATTA	intergenic							550.924	72.6159	9.77764	5.87914
ASHGA5P033508	14.8318	3.89062	14.8318	up	noncoding	NR_024419	LOC100192426	RefSeq	616	chr18	-	8360817	8367032		CACTGTTGGTTTCAGATTCTCTACTCTACAACATCAGAAAAGAATCTATTTTTGGTGAGA	intronic antisense	NM_001105244	PTPRM	receptor-type tyrosine-protein phosphatase mu isoform 1 precursor	+	7567313	8406859	58.845	6.29515	6.36429	2.47367
ASHGA5P033508	14.8318	3.89062	14.8318	up	noncoding	NR_024419	LOC100192426	RefSeq	616	chr18	-	8360817	8367032		CACTGTTGGTTTCAGATTCTCTACTCTACAACATCAGAAAAGAATCTATTTTTGGTGAGA	intronic antisense	NM_002845	PTPRM	receptor-type tyrosine-protein phosphatase mu isoform 2 precursor	+	7567313	8406859	58.845	6.29515	6.36429	2.47367
ASHGA5P044561	14.7489	3.88254	14.7489	up	noncoding	ENST00000562459	CTD-3064M3.3	GENCODE	1963	chr8	-	142363502	142365465		ATCCGACGTAAACAATCTCCTTCACGAGATGTCCTCGTCTGGAATTAAAGCTGTTTATTC	intergenic							5414.48	679.768	13.0683	9.18574
ASHGA5P039088	14.7036	3.8781	14.7036	up	noncoding	ENST00000565554	RP11-145F16.2	GENCODE	2974	chr3	+	150181244	150184218	TCONS_00006268	CTGTCAACAGTAGTTTGGTAGCGTGCATTAGCTTTAACTGTAATGTTTGATGTTTTTGAA	intergenic							76.3562	8.70419	6.76013	2.88204
ASHGA5P029659	14.594	3.86731	14.594	up	noncoding	ENST00000555909	RP11-293M10.2	GENCODE	704	chr14	+	75726113	75738564		CAAGAGCCCAGGTTTCTTGATATCTAATACTAATATACTGATGGAGTTAAACATTCCAAG	natural antisense	ENST00000553510	RP11-293M10.1	Uncharacterized protein [Source:UniProtKB/TrEMBL;Acc:G3V3I5]	-	75705318	75735986	120.499	14.6095	7.46677	3.59946
ASHGA5P020684	14.443	3.85229	14.443	up	noncoding	ENST00000518431	CTB-12O2.1	GENCODE	425	chr5	+	151575008	151650006		TAGATAAAAGATTATCTGAGTAGGCTGAACCATCGGTGAAAAGGAGGCCAAGCATCTCAA	intergenic							118.519	14.4788	7.43883	3.58653
ASHGA5P033448	14.4342	3.85142	14.4342	up	noncoding	TCONS_00028126	XLOC_013485	LincRNAs identified by Cabili et al	848	chr20	+	22585355	22599674		ATAATTTAGTTGTCTTGTTCACATACCTCAAGATAAGCTTCTTCCAAGACGCCATTCCCA	intergenic							201.076	25.8804	8.25619	4.40477
ASHGA5P031757	14.2111	3.82894	14.2111	up	noncoding	ENST00000563424	RP11-401P9.4	GENCODE	3441	chr16	+	50679719	50683160		TTTAAAGATGGTGGCAGTGAAACTGGTACATGGGACCTGACTGGGCTTTGTTTGCAACTT	intergenic							895.335	124.218	10.4974	6.66841
ASHGA5P045086	14.207	3.82853	14.207	up	noncoding	ENST00000528668	CTD-3232M19.2	pseudogene	3778	chr8	+	145462708	145485883	NM_032450	CTGGGGACCAAACCCAAGCCCTTCAGTGAGGGATGTGCCCAATAAACTCATCTGCTCCCA								11048.5	1331.93	14.003	10.1744
ASHGA5P040534	14.1301	3.8207	14.1301	up	noncoding	ENST00000505694	CTC-459I6.1	GENCODE	535	chr5	-	80243515	80256726		GTTTGTTGTATTTTCAAAATTGTGGTATAACTGACTTACAATAAACTTCATATATTTAAA	natural antisense	NM_006909	RASGRF2	ras-specific guanine nucleotide-releasing factor 2	+	80256507	80525981	50.9846	5	6.14282	2.32211
ASHGA5P032833	14.0623	3.81376	14.0623	up	noncoding	ENST00000578788	CTB-41I6.2	GENCODE	557	chr17	+	8870839	8880312		CCCTAATGCAAATTCTCTGTGGTTAGGAATAAAAGGAGACTTTGTCAACATGATAAATGA	intergenic							127.172	16.0276	7.54602	3.73226
ASHGA5P047040	14.0321	3.81065	14.0321	up	noncoding	ENST00000452391	RP11-483F11.7	GENCODE	303	chr10	-	101411745	101413662		CCTGGAAAAACAAAAGGAAGCTCTTTATGTACACACATGATAAGAACGCAGAGAAATATT	intergenic							1339.79	187.015	11.0985	7.28783
ASHGA5P039539	14.0289	3.81033	14.0289	up	noncoding	ENST00000512428	RP11-286E11.2	GENCODE	3147	chr4	-	108857186	108862411		CCTATCTAGTTTACTGTAGTTTTTATGGGCTTAAGAAGAAGACCACCTTGTCTAATCATG	intronic antisense	NM_183075	CYP2U1	cytochrome P450 2U1	+	108852716	108874613	262.543	36.1148	8.67629	4.86597
ASHGA5P048237	13.9899	3.80632	13.9899	up	noncoding	ENST00000504911	CTD-3074O7.2	GENCODE	580	chr11	-	66326336	66327855		CCTTTGTTCACTACAGAAATCCTCGACAGAACAATGAATGGATGTTTCTATCCAGAGTAA	natural antisense	NM_001104	ACTN3	alpha-actinin-3 isoform 1	+	66314311	66330799	60.0587	6.958	6.39357	2.58726
ASHGA5P048237	13.9899	3.80632	13.9899	up	noncoding	ENST00000504911	CTD-3074O7.2	GENCODE	580	chr11	-	66326336	66327855		CCTTTGTTCACTACAGAAATCCTCGACAGAACAATGAATGGATGTTTCTATCCAGAGTAA	natural antisense	NM_001258371	ACTN3	alpha-actinin-3 isoform 2	+	66313865	66330799	60.0587	6.958	6.39357	2.58726
ASHGA5P030475	13.9806	3.80536	13.9806	up	noncoding	ENST00000561388	RP11-540O11.6	GENCODE	500	chr15	+	41291471	41297063		CTGAAGTGACTAACTGATGACGTATCAATGTCAAACATAAGTATCGGTGAAAGAACTATT	intronic antisense	NM_017553	INO80	DNA helicase INO80	-	41271078	41408340	50.4486	5	6.12747	2.32211
ASHGA5P043651	13.9752	3.80479	13.9752	up	noncoding	ENST00000436056	AC073115.7	GENCODE	532	chr7	+	46030503	46040497		CAGGTCCCGGCACCGTGAAGTGTAGAAAATACTCTACAATGAATAAAAATAAAATACAAT	intergenic							227.476	30.847	8.4562	4.65141
ASHGA5P039466	13.9201	3.7991	13.9201	up	noncoding	ENST00000564925	RP11-109G23.3	GENCODE	2320	chr4	-	79694807	79697127		TGGGCCTGATATAACTTCACCTGATCACAACAAGCCTGCTATAATAAGTTTCAAAGTTAG	bidirectional	NM_017593	BMP2K	BMP-2-inducible protein kinase isoform b	+	79697531	79800594	237.375	32.4234	8.52193	4.72283
ASHGA5P039466	13.9201	3.7991	13.9201	up	noncoding	ENST00000564925	RP11-109G23.3	GENCODE	2320	chr4	-	79694807	79697127		TGGGCCTGATATAACTTCACCTGATCACAACAAGCCTGCTATAATAAGTTTCAAAGTTAG	bidirectional	NM_198892	BMP2K	BMP-2-inducible protein kinase isoform a	+	79697531	79833341	237.375	32.4234	8.52193	4.72283
ASHGA5P042012	13.9012	3.79713	13.9012	up	noncoding	TCONS_00020994	XLOC_010258	LincRNAs identified by Cabili et al	348	chr12	-	128662788	128676029	TCONS_00020995, TCONS_00020996, TCONS_00021454	CCACTTGCTTGCCTGGAAGGAGATCTGCTCAGAACTGCCAGGATGTCAGAACACGGCTCT	intergenic							137.736	17.8524	7.67948	3.88235
ASHGA5P044236	13.727	3.77895	13.727	up	noncoding	ENST00000564481	RP11-589C21.5	GENCODE	992	chr8	-	42009289	42010281		CTAAGGAACAGCACAAGATACAATAACACGTGATAATGTGTGTCGAAGGTGCAGAAATGC	bidirectional	NM_001134296	AP3M2	AP-3 complex subunit mu-2	+	42010463	42028701	70.849	8.59852	6.64709	2.86814
ASHGA5P044236	13.727	3.77895	13.727	up	noncoding	ENST00000564481	RP11-589C21.5	GENCODE	992	chr8	-	42009289	42010281		CTAAGGAACAGCACAAGATACAATAACACGTGATAATGTGTGTCGAAGGTGCAGAAATGC	bidirectional	NM_006803	AP3M2	AP-3 complex subunit mu-2	+	42010463	42028701	70.849	8.59852	6.64709	2.86814
ASHGA5P023048	13.7231	3.77854	13.7231	up	noncoding	ENST00000568554	LA16c-312E8.2	GENCODE	379	chr16	+	1458834	1462249		GCTCTCTGATACACATTCATGTGTAAAATAACAGGCTAAGCACTGTTGAAAAAATAAAGG	intronic antisense	NM_001037125	UNKL	putative E3 ubiquitin-protein ligase UNKL isoform 2	-	1448305	1464705	170.857	22.9011	8.00983	4.23129
ASHGA5P023048	13.7231	3.77854	13.7231	up	noncoding	ENST00000568554	LA16c-312E8.2	GENCODE	379	chr16	+	1458834	1462249		GCTCTCTGATACACATTCATGTGTAAAATAACAGGCTAAGCACTGTTGAAAAAATAAAGG	intronic antisense	NM_001193388	UNKL	putative E3 ubiquitin-protein ligase UNKL isoform 1	-	1413205	1464705	170.857	22.9011	8.00983	4.23129
ASHGA5P040949	13.6974	3.77583	13.6974	up	noncoding	ENST00000511693	RP11-259O2.1	GENCODE	718	chr5	+	1933976	1959290		CCATGTGTATTCTGTAGTAGGAGTTTGCATTCTGAAACTGGTCTTTATTAAAGAACAAAC	intergenic							50.6038	5.3678	6.13189	2.35606
ASHGA5P055082	13.5666	3.76198	13.5666	up	noncoding	TCONS_00029736	XLOC_014411	LincRNAs identified by Cabili et al	2141	chr22	-	50055618	50062451		TTAATTTTCCCCACACATTTACGTCCACGTTAATTTCATGGAAATCAAGATGCTTTTGCC	intergenic							712.478	103.934	10.1637	6.40174
ASHGA5P022809	13.5286	3.75794	13.5286	up	noncoding	ENST00000563087	AC137932.5	GENCODE	402	chr16	+	89363915	89364717		CCATCTTGTGCATCCAGCGGTCACCATGGTGAACAAGAAGCCAGGAAGGAAGGAAGCAAT	intronic antisense	NM_001256182	ANKRD11	ankyrin repeat domain-containing protein 11	-	89334028	89556969	87.0841	11.0359	6.96253	3.20459
ASHGA5P022809	13.5286	3.75794	13.5286	up	noncoding	ENST00000563087	AC137932.5	GENCODE	402	chr16	+	89363915	89364717		CCATCTTGTGCATCCAGCGGTCACCATGGTGAACAAGAAGCCAGGAAGGAAGGAAGCAAT	intronic antisense	NM_001256183	ANKRD11	ankyrin repeat domain-containing protein 11	-	89334028	89556969	87.0841	11.0359	6.96253	3.20459
ASHGA5P022809	13.5286	3.75794	13.5286	up	noncoding	ENST00000563087	AC137932.5	GENCODE	402	chr16	+	89363915	89364717		CCATCTTGTGCATCCAGCGGTCACCATGGTGAACAAGAAGCCAGGAAGGAAGGAAGCAAT	intronic antisense	NM_013275	ANKRD11	ankyrin repeat domain-containing protein 11	-	89334028	89556969	87.0841	11.0359	6.96253	3.20459
ASHGA5P047197	13.4717	3.75186	13.4717	up	noncoding	uc001igd.3	BC046483	UCSC_knowngene	1206	chr10	+	1094996	1096202		ATTTCCTCTACCTTTTGTGTGGAATTTAAAATACTGAACTTGTGAGATGAACCTGGTGGG	natural antisense	NM_004508	IDI1	isopentenyl-diphosphate Delta-isomerase 1	-	1085963	1095061	452.324	65.9906	9.4897	5.73783
ASHGA5P054732	13.4613	3.75074	13.4613	up	noncoding	NR_038904	LOC100506305	RefSeq	1576	chr11	-	13001080	13011095		TACCAAGAGAGGAAGCTCAAAAAAAACAGAAGCTTCAAACAAACAACCAACCAAAAAAAA	intergenic							1258.45	182.424	11.0015	7.25071
ASHGA5P027836	13.4548	3.75005	13.4548	up	noncoding	uc001dvp.2	BC051808	UCSC_knowngene	2479	chr1	-	108803819	108816311		CCTTGGGATTCCCAAGAGGTTGGTGATTATGATTTTTGTACTCTTAGACACAAAATAAAA	intergenic							48.5521	5	6.07217	2.32211
ASHGA5P045145	13.4107	3.74531	13.4107	up	noncoding	ENST00000439876	RP11-4E23.2	GENCODE	359	chr9	-	20683302	20684687		CTCTAAAAATATCTGACTTAGTTGTTTCTAAACCCTGGGGCACCCTTAGGAAAAAATAAA	intronic antisense	NM_017794	FOCAD	focadhesin	+	20658308	20995954	252.066	36.2135	8.61573	4.87041
ASHGA5P056220	13.3684	3.74075	13.3684	up	noncoding	TCONS_00001179	XLOC_000440	LincRNAs identified by Cabili et al	364	chr1	+	161265663	161266179		ATCTTACAAGCTTTGAGCTCTGCTGGTTTGGAGGACTTTGTCTCCAAAGGAAGATTGTGT	intergenic							48.2562	5	6.06287	2.32211
ASHGA5P051570	13.3562	3.73944	13.3562	up	noncoding	ENST00000466893	RP11-204J18.3	GENCODE	823	chr3	-	62262101	62304567		ATACCCAGAAGGACACAGGCATTGTAGGAATACAGTTTTACTGTGGGAGAGATTTTTACA	natural antisense	NM_002841	PTPRG	receptor-type tyrosine-protein phosphatase gamma	+	61547242	62280573	48.2086	5	6.06156	2.32211
ASHGA5P033271	13.3429	3.738	13.3429	up	noncoding	ENST00000423269	CLTC-IT1	GENCODE	1765	chr17	+	57707430	57709331		GAACTGGAATTCATACTCTGTGGAATGAATCAGCAATGTGGAAGGAGTAACAAGATTTTT	intron sense-overlapping	NM_004859	CLTC	clathrin heavy chain 1	+	57697049	57774317	49.5323	5.44164	6.10064	2.36263
ASHGA5P038149	13.3248	3.73604	13.3248	up	noncoding	ENST00000431057	AC116035.2	GENCODE	517	chr3	-	30566481	30567705		GAGCCATAGTGAGAGTATGGACACCACAGAAATCAACTTACATATCAAGGCTTTTTCTTT	intergenic							110.531	14.5581	7.33037	3.59434
ASHGA5P045238	13.3139	3.73486	13.3139	up	noncoding	ENST00000453939	RP11-327I22.6	GENCODE	382	chr9	-	43140536	43142739	NR_027472, TCONS_00015685	GTAGTTTGGTAGGACTGGGCAGTAGATAAGGTTGACTTATTTTTGTAGAACTTACAATTT	intergenic							48.0712	5	6.05698	2.32211
ASHGA5P029165	13.3096	3.73439	13.3096	up	noncoding	ENST00000565968	RP11-62H20.1	GENCODE	507	chr14	-	60386140	60387057		CAGGCTTTTGAGTGCCTTTTAAGCATTCCAAAATTTTCAGGAGACAACAGTAATTTACAA	natural antisense	ENST00000445360	LRRC9	leucine rich repeat containing 9 [Source:HGNC Symbol;Acc:19848]	+	60386430	60530277	127.541	17.0399	7.5511	3.81671
ASHGA5P029165	13.3096	3.73439	13.3096	up	noncoding	ENST00000565968	RP11-62H20.1	GENCODE	507	chr14	-	60386140	60387057		CAGGCTTTTGAGTGCCTTTTAAGCATTCCAAAATTTTCAGGAGACAACAGTAATTTACAA	natural antisense	ENST00000570145	LRRC9	leucine rich repeat containing 9 [Source:HGNC Symbol;Acc:19848]	+	60386866	60397710	127.541	17.0399	7.5511	3.81671
ASHGA5P018801	13.2776	3.73092	13.2776	up	noncoding	uc001ejc.3	BC071797	UCSC_knowngene	1098	chr1	+	142803530	142826645	ENST00000411775, ENST00000422716, ENST00000430699, ENST00000431621, ENST00000435585, ENST00000437865, ENST00000439302, ENST00000444754, ENST00000446530, uc011abu.2	TTGAGAGCAGAACAAACCTTACCAGTGGCTTTAGAGGAAGAGCAAGAAAGGTGCAAAAGA	intergenic							868.02	128.746	10.4493	6.71835
ASHGA5P035597	13.2349	3.72628	13.2349	up	noncoding	ENST00000439598	AC097662.2	GENCODE	2568	chr2	-	228085767	228189880		GGACAAGGTAAAACAAAGAGGGGTGATGACTTTGAAATGTTCTTAATAAAAAATTCCAGC	intronic antisense	NM_000091	COL4A3	collagen alpha-3(IV) chain precursor	+	228029280	228179508	51.6232	6.04645	6.16212	2.43584
ASHGA5P020902	13.1476	3.71673	13.1476	up	noncoding	NR_024605	EFCAB1	RefSeq	1860	chr8	-	49635952	49647870		GAAAAAATGAAATGAGGAAATGTTTCACATGTTGAAGAACAGCCTTCTCAAACAGCCATC	exon sense-overlapping	NM_001142857	EFCAB1	EF-hand calcium-binding domain-containing protein 1 isoform b	-	49627473	49647870	112.072	14.9473	7.35094	3.63421
ASHGA5P020902	13.1476	3.71673	13.1476	up	noncoding	NR_024605	EFCAB1	RefSeq	1860	chr8	-	49635952	49647870		GAAAAAATGAAATGAGGAAATGTTTCACATGTTGAAGAACAGCCTTCTCAAACAGCCATC	exon sense-overlapping	NM_024593	EFCAB1	EF-hand calcium-binding domain-containing protein 1 isoform a	-	49635952	49647870	112.072	14.9473	7.35094	3.63421
ASHGA5P018727	13.0542	3.70644	13.0542	up	noncoding	ENST00000456937	BX571672.5	GENCODE	430	chr1	-	143216055	143226381		ATCATGCACTAACAAACCTTACCAGTGGCTTTAGAGGAAGAGCAAGAAAGGTGTGAAAGA	intergenic							471.022	70.6654	9.5457	5.83926
ASHGA5P033385	13.0521	3.70621	13.0521	up	noncoding	ENST00000565271	RP11-318A15.2	GENCODE	1717	chr17	+	74668023	74669740		CTATCAGGCTCTAAGTACAGGCAGGTCCTTAGGACAAATTAGAATAAAACAATCTCAGAG	intergenic							828.716	124.807	10.3817	6.67551
ASHGA5P055088	12.911	3.69053	12.911	up	noncoding	TCONS_00029848	XLOC_014288	LincRNAs identified by Cabili et al	813	chr22	+	51024957	51035736		TAAAATGGTCGCGTCACAACATCTTGATTTGTCATTGAAGGAGAAGGAGTCTGGAAGGAC	intergenic							66.1476	8.5038	6.54503	2.8545
ASHGA5P040566	12.67	3.66335	12.67	up	noncoding	TCONS_00021905	XLOC_010500	LincRNAs identified by Cabili et al	1667	chr13	+	111477208	111491493		ATGGACACCTAGTGAATGATTTAATCCACCAACAATTGTGGCACACAGGCATCGTCTTCC	intergenic							86.3512	11.698	6.94937	3.28603
ASHGA5P043888	12.5953	3.65481	12.5953	up	noncoding	NR_027330	SND1-IT1	RefSeq	2569	chr7	+	127637561	127640130		TCTTACCTCTGTAATCATCCTGAATAGTCACTGCTTCTTGAGCTTTGGTGAGTGTTCTCT	intron sense-overlapping	NM_014390	SND1	staphylococcal nuclease domain-containing protein 1	+	127292201	127732659	1132.61	173.925	10.8319	7.17712
ASHGA5P028416	12.5258	3.64683	12.5258	up	noncoding	uc001umb.1	PHF2P1	UCSC_knowngene	4595	chr13	-	19620292	19692423		GAGAGCTAAACTTGTATCATGGGAATTCATTGTAAGTATTAAAGACATACGCGAACTTTG	intergenic							45.493	5	5.96895	2.32211
ASHGA5P022618	12.5049	3.64442	12.5049	up	noncoding	ENST00000559781	RP11-761I4.3	GENCODE	769	chr15	+	81616717	81654331		ATTTGCATTAGAGAAAGGGAGATGCCATGTGCTGGCCCAGCACTCCAACAGGGGCCTGAC	natural antisense	NM_001080532	TMC3	transmembrane channel-like protein 3	-	81624759	81666418	55.3007	7.15146	6.26917	2.62475
ASHGA5P031308	12.4581	3.63901	12.4581	up	noncoding	ENST00000454068	GAS5	GENCODE	688	chr1	-	173833048	173836953		GCATGCGTGACCTAAGCTGCGACTATGTTAGAGTAGAACTGCGGAGAAGCCTCGGCTCTC	bidirectional	NM_001122770	ZBTB37	zinc finger and BTB domain-containing protein 37 isoform a	+	173837492	173855774	297.343	45.8703	8.85374	5.21473
ASHGA5P031308	12.4581	3.63901	12.4581	up	noncoding	ENST00000454068	GAS5	GENCODE	688	chr1	-	173833048	173836953		GCATGCGTGACCTAAGCTGCGACTATGTTAGAGTAGAACTGCGGAGAAGCCTCGGCTCTC	bidirectional	NM_032522	ZBTB37	zinc finger and BTB domain-containing protein 37 isoform b	+	173837492	173842778	297.343	45.8703	8.85374	5.21473
ASHGA5P045514	12.4487	3.63792	12.4487	up	noncoding	ENST00000415423	RP11-334J6.6	GENCODE	473	chr9	-	134391944	134397616		GCATCGGTTCCCTGTGAAAACATCTGTGACTTTATGTACGAATAAAACTTATGTAACTTT	natural antisense	NM_001077365	POMT1	protein O-mannosyl-transferase 1 isoform b	+	134378288	134399193	1467.91	231.375	11.2398	7.60191
ASHGA5P045514	12.4487	3.63792	12.4487	up	noncoding	ENST00000415423	RP11-334J6.6	GENCODE	473	chr9	-	134391944	134397616		GCATCGGTTCCCTGTGAAAACATCTGTGACTTTATGTACGAATAAAACTTATGTAACTTT	natural antisense	NM_001077366	POMT1	protein O-mannosyl-transferase 1 isoform c	+	134378288	134399193	1467.91	231.375	11.2398	7.60191
ASHGA5P045514	12.4487	3.63792	12.4487	up	noncoding	ENST00000415423	RP11-334J6.6	GENCODE	473	chr9	-	134391944	134397616		GCATCGGTTCCCTGTGAAAACATCTGTGACTTTATGTACGAATAAAACTTATGTAACTTT	natural antisense	NM_001136113	POMT1	protein O-mannosyl-transferase 1 isoform b	+	134378288	134399193	1467.91	231.375	11.2398	7.60191
ASHGA5P045514	12.4487	3.63792	12.4487	up	noncoding	ENST00000415423	RP11-334J6.6	GENCODE	473	chr9	-	134391944	134397616		GCATCGGTTCCCTGTGAAAACATCTGTGACTTTATGTACGAATAAAACTTATGTAACTTT	natural antisense	NM_001136114	POMT1	protein O-mannosyl-transferase 1 isoform d	+	134378288	134399193	1467.91	231.375	11.2398	7.60191
ASHGA5P045514	12.4487	3.63792	12.4487	up	noncoding	ENST00000415423	RP11-334J6.6	GENCODE	473	chr9	-	134391944	134397616		GCATCGGTTCCCTGTGAAAACATCTGTGACTTTATGTACGAATAAAACTTATGTAACTTT	natural antisense	NM_007171	POMT1	protein O-mannosyl-transferase 1 isoform a	+	134378288	134399193	1467.91	231.375	11.2398	7.60191
ASHGA5P043397	12.4244	3.6351	12.4244	up	noncoding	ENST00000480264	RP11-61L23.2	pseudogene	625	chr7	-	143530337	143530962	ENST00000494978, ENST00000517565, NM_001130025, NM_173678	TATCAATGCCTACAATGACACCTTGACTGCAACGCTGATCCAGTTTGTGAAACATGGAGG								131.744	18.9807	7.60504	3.96994
ASHGA5P057583	12.409	3.63331	12.409	up	noncoding	TCONS_00019383	XLOC_009207	LincRNAs identified by Cabili et al	346	chr11	+	72911524	72916328		ACACTTTGGGGCTGGCACCCAGCACTGTGCTATCCTAGGAAGAAACAGCTAAATCCCAAT	intergenic							213.804	32.2861	8.34972	4.7164
ASHGA5P040701	12.3914	3.63126	12.3914	up	noncoding	TCONS_00022107	XLOC_010718	LincRNAs identified by Cabili et al	493	chr13	-	110053199	110054833		AACTCAATTACAGTTGCAAGAGGCCTCGAAGACCTGCAGGATTTAGAAGAATCCAGGCAT	intergenic							45.0326	5	5.95338	2.32211
ASHGA5P057289	12.2838	3.61869	12.2838	up	noncoding	TCONS_00015403	XLOC_006993	LincRNAs identified by Cabili et al	204	chr8	-	8077595	8085905		ATAGGGCGATCCTGGAAGCTGGTCTTCGGAAGCGTCCAGGCCAGAGTGCAGTTGACGCAG	intergenic							44.6867	5	5.9408	2.32211
ASHGA5P037520	12.2162	3.61072	12.2162	up	noncoding	ENST00000441095	AL133493.2	GENCODE	674	chr21	+	47013567	47016923	ENST00000424569	GAAAAACATGCATCTCGTAACCAATGAAATCGGGCTTGTCCTGAAGACCTCGTGCATTCA	intergenic							568.642	91.7159	9.82923	6.21851
ASHGA5P036743	12.1137	3.59857	12.1137	up	noncoding	TCONS_00026722	XLOC_012857	LincRNAs identified by Cabili et al	275	chr18	-	57053838	57056221		AAAGCCTTGATGGTCCAGCCCTCGACTCTCCTTCAAAATTGAAGGAAGAAATGATGTGGA	intergenic							571.444	93.1025	9.83754	6.23897
ASHGA5P041578	12.0794	3.59448	12.0794	up	noncoding	ENST00000358442	RP11-423H2.1	GENCODE	515	chr5	+	177309443	177348388		ATCAAAACAACCTCATTGTTCTCAATGACTGACCTTATAATAAGTAAATGTTATAGAACA	intergenic							1903.02	307.715	11.6107	8.01624
ASHGA5P017391	12.0175	3.58707	12.0175	up	noncoding	ENST00000440931	AC018865.8	GENCODE	187	chr2	-	130748028	130785985		TGACTTCTATCTGTGGCTCACTGGAAGGAAACCCAGGTGGTTAGATAACGCTGTTATTGA	intergenic							309.357	49.5225	8.90987	5.3228
ASHGA5P039857	11.9916	3.58396	11.9916	up	noncoding	ENST00000569621	RP11-496D24.2	GENCODE	2195	chr4	+	24661478	24673191		GAGAAATCCTCGGTCCATTTCAAGTTTGGGGGAAAACTTATTTTTATCATATTTGAGATG	intergenic							73.232	10.3169	6.69291	3.10895
ASHGA5P026819	11.958	3.5799	11.958	up	noncoding	ENST00000413943	RP11-180O5.2	GENCODE	575	chr1	-	70825244	70826120		GTTTGTTGGATAGGAGAGAAAAGGAGACGAATGGGCAGGTATCATCAAAGATTCCTAAGA	intronic antisense	NM_001031693	HHLA3	HERV-H LTR-associating protein 3 isoform 1	+	70820492	70833705	104.507	15.2462	7.2416	3.6617
ASHGA5P026819	11.958	3.5799	11.958	up	noncoding	ENST00000413943	RP11-180O5.2	GENCODE	575	chr1	-	70825244	70826120		GTTTGTTGGATAGGAGAGAAAAGGAGACGAATGGGCAGGTATCATCAAAGATTCCTAAGA	intronic antisense	NM_001036645	HHLA3	HERV-H LTR-associating protein 3 isoform 2	+	70820492	70833705	104.507	15.2462	7.2416	3.6617
ASHGA5P026819	11.958	3.5799	11.958	up	noncoding	ENST00000413943	RP11-180O5.2	GENCODE	575	chr1	-	70825244	70826120		GTTTGTTGGATAGGAGAGAAAAGGAGACGAATGGGCAGGTATCATCAAAGATTCCTAAGA	intronic antisense	NM_001036646	HHLA3	HERV-H LTR-associating protein 3 isoform 3	+	70820492	70833705	104.507	15.2462	7.2416	3.6617
ASHGA5P035944	11.9331	3.57689	11.9331	up	noncoding	TCONS_00026979	XLOC_013028	LincRNAs identified by Cabili et al	511	chr19	+	29704689	29706659		TGCAACCCCTCAGTGGTTGTTATTTAACTGAAGGGGGTTTTAGCTTTCATGTATCAGCTC	intergenic							49.3247	6.58667	6.09417	2.51728
ASHGA5P000050	11.8743	3.56977	11.8743	up	noncoding	AK055324		NRED	2347	chr19	-	47140066	47142413	TCONS_00027384	ACACAGAAAGTGTGAGACTGGGACAGGGTGTGAGATTGAGAGAGTTTAAATGGCATGCAA	intergenic							43.246	5	5.89188	2.32211
ASHGA5P040939	11.8494	3.56674	11.8494	up	noncoding	uc011cly.2	BC013821	UCSC_knowngene	2682	chr5	+	478317	480999		CCAGGGCAAATTGTATGTGCTCCTTACTGGGTTTATTATAAGTGTCACATGTTTTTTATA	natural antisense	NM_004174	SLC9A3	sodium/hydrogen exchanger 3	-	473333	524549	1364.91	225.262	11.1279	7.56111
ASHGA5P042185	11.8456	3.56628	11.8456	up	noncoding	uc003qwj.3	HGC6.1.1	UCSC_knowngene	1409	chr6	-	168394862	168397757		GAGTAGCCAAAATGCTGTGGCATTCTTAGAAATGAAGAAAGAACTGAACTGATAAGACAA	intergenic							188.165	29.7758	8.16477	4.59849
ASHGA5P020642	11.8401	3.5656	11.8401	up	noncoding	ENST00000517898	RP11-25K19.1	GENCODE	1106	chr8	+	60032504	60033874		AGCCGATCGAAGGCTGGACGCCCTATAGGGCTCTTGGCAGTCCACGAAAGACCTGGAGTC	bidirectional	NM_014729	TOX	thymocyte selection-associated high mobility group box protein TOX	-	59717976	60031767	43.2192	5.03023	5.89043	2.32483
ASHGA5P028992	11.8174	3.56285	11.8174	up	noncoding	NR_002312	RPPH1	RefSeq	341	chr14	-	20811229	20811570		AATGGCTGAGGTGAGGTACCCCGCAGGGGACCTCATAACCCAATTCAGACTACTCTCCTC	bidirectional	NM_001042618	PARP2	poly [ADP-ribose] polymerase 2 isoform 2	+	20811772	20826063	692.243	115.771	10.1262	6.56335
ASHGA5P028992	11.8174	3.56285	11.8174	up	noncoding	NR_002312	RPPH1	RefSeq	341	chr14	-	20811229	20811570		AATGGCTGAGGTGAGGTACCCCGCAGGGGACCTCATAACCCAATTCAGACTACTCTCCTC	bidirectional	NM_005484	PARP2	poly [ADP-ribose] polymerase 2 isoform 1	+	20811772	20826063	692.243	115.771	10.1262	6.56335
ASHGA5P051679	11.8053	3.56136	11.8053	up	noncoding	ENST00000461864	RP11-85F14.5	GENCODE	1194	chr3	-	136560567	136580879		GATAAAAAAATTAGTTTTTACCTTTTTTTCTATTTTCTAAATGTTTTGGTGGCTAGAATA	intronic antisense	NM_001097599	SLC35G2	solute carrier family 35 member G2	+	136537860	136574734	1623.65	268.559	11.3831	7.82177
ASHGA5P051679	11.8053	3.56136	11.8053	up	noncoding	ENST00000461864	RP11-85F14.5	GENCODE	1194	chr3	-	136560567	136580879		GATAAAAAAATTAGTTTTTACCTTTTTTTCTATTTTCTAAATGTTTTGGTGGCTAGAATA	intronic antisense	NM_001097600	SLC35G2	solute carrier family 35 member G2	+	136537860	136574734	1623.65	268.559	11.3831	7.82177
ASHGA5P051679	11.8053	3.56136	11.8053	up	noncoding	ENST00000461864	RP11-85F14.5	GENCODE	1194	chr3	-	136560567	136580879		GATAAAAAAATTAGTTTTTACCTTTTTTTCTATTTTCTAAATGTTTTGGTGGCTAGAATA	intronic antisense	NM_025246	SLC35G2	solute carrier family 35 member G2	+	136537860	136574734	1623.65	268.559	11.3831	7.82177
ASHGA5P046719	11.7677	3.55676	11.7677	up	noncoding	ENST00000569906	RP11-66N11.8	GENCODE	755	chrX	+	152864826	152869808	ENST00000562749	ACAAAATTCCAAGAGGGCCTTTTCGAATAGACGCATGAACGGTGTTTGTGTCTGGATCGT	bidirectional	NM_001130997	FAM58A	cyclin-related protein FAM58A isoform 2	-	152853382	152864632	4199.99	680.424	12.7434	9.18666
ASHGA5P046719	11.7677	3.55676	11.7677	up	noncoding	ENST00000569906	RP11-66N11.8	GENCODE	755	chrX	+	152864826	152869808	ENST00000562749	ACAAAATTCCAAGAGGGCCTTTTCGAATAGACGCATGAACGGTGTTTGTGTCTGGATCGT	bidirectional	NM_152274	FAM58A	cyclin-related protein FAM58A isoform 1	-	152853382	152864632	4199.99	680.424	12.7434	9.18666
ASHGA5P038475	11.7663	3.55658	11.7663	up	noncoding	NR_034032	LOC100289361	RefSeq	640	chr3	-	142719686	142720309		GGAGACAGTCAATAAGAGAAAATCGTAAATACAGATGGTATTCTAAATCTAGCATGCATG	natural antisense	ENST00000473835	U2SURP	U2 snRNP-associated SURP domain containing [Source:HGNC Symbol;Acc:30855]	+	142720180	142779388	1035.95	170.938	10.7075	7.15088
ASHGA5P026887	11.7068	3.54928	11.7068	up	noncoding	ENST00000534728	RP11-687M24.3	GENCODE	3338	chr11	+	124983056	124996677		AGGGGTAAGCTCTATCAATTATGTACTTAAGCAAGAACCAGACTCAAGATCAGGAAAAAA	intergenic							62.4469	8.85507	6.4541	2.90482
ASHGA5P050888	11.6951	3.54784	11.6951	up	noncoding	ENST00000444990	AC093642.5	GENCODE	557	chr2	+	243030829	243058523		CACAAAAGAAGTAAGTATTCTATTATAAATAAGAGAGTATCTTGGATTGTTTCTGTTGAA	intergenic							100.331	14.8991	7.17712	3.62928
ASHGA5P044119	11.5722	3.53259	11.5722	up	noncoding	ENST00000500944	AF131215.3	GENCODE	1744	chr8	-	10980890	10983574	ENST00000526648	GTTGCCTGTCCAATATGAAGTAGAAAAGCAGATTTCTGGATTACAGTATTTGTCAACATA	intron sense-overlapping	NM_173683	XKR6	XK-related protein 6 isoform b	-	10753656	11058875	50.3057	6.977	6.12232	2.58972
ASHGA5P042850	11.5575	3.53076	11.5575	up	noncoding	ENST00000567150	RP11-545A16.4	GENCODE	934	chr1	+	179559506	179560440		TTCTGGTTTTCAAGGACTTTATAAATCTGGCTCATTCTACCAAACCAACTATACATCCAA	intergenic							171.358	27.4118	8.01624	4.48549
ASHGA5P048742	11.4519	3.51751	11.4519	up	noncoding	ENST00000461832	SNHG12	GENCODE	675	chr1	-	28906870	28908369	ENST00000464115, uc001bqm.3, uc001bqn.3	ACAATACCTGCAAGCTGCCACTCAGCTTTCCTATAATGTTTCAGGACCAGGGCTGGAAGC	intergenic							585.91	100.854	9.8755	6.35799
ASHGA5P039278	11.4283	3.51454	11.4283	up	noncoding	uc021xjv.1	BC040733	UCSC_knowngene	1061	chr3	+	197371037	197373038		GCAATCTACTTATGTCCAAGGTGAAACAGAAACACACCATTTGAAATCACGTTTAAAAAC	intergenic							367.15	62.2247	9.16675	5.65221
ASHGA5P028224	11.3851	3.50908	11.3851	up	noncoding	TCONS_00017121	XLOC_007914	LincRNAs identified by Cabili et al	419	chrX	+	1780738	1781265		AAGCATTGGCAGGAAGGAAGCTTACAAATTCATCTGGGGCCACCAGCTTCCGGGGATCCG	intergenic							112.396	17.4072	7.35502	3.84594
ASHGA5P040019	11.3706	3.50724	11.3706	up	noncoding	ENST00000507916	RP11-115D19.1	GENCODE	469	chr4	+	90548934	90641190		CCGAGAGACTCACCAAAGACATGAAGAGAAAACAAACAATACTTTTCTTGGAAATATTGT	intergenic							48.2744	6.795	6.06322	2.55599
ASHGA5P035276	11.3557	3.50535	11.3557	up	noncoding	ENST00000438816	AC079154.1	GENCODE	542	chr2	-	124774434	124782750		TGGGAAAAGCTGATGGGTCTCGATAGGATCGGGATTTCTGGTTTCAAGGTTTAACGTTGT	bidirectional	NM_130773	CNTNAP5	contactin-associated protein-like 5 precursor	+	124782863	125672863	41.5611	5	5.82746	2.32211
ASHGA5P032373	11.3404	3.5034	11.3404	up	noncoding	ENST00000579499	CTB-58E17.9	GENCODE	563	chr17	-	36871580	36876525		TTGTGACCTTGGGCTCCTAACCAGCCTCTCCGAAGTGACTGTTATTAAGATTAAAAGAAG	natural antisense	NM_005937	MLLT6	protein AF-17	+	36861872	36886056	690.443	120.169	10.1234	6.62003
ASHGA5P029185	11.3285	3.50189	11.3285	up	noncoding	ENST00000577853	RP11-196G18.23	GENCODE	1234	chr1	-	149802875	149804109		GAGTCTATGAGAAAATCTTCTGGTTTCTGCTGAAAGAATCGTGTTTTGTTGGGGTTTTTT	bidirectional	NM_001034077	HIST2H4B	histone H4	+	149804220	149804616	2595.36	450.345	12.0813	8.57943
ASHGA5P029185	11.3285	3.50189	11.3285	up	noncoding	ENST00000577853	RP11-196G18.23	GENCODE	1234	chr1	-	149802875	149804109		GAGTCTATGAGAAAATCTTCTGGTTTCTGCTGAAAGAATCGTGTTTTGTTGGGGTTTTTT	bidirectional	NM_003548	HIST2H4A	histone H4	+	149804220	149804616	2595.36	450.345	12.0813	8.57943
ASHGA5P019592	11.2845	3.49628	11.2845	up	noncoding	ENST00000494534	SRGAP2B	GENCODE	484	chr1	+	143914177	143916090		TTGGCATCGCGCGCAAGTGAACCGGAGCAAACGACTTCCGATCCAGTCTGCGCTGTTGCG	intergenic							58.3828	8.51245	6.35186	2.85559
ASHGA5P023243	11.2759	3.49517	11.2759	up	noncoding	ENST00000575612	CTC-508F8.1	GENCODE	405	chr16	+	21132078	21141429		GCCAGAATGGAAAAATGAACTCACTTCTGTTCTCTACTACACTAAAACAATGCTTAGCAC	natural antisense	NM_017539	DNAH3	dynein heavy chain 3, axonemal	-	20944475	21170762	277.772	47.417	8.75455	5.25938
ASHGA5P045362	11.2084	3.48651	11.2084	up	noncoding	NR_038853	LOC441461	RefSeq	563	chr9	-	102648599	102668883		CCAGACTTCTGATCAACAAATATTGCTGCTACATTAACTGATTCGCAACAAAGAAAGAAA	bidirectional	NM_017919	STX17	syntaxin-17	+	102668914	102736818	1416.99	247.011	11.1859	7.69944
ASHGA5P053945	11.2034	3.48587	11.2034	up	noncoding	ENST00000443294	RP11-480I12.5	GENCODE	1835	chr1	-	202820955	202830736	uc021phq.1	TAACACCTGGTCTCTCGCACCACAGTTGTGTGTGTATCTCATTCCACTGTTCCCTGACCC	intergenic							953.85	166.737	10.5977	7.11181
ASHGA5P015145	11.1425	3.478	11.1425	up	noncoding	ENST00000417264	RP11-533K9.2	GENCODE	155	chr9	+	97247981	97250077	ENST00000453939, NR_027472, NR_037597, TCONS_00015685, uc021vlc.1	AGTCCGTTGAAGATGAGGAGTCCATTGAAGATGAGGATCTGTTGAAGATGAGGAGTCCTT	intergenic							358.425	62.3593	9.13233	5.65433
ASHGA5P016548	11.0917	3.47142	11.0917	up	noncoding	ENST00000431553	RP11-69E11.4	GENCODE	497	chr1	-	39987951	40007513		ATGATGTGGTCAAATTAACAAGAGGCAGAGGCCGGAAACAAGGAGAGTCAGCAATTACCA	natural antisense	NM_181809	BMP8A	bone morphogenetic protein 8A precursor	+	39957317	39995541	40.67	5	5.79353	2.32211
ASHGA5P045590	11.0737	3.46906	11.0737	up	noncoding	uc001idc.3	AK130400	UCSC_knowngene	2348	chr1	+	247681594	247683942		AATGTGAATGGAGCAAGGCGTTCTCTCTTTCAGGGGTCTCAGACTTTGTATCTTTGCTTG	exon sense-overlapping	ENST00000463359	C1orf150	chromosome 1 open reading frame 150 [Source:HGNC Symbol;Acc:29583]	+	247681733	247738950	149.451	24.721	7.80789	4.33883
ASHGA5P045590	11.0737	3.46906	11.0737	up	noncoding	uc001idc.3	AK130400	UCSC_knowngene	2348	chr1	+	247681594	247683942		AATGTGAATGGAGCAAGGCGTTCTCTCTTTCAGGGGTCTCAGACTTTGTATCTTTGCTTG	exon sense-overlapping	ENST00000529512	C1orf150	chromosome 1 open reading frame 150 [Source:HGNC Symbol;Acc:29583]	+	247681753	247737595	149.451	24.721	7.80789	4.33883
ASHGA5P045590	11.0737	3.46906	11.0737	up	noncoding	uc001idc.3	AK130400	UCSC_knowngene	2348	chr1	+	247681594	247683942		AATGTGAATGGAGCAAGGCGTTCTCTCTTTCAGGGGTCTCAGACTTTGTATCTTTGCTTG	intron sense-overlapping	ENST00000366489	C1orf150	chromosome 1 open reading frame 150 [Source:HGNC Symbol;Acc:29583]	+	247670421	247740990	149.451	24.721	7.80789	4.33883
ASHGA5P045590	11.0737	3.46906	11.0737	up	noncoding	uc001idc.3	AK130400	UCSC_knowngene	2348	chr1	+	247681594	247683942		AATGTGAATGGAGCAAGGCGTTCTCTCTTTCAGGGGTCTCAGACTTTGTATCTTTGCTTG	intron sense-overlapping	ENST00000366490	C1orf150	chromosome 1 open reading frame 150 [Source:HGNC Symbol;Acc:29583]	+	247670393	247712533	149.451	24.721	7.80789	4.33883
ASHGA5P045590	11.0737	3.46906	11.0737	up	noncoding	uc001idc.3	AK130400	UCSC_knowngene	2348	chr1	+	247681594	247683942		AATGTGAATGGAGCAAGGCGTTCTCTCTTTCAGGGGTCTCAGACTTTGTATCTTTGCTTG	intron sense-overlapping	ENST00000366491	C1orf150	chromosome 1 open reading frame 150 [Source:HGNC Symbol;Acc:29583]	+	247670416	247740969	149.451	24.721	7.80789	4.33883
ASHGA5P045590	11.0737	3.46906	11.0737	up	noncoding	uc001idc.3	AK130400	UCSC_knowngene	2348	chr1	+	247681594	247683942		AATGTGAATGGAGCAAGGCGTTCTCTCTTTCAGGGGTCTCAGACTTTGTATCTTTGCTTG	intron sense-overlapping	ENST00000526896	C1orf150	chromosome 1 open reading frame 150 [Source:HGNC Symbol;Acc:29583]	+	247670425	247737517	149.451	24.721	7.80789	4.33883
ASHGA5P045590	11.0737	3.46906	11.0737	up	noncoding	uc001idc.3	AK130400	UCSC_knowngene	2348	chr1	+	247681594	247683942		AATGTGAATGGAGCAAGGCGTTCTCTCTTTCAGGGGTCTCAGACTTTGTATCTTTGCTTG	intron sense-overlapping	ENST00000527084	C1orf150	chromosome 1 open reading frame 150 [Source:HGNC Symbol;Acc:29583]	+	247670359	247738322	149.451	24.721	7.80789	4.33883
ASHGA5P045590	11.0737	3.46906	11.0737	up	noncoding	uc001idc.3	AK130400	UCSC_knowngene	2348	chr1	+	247681594	247683942		AATGTGAATGGAGCAAGGCGTTCTCTCTTTCAGGGGTCTCAGACTTTGTATCTTTGCTTG	intron sense-overlapping	ENST00000527541	C1orf150	chromosome 1 open reading frame 150 [Source:HGNC Symbol;Acc:29583]	+	247670374	247738183	149.451	24.721	7.80789	4.33883
ASHGA5P021428	11.045	3.46532	11.045	up	noncoding	ENST00000532242	RP11-396O20.1	GENCODE	471	chr11	+	15665430	15726914		TATCACCGCTACCCAAGTAGTACAGGAAAAGGAAATTTGAAGAGGAAAAGAGGCACCAGG	intergenic							71.0617	10.8896	6.65074	3.18541
ASHGA5P058609	10.9335	3.45068	10.9335	up	noncoding	uc011abu.2	BC071797	UCSC_knowngene	1202	chr21	+	9711934	9769227	ENST00000439302	CATTTCTCATATCAGCTCTCGAGTCCACGATGTTGGAATTTCTGATGAATCTGCAGTCAG	intergenic							1150.44	203.239	10.8555	7.40486
ASHGA5P023240	10.8731	3.44269	10.8731	up	noncoding	ENST00000575506	RP11-74E22.4	pseudogene	792	chr17	-	2627713	2652714		AACGCTGCTCAGAACTGACCCATGACCTGGAAATGAGAGAGGCCCAATCTCACCAGCAAG								1410.03	252.408	11.1757	7.73305
ASHGA5P027947	10.8475	3.43929	10.8475	up	noncoding	uc021orf.1	FW340027	UCSC_knowngene	1832	chr1	-	109965120	109966952		GAGTGAATGAACTAGGTTAGAATTAGGAACTACATGGATCTCAGTCTGTTAAGATAACAA	intron sense-overlapping	NM_001199772	PSMA5	proteasome subunit alpha type-5 isoform 2	-	109941652	109969070	62.9374	9.69162	6.46773	3.02844
ASHGA5P027947	10.8475	3.43929	10.8475	up	noncoding	uc021orf.1	FW340027	UCSC_knowngene	1832	chr1	-	109965120	109966952		GAGTGAATGAACTAGGTTAGAATTAGGAACTACATGGATCTCAGTCTGTTAAGATAACAA	intron sense-overlapping	NM_001199773	PSMA5	proteasome subunit alpha type-5 isoform 2	-	109941652	109969081	62.9374	9.69162	6.46773	3.02844
ASHGA5P027947	10.8475	3.43929	10.8475	up	noncoding	uc021orf.1	FW340027	UCSC_knowngene	1832	chr1	-	109965120	109966952		GAGTGAATGAACTAGGTTAGAATTAGGAACTACATGGATCTCAGTCTGTTAAGATAACAA	intron sense-overlapping	NM_001199774	PSMA5	proteasome subunit alpha type-5 isoform 2	-	109941652	109969108	62.9374	9.69162	6.46773	3.02844
ASHGA5P027947	10.8475	3.43929	10.8475	up	noncoding	uc021orf.1	FW340027	UCSC_knowngene	1832	chr1	-	109965120	109966952		GAGTGAATGAACTAGGTTAGAATTAGGAACTACATGGATCTCAGTCTGTTAAGATAACAA	intron sense-overlapping	NM_002790	PSMA5	proteasome subunit alpha type-5 isoform 1	-	109941652	109969070	62.9374	9.69162	6.46773	3.02844
ASHGA5P037027	10.8218	3.43587	10.8218	up	noncoding	TCONS_00025471	XLOC_012288	LincRNAs identified by Cabili et al	2793	chr17	+	66179204	66185240		ATGTGTCACTGTGTAAGTTACCACTGCAATATCTTCTGTATGTTGAAAAACTGGTACTTA	intergenic							106.008	17.208	7.26527	3.8294
ASHGA5P044965	10.7291	3.42345	10.7291	up	noncoding	ENST00000519805	RP11-642D21.1	GENCODE	716	chr8	+	106682218	106691259		ATGCTATGTCATTGGCTCAATCAGCATAATGCAGCATAATAGAATAGAAGCACACAATTA	intron sense-overlapping	NM_012082	ZFPM2	zinc finger protein ZFPM2	+	106331146	106816767	62.5042	9.72502	6.45614	3.03269
ASHGA5P043759	10.7131	3.4213	10.7131	up	noncoding	CF129145		LincRNAs identified by Khalil et al	521	chr16	+	86616548	86617070		TGGCTTCATGGTGGATGGAGTCTTGTTTCCATGAAATAAAGGTTGTTTCATAGAATGAAA	intergenic							94.5475	15.3099	7.08826	3.66696
ASHGA5P021186	10.6977	3.41923	10.6977	up	noncoding	ENST00000527219	RP11-535A19.2	GENCODE	567	chr11	-	75520317	75525600		TAACTGAAAGGAGATCGCAGCTCATTTGGTACAAAGTGGCTGATTCTTTGACTGGTGAGC	bidirectional	NM_003369	UVRAG	UV radiation resistance-associated gene protein	+	75526211	75855282	39.2227	5	5.74135	2.32211
ASHGA5P020335	10.6845	3.41744	10.6845	up	noncoding	ENST00000511876	CTC-454M9.1	GENCODE	358	chr5	+	88185267	88201087		AGCTGTAAAGGGCACCACTTTCAGATAAAAACATAGACCTGAATGGCATCATCCAGTATC	natural antisense	NM_001131005	MEF2C	myocyte-specific enhancer factor 2C isoform 2	-	88014057	88199922	167.53	28.9842	7.97846	4.56102
ASHGA5P020335	10.6845	3.41744	10.6845	up	noncoding	ENST00000511876	CTC-454M9.1	GENCODE	358	chr5	+	88185267	88201087		AGCTGTAAAGGGCACCACTTTCAGATAAAAACATAGACCTGAATGGCATCATCCAGTATC	natural antisense	NM_001193347	MEF2C	myocyte-specific enhancer factor 2C isoform 3	-	88014057	88199922	167.53	28.9842	7.97846	4.56102
ASHGA5P050584	10.6807	3.41693	10.6807	up	noncoding	NR_038386	LOC728537	RefSeq	1382	chr2	+	98286205	98319529		GTGAACCCGACAGACTATGGATTTATCATTTAATAAAGCATTGATTCATTTTTTCAGTCA	intergenic							668.915	123.112	10.0729	6.65599
ASHGA5P050970	10.6467	3.41234	10.6467	up	noncoding	NR_049773	KIAA1324	RefSeq	6964	chr1	+	109656584	109749403		TCTCTTTCAGAGGACTCCTGATGGATTTGACTCAGTGCCGCTGAAGACATCCTCAGGAGG	exon sense-overlapping	NM_001267048	KIAA1324	UPF0577 protein KIAA1324 isoform 2	+	109656584	109749403	214.829	38.1938	8.35897	4.94663
ASHGA5P050970	10.6467	3.41234	10.6467	up	noncoding	NR_049773	KIAA1324	RefSeq	6964	chr1	+	109656584	109749403		TCTCTTTCAGAGGACTCCTGATGGATTTGACTCAGTGCCGCTGAAGACATCCTCAGGAGG	exon sense-overlapping	NM_001267049	KIAA1324	UPF0577 protein KIAA1324 isoform 3	+	109730600	109749403	214.829	38.1938	8.35897	4.94663
ASHGA5P050970	10.6467	3.41234	10.6467	up	noncoding	NR_049773	KIAA1324	RefSeq	6964	chr1	+	109656584	109749403		TCTCTTTCAGAGGACTCCTGATGGATTTGACTCAGTGCCGCTGAAGACATCCTCAGGAGG	exon sense-overlapping	NM_020775	KIAA1324	UPF0577 protein KIAA1324 isoform 1	+	109656584	109749403	214.829	38.1938	8.35897	4.94663
ASHGA5P051487	10.6425	3.41176	10.6425	up	noncoding	ENST00000423394	BX004987.5	GENCODE	679	chr1	+	143378735	143380964		GGAAAGTCAAGTATGTATGGAACTTAGCATGTCAACTGTTATTCTGTAGCTAGTTGAATT	intergenic							39.0519	5	5.73387	2.32211
ASHGA5P028924	10.6218	3.40895	10.6218	up	noncoding	ENST00000414368	LINC00344	GENCODE	485	chr13	+	106382234	106384063		ATAAATTTCCTGTGGACAAGACCAAGAGCAAGGCAAGAGGAAAATAAACATGTTTAAACT	intergenic							114.53	19.0576	7.38418	3.97523
ASHGA5P036489	10.6153	3.40808	10.6153	up	noncoding	TCONS_00026385	XLOC_012735	LincRNAs identified by Cabili et al	919	chr18	+	77585951	77616419	TCONS_00026384	TTACGTCATTACGTTCAGTGAAAACTGAGTGAGCAGCTCCTCACGGAAGATTACATTCGG	intergenic							53.6579	8.25163	6.21934	2.81126
ASHGA5P015987	10.5123	3.394	10.5123	up	noncoding	uc010kxx.2	RASA4P	UCSC_knowngene	1336	chr7	-	44068485	44078607		CATGAGTGAATTCGCTGAAGGCTCTAAGGAGGCCCGAAAACACGTCAGGGCTGCGATAAG	intergenic							1096.37	201.032	10.7853	7.39131
ASHGA5P033285	10.5099	3.39368	10.5099	up	noncoding	TCONS_00028423	XLOC_013774	LincRNAs identified by Cabili et al	499	chr20	-	46845007	46860369		CGAAATAGATAAATTATCCCCAAACAGCCTCCTAAGCTCTAGAAAGAGAAGCTAAGCCAG	intergenic							364.155	67.2038	9.15705	5.76337
ASHGA5P045973	10.4924	3.39128	10.4924	up	noncoding	ENST00000454034	RP11-205K6.1	GENCODE	719	chr9	+	129278695	129281087		AGCTATTTTTAAGACTCTTCCAAGAAAACCAAAATGCTAAACGGGTCAATGTAAGGATTG	intergenic							64.5364	10.3654	6.50838	3.1171
ASHGA5P028275	10.3506	3.37164	10.3506	up	noncoding	NR_036513	LOC100131138	RefSeq	374	chr12	+	111374405	111375250		CCGTGCTGCTGCTTCTGAAAATCAGAAGAGTGAGGATGAAATAAAGTCTTCATAAAGGAA	intergenic							660.933	125.373	10.0546	6.68295
ASHGA5P027950	10.3497	3.37151	10.3497	up	noncoding	ENST00000553045	RP1-197B17.3	GENCODE	532	chr12	+	48112940	48122986		AGGATAGAAGCGCAGGATGGTCACCCATGTCTGCTCTTATTGAATGTGTCTTAGAAGCGG	intronic antisense	NM_001172439	ENDOU	poly(U)-specific endoribonuclease isoform 1 precursor	-	48103517	48119355	1559.62	295.259	11.328	7.95646
ASHGA5P027950	10.3497	3.37151	10.3497	up	noncoding	ENST00000553045	RP1-197B17.3	GENCODE	532	chr12	+	48112940	48122986		AGGATAGAAGCGCAGGATGGTCACCCATGTCTGCTCTTATTGAATGTGTCTTAGAAGCGG	intronic antisense	NM_001172440	ENDOU	poly(U)-specific endoribonuclease isoform 3 precursor	-	48103517	48119355	1559.62	295.259	11.328	7.95646
ASHGA5P027950	10.3497	3.37151	10.3497	up	noncoding	ENST00000553045	RP1-197B17.3	GENCODE	532	chr12	+	48112940	48122986		AGGATAGAAGCGCAGGATGGTCACCCATGTCTGCTCTTATTGAATGTGTCTTAGAAGCGG	intronic antisense	NM_006025	ENDOU	poly(U)-specific endoribonuclease isoform 2 precursor	-	48103517	48119355	1559.62	295.259	11.328	7.95646
ASHGA5P057300	10.301	3.36472	10.301	up	noncoding	TCONS_00015906	XLOC_007263	LincRNAs identified by Cabili et al	350	chr9	+	1298285	1328435	TCONS_00015905	TATGCAGTTTGTGGATTTTTTATTTTTTTTCTTTATTTGAAATGGGAAGGATCACATTAC	intergenic							37.9575	5	5.68683	2.32211
ASHGA5P045814	10.2998	3.36455	10.2998	up	noncoding	ENST00000563268	RP11-367F23.2	GENCODE	1395	chr9	+	93759335	93764153		CTGTAGGGGATTTTCCATTTAACATATTGTGATTGTGCAGTAACATTAGTCTTTGCCATT	intergenic							41.5681	6.22319	5.82789	2.46334
ASHGA5P037160	10.2972	3.36417	10.2972	up	noncoding	ENST00000583223	WI2-87327B8.1	GENCODE	1918	chr20	+	61172796	61174714		CAGACTAGAGCTCCGACACATGAATTATTAATGCCGCATCATATTAATTGTATTGATATG	intergenic							41.7314	6.27532	5.83472	2.47055
ASHGA5P048470	10.2897	3.36312	10.2897	up	noncoding	TCONS_00013751	XLOC_006390	LincRNAs identified by Cabili et al	4899	chr7	-	27226865	27232305		CTGAAGATGCACAAATAATTTCAAGTTCAGTTCTCAGGGATTCAAAGGACATGAAAATTC	intergenic							37.9124	5	5.68524	2.32211
ASHGA5P033585	10.2877	3.36285	10.2877	up	noncoding	TCONS_00028623	XLOC_013658	LincRNAs identified by Cabili et al	652	chr20	-	12915531	12916654		GATGGTGGTGAGATGGGTGAGAAGGAACCAAGGGCGGAGGGAGACAAGGGCTGTTGCAGG	intergenic							39.9893	5.86244	5.76976	2.40692
ASHGA5P028356	10.2511	3.3577	10.2511	up	noncoding	ENST00000543072	RP13-942N8.1	GENCODE	752	chr12	+	123849499	123850660		TGTGAACTCTTCCAGAGACAAAGTATTCGGGGAAAGAAAGGAAAAAGTAGGCACAGAAAG	intergenic							41.2251	6.17253	5.81533	2.45762
ASHGA5P027934	10.112	3.33799	10.112	up	noncoding	ENST00000548764	RP11-25I15.2	GENCODE	579	chr12	+	43040384	43076618		ATTGATCCGCCTGTCCTAATGGATCATTGTGTAACAGGGAGGAAAAACAGGAAACTTGAT	intergenic							46.4705	7.37941	6.0034	2.66541
ASHGA5P042519	10.1114	3.33791	10.1114	up	noncoding	ENST00000443221	RP11-250B2.3	GENCODE	758	chr6	+	81153172	81172924		TTCGAATTATCTGTTATGAATTGTGGTTTTGTTATTAAATAGACATTTTGTTTAATTCTT	intergenic							308.414	58.6073	8.90574	5.56783
ASHGA5P039797	10.0975	3.33593	10.0975	up	noncoding	ENST00000566195	RP11-426L16.9	GENCODE	2125	chr1	+	113258293	113260418		GAGGAAAGTCCCTTCAAATTCACAGAACACCACTTCCTCTCATTTGTCTAATACATTCGC	bidirectional	NM_005167	PPM1J	protein phosphatase 1J	-	113252615	113257950	692.679	135.145	10.1277	6.79172
ASHGA5P046333	10.0792	3.33331	10.0792	up	noncoding	ENST00000451431	RP1-23K20.2	GENCODE	401	chrX	-	130115563	130173820		GTGGTAGACTCAGAAACACACACAAGGCTATAAATGTCTTTATGCACTTATTAATTTTCC	intergenic							37.2041	5	5.65543	2.32211
ASHGA5P032914	10.0077	3.32304	10.0077	up	noncoding	ENST00000584923	SNORD3A	GENCODE	699	chr17	+	19091328	19092027		AGGCGGGGGATGCTGTGTGGCACCTCCTATTGTCTCTTTTTGCGTTTTCTCCCATTCTCG	intergenic							3651.58	703.898	12.5625	9.23948
ASHGA5P044613	9.98734	3.3201	9.98734	up	noncoding	ENST00000577187	ERICH1-AS1	GENCODE	431	chr8	+	687741	860575		GAAGGCACAAACGTGAATACATATGTGACTTTTAAGCCTTTAAATAAAAACCCAAAGCAC	intergenic							50.1666	8.1665	6.11794	2.79784
ASHGA5P028817	9.94731	3.31431	9.94731	up	noncoding	ENST00000423869	SUCLA2-AS1	GENCODE	552	chr13	+	48575524	48576688		TTGTGATGCTCAAAGAGAAGATGGTCGGTGTAACGCGCTTGTGATGCTCAAAGAGAAGAT	intronic antisense	ENST00000543413	SUCLA2	succinate-CoA ligase, ADP-forming, beta subunit [Source:HGNC Symbol;Acc:11448]	-	48517468	48612125	36.7714	5	5.63642	2.32211
ASHGA5P043642	9.85611	3.30102	9.85611	up	noncoding	uc003tll.3	DQ574505	UCSC_knowngene	1248	chr7	+	44622023	44623271		TGTTACTTAGTGGGCATGGAATCGAAGCAACGGAAGGTTAAAACTGTTTTTATCAAGGCC	bidirectional	NM_182547	TMED4	transmembrane emp24 domain-containing protein 4 precursor	-	44618761	44621827	486.12	96.2652	9.58987	6.28885
ASHGA5P042886	9.85546	3.30092	9.85546	up	noncoding	uc001bxa.1	AX747064	UCSC_knowngene	1360	chr1	-	33607471	33608831		GTAGGAGAGGGGAGGGGGGAAGTACTTTTATTTTGAAATGTGTTCATTTTTCTTTGTTTT	intergenic							175.924	33.3194	8.0593	4.75838
ASHGA5P053330	9.81981	3.29569	9.81981	up	noncoding	NR_073058	C7orf55	RefSeq	1083	chr7	+	139025195	139031065	NR_073059, NR_073060	AGTTTCGAGGGTAAAGCCTTTGGCGCGGTGATGTGGACTTTTGTTCTCTAACTACAACTC	exon sense-overlapping	NM_001244584	C7orf55-LUC7L2	C7orf55-LUC7L2 protein	+	139025877	139108203	566.498	112.954	9.8232	6.52751
ASHGA5P053330	9.81981	3.29569	9.81981	up	noncoding	NR_073058	C7orf55	RefSeq	1083	chr7	+	139025195	139031065	NR_073059, NR_073060	AGTTTCGAGGGTAAAGCCTTTGGCGCGGTGATGTGGACTTTTGTTCTCTAACTACAACTC	exon sense-overlapping	NM_001244585	LUC7L2	putative RNA-binding protein Luc7-like 2 isoform 3	+	139025104	139108203	566.498	112.954	9.8232	6.52751
ASHGA5P053330	9.81981	3.29569	9.81981	up	noncoding	NR_073058	C7orf55	RefSeq	1083	chr7	+	139025195	139031065	NR_073059, NR_073060	AGTTTCGAGGGTAAAGCCTTTGGCGCGGTGATGTGGACTTTTGTTCTCTAACTACAACTC	exon sense-overlapping	NM_197964	C7orf55	UPF0562 protein C7orf55	+	139025877	139031065	566.498	112.954	9.8232	6.52751
ASHGA5P016841	9.76783	3.28804	9.76783	up	noncoding	ENST00000434901	RP1-153P14.3	pseudogene	373	chr6	-	37514366	37515056		GAAAAACTTGTGACAACAACAAAAACTTGTGGTGCAGGTTCTAAGACGCAGGGTGTCTTC								259.732	51.3496	8.66201	5.37397
ASHGA5P038289	9.74303	3.28437	9.74303	up	noncoding	ENST00000490916	RP11-204J18.3	GENCODE	545	chr3	-	62262449	62355001	ENST00000466893	GCTAAAGTGTTATCAGCTGAGGCAGAATGTAAAATGAAATTTTGCTGCACATACCCAGAA	intronic antisense	NM_020685	C3orf14	uncharacterized protein C3orf14	+	62305395	62319320	39.9579	6.36526	5.76858	2.48421
ASHGA5P038289	9.74303	3.28437	9.74303	up	noncoding	ENST00000490916	RP11-204J18.3	GENCODE	545	chr3	-	62262449	62355001	ENST00000466893	GCTAAAGTGTTATCAGCTGAGGCAGAATGTAAAATGAAATTTTGCTGCACATACCCAGAA	natural antisense	NM_002841	PTPRG	receptor-type tyrosine-protein phosphatase gamma	+	61547242	62280573	39.9579	6.36526	5.76858	2.48421
ASHGA5P021806	9.67665	3.27451	9.67665	up	noncoding	uc001uic.3	BC060326	UCSC_knowngene	442	chr12	+	129594241	129597843		GCAGAGGAAAGTCTTCTTTCTGAAACCAGCCCAACTTTTCTCCCAGAGAGTATCATGGAA	intronic antisense	NM_133448	TMEM132D	transmembrane protein 132D precursor	-	129556270	130388212	2089.25	418.462	11.749	8.47445
ASHGA5P051368	9.62352	3.26656	9.62352	up	noncoding	NR_021492	LOC100144603	RefSeq	628	chr22	+	51021454	51022355		GGTGATCACAAGGCTAATGTCACTTTTGCTGCAGTGGAAAATCATGATCATTCTGTTTAA	bidirectional	NM_005198	CHKB	choline/ethanolamine kinase	-	51017386	51021428	3870.63	772.454	12.6432	9.37665
ASHGA5P049130	9.57496	3.25927	9.57496	up	noncoding	ENST00000569920	RP11-449H11.1	GENCODE	474	chr16	-	25114648	25122876		TGGTCGCGAAATTTTATAGCTATAATTAACTCAGGGCGGAACAGCTAGCAGAATCCTCAG	bidirectional	NM_001032391	LCMT1	leucine carboxyl methyltransferase 1 isoform b	+	25123046	25189551	103.807	19.0146	7.23139	3.97213
ASHGA5P049130	9.57496	3.25927	9.57496	up	noncoding	ENST00000569920	RP11-449H11.1	GENCODE	474	chr16	-	25114648	25122876		TGGTCGCGAAATTTTATAGCTATAATTAACTCAGGGCGGAACAGCTAGCAGAATCCTCAG	bidirectional	NM_016309	LCMT1	leucine carboxyl methyltransferase 1 isoform a	+	25123046	25189551	103.807	19.0146	7.23139	3.97213
ASHGA5P043361	9.56219	3.25734	9.56219	up	noncoding	NR_033999	LOC100129148	RefSeq	463	chr7	-	139102208	139112272		CTCTGGACCTGGATCTACCAGACAAGATTTGATTTTGTTTCTACCTTTGTAATTACTATA	natural antisense	NM_001244584	C7orf55-LUC7L2	C7orf55-LUC7L2 protein	+	139025877	139108203	133.178	25.2436	7.62574	4.3684
ASHGA5P043361	9.56219	3.25734	9.56219	up	noncoding	NR_033999	LOC100129148	RefSeq	463	chr7	-	139102208	139112272		CTCTGGACCTGGATCTACCAGACAAGATTTGATTTTGTTTCTACCTTTGTAATTACTATA	natural antisense	NM_001244585	LUC7L2	putative RNA-binding protein Luc7-like 2 isoform 3	+	139025104	139108203	133.178	25.2436	7.62574	4.3684
ASHGA5P043361	9.56219	3.25734	9.56219	up	noncoding	NR_033999	LOC100129148	RefSeq	463	chr7	-	139102208	139112272		CTCTGGACCTGGATCTACCAGACAAGATTTGATTTTGTTTCTACCTTTGTAATTACTATA	natural antisense	NM_001270643	LUC7L2	putative RNA-binding protein Luc7-like 2 isoform 4	+	139044591	139108203	133.178	25.2436	7.62574	4.3684
ASHGA5P043361	9.56219	3.25734	9.56219	up	noncoding	NR_033999	LOC100129148	RefSeq	463	chr7	-	139102208	139112272		CTCTGGACCTGGATCTACCAGACAAGATTTGATTTTGTTTCTACCTTTGTAATTACTATA	natural antisense	NM_016019	LUC7L2	putative RNA-binding protein Luc7-like 2 isoform 1	+	139044591	139108203	133.178	25.2436	7.62574	4.3684
ASHGA5P036619	9.56088	3.25714	9.56088	up	noncoding	TCONS_00026679	XLOC_012776	LincRNAs identified by Cabili et al	338	chr18	-	12739783	12749484		ACACTCATTCCCGAGGACTCATCCAATACTAATAAGAGAATGCTCTTGTTTTTGAAGAAT	intergenic							119.641	22.3249	7.45356	4.19642
ASHGA5P058060	9.54797	3.25519	9.54797	up	noncoding	TCONS_00025970	XLOC_012288	LincRNAs identified by Cabili et al	456	chr17	+	66179198	66182891		CGCTGCATCGTAAGGATGGAGGAGCTGTTGTCTCCACAGCTGACAGTTCTAGAAACTGAG	intergenic							35.4149	5	5.57731	2.32211
ASHGA5P044062	9.52659	3.25196	9.52659	up	noncoding	ENST00000567210	AF067845.1	GENCODE	1192	chr8	-	1316807	1317999		TAGCATACCACATGCTTTATGCCAAAAATAAAAAATTGATATACGGCACCAGACGCACAA	intergenic							81.9236	14.7668	6.86773	3.61577
ASHGA5P000113	9.5201	3.25098	9.5201	up	noncoding	BF986711R		LincRNAs identified by Khalil et al	245	chr2	-	3184560	3184961		ATAGTGAGCGTCCCCGTGTCGGTGCTGGAATAGTGAGCGTCCCCGTGTCGGTGCTGGAAT	intergenic							712.067	146.204	10.1628	6.91187
ASHGA5P048044	9.51865	3.25076	9.51865	up	noncoding	ENST00000532748	RP11-45A12.1	GENCODE	789	chr11	-	44716412	44717851		GAAGTTTCGTACTGGATCAAAAACAACGAATGAAGCCTGCAGTGCAGAGAAAACATTGTG	intergenic							35.3056	5	5.57287	2.32211
ASHGA5P035415	9.47873	3.24469	9.47873	up	noncoding	ENST00000437898	RP1-43E13.2	GENCODE	507	chr1	+	19536994	19567198		GCCTTCAAAGTTGGAAAAAATATCAGGATTTTCTTTCTGGTCACTGGAAAAATATATCCG	natural antisense	NM_015047	EMC1	ER membrane protein complex subunit 1 precursor	-	19544583	19578046	2990.3	617.026	12.2885	9.04379
ASHGA5P044839	9.46448	3.24252	9.46448	up	noncoding	ENST00000518993	RP11-25K19.1	GENCODE	1079	chr8	+	60031776	60033905	ENST00000517898	ATAACAGCTTCCCAAATACTGTTGTAGATACTAAAATGTGCCTGTATGTATTTCCTTCCA	bidirectional	NM_014729	TOX	thymocyte selection-associated high mobility group box protein TOX	-	59717976	60031767	1290.5	264.311	11.0432	7.80067
ASHGA5P031190	9.4482	3.24004	9.4482	up	noncoding	NR_026889	DKFZP434H168	RefSeq	1909	chr16	-	56226528	56228437		ATAGTGTGATGTTCTGATCAATATGGCGGACACTGTCATTCATACAACTACAGGCGCTCC	intronic antisense	NM_020988	GNAO1	guanine nucleotide-binding protein G(o) subunit alpha isoform a	+	56225250	56391356	35.0266	5	5.56215	2.32211
ASHGA5P031190	9.4482	3.24004	9.4482	up	noncoding	NR_026889	DKFZP434H168	RefSeq	1909	chr16	-	56226528	56228437		ATAGTGTGATGTTCTGATCAATATGGCGGACACTGTCATTCATACAACTACAGGCGCTCC	intronic antisense	NM_138736	GNAO1	guanine nucleotide-binding protein G(o) subunit alpha isoform b	+	56225250	56382111	35.0266	5	5.56215	2.32211
ASHGA5P036308	9.42458	3.23643	9.42458	up	noncoding	ENST00000581333	RP11-73M7.9	GENCODE	480	chr1	+	32110294	32114972		TTCCCATAAACTGTTCAGGACAGCCACAAAAAAGATCTAGTCCTTTGGGATCTCCAGCAC	natural antisense	NM_012392	PEF1	peflin	-	32095462	32110838	714.275	147.958	10.1662	6.92975
ASHGA5P048414	9.40036	3.23272	9.40036	up	noncoding	ENST00000530264	RP11-693N9.2	GENCODE	352	chr11	-	104779414	104788870		CGCATCCTTCTAATAACTAGTTAGCTTTATAGAAGCTCAACAAAGTTTAACAATCTCTGC	intergenic							121.624	23.21	7.48131	4.24859
ASHGA5P035584	9.38912	3.23099	9.38912	up	noncoding	ENST00000431827	AC053503.6	GENCODE	224	chr2	-	220289792	220290906		GACCACGAGGGATGGCCAGTGAGGAGGGGTCAGAGGCTGTGAGGGGAGGACTGAGGCTGG	natural antisense	NM_001927	DES	desmin	+	220283098	220291461	34.7873	5	5.5531	2.32211
ASHGA5P044594	9.38128	3.22979	9.38128	up	noncoding	ENST00000524499	CTD-3065J16.9	GENCODE	1264	chr8	-	145132904	145134168		GTATGTCTGTTTATCTCTTGCCACTTAACCTCAGCGGCTTCAAATAATAAAAATCATTCT	natural antisense	NM_019037	EXOSC4	exosome complex component RRP41	+	145133521	145135551	5895.81	1152.3	13.1908	9.96098
ASHGA5P042295	9.30952	3.21871	9.30952	up	noncoding	uc003nhj.3	BC079832	UCSC_knowngene	557	chr6	+	26272385	26272942		TAGACTGTGCTATCTCCTGAACACAGATTTCAGCCAATCGAAAAGCAGGTGTTTAAAAAA	bidirectional	NM_003534	HIST1H3G	histone H3.1	-	26271145	26271612	721.048	151.271	10.1812	6.96253
ASHGA5P058631	9.30558	3.2181	9.30558	up	noncoding	uc011hzv.2	HLA-DQB	UCSC_knowngene	645	chr6_mcf_hap5	-	3961838	3964231		GTGGAGTGGCGGCTCCTGCACTGACTCCTGAGACTATTTTAACTGGGATTGGTTATCACT	intergenic							1031.5	213.583	10.7011	7.48305
ASHGA5P047069	9.29529	3.2165	9.29529	up	noncoding	ENST00000429680	RP11-78C6.1	GENCODE	450	chr10	-	107249353	107262113		CCCTTGTTGCCACAATAGTCCCTCTTTGTTTGAACTACTACAAGAATAAAGAAATTTCTT	intergenic							353.175	73.6007	9.1121	5.8956
ASHGA5P036258	9.25436	3.21013	9.25436	up	noncoding	TCONS_00026882	XLOC_012945	LincRNAs identified by Cabili et al	414	chr19	+	8008905	8014249		TGAAGACGCTCAGGCCTTTGTCATTTCAGCACCCCAGATGCTATTTTCCATTCGAAGAAT	intergenic							687.58	145.763	10.1175	6.90738
ASHGA5P046706	9.23577	3.20723	9.23577	up	noncoding	ENST00000450106	RP11-297A16.2	GENCODE	651	chr10	-	35407110	35415588		CAATACGTAGAACTAGCTATACCAGAGAAAGTCAAGTGAATGGATCAGACAATAAGAATT	bidirectional	NM_001267562	CREM	cAMP-responsive element modulator isoform 23	+	35415768	35501886	34.2507	5	5.52935	2.32211
ASHGA5P046706	9.23577	3.20723	9.23577	up	noncoding	ENST00000450106	RP11-297A16.2	GENCODE	651	chr10	-	35407110	35415588		CAATACGTAGAACTAGCTATACCAGAGAAAGTCAAGTGAATGGATCAGACAATAAGAATT	bidirectional	NM_001267563	CREM	cAMP-responsive element modulator isoform 24	+	35415768	35501886	34.2507	5	5.52935	2.32211
ASHGA5P046706	9.23577	3.20723	9.23577	up	noncoding	ENST00000450106	RP11-297A16.2	GENCODE	651	chr10	-	35407110	35415588		CAATACGTAGAACTAGCTATACCAGAGAAAGTCAAGTGAATGGATCAGACAATAAGAATT	bidirectional	NM_001881	CREM	cAMP-responsive element modulator isoform 2	+	35415768	35468775	34.2507	5	5.52935	2.32211
ASHGA5P046706	9.23577	3.20723	9.23577	up	noncoding	ENST00000450106	RP11-297A16.2	GENCODE	651	chr10	-	35407110	35415588		CAATACGTAGAACTAGCTATACCAGAGAAAGTCAAGTGAATGGATCAGACAATAAGAATT	bidirectional	NM_181571	CREM	cAMP-responsive element modulator isoform 1	+	35416384	35501886	34.2507	5	5.52935	2.32211
ASHGA5P046706	9.23577	3.20723	9.23577	up	noncoding	ENST00000450106	RP11-297A16.2	GENCODE	651	chr10	-	35407110	35415588		CAATACGTAGAACTAGCTATACCAGAGAAAGTCAAGTGAATGGATCAGACAATAAGAATT	bidirectional	NM_183013	CREM	cAMP-responsive element modulator isoform 19	+	35415768	35501886	34.2507	5	5.52935	2.32211
ASHGA5P046706	9.23577	3.20723	9.23577	up	noncoding	ENST00000450106	RP11-297A16.2	GENCODE	651	chr10	-	35407110	35415588		CAATACGTAGAACTAGCTATACCAGAGAAAGTCAAGTGAATGGATCAGACAATAAGAATT	bidirectional	NM_183060	CREM	cAMP-responsive element modulator isoform 22	+	35416384	35501886	34.2507	5	5.52935	2.32211
ASHGA5P048160	9.16754	3.19654	9.16754	up	noncoding	TCONS_00017237	XLOC_008058	LincRNAs identified by Cabili et al	2019	chrX	+	119124752	119127773		AGAGAAAATCCAGGATTAGGTTATGAGCAGTGCTGTGCAGTTCATGTGAGTGCAGTGATG	intergenic							34.0101	5	5.51865	2.32211
ASHGA5P051229	9.16633	3.19634	9.16633	up	noncoding	uc021wmh.1	AK308704	UCSC_knowngene	1114	chr22	+	21823878	21824992		CGCCCCGCAGGCGGTGCGTGCTGGGCGCGCTGCAGGTGCTGCTGACGCTGCCGCTCCTCT	exon sense-overlapping	NM_001207052	TMEM191C	transmembrane protein 191C	+	21821458	21824224	119.044	23.2213	7.44534	4.249
ASHGA5P020460	9.13435	3.1913	9.13435	up	noncoding	ENST00000513919	RP11-844P9.2	GENCODE	735	chr5	-	175570452	175575050		GGACTTACAGGATCTAAAAAATGTTTGTGCAGCCATTTGGACCTCAGTATGAAGTGGTGT	intergenic							46.9162	8.34754	6.0175	2.8262
ASHGA5P053451	9.12559	3.18992	9.12559	up	noncoding	ENST00000426899	RP11-160H22.5	GENCODE	688	chr1	-	174084437	174128291		CTGAGTTCGGAAGATTAACTCTGAATGTGGAGAGATTATTTTCTTGCTCGTAAACCTGGT	bidirectional	NM_014857	RABGAP1L	rab GTPase-activating protein 1-like isoform A	+	174128551	174927327	33.8702	5	5.51203	2.32211
ASHGA5P018268	9.08662	3.18374	9.08662	up	noncoding	ENST00000451440	RP11-3N2.3	GENCODE	531	chr7	-	63488442	63490483		CAATCTGCAGGTTGTATTGTGCCATATATCTGTGTCCAAATTATAAGCACAATGATGAAT	intergenic							146.732	29.6333	7.77596	4.59222
ASHGA5P026776	9.08428	3.18337	9.08428	up	noncoding	ENST00000530733	RP11-708L7.6	GENCODE	322	chr11	+	111886030	111886848		GGTTCTGATTGGTCATTTCTCCTACGAAAGTCATAATTACAAGGACTTATACTTTTCCAA	intron sense-overlapping	NM_001037954	DIXDC1	dixin isoform a	+	111807926	111893307	248.556	52.7346	8.59516	5.41179
ASHGA5P026776	9.08428	3.18337	9.08428	up	noncoding	ENST00000530733	RP11-708L7.6	GENCODE	322	chr11	+	111886030	111886848		GGTTCTGATTGGTCATTTCTCCTACGAAAGTCATAATTACAAGGACTTATACTTTTCCAA	intron sense-overlapping	NM_033425	DIXDC1	dixin isoform b	+	111848032	111893307	248.556	52.7346	8.59516	5.41179
ASHGA5P047598	9.06665	3.18057	9.06665	up	noncoding	ENST00000432120	RP11-119K6.6	GENCODE	645	chr10	+	96337195	96370995		GAATATGATTTGCAGAAATCTCAGTTCAGGAGTTTAGCAAAGTTTATGAATGTGTACAGC	intron sense-overlapping	NM_018063	HELLS	lymphoid-specific helicase	+	96305573	96361856	33.6837	5	5.50268	2.32211
ASHGA5P020556	9.06482	3.18028	9.06482	up	noncoding	ENST00000515842	AC078852.2	GENCODE	441	chr4	+	1352266	1353249		CCTAGCTCAGATGTTCTGTCTTCAGAAAATACTTAGGCGGGTTTGAATATGTGTGCTGTG	intron sense-overlapping	NM_020894	UVSSA	UV-stimulated scaffold protein A	+	1341103	1381837	60.5646	11.2192	6.40748	3.2272
ASHGA5P041805	9.06477	3.18027	9.06477	up	noncoding	uc003olu.3	BC042825	UCSC_knowngene	1099	chr6	-	36125844	36163947	ENST00000499560	AGAGGGTTATACTGTGAAGAAGAATGAAAAAGCCAAACATTTCATTCAGGTAAGCATATC	bidirectional	NM_015695	BRPF3	bromodomain and PHD finger-containing protein 3	+	36164549	36200567	47.0956	8.44524	6.02358	2.84331
ASHGA5P030225	8.9957	3.16924	8.9957	up	noncoding	ENST00000558365	RP11-561C5.5	GENCODE	452	chr15	-	85858153	85873560	ENST00000558015	TGGAGCTACCACATGGTCAGGAGGAAGAGACTCACAAAGAAAGATGAAGGTTGCAGAGAG	intergenic							89.8335	17.3271	7.00788	3.83864
ASHGA5P040164	8.94288	3.16074	8.94288	up	noncoding	ENST00000446530	BX004987.3	GENCODE	337	chr1	+	143361973	143372316	ENST00000344693, ENST00000429521, ENST00000435585, ENST00000456937, ENST00000580195, NR_027995	TCTGACAGAAAAGACATCTGAGAAACAAAACAAGCAAATTTGTTTTCCATTTTGCACCTG	intergenic							74.0699	14.0848	6.71048	3.54974
ASHGA5P025719	8.9048	3.15458	8.9048	up	noncoding	NR_028074	RAB2B	RefSeq	2912	chr14	-	21927178	21945132		AACATTGATGGAAAACAAATCAAACTGCAAATCTGGGATACGGGGAGCAGCTGGAGCACT	exon sense-overlapping	NM_001163380	RAB2B	ras-related protein Rab-2B isoform 2	-	21927178	21944832	63.8806	12.121	6.49196	3.33737
ASHGA5P025719	8.9048	3.15458	8.9048	up	noncoding	NR_028074	RAB2B	RefSeq	2912	chr14	-	21927178	21945132		AACATTGATGGAAAACAAATCAAACTGCAAATCTGGGATACGGGGAGCAGCTGGAGCACT	exon sense-overlapping	NM_032846	RAB2B	ras-related protein Rab-2B isoform 1	-	21927178	21945132	63.8806	12.121	6.49196	3.33737
ASHGA5P037764	8.86758	3.14854	8.86758	up	noncoding	ENST00000447372	RP5-983L19.2	GENCODE	3775	chr22	-	50111700	50118154		GGTAAGAGCCGGAAACTACAATTTGGAAATTTAATTATATCTCCGGAAGAAATGTATGCT	intergenic							790.02	171.965	10.3097	7.1612
ASHGA5P009842	8.82612	3.14178	8.82612	up	noncoding	NR_033654	TAC3	RefSeq	958	chr12	-	57403780	57410344		CCTTTATAAGACTCTCCTACGGATGTGAATCAAGAGAACGTCCCCAGCTTTGGCATCCTC	exon sense-overlapping	NM_001178054	TAC3	tachykinin-3 isoform 2 preproprotein	-	57403780	57410344	1047.63	228.095	10.7218	7.58
ASHGA5P009842	8.82612	3.14178	8.82612	up	noncoding	NR_033654	TAC3	RefSeq	958	chr12	-	57403780	57410344		CCTTTATAAGACTCTCCTACGGATGTGAATCAAGAGAACGTCCCCAGCTTTGGCATCCTC	exon sense-overlapping	NM_013251	TAC3	tachykinin-3 isoform 1 preproprotein	-	57403780	57410344	1047.63	228.095	10.7218	7.58
ASHGA5P031213	8.82281	3.14124	8.82281	up	noncoding	ENST00000568932	RP11-368L12.1	GENCODE	561	chr16	-	63348167	63651950		AGAGATTTCTGACAAAGGGCATTAAAACTGAGAAAGTTTGGGAACCTCTGAATGCTGTAG	intergenic							51.2492	9.56475	6.15145	3.01021
ASHGA5P039499	8.81707	3.1403	8.81707	up	noncoding	uc003hsl.1	AK026379	UCSC_knowngene	2216	chr4	-	90162420	90164636		TCAGGCAGGCATATGTACATACATGAATAAAGCCAACAAAAGTGTGCACATGTATTCAGT	intergenic							32.8381	5	5.46241	2.32211
ASHGA5P050653	8.80101	3.13767	8.80101	up	noncoding	ENST00000449736	AC018865.8	pseudogene	709	chr2	-	130785881	130798133	ENST00000430785, ENST00000438056, NR_026758, uc002tpz.2	TTTTCTTTAATTGAACTCTGGTTAATGCCAAAAGTGTTCAATCACTATGTGTGGGGAAGT								32.7766	5	5.45978	2.32211
ASHGA5P055352	8.7729	3.13305	8.7729	up	noncoding	ENST00000505338	AC121336.2	GENCODE	436	chr12	-	40223926	40229562		CATTTTTCAGTTACTGTAATGAATGTATGTTGGATCCAGACTGCGGTTTCTGCTACAAGA	exon sense-overlapping	NM_052885	SLC2A13	proton myo-inositol cotransporter	-	40148822	40499661	735.032	162.577	10.2069	7.07389
ASHGA5P017346	8.74021	3.12767	8.74021	up	noncoding	ENST00000440441	HERC2P3	GENCODE	781	chr15	-	20649505	20658918	ENST00000424611, ENST00000426501, ENST00000428453, ENST00000429257, ENST00000430598, ENST00000529624, ENST00000559650, ENST00000560464, ENST00000562687, ENST00000564334, ENST00000566902, NM_004667, NR_002824, uc001yvp.4, uc010aza.1	GGGAATCGATATAGGGTAAAATGGAACCTCTTACTGATTGTTTAAAGGATGTTGATTTGA	intergenic							32.5784	5	5.44978	2.32211
ASHGA5P047724	8.73128	3.12619	8.73128	up	noncoding	ENST00000433600	RP11-498B4.5	GENCODE	778	chr10	+	118429613	118432250		CCTCTTTTTGAAACAAGAAAAGCGCATCGTAGAAACCAAGATTCTGTACAATATTCTAAC	natural antisense	NM_025015	HSPA12A	heat shock 70 kDa protein 12A	-	118430702	118502085	36.8462	6.5631	5.63917	2.51297
ASHGA5P017936	8.69423	3.12006	8.69423	up	noncoding	ENST00000447322	RP11-153F1.1	GENCODE	504	chr1	-	103961375	104068115		AAAGCGGGAGATTGGCACGAGGGATACCAACACCGGAATATGTGATGAGATGTGTGAAGA	bidirectional	NM_017619	RNPC3	RNA-binding protein 40	+	104068577	104097859	161.477	34.4602	7.92322	4.80316
ASHGA5P040105	8.64953	3.11262	8.64953	up	noncoding	uc003ifn.3	AK090904	UCSC_knowngene	2963	chr4	+	128758921	128761884		GCATCTTTATGCTAGTGAACAAAGTAGCAATAAATGTTCATTTTTGGATGGCAGTACACA	intergenic							221.456	48.7164	8.41111	5.29849
ASHGA5P040828	8.63993	3.11102	8.63993	up	noncoding	ENST00000517634	CTC-248O19.1	GENCODE	911	chr5	-	156687131	156693635		CTTCATTCTGGAAGAATTGCCTAACGGACAAATAGGTGGCAGGAAGCACTGAGAGGACAG	intronic antisense	NM_001037333	CYFIP2	cytoplasmic FMR1-interacting protein 2	+	156693090	156822606	94.5221	19.0864	7.08794	3.97692
ASHGA5P040828	8.63993	3.11102	8.63993	up	noncoding	ENST00000517634	CTC-248O19.1	GENCODE	911	chr5	-	156687131	156693635		CTTCATTCTGGAAGAATTGCCTAACGGACAAATAGGTGGCAGGAAGCACTGAGAGGACAG	natural antisense	NM_001037332	CYFIP2	cytoplasmic FMR1-interacting protein 2	+	156693186	156822606	94.5221	19.0864	7.08794	3.97692
ASHGA5P058356	8.62448	3.10844	8.62448	up	noncoding	uc001uiy.2	LOC338797	UCSC_knowngene	1795	chr12	+	131832014	131852100	ENST00000428272	GAGACTGGGGGGTCCCCGTGAGGCCATGCGGGGCACTCCACAGAAGCTGGGCCTGGAGAC	intergenic							97.7701	19.825	7.13748	4.02904
ASHGA5P040755	8.62105	3.10786	8.62105	up	noncoding	ENST00000456826	RP11-403I13.6	pseudogene	2544	chr1	+	149261185	149263729	NM_144963	GTGGAGTTCCACATCCGGCACAACTACCCCTGGAACAAGTTGCCGGCCAACGTGAGGCAG								214.93	47.1763	8.36021	5.25234
ASHGA5P032841	8.61997	3.10768	8.61997	up	noncoding	ENST00000579914	CTC-297N7.7	GENCODE	569	chr17	+	10482356	10515888		AAGTCACCTTCCTTGGGACTGTATAGATGCCCAAACAGAAATCTGAGGGTATTGAGAAGG	intergenic							89.1463	17.909	6.99481	3.88713
ASHGA5P029844	8.61147	3.10626	8.61147	up	noncoding	ENST00000428453	HERC2P3	GENCODE	4383	chr15	-	20588367	20711414		TGGTACAGGATATGCATGATAAAATCACCTTGCTCAAATAAATGCAGCAGGAAAAATGGA	intergenic							487.83	110.341	9.59749	6.49123
ASHGA5P043787	8.56937	3.09919	8.56937	up	noncoding	ENST00000415536	AC003092.1	GENCODE	639	chr7	+	93652144	93694035		GATAAGGACTTTCAGGTCAACAGCTGTAACTGCTAAATGAAGTTAATACTCTGGAAAAAA	intergenic							101.693	20.8522	7.19709	4.0979
ASHGA5P017567	8.56739	3.09886	8.56739	up	noncoding	ENST00000443198	RP13-492C18.2	GENCODE	580	chr7	-	56494551	56516068	NR_029420	ACAAGAACCAATTCTGTTAGCCTATCGAAAATGCAAGATGCAGTTCTTTCATGGGAACAC	intergenic							111.042	22.991	7.33528	4.23643
ASHGA5P029301	8.55287	3.09641	8.55287	up	noncoding	ENST00000555975	CTD-3035D6.2	GENCODE	384	chr14	-	91288708	91294472		TTTCTGACAAAGAATCAAGTGTTCCTTTCAACCAGCCAAGGGACTGGTTTTCTCGCTGAC	intergenic							245.166	55.2092	8.57519	5.47878
ASHGA5P033293	8.52195	3.09118	8.52195	up	noncoding	ENST00000446433	RP4-799P18.3	GENCODE	388	chr1	-	234404328	234408246		GCAAAGATGTTCTGGAAGTGCTACTTCTTAACTTGTCTGGTCTTATAGTCTGTGGTTGAA	intronic antisense	NM_173508	SLC35F3	solute carrier family 35 member F3	+	234040678	234460262	61.7163	12.1975	6.4371	3.34592
ASHGA5P040905	8.51643	3.09025	8.51643	up	noncoding	ENST00000515739	RP11-1026M7.3	GENCODE	684	chr5	-	177228204	177230345		CAAAATATTTTAACCTTAGAATTTAAATAAATGTGTATATTCTCTACAAGTTAAACACAA	intergenic							91.8765	18.7735	7.04369	3.95344
ASHGA5P041871	8.50886	3.08897	8.50886	up	noncoding	ENST00000448991	RP1-214M20.2	GENCODE	521	chr6	-	52804523	52810263		GTCTGAAAAGAACAAAACCATGCTGCCATTAACAGCAACGCTGATTAAATGTAGTATAAA	intergenic							74.6894	14.9438	6.72281	3.63384
ASHGA5P006910	8.50445	3.08822	8.50445	up	noncoding	ENST00000428123	AC018865.8	GENCODE	347	chr2	-	130792360	130793009	ENST00000438056, ENST00000449736, NR_026758, uc002tpz.2	GTGCTGCAGTTCACAGGGCAAAGGAGATAGAAGTGGATGAAATGAGAGAATTTTCTTTAA	intergenic							31.7427	5	5.41033	2.32211
ASHGA5P057171	8.50149	3.08772	8.50149	up	noncoding	TCONS_00014005	XLOC_006645	LincRNAs identified by Cabili et al	2616	chr7	-	149927174	149934670		AAAGGAAGAGTGCCAAAGAAGGAATAAATAAAGGCCATGGATTGGGACCTGTCCATTGCC	intergenic							55.1949	10.8277	6.26631	3.17859
ASHGA5P042815	8.49339	3.08634	8.49339	up	noncoding	TCONS_00019940	XLOC_009185	LincRNAs identified by Cabili et al	251	chr11	+	68039996	68041986		CATCAAGTGCTCTGTAATTGTAAAACCTGGGATAACAAAGGAGCAAAACGCAATTTAGAG	intergenic							237.251	53.5251	8.52165	5.43531
ASHGA5P029209	8.49282	3.08624	8.49282	up	noncoding	ENST00000556964	ADAM20P1	GENCODE	3034	chr14	-	70935597	70950473		CACAATGGAGTAAATTACATTGACACTTACTGGGAGATATAATCAATAGTCACTCTGACA	intergenic							38.9077	7.24638	5.72713	2.64089
ASHGA5P043825	8.4837	3.08469	8.4837	up	noncoding	uc003uxs.3	BC005927	UCSC_knowngene	817	chr7	+	100770384	100771201		CCCACCTCATGCCTGCTAACTTGAATGAAACAATCGCTGGGAAAGCATTAAGAGAATTAA	exon sense-overlapping	NM_000602	SERPINE1	plasminogen activator inhibitor 1 isoform 1 precursor	+	100770369	100782547	457.086	105.422	9.50646	6.42177
ASHGA5P043825	8.4837	3.08469	8.4837	up	noncoding	uc003uxs.3	BC005927	UCSC_knowngene	817	chr7	+	100770384	100771201		CCCACCTCATGCCTGCTAACTTGAATGAAACAATCGCTGGGAAAGCATTAAGAGAATTAA	exon sense-overlapping	NM_001165413	SERPINE1	plasminogen activator inhibitor 1 isoform 2 precursor	+	100770369	100782547	457.086	105.422	9.50646	6.42177
ASHGA5P036165	8.45098	3.07912	8.45098	up	noncoding	TCONS_00027301	XLOC_013301	LincRNAs identified by Cabili et al	815	chr19	-	33177953	33182862		TGAATGGACGAGCCAGATGCCAATTTATAAATTTCCTACTGCACACCTTGAATGTGAAAG	intergenic							1424.25	328.15	11.1908	8.11167
ASHGA5P016640	8.44287	3.07773	8.44287	up	noncoding	ENST00000432473	Z83851.1	GENCODE	780	chr22	-	42760405	42765174		TCAGCAACCCGGGGGCAGCGTTTTCCCCCTACCGGAAATCTGATGGGCTTATGACATCAT	intergenic							1922.98	440.82	11.6278	8.55007
ASHGA5P031911	8.41048	3.07219	8.41048	up	noncoding	ENST00000577171	AC140912.1	GENCODE	1054	chr16	+	73265953	73267007		GAAAGGGATTACTGGAAAAGACAGTGAAATGATGACAGGAAAACATCTTGGACCAGAGCC	intergenic							149.358	32.7344	7.80641	4.73422
ASHGA5P034162	8.40254	3.07083	8.40254	up	noncoding	NR_046420	UPK1A-AS1	RefSeq	813	chr19	-	36158849	36164193		TGACAGTGCTGTTATTCCCCGAGGAGGGGAACATGGCCATGGCCATAAACATTACAAATG	natural antisense	NM_007000	UPK1A	uroplakin-1a	+	36157714	36169367	31.3873	5	5.39294	2.32211
ASHGA5P041298	8.34607	3.0611	8.34607	up	noncoding	NR_027706	FLJ11235	RefSeq	1406	chr5	+	111755279	111756677		CAGCATAACCGCCAAAGTGCAATATAAATTTCTGAACTTTACCTAGGCTATGAATAAAAC	bidirectional	NM_022140	EPB41L4A	band 4.1-like protein 4A	-	111498314	111755010	31.1978	5	5.38321	2.32211
ASHGA5P034791	8.33047	3.0584	8.33047	up	noncoding	ENST00000453135	RP1-69M21.2	GENCODE	1285	chr1	+	11669587	11673412		ATCAACCCAGCTAATGGCTTCACAGGAAAGAGGGAAGCAAAATCCCAGAGAAGTCTGATT	intergenic							163.195	36.4891	7.93867	4.88027
ASHGA5P044043	8.2822	3.05001	8.2822	up	noncoding	ENST00000444158	AC006372.4	GENCODE	4049	chr7	+	157258924	157292410		ACAAAAACATTGGTCCATGATTGACTGGAAATAAAATAATGAGGGTTTGAGACCCGGGCT	intergenic							30.9772	5	5.37213	2.32211
ASHGA5P042731	8.26713	3.04739	8.26713	up	noncoding	ENST00000568025	RP1-168L15.5	GENCODE	1636	chr6	+	166796676	166798312		TCCAAGTTGTTTCGTTTCGTTTTGTTTCTAATGTGGACGATCATTTAAAATGCCTCTGGT	bidirectional	NM_001270879	MPC1	mitochondrial pyruvate carrier 1 isoform 2	-	166778407	166796501	304.317	70.7066	8.88739	5.84
ASHGA5P042731	8.26713	3.04739	8.26713	up	noncoding	ENST00000568025	RP1-168L15.5	GENCODE	1636	chr6	+	166796676	166798312		TCCAAGTTGTTTCGTTTCGTTTTGTTTCTAATGTGGACGATCATTTAAAATGCCTCTGGT	bidirectional	NM_016098	MPC1	mitochondrial pyruvate carrier 1 isoform 1	-	166778407	166796501	304.317	70.7066	8.88739	5.84
ASHGA5P035299	8.21596	3.03843	8.21596	up	noncoding	uc002tpz.2	LOC440905	UCSC_knowngene	4525	chr2	-	130783571	130808704	ENST00000449066, ENST00000449170, ENST00000456785, NR_026758, NR_046258, NR_046259, NR_046260, uc010zan.1	GGCATAAGTCTACTCACTTATATCTGTCTGGAACATAACGCTTGTTTGTTTTTACAACAA	intergenic							1699.6	400.929	11.4467	8.40825
ASHGA5P033456	8.16844	3.03006	8.16844	up	noncoding	uc010wyg.2	FJ009034	UCSC_knowngene	462	chr17_ctg5_hap1	-	1320859	1323954	ENST00000572973, NR_034172	ACGTGCGGCGACGGCACGCAGCACTGCGGCAGGGGGAAGCCAGCCCTCGCTGCGGCCGAG	intergenic							570.726	136.105	9.83468	6.80462
ASHGA5P026105	8.16145	3.02883	8.16145	up	noncoding	TCONS_00013820	XLOC_006460	LincRNAs identified by Cabili et al	1593	chr7	-	57469683	57472194		TAATTTCCATGTCTTTGCTGAGGTTCCACAGCTCTTCATTCATGATTAGAATATTTTCCT	intergenic							46.1301	9.25375	5.99027	2.96144
ASHGA5P047513	8.12031	3.02154	8.12031	up	noncoding	NR_038842	LOC728431	RefSeq	1443	chr1	-	37920479	37940044		GAGATCTTAGAATGAAAGGCATTTTTAGAGATGAGAAAGAAGGAAGCCAGGCCAAGGCTG	bidirectional	NM_025079	ZC3H12A	ribonuclease ZC3H12A	+	37940118	37949978	55.7821	11.4949	6.2818	3.26026
ASHGA5P044891	8.11727	3.021	8.11727	up	noncoding	ENST00000565297	RP11-79H23.3	GENCODE	2994	chr8	+	79749763	79752757		GTCGGAATATAGCTTTGTAATGAATACATTCGTCTTAAAACTGACTTGGCTTTTTCTCCT	intergenic							95.8337	20.7104	7.10827	4.08727
ASHGA5P015422	8.10891	3.01951	8.10891	up	noncoding	ENST00000420143	ANKRD20A19P	GENCODE	641	chr13	-	24515107	24520363		CGGATTCTAGGAGCCGGTGGTTGGGGGTCTGAGAAGTCACCACCACCAAGAAGTTCTTCG	intergenic							60.5988	12.5788	6.40843	3.38892
ASHGA5P022182	8.06741	3.01211	8.06741	up	noncoding	ENST00000551565	CTD-2311B13.1	GENCODE	573	chr14	+	19505870	19515575		TCGGACACTGCAGGTCTTCCAGAGTGGTAGACGTGCCGTTGGGTAGGCTTTTCTGGCTTT	intergenic							30.2565	5	5.33422	2.32211
ASHGA5P056663	8.05193	3.00933	8.05193	up	noncoding	TCONS_00007010	XLOC_002880	LincRNAs identified by Cabili et al	256	chr3	+	153069867	153075032		ATTTTGGAGCTGGCTGGGAATAAGAGTCCTGTTGCTGTTGATATCTGAGAGCAACCTTCT	intergenic							49.3974	10.1457	6.09672	3.08738
ASHGA5P022486	8.04546	3.00818	8.04546	up	noncoding	ENST00000557871	RP11-56B16.2	pseudogene	1041	chr15	-	52211269	52222824		TAATGATGAAAGGTAAACCTTCCAGAAAGAGGAAAGCAGAGCATGAAGAGGAAGAAGATG								452.672	109.663	9.49094	6.48276
ASHGA5P047364	8.04294	3.00772	8.04294	up	noncoding	BU753580		LincRNAs identified by Khalil et al	731	chr2	-	238357729	238358449		CTGCTGTGGTGGGCAGAGAAATAACAATAAACAGTTGAATAAATAAAACTTTCCACTCAA	intergenic							118.403	26.3441	7.4369	4.42918
ASHGA5P048212	8.04233	3.00761	8.04233	up	noncoding	ENST00000567594	RP11-856B14.1	GENCODE	614	chr11	-	65337130	65337744	NR_038923	TTGCGACCATTAGGCTCTTCTTGGGTGAGTTGCAAGTTAAAATTACCAGGGCTCTCTGAA	bidirectional	NM_006396	SSSCA1	Sjoegren syndrome/scleroderma autoantigen 1	+	65337942	65339239	508.589	122.597	9.65682	6.6492
ASHGA5P033978	8.02203	3.00397	8.02203	up	noncoding	NR_027064	PLAC2	RefSeq	3693	chr19	-	5558177	5568005		CAGCTTGGAACTAGATACAGAAATGCTGTTTTGAGAGTGTACTGAATAAAAGATTACATG	intergenic							711.114	171.554	10.1614	7.15743
ASHGA5P048461	8.01718	3.00309	8.01718	up	noncoding	NR_034148	LOC283143	RefSeq	2256	chr11	-	115626050	115630918		AGGATTTCTAAACCATTTCTGTAAGTCAGCCCTTGAGAACTTGTAGATTTTCTCATCATT	intergenic							176.541	41.3138	8.06449	5.06139
ASHGA5P044416	8.00034	3.00006	8.00034	up	noncoding	uc003yhm.1	AX747981	UCSC_knowngene	2631	chr8	-	96079036	96085148		GGATGGGACAACAAACTAAAAATGTTTTAGTTTGGACCTGTCCAAAACCAAGAGAATAAA	intronic antisense	ENST00000286687	NDUFAF6	NADH dehydrogenase (ubiquinone) complex I, assembly factor 6 [Source:HGNC Symbol;Acc:28625]	+	96037295	96088396	30.018	5	5.32218	2.32211
ASHGA5P022858	7.99529	2.99915	7.99529	up	noncoding	ENST00000564160	ERVK13-1	GENCODE	983	chr16	-	2722326	2723445		AGCTTGACAGTTCTACAGTCTGGGGACGACGGTTTAAAAATTTATGCCTTGCATGCGATG	intergenic							208.661	49.1921	8.31161	5.31245
ASHGA5P022950	7.98898	2.99801	7.98898	up	noncoding	ENST00000566255	RP11-566K19.9	pseudogene	1708	chr15	-	23572031	23579274	ENST00000316397, ENST00000427390, ENST00000568624	AGGAAAAGATATACGGAAGCAGGAGGAGAAGATGTGGAGGCAGGAGGAGAAGATGCACGA								29.9656	5	5.32013	2.32211
ASHGA5P051100	7.97702	2.99585	7.97702	up	noncoding	ENST00000414877	LINC00159	GENCODE	428	chr21	-	33452628	33570125	ENST00000411605	CTGGGTGTGTAAGCCCAGCAGCAGGCAGTGTGTCATCGCTGTGTCAGTTCTATGGTGTGA	intergenic							29.9262	5	5.31796	2.32211
ASHGA5P022727	7.93155	2.9876	7.93155	up	noncoding	ENST00000561596	RP11-660M18.2	GENCODE	545	chr11	+	89984452	90596527	ENST00000562245, ENST00000562678, ENST00000563681, uc021qoq.1	GGGTCTTAGGTTTCAGTTACCTGAAGTCAAATGTGGTCCAATACACAGACTGGAATAAGA	intergenic							144.178	33.3478	7.74748	4.75988
ASHGA5P026285	7.9199	2.98548	7.9199	up	noncoding	ENST00000525133	RP1-65P5.5	GENCODE	646	chr11	+	32154244	32165125		AGATGAGGATAGTCTTAAAGGTAACACGGTTGCAACAGACTCATCTATGCGAATATAAAG	intergenic							29.7183	5	5.3076	2.32211
ASHGA5P014636	7.91272	2.98417	7.91272	up	noncoding	ENST00000412060	Z83851.1	GENCODE	475	chr22	-	42760407	42765214	ENST00000432473	TGCGGGCCAGCGTTTTCCCCCTACCGGAAATCTGATGGGCTTATGACATCATGGCTGGCT	intergenic							2401.92	591.557	11.9682	8.98405
ASHGA5P057284	7.91161	2.98397	7.91161	up	noncoding	TCONS_00015327	XLOC_006878	LincRNAs identified by Cabili et al	771	chr8	+	99057942	99059896		GAGTTTGCACTGAGAGCGCGATAAACAGAACTAACAGATAACTAGTTCTCTGACTTCAAG	natural antisense	ENST00000521726	RPL30	ribosomal protein L30 [Source:HGNC Symbol;Acc:10333]	-	99054034	99058697	159.695	37.6062	7.90869	4.92472
ASHGA5P020298	7.90922	2.98353	7.90922	up	noncoding	ENST00000511213	RP11-362F19.1	GENCODE	719	chr4	-	142244624	142253772		GGCCAAGAAGGAACACAGAGGAGAACAAAGAAAATTCAAGGAACTAAATTCCTTCTCCAC	intergenic							118.758	26.9212	7.44139	4.45786
ASHGA5P027973	7.90129	2.98209	7.90129	up	noncoding	TCONS_00012091	XLOC_005621	LincRNAs identified by Cabili et al	985	chr6	-	15730472	15758477	TCONS_00012090, TCONS_00012660, TCONS_00012661	AAGTTGTGTGACTCCAAAAGAGCAGAAACCAGGAACTGGAGAATGGAGGACCAAAGATCA	intergenic							29.6431	5	5.3042	2.32211
ASHGA5P015544	7.89836	2.98155	7.89836	up	noncoding	ENST00000421185	RP11-305E17.6	GENCODE	423	chr1	-	100729564	100731676		ACACAGACTATGTACTTAACCAAATCTGGAATTTGCCGTGCACTGATTTCATATTGTTCA	bidirectional	NM_001130841	RTCA	RNA 3'-terminal phosphate cyclase isoform a	+	100731713	100758325	59.0641	12.5722	6.37005	3.38849
ASHGA5P015544	7.89836	2.98155	7.89836	up	noncoding	ENST00000421185	RP11-305E17.6	GENCODE	423	chr1	-	100729564	100731676		ACACAGACTATGTACTTAACCAAATCTGGAATTTGCCGTGCACTGATTTCATATTGTTCA	bidirectional	NM_003729	RTCA	RNA 3'-terminal phosphate cyclase isoform b	+	100731713	100758325	59.0641	12.5722	6.37005	3.38849
ASHGA5P043035	7.87304	2.97692	7.87304	up	noncoding	ENST00000454572	POLR2J4	GENCODE	2076	chr7	-	43991508	44058750		GTGCACTTACTCTCATCATTGTAATGACACTTGATGCTATGAGACTATAAATTAGAGAGA	intronic antisense	NM_175064	SPDYE1	putative WBSCR19-like protein 6	+	44040488	44049723	305.557	74.5614	8.89272	5.9158
ASHGA5P043035	7.87304	2.97692	7.87304	up	noncoding	ENST00000454572	POLR2J4	GENCODE	2076	chr7	-	43991508	44058750		GTGCACTTACTCTCATCATTGTAATGACACTTGATGCTATGAGACTATAAATTAGAGAGA	natural antisense	NM_015983	UBE2D4	ubiquitin-conjugating enzyme E2 D4	+	43966034	43995735	305.557	74.5614	8.89272	5.9158
ASHGA5P032840	7.86731	2.97587	7.86731	up	noncoding	ENST00000577743	RP11-401O9.3	GENCODE	641	chr17	+	10223708	10244775		CCTGCTTATCTCTAAAGAGTAAGTAACTGAAAGTAATAAAACGGAATTTTCTCAACAATA	natural antisense	NM_003802	MYH13	myosin-13	-	10204182	10276322	65.2109	14.0621	6.52383	3.54796
ASHGA5P043532	7.86407	2.97528	7.86407	up	noncoding	ENST00000419463	AC019117.1	GENCODE	837	chr7	+	17414490	17506288		AGAGGGGATCGTGGTGAATTTCAATGAAAATCCATTTGAATCTTGAGGTTCAGATCTTAA	intergenic							29.4891	5	5.29739	2.32211
ASHGA5P050176	7.83036	2.96908	7.83036	up	noncoding	TCONS_00014237	XLOC_006306	LincRNAs identified by Cabili et al	708	chr7	+	155207823	155211488		ATGAAAAATCGCGGTGTCCTATTAAAGCACAAAGAGGCAAAGCAGAAGCAGCAGACAGGA	intergenic							29.3778	5	5.29119	2.32211
ASHGA5P016892	7.82501	2.96809	7.82501	up	noncoding	ENST00000435434	RP11-127L20.6	GENCODE	795	chr10	-	106111348	106113333		TGGACTTCAGATATCTTTGAGAAGCCTGGACATCAATCTGCTTTAGAAGACTAGAAACTC	bidirectional	NM_001008723	CCDC147	coiled-coil domain-containing protein 147	+	106113521	106214848	285.429	70.347	8.80104	5.83295
ASHGA5P027598	7.81814	2.96683	7.81814	up	noncoding	ENST00000547963	RP11-438N16.1	GENCODE	2088	chr12	-	114182381	114211488		ACAGATAATCATCACTACGAGTATATTGTGTGCCTGCTAAGCACCACACCTGAGATAAGC	intergenic							486.624	120.777	9.59309	6.62626
ASHGA5P028557	7.81331	2.96593	7.81331	up	noncoding	ENST00000415979	AL583842.2	GENCODE	363	chr1	-	142569265	142588234	ENST00000429884	GAGAGGATTTCAGATGATAGAAGTCGGGCAACTATCCCAGGTTTAAGAAATAAGCAAATG	intergenic							38.9273	7.95692	5.72785	2.76192
ASHGA5P056947	7.7661	2.95719	7.7661	up	noncoding	TCONS_00010908	XLOC_004761	LincRNAs identified by Cabili et al	298	chr5	-	27406638	27409751	TCONS_00010285	AACAAAGCATGAGTTTTGGAGAGTCAATGCATGATGATCTCTGAAGATTCTACTGAAATC	intergenic							29.1451	5	5.2793	2.32211
ASHGA5P056844	7.76573	2.95712	7.76573	up	noncoding	TCONS_00009829	XLOC_004243	LincRNAs identified by Cabili et al	320	chr5	+	1042042	1042914		AATGGGTGGTTTAGTGTGTGAATGAGTGGCTGTGAACGAGTGGGTGAGTTTGTGAATGAA	intergenic							57.3776	12.3755	6.32584	3.36872
ASHGA5P000274	7.75742	2.95558	7.75742	up	noncoding	chr14:101121575-101132150+	chr14:101121575-101132150	LincRNAs identified by Khalil et al	10575	chr14	+	102051822	102062397		ATAGGTCTTGGCACTTCCTTGCCCAGTGGTGACTCTGAGTGGGTAAGGGTGACAGCCCTT	intergenic							29.1156	5	5.27769	2.32211
ASHGA5P037368	7.74729	2.95369	7.74729	up	noncoding	ENST00000416722	LINC00316	GENCODE	455	chr21	-	46758504	46761905		ATTATTACCAGGAGGGATAAAACTCCAGGGTGAGCCATTAAAGAATCTGAATTCAATTCA	intergenic							55.4448	11.9797	6.27384	3.32015
ASHGA5P040339	7.73998	2.95233	7.73998	up	noncoding	ENST00000510065	RP11-419C19.2	GENCODE	270	chr5	-	12914179	13032998		CCTTGGATTTGGAAATTATGGAAGGAGAAATTATTATTGGAACTGTACTGAACCTTTAGC	intergenic							29.0431	5	5.27444	2.32211
ASHGA5P027803	7.7161	2.94787	7.7161	up	noncoding	ENST00000509919	RP11-90D4.1	GENCODE	1583	chr12	+	8404006	8450140		ACCACTTGTTTGACGAGATTTCTTTAGTTTCTGCAGCATAACTTATTCTAACTGGTCCTC	intergenic							240.519	59.7555	8.54281	5.59494
ASHGA5P042932	7.68414	2.94188	7.68414	up	noncoding	uc010kun.2	LOC541472	UCSC_knowngene	1360	chr7	-	22765013	22767235		CGTGCACTGTGATCCGTCTATGTAATGTGAGCTTGCTTTTACTCAACTATCTATTTTTTA	natural antisense	NM_000600	IL6	interleukin-6 precursor	+	22766765	22771621	145.53	34.8904	7.76144	4.81955
ASHGA5P035558	7.67888	2.9409	7.67888	up	noncoding	TCONS_00004316	XLOC_002176	LincRNAs identified by Cabili et al	451	chr2	-	79102284	79107703		TTTTAAGAGAGAGAGAGGTTCAGGAAACATCTGAAGGGGAATGGGCAAGTGATGCCTGAA	intergenic							194.993	47.9991	8.21859	5.27769
ASHGA5P027255	7.66753	2.93876	7.66753	up	noncoding	ENST00000548382	RP11-161H23.11	GENCODE	2535	chr12	-	49672835	49676768		GTTGCAAAAATAATGAACGAATAAAACTTGAAAGTTGAAAATGAAGCCCAGTGCGGTGTG	intergenic							39.7778	8.33778	5.7628	2.82404
ASHGA5P026626	7.65608	2.93661	7.65608	up	noncoding	ENST00000565433	RP11-800A3.4	GENCODE	3361	chr11	+	72950019	72953380		CTTTGTGACCAAAGCAATTGTAAAACGTGGGGGAGGAAATTAAAAGCCTGCCACCTTAGT	intergenic							101.514	23.3695	7.19478	4.25817
ASHGA5P042826	7.65057	2.93557	7.65057	up	noncoding	uc001gkr.1	AK093214	UCSC_knowngene	1945	chr1	+	175526123	175533005		AACTGTGAACAATTGGGTCCTTTCTGACATGTTGGCTGGGTGATAAAGGTTCTGTCTTAC	intronic antisense	NM_003285	TNR	tenascin-R precursor	-	175291934	175712752	28.742	5	5.25768	2.32211
ASHGA5P032264	7.60523	2.92699	7.60523	up	noncoding	ENST00000564549	RP11-209D14.2	GENCODE	1184	chr17	-	19911363	19912547		CGGGTGACAGCTGATTTCCTCATATTGAAGTAATGAGTCCTAGTTATAATAAATTCCTAA	bidirectional	NM_001243439	SPECC1	cytospin-B isoform 1	+	19912648	20218072	1058.8	265.632	10.7349	7.80789
ASHGA5P053118	7.58703	2.92354	7.58703	up	noncoding	NR_036682	BCL7B	RefSeq	1712	chr7	-	72950682	72971602		GCTGCCGCGCGCCGCCTGGGAGGGGATTCCGGCTTCCGGCCCGGACTGGAGCTGCCTGGC	exon sense-overlapping	NM_001197244	BCL7B	B-cell CLL/lymphoma 7 protein family member B isoform 2	-	72950682	72972065	850.144	215.566	10.4199	7.49633
ASHGA5P053118	7.58703	2.92354	7.58703	up	noncoding	NR_036682	BCL7B	RefSeq	1712	chr7	-	72950682	72971602		GCTGCCGCGCGCCGCCTGGGAGGGGATTCCGGCTTCCGGCCCGGACTGGAGCTGCCTGGC	exon sense-overlapping	NM_001707	BCL7B	B-cell CLL/lymphoma 7 protein family member B isoform 1	-	72950682	72972065	850.144	215.566	10.4199	7.49633
ASHGA5P055280	7.56684	2.91969	7.56684	up	noncoding	TCONS_00006284	XLOC_002888	LincRNAs identified by Cabili et al	1512	chr3	+	155572520	155581520		AAAGGGTAGAAGGATTGACGTTTACGAAGTTTTTGAATCAGGAGGCAAGGTCGCCTTGTG	intergenic							65.7445	14.7701	6.53622	3.61653
ASHGA5P049238	7.56332	2.91902	7.56332	up	noncoding	uc010ccl.3	MTE	UCSC_knowngene	172	chr16	+	56710967	56711676	uc010vhg.2, uc010vhh.2	TGCAAAGGGACACTGACAAGTGCAGCTGCTGCTCCTGATGTAGGGAAAGCTGTGTTCCCA	intergenic							741.923	189.39	10.2248	7.30576
ASHGA5P044758	7.55072	2.91661	7.55072	up	noncoding	ENST00000520819	RP11-11N9.4	GENCODE	712	chr8	+	32853695	32902320	ENST00000500843, uc003xjb.3	CTGCAGGTTAAGAGAAATTGAGAAACGATGGAGAATTTAAGTGTTTTAGATCCTACATAC	intergenic							69.6319	15.7243	6.62141	3.7048
ASHGA5P039450	7.54374	2.91528	7.54374	up	noncoding	uc003hhv.1	BC016361	UCSC_knowngene	823	chr4	-	75144013	75196255		CGGATTCTAAGTATCAAGAAGAATCTGAATGGGAACAAATGTATAATTCTCATGAAGTGC	intronic antisense	NM_001013442	EPGN	epigen precursor	+	75174203	75179307	28.3934	5	5.2374	2.32211
ASHGA5P039450	7.54374	2.91528	7.54374	up	noncoding	uc003hhv.1	BC016361	UCSC_knowngene	823	chr4	-	75144013	75196255		CGGATTCTAAGTATCAAGAAGAATCTGAATGGGAACAAATGTATAATTCTCATGAAGTGC	intronic antisense	NM_001144978	MTHFD2L	probable bifunctional methylenetetrahydrofolate dehydrogenase/cyclohydrolase 2	+	75023828	75168814	28.3934	5	5.2374	2.32211
ASHGA5P000315	7.52316	2.91134	7.52316	up	noncoding	chr18:52269550-52287850-	chr18:52269550-52287850	LincRNAs identified by Khalil et al	18300	chr18	-	54118552	54136852		GGCAGAATTTCTCTGTGATCCATTTGCTGAGTGTTAAGTTTAGTGTCACAAAACTCAGGT	intergenic							28.3233	5	5.23345	2.32211
ASHGA5P015650	7.51034	2.90888	7.51034	up	noncoding	ENST00000422212	RP13-492C18.2	pseudogene	1621	chr7	-	56489549	56500395		CGCTACAGTTTGAGAATGACCTTAAAAGAAGAAGAAAAGGGAAGAAATGCTGATATATTG								28.6102	5.20157	5.24981	2.34093
ASHGA5P023463	7.48441	2.90389	7.48441	up	noncoding	ENST00000581489	RP13-516M14.4	GENCODE	1810	chr17	-	80247921	80250690		GCCGTACCAGTGATGCAAGATGGTCCTTTCTGAGCAGAGCTCCCCTCGCTCAGTGCTCCT	intergenic							1567.52	407.28	11.3351	8.43118
ASHGA5P049355	7.48374	2.90376	7.48374	up	noncoding	TCONS_00021461	XLOC_010275	LincRNAs identified by Cabili et al	596	chr12	-	133169909	133172672		AGGATTCCACCAGGAAAAGAATGAGGCCCGCACGGCTGCAGGGGGTGAGCCTGGAGAATG	intergenic							93.1331	21.8079	7.06703	4.16328
ASHGA5P035914	7.47653	2.90237	7.47653	up	noncoding	uc021viw.1	FW340055	UCSC_knowngene	2679	chr2	+	70157399	70160078		ATGACACTGTTCTGAATCATGCAGTCTTTGCAAATAACAAGCTGGCTGAAAAATATCTAA	intron sense-overlapping	NM_001202513	MXD1	max dimerization protein 1 isoform 2	+	70142172	70170076	37.3228	7.93726	5.66132	2.75896
ASHGA5P035914	7.47653	2.90237	7.47653	up	noncoding	uc021viw.1	FW340055	UCSC_knowngene	2679	chr2	+	70157399	70160078		ATGACACTGTTCTGAATCATGCAGTCTTTGCAAATAACAAGCTGGCTGAAAAATATCTAA	intron sense-overlapping	NM_001202514	MXD1	max dimerization protein 1 isoform 3	+	70142172	70170076	37.3228	7.93726	5.66132	2.75896
ASHGA5P035914	7.47653	2.90237	7.47653	up	noncoding	uc021viw.1	FW340055	UCSC_knowngene	2679	chr2	+	70157399	70160078		ATGACACTGTTCTGAATCATGCAGTCTTTGCAAATAACAAGCTGGCTGAAAAATATCTAA	intron sense-overlapping	NM_002357	MXD1	max dimerization protein 1 isoform 1	+	70142172	70170076	37.3228	7.93726	5.66132	2.75896
ASHGA5P030728	7.44857	2.89696	7.44857	up	noncoding	TCONS_00006371	XLOC_002987	LincRNAs identified by Cabili et al	666	chr3	+	194566645	194567366		ATGAAGATGACGGTGATGGTGAGTATTGTGACCATAGCCTGGGCTGGAGTTAATGATGAT	intergenic							28.0709	5	5.21908	2.32211
ASHGA5P022170	7.4458	2.89643	7.4458	up	noncoding	ENST00000551032	RP11-359M6.1	GENCODE	554	chr12	+	79935985	79944126		ACAGTGGAAGGTGGTTTTCATGGAGACAAAAGGTGGAGAAGGACAGTCCCGTGAAGTGGA	intergenic							29.0568	5.6255	5.27504	2.37861
ASHGA5P027772	7.44389	2.89606	7.44389	up	noncoding	ENST00000455771	RP11-347K2.2	GENCODE	439	chr1	-	103820968	103835986	ENST00000444810	CATGATGTCCAGTAATTTTTACTGGGGATAATACCTGCAATATACATAAGATGGTGTCAT	intergenic							187.656	47.5764	8.16069	5.26463
ASHGA5P033521	7.43695	2.89471	7.43695	up	noncoding	TCONS_00016665	XLOC_007505	LincRNAs identified by Cabili et al	1010	chr9	+	110100226	110101430		ATTGAAAACATCTTTACAAAGGCCAGGTTTGGTTTTGGATGTGGGTGCCAACTGCCTACC	intergenic							100.461	23.7796	7.17863	4.28391
ASHGA5P045065	7.42049	2.89152	7.42049	up	noncoding	ENST00000569285	RP13-467H17.1	GENCODE	3377	chr8	+	143485012	143488389		CAGCCTCCCAAGGTGTTTAACATGGAGCAGGAGTGACAAAAAGAAAAATGAAGTAAAAGA	bidirectional	NM_145003	TSNARE1	t-SNARE domain-containing protein 1	-	143293440	143484543	290.069	75.2756	8.82261	5.93109
ASHGA5P030353	7.40285	2.88808	7.40285	up	noncoding	ENST00000562975	RP11-484P15.1	GENCODE	591	chr15	+	24157555	24186863		AGACAAGATGATTCCAACTTAAAGGAAACTGGAAGTATTCTGAGGAAACAAATAGAGAAG	intergenic							27.925	5	5.21019	2.32211
ASHGA5P046799	7.39787	2.88711	7.39787	up	noncoding	NR_026710	ASMTL-AS1	RefSeq	1789	chrY	+	1469423	1482479		GGGGCGCATGTAGCTGCACGCCCCTCTGTAATTGCTGAAATAAAAAGATGGTCTGCTGTA	natural antisense	NM_001173473	ASMTL	N-acetylserotonin O-methyltransferase-like protein isoform 2	-	1472031	1522655	207.989	53.0434	8.3079	5.42079
ASHGA5P046799	7.39787	2.88711	7.39787	up	noncoding	NR_026710	ASMTL-AS1	RefSeq	1789	chrY	+	1469423	1482479		GGGGCGCATGTAGCTGCACGCCCCTCTGTAATTGCTGAAATAAAAAGATGGTCTGCTGTA	natural antisense	NM_001173474	ASMTL	N-acetylserotonin O-methyltransferase-like protein isoform 3	-	1472031	1521870	207.989	53.0434	8.3079	5.42079
ASHGA5P046799	7.39787	2.88711	7.39787	up	noncoding	NR_026710	ASMTL-AS1	RefSeq	1789	chrY	+	1469423	1482479		GGGGCGCATGTAGCTGCACGCCCCTCTGTAATTGCTGAAATAAAAAGATGGTCTGCTGTA	natural antisense	NM_004192	ASMTL	N-acetylserotonin O-methyltransferase-like protein isoform 1	-	1472031	1521870	207.989	53.0434	8.3079	5.42079
ASHGA5P033435	7.38193	2.884	7.38193	up	noncoding	ENST00000582558	RP13-650J16.1	GENCODE	304	chr17	+	79995906	79997122	ENST00000584705	AAAGCCAAGGGAAAGAATTTGGACAACCAACTACGTCTGGAGAAGACACCAATGTCAGCA	bidirectional	NM_001195218	DCXR	L-xylulose reductase isoform 2	-	79993756	79995573	284.666	74.4438	8.79782	5.91382
ASHGA5P033435	7.38193	2.884	7.38193	up	noncoding	ENST00000582558	RP13-650J16.1	GENCODE	304	chr17	+	79995906	79997122	ENST00000584705	AAAGCCAAGGGAAAGAATTTGGACAACCAACTACGTCTGGAGAAGACACCAATGTCAGCA	bidirectional	NM_016286	DCXR	L-xylulose reductase isoform 1	-	79993756	79995573	284.666	74.4438	8.79782	5.91382
ASHGA5P055085	7.37949	2.88352	7.37949	up	noncoding	TCONS_00029632	XLOC_014288	LincRNAs identified by Cabili et al	2301	chr22	+	51022832	51035727		AATCTTGGTGGATTCAAGTAAATGATGATGCCCTGCACAAACTTAGCCAAGTCGTGTCCC	intergenic							248.369	64.6527	8.59411	5.71059
ASHGA5P017246	7.3568	2.87908	7.3568	up	noncoding	ENST00000439302	BX571672.5	GENCODE	1163	chr1	-	143211527	143272754	uc011abu.2	CATTTCTCATATCAGCTCTCGAGTTCACGATGTTGGAATTTCTGATGAATCTGCAGTCAG	intergenic							648.598	170.215	10.0235	7.14444
ASHGA5P036994	7.30668	2.86922	7.30668	up	noncoding	ENST00000376445	RP13-401N8.1	GENCODE	320	chr20	+	25731853	25733397		CTGCAGAAAATCAAGCTTTGAGCGGGAAGCTTCGAGGAGACACAGTGTCACAATTACAAG	intergenic							28.1958	5.38941	5.22721	2.35799
ASHGA5P032363	7.30588	2.86906	7.30588	up	noncoding	ENST00000528383	RP11-445F12.1	GENCODE	490	chr17	-	35218934	35293960		TTACTGCCCTTGCAAACAGCCTGTGGTCAAAAGCAATAAAGTTCGGACTTGGACAGATCA	bidirectional	NM_005568	LHX1	LIM/homeobox protein Lhx1	+	35294771	35301915	95.6412	22.9836	7.10508	4.23603
ASHGA5P053261	7.26985	2.86193	7.26985	up	noncoding	NR_028137	SLC26A4-AS1	RefSeq	3888	chr7	-	107296960	107302243		CAAAAAATGAAATTATTTGTAAATATTATGTGGCAATCCATTCAATTTTAAACAACTTAC	natural antisense	NM_000441	SLC26A4	pendrin	+	107301079	107358252	28.6733	5.77737	5.25335	2.39142
ASHGA5P056589	7.26769	2.8615	7.26769	up	noncoding	TCONS_00006382	XLOC_002997	LincRNAs identified by Cabili et al	757	chr3	+	195437560	195438452	TCONS_00006381	TTGAGATGAGGTATGGAGGGACTTGGCTCCTGGTGAGTGAGTTAATTGAGACTCTGTGTG	intron sense-overlapping	ENST00000381954	MUC20	mucin 20, cell surface associated [Source:HGNC Symbol;Acc:23282]	+	195343315	195460421	611.947	163.11	9.94029	7.07879
ASHGA5P041202	7.24927	2.85784	7.24927	up	noncoding	ENST00000389897	RP11-98D18.9	GENCODE	992	chr1	+	151763317	151766878	ENST00000533481	TTTCTGGAAAACATGAAATAGGCTTTGTAGATGGACAGGAAGTCAAGGGACAAGCGGTGC	natural antisense	ENST00000368822	TDRKH	tudor and KH domain containing [Source:HGNC Symbol;Acc:11713]	-	151745969	151763892	96.2181	23.3569	7.11497	4.25714
ASHGA5P037173	7.24682	2.85735	7.24682	up	noncoding	ENST00000458368	RP4-697K14.3	GENCODE	376	chr20	+	62133639	62136464		TGAACTTTCGTTAGGTGAGTGTGGAGTAGGCATTATTGTACATTGTAGTCCTTTCTCCTC	intergenic							110.72	27.2176	7.33254	4.4752
ASHGA5P055136	7.218	2.8516	7.218	up	noncoding	TCONS_00005969	XLOC_002602	LincRNAs identified by Cabili et al	997	chr3	+	27753780	27755870		TGGTGTCTGACACTCCATCTTAGGAATGCCTTATCATAAGGTGTTAATTGGGGCCACTCA	intergenic							29.5457	6.12209	5.29994	2.44834
ASHGA5P031128	7.21326	2.85065	7.21326	up	noncoding	ENST00000568752	RP11-989E6.10	GENCODE	3971	chr16	-	33344308	33348279		GTGCTTGTTATTAGTTGTATTACATGTAGGTCATGGTTTTGTACACATAACTCCAAACCA	intergenic							376.54	100.69	9.20584	6.35518
ASHGA5P028447	7.21306	2.85061	7.21306	up	noncoding	ENST00000499662	PDX1-AS1	GENCODE	1992	chr13	-	28403905	28495541		CGTCATAGGGAGAGCCTTACTTTCAACATTCTGCATTATGAAACCAAGGGAGACTTTTTT	intronic antisense	NM_000209	PDX1	pancreas/duodenum homeobox protein 1	+	28494167	28500451	30.271	6.36404	5.33472	2.48411
ASHGA5P056975	7.19534	2.84706	7.19534	up	noncoding	TCONS_00011716	XLOC_005194	LincRNAs identified by Cabili et al	2001	chr6	+	20321340	20333471		ACTTAAAACGAATGGAAGGCCAAGGAGATGAAATGGAAGACTTTGGACAGAACTTCTGGG	intergenic							39.1786	8.77441	5.73889	2.89183
ASHGA5P030112	7.18429	2.84485	7.18429	up	noncoding	ENST00000502156	RP11-34F13.2	GENCODE	1986	chr15	-	68126647	68131217		CGGGACTGGAAGTGGGTCCAGGAGAAGGAAGCAAAAATAACTTACAGCATAAATAAATTA	natural antisense	ENST00000341418	SKOR1	SKI family transcriptional corepressor 1 [Source:HGNC Symbol;Acc:21326]	+	68112041	68126899	40.7307	9.18393	5.79693	2.95209
ASHGA5P030112	7.18429	2.84485	7.18429	up	noncoding	ENST00000502156	RP11-34F13.2	GENCODE	1986	chr15	-	68126647	68131217		CGGGACTGGAAGTGGGTCCAGGAGAAGGAAGCAAAAATAACTTACAGCATAAATAAATTA	natural antisense	ENST00000380035	SKOR1	SKI family transcriptional corepressor 1 [Source:HGNC Symbol;Acc:21326]	+	68117882	68126893	40.7307	9.18393	5.79693	2.95209
ASHGA5P030112	7.18429	2.84485	7.18429	up	noncoding	ENST00000502156	RP11-34F13.2	GENCODE	1986	chr15	-	68126647	68131217		CGGGACTGGAAGTGGGTCCAGGAGAAGGAAGCAAAAATAACTTACAGCATAAATAAATTA	natural antisense	ENST00000554054	SKOR1	SKI family transcriptional corepressor 1 [Source:HGNC Symbol;Acc:21326]	+	68117853	68126893	40.7307	9.18393	5.79693	2.95209
ASHGA5P030112	7.18429	2.84485	7.18429	up	noncoding	ENST00000502156	RP11-34F13.2	GENCODE	1986	chr15	-	68126647	68131217		CGGGACTGGAAGTGGGTCCAGGAGAAGGAAGCAAAAATAACTTACAGCATAAATAAATTA	natural antisense	ENST00000554240	SKOR1	SKI family transcriptional corepressor 1 [Source:HGNC Symbol;Acc:21326]	+	68115894	68126876	40.7307	9.18393	5.79693	2.95209
ASHGA5P026211	7.14223	2.83638	7.14223	up	noncoding	ENST00000499765	RP11-685M7.3	GENCODE	2335	chr11	+	10830843	10844478		CCATAAGAAATAGGATTAAGCTTTTCAAAGCCGGCAAGTTGAACTATTTATACTTACCAG	bidirectional	NM_001042559	EIF4G2	eukaryotic translation initiation factor 4 gamma 2 isoform 2	-	10818592	10830582	102.162	25.2424	7.20463	4.36825
ASHGA5P026211	7.14223	2.83638	7.14223	up	noncoding	ENST00000499765	RP11-685M7.3	GENCODE	2335	chr11	+	10830843	10844478		CCATAAGAAATAGGATTAAGCTTTTCAAAGCCGGCAAGTTGAACTATTTATACTTACCAG	bidirectional	NM_001418	EIF4G2	eukaryotic translation initiation factor 4 gamma 2 isoform 1	-	10818592	10830582	102.162	25.2424	7.20463	4.36825
ASHGA5P058755	7.14082	2.83609	7.14082	up	noncoding	uc.284+	uc.284	UCR	209	chr10	+	50606855	50607064		GATGTTCACCAGACTCATAATGTTAATTGGCTTCATATACGGATCATCAGTTTAATGAAG	intergenic							27.0179	5	5.1582	2.32211
ASHGA5P030726	7.12438	2.83276	7.12438	up	noncoding	ENST00000565938	RP11-326A19.4	GENCODE	597	chr15	+	89584453	89626050		GGAATGAATGGGACTTCATGATTCTGTCTTTCTAGTATTAGATGTCTTGCTCAGTAAAAA	intergenic							51.5074	12.0236	6.15864	3.32587
ASHGA5P031969	7.12381	2.83265	7.12381	up	noncoding	NR_033984	LOC400548	RefSeq	2015	chr16	+	85170755	85183049		GGACACCTGTGCCAAACTCACTTAAAACGGATGTATTTTATTGTATAAATTATGCCTCAA	intergenic							30.9112	6.69298	5.36817	2.53552
ASHGA5P058278	7.11709	2.83129	7.11709	up	noncoding	TCONS_00029109	XLOC_014050	LincRNAs identified by Cabili et al	544	chr21	-	32333641	32361891		TTGACTACAAAGATTGAGACTGGCATTGGGAGATGAGGGAAGAAGGCATTGAAAGGGCAT	exon sense-overlapping	ENST00000461148	TIAM1	T-cell lymphoma invasion and metastasis 1 [Source:HGNC Symbol;Acc:11805]	-	32361859	32496988	26.9305	5	5.1534	2.32211
ASHGA5P054060	7.11033	2.82992	7.11033	up	noncoding	NR_028407	ARMCX4	RefSeq	7952	chrX	+	100673250	100790975		AAGGGACAGGGAAGAGGCTGTCGGGAAATGGCGGCCGCGGCCGGGCTGGGGCTTCAGCGG	exon sense-overlapping	NM_001256155	ARMCX4	armadillo repeat-containing X-linked protein 4	+	100743030	100750798	26.9113	5	5.15203	2.32211
ASHGA5P048332	7.1065	2.82914	7.1065	up	noncoding	ENST00000531263	RP11-535A19.2	GENCODE	683	chr11	-	75524558	75525842		GCAGTCTTTTCCCGGCGTGAGCGTGCAGGGATTGAAAAGGAATGCTTTATGGTTCAGCAG	bidirectional	NM_003369	UVRAG	UV radiation resistance-associated gene protein	+	75526211	75855282	266.207	72.117	8.69835	5.86921
ASHGA5P055366	7.09367	2.82653	7.09367	up	noncoding	ENST00000548222	RP11-493L12.2	GENCODE	625	chr12	-	47599684	47610032	ENST00000547851, ENST00000552269, ENST00000552975, ENST00000552990, NR_026544	ACGGCTGAAAAGATGGTCAGAAGGGGAAAGGAGGAAGTGAGAAGAAAGAAACAGGGAAAT	natural antisense	ENST00000546455	PCED1B	PC-esterase domain containing 1B [Source:HGNC Symbol;Acc:28255]	+	47473385	47630443	26.8425	5	5.14865	2.32211
ASHGA5P048159	7.09359	2.82652	7.09359	up	noncoding	TCONS_00017457	XLOC_008058	LincRNAs identified by Cabili et al	548	chrX	+	119125486	119126833	TCONS_00017237	AGTGTAAATAAAGTTCCATTCCTTCTAACAATGGTATCCTTTAGAGAACACTTCTGTGTG	intergenic							125.698	31.9975	7.53009	4.70357
ASHGA5P040172	7.08591	2.82495	7.08591	up	noncoding	ENST00000415543	BX004987.5	GENCODE	661	chr1	+	143392449	143394444	ENST00000354752, ENST00000369381, ENST00000412204, ENST00000413897, ENST00000417703, ENST00000420598, ENST00000421686, ENST00000428624, ENST00000447389, ENST00000448844, ENST00000451663, ENST00000452738, ENST00000456460, ENST00000458155, NM_001244752, NM_147195, NR_003366, NR_046228	AGAAGAATATAAGGAAGCCTTTGCAGCAGCATTGAAAGCTAACAGTTCCATGTCAAAAAA	intergenic							294.901	80.0463	8.84343	6.01847
ASHGA5P017697	7.04898	2.81741	7.04898	up	noncoding	ENST00000444810	RP11-153F1.1	GENCODE	527	chr1	-	103960700	104068105		GAAATACCGGATTGGCACGAGGGATACCAACACCGGAATATGTGATGAGATGTGTGAAGA	bidirectional	NM_017619	RNPC3	RNA-binding protein 40	+	104068577	104097859	115.473	29.3601	7.39673	4.57932
ASHGA5P049003	7.04169	2.81592	7.04169	up	noncoding	ENST00000570072	RP11-304L19.1	GENCODE	600	chr16	+	2141436	2145018		AATGCTTCCTGTTTTGCTGTCTCTCGGAGGATAAAAGACACTCTTGGCTGGGCGCAGTGT	natural antisense	NM_000296	PKD1	polycystin-1 isoform 2 precursor	-	2138710	2185899	343.464	94.0379	9.07025	6.25433
ASHGA5P049003	7.04169	2.81592	7.04169	up	noncoding	ENST00000570072	RP11-304L19.1	GENCODE	600	chr16	+	2141436	2145018		AATGCTTCCTGTTTTGCTGTCTCTCGGAGGATAAAAGACACTCTTGGCTGGGCGCAGTGT	natural antisense	NM_001009944	PKD1	polycystin-1 isoform 1 precursor	-	2138710	2185899	343.464	94.0379	9.07025	6.25433
ASHGA5P043821	7.04158	2.8159	7.04158	up	noncoding	TCONS_00018558	XLOC_008875	LincRNAs identified by Cabili et al	253	chr10	-	83633134	83634234		CCCCTGGGGTTTGGTGCCTACCAGAGTACTTTGCACAGACAAGGTTAATAAATTATTTTT	intergenic							424.632	116.459	9.38955	6.57365
ASHGA5P056984	7.041	2.81578	7.041	up	noncoding	TCONS_00011805	XLOC_005280	LincRNAs identified by Cabili et al	378	chr6	+	38622107	38626294		GCTCTGGATTTATTTTATACAGTGCTACTCCAGTGTGGTGGTCCTCACAGTGTGGTCCTG	intergenic							35.2288	7.91612	5.57004	2.75426
ASHGA5P043574	7.03633	2.81482	7.03633	up	noncoding	ENST00000520395	HOXA11-AS	GENCODE	1169	chr7	+	27225152	27226740		GAGCTGACTGTAACTGACTCAATAACAAATCTAATCGTGTATTGCACTGGAAAAGAAATA	bidirectional	NM_005523	HOXA11	homeobox protein Hox-A11	-	27220775	27224835	26.6333	5	5.13694	2.32211
ASHGA5P057658	7.0291	2.81334	7.0291	up	noncoding	TCONS_00020497	XLOC_009819	LincRNAs identified by Cabili et al	518	chr12	+	85306654	85386508		CCTGCAGTTCATCACCACACAAATTAGGAGCAACGTAAGAAGAGAAAAAGAAAAAGGAAT	natural antisense	ENST00000266682	SLC6A15	solute carrier family 6 (neutral amino acid transporter), member 15 [Source:HGNC Symbol;Acc:13621]	-	85254101	85306655	231.532	63.0063	8.48317	5.66983
ASHGA5P036273	7.0189	2.81124	7.0189	up	noncoding	ENST00000565104	RP11-65L3.1	GENCODE	2058	chr2	+	179265560	179267618		TGTGCCTCTTCAATGAATGTTGTATATGAGAATGTTACATTTGTAACAGCACAGGAAACT	intergenic							26.588	5	5.13336	2.32211
ASHGA5P026507	7.0096	2.80933	7.0096	up	noncoding	TCONS_00011934	XLOC_005442	LincRNAs identified by Cabili et al	465	chr6	+	115319521	115323156		CAAGCTAAGGGATTGAAACTTCAACCAATCAAAGGGGACTTTCTCCTAAGCAAAAATGAG	intergenic							313.851	85.9576	8.93217	6.12284
ASHGA5P014720	6.99843	2.80703	6.99843	up	noncoding	ENST00000412759	RP11-439A17.7	GENCODE	754	chr1	-	120835809	120838343	ENST00000429210, ENST00000467933	TCAGAGCCAGGCAAGTGAACCGGAGCAAACGACTTCCGATCCAGTCTGCGCTGTTGCGGC	bidirectional	NM_001100910	FAM72B	protein FAM72B	+	120839004	120855681	100.211	25.234	7.17468	4.36765
ASHGA5P016760	6.99035	2.80536	6.99035	up	noncoding	ENST00000433952	AF064858.7	GENCODE	1598	chr21	-	40346354	40349700		GGTGACAAAAAGAAAAAGGAACACTCAACATTTAATTTGACTCACAGTTCATGGTCTTGA	intergenic							31.6496	7.03352	5.40598	2.60062
ASHGA5P021657	6.98609	2.80448	6.98609	up	noncoding	uc001uib.3	BC073948	UCSC_knowngene	538	chr12	+	129594241	129597843		GACGGACTGCTTCTCATTTGCACTGATCACTGTCTTCTTTCTGAAACCAGCCCAACTTTT	intronic antisense	NM_133448	TMEM132D	transmembrane protein 132D precursor	-	129556270	130388212	795.754	218.083	10.3182	7.5137
ASHGA5P048830	6.98287	2.80382	6.98287	up	noncoding	ENST00000560851	RP11-761I4.3	GENCODE	744	chr15	+	81624251	81654378		TATATCTGACTGAAGGAATGAACTGGGAGAGAACAGCAGAGCCGCAGCGGAATGTGGAAA	natural antisense	NM_001080532	TMC3	transmembrane channel-like protein 3	-	81624759	81666418	26.4594	5	5.12594	2.32211
ASHGA5P034491	6.98158	2.80355	6.98158	up	noncoding	ENST00000441724	LINC00337	GENCODE	1138	chr1	+	6296299	6299000		TTTAAATAGCAGGAGGCAAAGCTTTTCGGTGTGATCCTGACTTCACTTGGGGAAAAAGGG	bidirectional	NM_012405	ICMT	protein-S-isoprenylcysteine O-methyltransferase	-	6281252	6296044	38.1199	8.76151	5.69372	2.89016
ASHGA5P030212	6.96579	2.80029	6.96579	up	noncoding	uc002bke.2	DQ586822	UCSC_knowngene	2994	chr15	-	84944255	84947249		AACAACTGTACAAGGTGTTGTCACAATCAGTTAGTGACTGAGAGGGATTGATATCATGGA	intergenic							111.791	28.6409	7.34509	4.5448
ASHGA5P036816	6.9516	2.79735	6.9516	up	noncoding	ENST00000535913	RP11-465L10.10	GENCODE	1955	chr20	-	44642140	44650712		AAAGTAGGTAACTAACCAGAGAAGAAGAAAAGCTTCTTGGAGAGCCGCTCCTCAAAGACC	natural antisense	NM_001134771	SLC12A5	solute carrier family 12 member 5 isoform 1	+	44650328	44688789	157.328	42.0953	7.88757	5.09022
ASHGA5P036816	6.9516	2.79735	6.9516	up	noncoding	ENST00000535913	RP11-465L10.10	GENCODE	1955	chr20	-	44642140	44650712		AAAGTAGGTAACTAACCAGAGAAGAAGAAAAGCTTCTTGGAGAGCCGCTCCTCAAAGACC	natural antisense	NM_004994	MMP9	matrix metalloproteinase-9 preproprotein	+	44637546	44645200	157.328	42.0953	7.88757	5.09022
ASHGA5P047539	6.93371	2.79363	6.93371	up	noncoding	AW513776		LincRNAs identified by Khalil et al	446	chr2	+	167652959	167653405		AATGTGCTTTCGAGCAAAGTATTTGTATGCCTGGCCTCTGTGAAAAGGGCTTTTTCTTTC	intergenic							150.264	40.2666	7.81616	5.02253
ASHGA5P020966	6.93015	2.79289	6.93015	up	noncoding	ENST00000522768	RP11-156K13.1	GENCODE	510	chr8	+	17658853	17718578		CCGGGCCGCGTCAGTCAACGAACATTCGAGATCCTGTCATGTGTCAGACACTGTGCGGAG	bidirectional	NM_001001924	MTUS1	microtubule-associated tumor suppressor 1 isoform 1	-	17501302	17658426	26.5989	5.20402	5.13405	2.34116
ASHGA5P020966	6.93015	2.79289	6.93015	up	noncoding	ENST00000522768	RP11-156K13.1	GENCODE	510	chr8	+	17658853	17718578		CCGGGCCGCGTCAGTCAACGAACATTCGAGATCCTGTCATGTGTCAGACACTGTGCGGAG	bidirectional	NM_001001925	MTUS1	microtubule-associated tumor suppressor 1 isoform 2	-	17501302	17658426	26.5989	5.20402	5.13405	2.34116
ASHGA5P040332	6.91328	2.78937	6.91328	up	noncoding	ENST00000561606	CTD-2256P15.2	GENCODE	901	chr5	-	10352812	10353713		GGGAGGGCTCTTCCCCCAATCTTCATCAAACAGAGTAAGGTTTAGAATAAAAATAATGAA	bidirectional	NM_001270660	MARCH6	E3 ubiquitin-protein ligase MARCH6 isoform 2	+	10353750	10440500	1477.92	414.572	11.2484	8.45906
ASHGA5P040332	6.91328	2.78937	6.91328	up	noncoding	ENST00000561606	CTD-2256P15.2	GENCODE	901	chr5	-	10352812	10353713		GGGAGGGCTCTTCCCCCAATCTTCATCAAACAGAGTAAGGTTTAGAATAAAAATAATGAA	bidirectional	NM_001270661	MARCH6	E3 ubiquitin-protein ligase MARCH6 isoform 3	+	10353750	10440500	1477.92	414.572	11.2484	8.45906
ASHGA5P040332	6.91328	2.78937	6.91328	up	noncoding	ENST00000561606	CTD-2256P15.2	GENCODE	901	chr5	-	10352812	10353713		GGGAGGGCTCTTCCCCCAATCTTCATCAAACAGAGTAAGGTTTAGAATAAAAATAATGAA	bidirectional	NM_005885	MARCH6	E3 ubiquitin-protein ligase MARCH6 isoform 1	+	10353750	10440500	1477.92	414.572	11.2484	8.45906
ASHGA5P028586	6.90992	2.78867	6.90992	up	noncoding	ENST00000447389	BX571672.2	GENCODE	1410	chr1	-	143188794	143196803	ENST00000354752, ENST00000458155, NM_147195	CCAAGTCATCATTGATACTTTAGTAAAGGTTAGTAAAGGTCATCGAAGGCTTATTTGCAT	intergenic							74.6062	18.4678	6.72028	3.93161
ASHGA5P033544	6.90755	2.78817	6.90755	up	noncoding	ENST00000585184	RP11-17J14.2	GENCODE	389	chr18	-	20837127	20840318		CCGGAACTTCTCTTCCAGTTTCTGCAACAAAAAGAAAATCAAAAGCATGTTCATTTTGAA	natural antisense	NM_001100619	CABLES1	CDK5 and ABL1 enzyme substrate 1 isoform 2	+	20715726	20840434	317.107	88.2568	8.95041	6.16223
ASHGA5P033544	6.90755	2.78817	6.90755	up	noncoding	ENST00000585184	RP11-17J14.2	GENCODE	389	chr18	-	20837127	20840318		CCGGAACTTCTCTTCCAGTTTCTGCAACAAAAAGAAAATCAAAAGCATGTTCATTTTGAA	natural antisense	NM_001256438	CABLES1	CDK5 and ABL1 enzyme substrate 1 isoform 3	+	20714527	20840434	317.107	88.2568	8.95041	6.16223
ASHGA5P033544	6.90755	2.78817	6.90755	up	noncoding	ENST00000585184	RP11-17J14.2	GENCODE	389	chr18	-	20837127	20840318		CCGGAACTTCTCTTCCAGTTTCTGCAACAAAAAGAAAATCAAAAGCATGTTCATTTTGAA	natural antisense	NM_138375	CABLES1	CDK5 and ABL1 enzyme substrate 1 isoform 1	+	20735788	20840434	317.107	88.2568	8.95041	6.16223
ASHGA5P028345	6.90746	2.78816	6.90746	up	noncoding	ENST00000432281	RP4-655J12.3	GENCODE	477	chr1	-	116916754	116917283		TTTACGGAAAGTGGCCCAAGAAAGCCCTCAAAAGTATACCTTAAAGGCCATCTTAGGGCA	intronic antisense	NM_000701	ATP1A1	sodium/potassium-transporting ATPase subunit alpha-1 isoform a	+	116915794	116947396	26.1753	5	5.11027	2.32211
ASHGA5P028345	6.90746	2.78816	6.90746	up	noncoding	ENST00000432281	RP4-655J12.3	GENCODE	477	chr1	-	116916754	116917283		TTTACGGAAAGTGGCCCAAGAAAGCCCTCAAAAGTATACCTTAAAGGCCATCTTAGGGCA	natural antisense	NM_001160233	ATP1A1	sodium/potassium-transporting ATPase subunit alpha-1 isoform c	+	116916488	116947396	26.1753	5	5.11027	2.32211
ASHGA5P038585	6.88796	2.78408	6.88796	up	noncoding	ENST00000440492	RP11-288L9.1	GENCODE	441	chr1	-	27986838	27989233		ACAGACGGACGGATAAATGGCTGGAAGAGGAGTGATTGAAAAAATACATTTTAAAATGCC	intergenic							328.365	91.635	9.00068	6.21661
ASHGA5P014944	6.85771	2.77773	6.85771	up	noncoding	ENST00000415033	CPB2-AS1	GENCODE	644	chr13	+	46669027	46687467		ACAGGAACAGGGACCCTGAAAGCTGTGTCTATGAAGTTATTACAAGATATTGGCTACTGT	intronic antisense	NM_001872	CPB2	carboxypeptidase B2 preproprotein	-	46627321	46679211	1110.28	310.763	10.8095	8.03173
ASHGA5P032897	6.83698	2.77336	6.83698	up	noncoding	ENST00000566532	RP1-178F10.1	GENCODE	749	chr17	+	18171393	18172142		AGTCCTTTGAAAATGTCACCCATAGATCCTCTACCACTAACTGTAATAAATTTGACCAAA	intergenic							652.677	183.862	10.0363	7.26293
ASHGA5P027949	6.83279	2.77247	6.83279	up	noncoding	ENST00000552502	RP1-197B17.3	GENCODE	460	chr12	+	48111373	48114229		CTGGCAGTACACAAGTTGTGAGAGTTTGCTACCATTTTTACATTTTTGTGATTTAAAGTG	natural antisense	NM_001172439	ENDOU	poly(U)-specific endoribonuclease isoform 1 precursor	-	48103517	48119355	282.435	79.6583	8.78472	6.01225
ASHGA5P027949	6.83279	2.77247	6.83279	up	noncoding	ENST00000552502	RP1-197B17.3	GENCODE	460	chr12	+	48111373	48114229		CTGGCAGTACACAAGTTGTGAGAGTTTGCTACCATTTTTACATTTTTGTGATTTAAAGTG	natural antisense	NM_001172440	ENDOU	poly(U)-specific endoribonuclease isoform 3 precursor	-	48103517	48119355	282.435	79.6583	8.78472	6.01225
ASHGA5P027949	6.83279	2.77247	6.83279	up	noncoding	ENST00000552502	RP1-197B17.3	GENCODE	460	chr12	+	48111373	48114229		CTGGCAGTACACAAGTTGTGAGAGTTTGCTACCATTTTTACATTTTTGTGATTTAAAGTG	natural antisense	NM_006025	ENDOU	poly(U)-specific endoribonuclease isoform 2 precursor	-	48103517	48119355	282.435	79.6583	8.78472	6.01225
ASHGA5P035309	6.80228	2.76602	6.80228	up	noncoding	ENST00000455215	CYP4F43P	GENCODE	552	chr2	-	131187399	131193956	uc002tru.1	GTGGAGGAATAGTAAGAAAATTCTTAGTGCTGGCTTAGCTTCATTGATCCAAAAACATAA	intergenic							81.8656	20.8955	6.8671	4.10108
ASHGA5P045713	6.78985	2.76338	6.78985	up	noncoding	ENST00000557174	RP11-344B23.2	GENCODE	520	chr9	+	36856551	36861372		AAGATATCTTGGGAGGCCAAGGAAAGATAAGTGAAGAAACCACCTAAGAGGGCAAATGCA	intronic antisense	NM_016734	PAX5	paired box protein Pax-5	-	36838530	37034476	25.7048	5	5.08549	2.32211
ASHGA5P042710	6.77481	2.76018	6.77481	up	noncoding	ENST00000429657	RP11-125D12.2	GENCODE	772	chr6	+	159804562	159817475		GTAGTAACCTCTGCATGATGTAAAGGTGGTTGCAATAAAAATCGCGAGGAAAACTGAAAA	intergenic							25.6573	5	5.08229	2.32211
ASHGA5P022323	6.76392	2.75786	6.76392	up	noncoding	ENST00000554538	FAM181A-AS1	GENCODE	545	chr14	-	94390018	94393312		TCCGTGGGAGGTGAGCTCCAGAAGGGAAGGGAGTTCTTTCACAGCTTTCTGTCTCTGTAT	intronic antisense	NM_001207071	FAM181A	protein FAM181A isoform 2	+	94385239	94395954	25.6168	5	5.07997	2.32211
ASHGA5P022323	6.76392	2.75786	6.76392	up	noncoding	ENST00000554538	FAM181A-AS1	GENCODE	545	chr14	-	94390018	94393312		TCCGTGGGAGGTGAGCTCCAGAAGGGAAGGGAGTTCTTTCACAGCTTTCTGTCTCTGTAT	natural antisense	NM_138344	FAM181A	protein FAM181A isoform 1	+	94385239	94395954	25.6168	5	5.07997	2.32211
ASHGA5P050658	6.7299	2.75059	6.7299	up	noncoding	ENST00000434289	AC140481.7	GENCODE	562	chr2	+	131450854	131453961	ENST00000415406, ENST00000456785, NR_046258, NR_046259, NR_046260, uc010zan.1	GGTGAAAGTGGAGACGGACGGCAGGATGGATTCACTTGGCGACATGGCGAGGAGCTGGGA	intergenic							25.4986	5	5.0727	2.32211
ASHGA5P032861	6.72734	2.75004	6.72734	up	noncoding	ENST00000583262	RP11-214O1.2	GENCODE	1652	chr17	+	14207170	14208822	NR_026880	GAAAGAACCTGCCCTTTACATTTAGGCTTGGGATGTTAATTTAAAGTTTGAATGACCAAA	intron sense-overlapping	NM_006041	HS3ST3B1	heparan sulfate glucosamine 3-O-sulfotransferase 3B1	+	14204505	14249492	201.797	56.4311	8.26147	5.51143
ASHGA5P032106	6.71741	2.7479	6.71741	up	noncoding	ENST00000416958	AC118754.4	GENCODE	370	chr17	-	4400688	4402969		AAGCTGGTGTTTCTTGGCGCCTTCGAGGTGTATTTTAAATTCTGCAAAGTGACTAAAAAT	intronic antisense	NM_001124758	SPNS2	protein spinster homolog 2	+	4402128	4443228	75.05	19.1808	6.73172	3.98382
ASHGA5P029441	6.702	2.74459	6.702	up	noncoding	ENST00000320322	RP11-998D10.4	GENCODE	358	chr14	+	21576201	21584862		GACATAAGTCAGAACGCTGGAAGAAACTGGGTCCCAATATTATAATAATCAATAAAGACA	intergenic							479.967	138.177	9.5714	6.82681
ASHGA5P016790	6.68673	2.7413	6.68673	up	noncoding	uc010zan.1	AK054990	UCSC_knowngene	2070	chr2	+	131451086	131462317	ENST00000434289, ENST00000456785, NR_046260	AAGACGGACACCGACCTAAGTCAATGTTAGTCTACCACTGTACGTCTGGTAACCTCAATC	intergenic							147.942	40.9684	7.79054	5.04924
ASHGA5P038802	6.67084	2.73787	6.67084	up	noncoding	ENST00000523129	PRKAR2A-AS1	GENCODE	3446	chr3	+	48885389	48889414		CGAAAATGGGTAGGGTACCATTGCTGTTTCCAATGAAACAATGAATTTTGTGTGCTCTTG	bidirectional	NM_004157	PRKAR2A	cAMP-dependent protein kinase type II-alpha regulatory subunit	-	48788092	48885270	388.463	112.348	9.25801	6.52014
ASHGA5P041173	6.63622	2.73036	6.63622	up	noncoding	TCONS_00021223	XLOC_009911	LincRNAs identified by Cabili et al	541	chr12	+	121342904	121345743		AAGTGAATCTGGAGCTTAGATGGAGAGAGAAGAGAGAGATTAATTGAGGCCCCAGGTACT	intergenic							110.652	29.8286	7.33192	4.60156
ASHGA5P028716	6.63415	2.72991	6.63415	up	noncoding	uc001unz.1	AK093279	UCSC_knowngene	2100	chr13	+	21872311	21906571		CTGCTCACATCTGGTCTGTTCCCCAGTATCCTCACTGTATTAAAGTTGTTTCTTTGTCAT	intergenic							3748.26	1082.99	12.6011	9.87115
ASHGA5P017668	6.63299	2.72966	6.63299	up	noncoding	ENST00000444357	AL589743.2	GENCODE	552	chr14	-	19670905	19686002	ENST00000551908	GCGCCGCGAGGCTGCCAGGTAAAATACCTCTTTTCTGACAAGACTAGGACTCTTACATAG	intergenic							30.3503	7.07686	5.33948	2.60982
ASHGA5P041501	6.62989	2.72898	6.62989	up	noncoding	ENST00000517595	RP11-542A14.1	GENCODE	706	chr5	+	157851592	157879766		TCGGGTGATTATCTCCTATCCTAAGTGCCATCTGTATGGTATTATGCTTATGTGACTGCA	intergenic							264.522	76.7528	8.68739	5.95841
ASHGA5P043088	6.5906	2.72041	6.5906	up	noncoding	ENST00000441691	RP11-3N2.3	GENCODE	540	chr7	-	63488229	63489152	ENST00000451440	CAGACTGGGTCCAGTTCACAAACAAAATTGTGCCATATACCTGGGCCAAGAACCTAATAG	intergenic							189.057	54.1382	8.17197	5.45157
ASHGA5P049909	6.58895	2.72005	6.58895	up	noncoding	ENST00000584705	RP13-650J16.1	GENCODE	709	chr17	+	79995780	79997256		AATATCAGGAAGAACACGTGAAATGGAGAATTTCAGGGCTAACATTTCTTGTTTTGTTTC	bidirectional	NM_001195218	DCXR	L-xylulose reductase isoform 2	-	79993756	79995573	242.34	70.4205	8.55441	5.83436
ASHGA5P049909	6.58895	2.72005	6.58895	up	noncoding	ENST00000584705	RP13-650J16.1	GENCODE	709	chr17	+	79995780	79997256		AATATCAGGAAGAACACGTGAAATGGAGAATTTCAGGGCTAACATTTCTTGTTTTGTTTC	bidirectional	NM_016286	DCXR	L-xylulose reductase isoform 1	-	79993756	79995573	242.34	70.4205	8.55441	5.83436
ASHGA5P021076	6.58802	2.71985	6.58802	up	noncoding	ENST00000524512	RP11-60I3.4	GENCODE	336	chr9	-	102677358	102692178		CTAAAAAATGAGGTCTGTTGGGATTACTATCTTAATGAATTTCTGGATAGCTGGTTCAAG	natural antisense	NM_017919	STX17	syntaxin-17	+	102668914	102736818	30.5748	7.18625	5.3514	2.63155
ASHGA5P036888	6.587	2.71962	6.587	up	noncoding	uc002yex.3	KCNQ2	UCSC_knowngene	1804	chr20	-	62031566	62033370		ATTAGCTGAGATATTAACTTACTCACACGGACAGGTTGATGCCAGAGCCGTAAGAATGCG	intergenic							1248.62	362.036	10.9858	8.26614
ASHGA5P030749	6.58651	2.71951	6.58651	up	noncoding	TCONS_00006381	XLOC_002997	LincRNAs identified by Cabili et al	818	chr3	+	195437319	195438452		TTTAATTGAGACCCGGTGTGGAGGGACTTGGCTCCTGGTGAGTGAGTGAATTGAGATGAG	intron sense-overlapping	ENST00000381954	MUC20	mucin 20, cell surface associated [Source:HGNC Symbol;Acc:23282]	+	195343315	195460421	523.417	152.752	9.69756	6.97804
ASHGA5P021221	6.57094	2.7161	6.57094	up	noncoding	ENST00000527970	RP13-726E6.2	GENCODE	983	chr11	-	3502749	3602441	ENST00000544461	CGGCAGAGGAATCCTTCTTAGAAATTCCTAAGGCTCAATGCTGTGTGGAAGATTCTGAGA	intergenic							67.4229	17.565	6.57531	3.85921
ASHGA5P037549	6.56932	2.71574	6.56932	up	noncoding	ENST00000443935	AC004019.13	GENCODE	1838	chr22	-	18062922	18071958		CTTGGGACGATAAAGAGAACTGTAAACTTAATTTTGTAGTTAGAGAAGATGAACCCAAAC	natural antisense	NM_031481	SLC25A18	mitochondrial glutamate carrier 2	+	18043182	18073647	53.8431	13.6971	6.22544	3.50969
ASHGA5P016459	6.56655	2.71514	6.56655	up	noncoding	ENST00000430592	RP11-160H22.5	GENCODE	448	chr1	-	174090775	174128425		GATGTAACAGAAAAAAAAGGCCTTATGAAGACATTGCAAAAGGACAACTATCTGCAAACC	bidirectional	NM_014857	RABGAP1L	rab GTPase-activating protein 1-like isoform A	+	174128551	174927327	237.399	69.1281	8.52218	5.80704
ASHGA5P055101	6.5419	2.70971	6.5419	up	noncoding	ENST00000543150	RP11-712B9.2	GENCODE	1567	chr11	+	94963559	94966907		ACCAAAATCTAACTTTAGCTGTAAAGAAGACTGCAGTTATGTAGTACTTTGTATCCAGGG	intronic antisense	NM_144665	SESN3	sestrin-3	-	94906132	94964246	24.8305	5	5.03182	2.32211
ASHGA5P038695	6.52663	2.70634	6.52663	up	noncoding	uc003bwe.1	AX748267	UCSC_knowngene	2429	chr3	+	11577722	11580151		ATGGTATGGTAGAGAGGAAAGAGACTCATATTTGAATATGACACAGAATAGGCCCTTAGT	intron sense-overlapping	NM_001136031	ATG7	ubiquitin-like modifier-activating enzyme ATG7 isoform b	+	11314009	11599139	37.0731	9.12944	5.64903	2.94269
ASHGA5P038695	6.52663	2.70634	6.52663	up	noncoding	uc003bwe.1	AX748267	UCSC_knowngene	2429	chr3	+	11577722	11580151		ATGGTATGGTAGAGAGGAAAGAGACTCATATTTGAATATGACACAGAATAGGCCCTTAGT	intron sense-overlapping	NM_001144912	ATG7	ubiquitin-like modifier-activating enzyme ATG7 isoform c	+	11314009	11599139	37.0731	9.12944	5.64903	2.94269
ASHGA5P038695	6.52663	2.70634	6.52663	up	noncoding	uc003bwe.1	AX748267	UCSC_knowngene	2429	chr3	+	11577722	11580151		ATGGTATGGTAGAGAGGAAAGAGACTCATATTTGAATATGACACAGAATAGGCCCTTAGT	intron sense-overlapping	NM_006395	ATG7	ubiquitin-like modifier-activating enzyme ATG7 isoform a	+	11314009	11599139	37.0731	9.12944	5.64903	2.94269
ASHGA5P046416	6.50069	2.70059	6.50069	up	noncoding	ENST00000391707	PPP2R3B-AS1	GENCODE	428	chrX	+	281724	282586	NR_027231	TCTACGTTACTTTATGTGGGAGTAGTTGTAAAACAGAATGAGGGAGACCGCGGGGATTGT	intergenic							174.545	50.3156	8.0455	5.34491
ASHGA5P036820	6.49734	2.69985	6.49734	up	noncoding	ENST00000400371	RP5-981L23.1	GENCODE	2722	chr20	-	45042866	45087915		ATCCATAGCCTGGATGACTGTAAAGACTCCTGCTATAGACTGGATAACTGCTTCATGTGC	intron sense-overlapping	ENST00000445496	ELMO2	engulfment and cell motility 2 [Source:HGNC Symbol;Acc:17233]	-	44995799	45061704	114.351	31.5307	7.38158	4.68173
ASHGA5P036907	6.4947	2.69926	6.4947	up	noncoding	ENST00000505691	RP11-276A18.2	GENCODE	809	chr20	+	826099	837992		AGAGTGAAAATGCTAAGGAGAAAAATGAAGCAGGGAAGGATGGGGAACTAGAGATTTTTT	exon sense-overlapping	NM_001042353	FAM110A	protein FAM110A	+	814355	826922	100.304	27.2536	7.17639	4.47712
ASHGA5P036907	6.4947	2.69926	6.4947	up	noncoding	ENST00000505691	RP11-276A18.2	GENCODE	809	chr20	+	826099	837992		AGAGTGAAAATGCTAAGGAGAAAAATGAAGCAGGGAAGGATGGGGAACTAGAGATTTTTT	exon sense-overlapping	NM_031424	FAM110A	protein FAM110A	+	825284	826922	100.304	27.2536	7.17639	4.47712
ASHGA5P036907	6.4947	2.69926	6.4947	up	noncoding	ENST00000505691	RP11-276A18.2	GENCODE	809	chr20	+	826099	837992		AGAGTGAAAATGCTAAGGAGAAAAATGAAGCAGGGAAGGATGGGGAACTAGAGATTTTTT	exon sense-overlapping	NM_207121	FAM110A	protein FAM110A	+	816710	826922	100.304	27.2536	7.17639	4.47712
ASHGA5P022818	6.49143	2.69854	6.49143	up	noncoding	NR_024399	MGC23284	RefSeq	942	chr16	+	88729780	88753594		TGTGATTGTTTTCTGAATGTGGAAGCGTCGGCCGAGCGCGGTCCTTGGAGAACCCTTGCT	intronic antisense	NM_178310	SNAI3	zinc finger protein SNAI3	-	88744089	88752882	40.8393	10.2733	5.80276	3.10422
ASHGA5P034760	6.45175	2.68969	6.45175	up	noncoding	ENST00000422045	AC008440.10	GENCODE	555	chr19	+	54368016	54369394		GAGTCATCATCTTTGGGGTCGGGGTGCTGTTACAGGATGGGTAACCACTCTGAACCAGGG	intergenic							24.4997	5	5.0118	2.32211
ASHGA5P053899	6.44387	2.68793	6.44387	up	noncoding	NR_027231	PPP2R3B-AS1	RefSeq	1532	chrX	+	281384	282054		TTCTAAGGGAATAACGGGGCTCGTCTTTCTACGTTACTTTATGTGGGAGTAGTTGTAAAA	intergenic							192.167	56.4491	8.19996	5.51203
ASHGA5P017504	6.42773	2.68431	6.42773	up	noncoding	ENST00000442439	RP11-20F24.4	GENCODE	498	chr10	+	37604194	37635957		GTTCACTAGGGCCAAGCACATCTGCAAAAAAGACATTGCTGGAGGAGGTGCAAAGAGCTG	intergenic							69.1174	18.41	6.61173	3.92742
ASHGA5P050955	6.42372	2.68341	6.42372	up	noncoding	ENST00000440595	RP5-1125A11.1	GENCODE	660	chr20	-	32580293	32582161		TTCTCAAAAGAACTCTTCCCTGAACACCTTGTCTCAAGATGTTCTCTAGTTTGTCTTCTT	intronic antisense	NM_007367	RALY	RNA-binding protein Raly isoform 2	+	32581457	32670991	1679.82	504.102	11.4337	8.75033
ASHGA5P050955	6.42372	2.68341	6.42372	up	noncoding	ENST00000440595	RP5-1125A11.1	GENCODE	660	chr20	-	32580293	32582161		TTCTCAAAAGAACTCTTCCCTGAACACCTTGTCTCAAGATGTTCTCTAGTTTGTCTTCTT	intronic antisense	NM_016732	RALY	RNA-binding protein Raly isoform 1	+	32581457	32670991	1679.82	504.102	11.4337	8.75033
ASHGA5P052904	6.42114	2.68283	6.42114	up	noncoding	NR_037166	LOC100129518	RefSeq	1718	chr6	-	160181290	160183364		AGACTTTGCAGAGATATGCGGATGGGTCAGATAAATCAGAGAAGGTAAAGAGTGTAGGCC	natural antisense	NM_005891	ACAT2	acetyl-CoA acetyltransferase, cytosolic	+	160182988	160200087	32.925	8.07509	5.46662	2.78379
ASHGA5P045221	6.40434	2.67905	6.40434	up	noncoding	uc004aaz.2	AK131521	UCSC_knowngene	2029	chr9	-	38406525	38408554		TGGGTTTTTCTACCGTTTTTGTAGATGTCATGATGTCACGACCCCTGCACCCTGAAAAAA	intergenic							5575.29	1592.02	13.1034	10.4244
ASHGA5P022080	6.38897	2.67558	6.38897	up	noncoding	ENST00000548665	RP11-562L8.1	GENCODE	543	chr14	-	29743928	29823008		TAAAGGAAAACCAGAGTTGAACTAGAAGGAATAAGTGGAAATCAGGAGAAATATTAAAGA	intergenic							24.2765	5	4.9977	2.32211
ASHGA5P018991	6.38067	2.67371	6.38067	up	noncoding	ENST00000486551	MT1DP	pseudogene	150	chr16	+	56677636	56678677		TGCGCCACTGGTGGCTCCTGCACCTGTGCCAGCTCCTGCAAATGCAAAGAGTACAAATGC								6085.23	1757.42	13.2378	10.5641
ASHGA5P040930	6.37978	2.67351	6.37978	up	noncoding	TCONS_00021972	XLOC_010573	LincRNAs identified by Cabili et al	700	chr13	-	39141143	39141923	TCONS_00021971	CTTTGGGCCTATCATTATCATCACTATGATTATCATGTACAGTTTGCTTGAATTTACCAC	intergenic							24.2478	5	4.99562	2.32211
ASHGA5P027948	6.37324	2.67203	6.37324	up	noncoding	ENST00000552133	RP1-197B17.3	GENCODE	314	chr12	+	48113383	48113899		ACCATGTTTTCAAAACTGGGAGTCAGAGTGCATGGCTTGACATCAAGGCTTTGTGTCACA	intronic antisense	NM_001172439	ENDOU	poly(U)-specific endoribonuclease isoform 1 precursor	-	48103517	48119355	194.483	57.5996	8.21551	5.54348
ASHGA5P027948	6.37324	2.67203	6.37324	up	noncoding	ENST00000552133	RP1-197B17.3	GENCODE	314	chr12	+	48113383	48113899		ACCATGTTTTCAAAACTGGGAGTCAGAGTGCATGGCTTGACATCAAGGCTTTGTGTCACA	intronic antisense	NM_001172440	ENDOU	poly(U)-specific endoribonuclease isoform 3 precursor	-	48103517	48119355	194.483	57.5996	8.21551	5.54348
ASHGA5P027948	6.37324	2.67203	6.37324	up	noncoding	ENST00000552133	RP1-197B17.3	GENCODE	314	chr12	+	48113383	48113899		ACCATGTTTTCAAAACTGGGAGTCAGAGTGCATGGCTTGACATCAAGGCTTTGTGTCACA	intronic antisense	NM_006025	ENDOU	poly(U)-specific endoribonuclease isoform 2 precursor	-	48103517	48119355	194.483	57.5996	8.21551	5.54348
ASHGA5P038613	6.36616	2.67042	6.36616	up	noncoding	ENST00000444488	TPRG1-AS1	GENCODE	697	chr3	-	188659503	188665428		ATCAGTAATCGCTGTTTGCCAAGCCATCTGGGAGGAGACCAAAGAGCTATAAAATAAGTT	natural antisense	ENST00000433971	TPRG1	tumor protein p63 regulated 1 [Source:HGNC Symbol;Acc:24759]	+	188665002	189038850	49.7376	13.0055	6.10653	3.43611
ASHGA5P036234	6.35559	2.66803	6.35559	up	noncoding	ENST00000416361	AC068039.4	GENCODE	2102	chr2	+	172629991	172632354		CAATGAAGAGTTCCTTCTCAGTTTCTAGCATATGATGATTAGAAAAGAGTTCTTAAAAAA	intergenic							35.0687	8.80798	5.56382	2.8958
ASHGA5P036467	6.35525	2.66795	6.35525	up	noncoding	ENST00000420563	AC053503.4	GENCODE	1598	chr2	+	220253217	220268355		AGACGCACACACCACACAAATATTATTGTTCCTCAACAATTTACACATTCTGAAATTGGA	intronic antisense	ENST00000434339	DNPEP	aspartyl aminopeptidase [Source:HGNC Symbol;Acc:2981]	-	220250380	220264729	857.7	257.864	10.4326	7.76461
ASHGA5P036467	6.35525	2.66795	6.35525	up	noncoding	ENST00000420563	AC053503.4	GENCODE	1598	chr2	+	220253217	220268355		AGACGCACACACCACACAAATATTATTGTTCCTCAACAATTTACACATTCTGAAATTGGA	intronic antisense	ENST00000457935	DNPEP	aspartyl aminopeptidase [Source:HGNC Symbol;Acc:2981]	-	220246719	220264744	857.7	257.864	10.4326	7.76461
ASHGA5P036467	6.35525	2.66795	6.35525	up	noncoding	ENST00000420563	AC053503.4	GENCODE	1598	chr2	+	220253217	220268355		AGACGCACACACCACACAAATATTATTGTTCCTCAACAATTTACACATTCTGAAATTGGA	intronic antisense	ENST00000523282	DNPEP	aspartyl aminopeptidase [Source:HGNC Symbol;Acc:2981]	-	220238915	220264729	857.7	257.864	10.4326	7.76461
ASHGA5P036467	6.35525	2.66795	6.35525	up	noncoding	ENST00000420563	AC053503.4	GENCODE	1598	chr2	+	220253217	220268355		AGACGCACACACCACACAAATATTATTGTTCCTCAACAATTTACACATTCTGAAATTGGA	natural antisense	ENST00000373972	DNPEP	aspartyl aminopeptidase [Source:HGNC Symbol;Acc:2981]	-	220238915	220253598	857.7	257.864	10.4326	7.76461
ASHGA5P036467	6.35525	2.66795	6.35525	up	noncoding	ENST00000420563	AC053503.4	GENCODE	1598	chr2	+	220253217	220268355		AGACGCACACACCACACAAATATTATTGTTCCTCAACAATTTACACATTCTGAAATTGGA	natural antisense	ENST00000519905	DNPEP	aspartyl aminopeptidase [Source:HGNC Symbol;Acc:2981]	-	220251408	220264703	857.7	257.864	10.4326	7.76461
ASHGA5P025645	6.34037	2.66457	6.34037	up	noncoding	NR_024167	MGC3771	RefSeq	1228	chr16	-	3160460	3165599	NR_024166	AATGGGACCTTATTGGGGAAAAGGGTCTTTATACAGGAGAGGACACAGAGACACAGAGAA	natural antisense	NM_001042428	ZNF205	zinc finger protein 205	+	3162562	3170518	46.2209	12.0502	5.99366	3.3291
ASHGA5P025645	6.34037	2.66457	6.34037	up	noncoding	NR_024167	MGC3771	RefSeq	1228	chr16	-	3160460	3165599	NR_024166	AATGGGACCTTATTGGGGAAAAGGGTCTTTATACAGGAGAGGACACAGAGACACAGAGAA	natural antisense	NM_003456	ZNF205	zinc finger protein 205	+	3162562	3170518	46.2209	12.0502	5.99366	3.3291
ASHGA5P043739	6.33018	2.66225	6.33018	up	noncoding	uc010lcn.3	BC047594	UCSC_knowngene	2055	chr7	+	74912421	74918383	NM_001099435, NM_001146210, NM_175064, NR_003664, uc010lba.3, uc010lch.3, uc010lco.3, uc022agc.1	ATCTATTATTACACGTGCTGCTGAAGGGAGCATGGTTTTTATCTATGATACTTAGTTAAC	intergenic							74.3495	20.1818	6.71532	4.05308
ASHGA5P043447	6.29764	2.65481	6.29764	up	noncoding	ENST00000430825	AC005534.9	GENCODE	514	chr7	-	156461645	156469257		CAGTTCGCATAGACTTTTCATGCAGTTGAGTCTAATTTATATTTTACTATCCACTTACCC	natural antisense	NM_001184996	RNF32	RING finger protein 32	+	156433440	156469820	683.53	209.34	10.1059	7.45106
ASHGA5P043447	6.29764	2.65481	6.29764	up	noncoding	ENST00000430825	AC005534.9	GENCODE	514	chr7	-	156461645	156469257		CAGTTCGCATAGACTTTTCATGCAGTTGAGTCTAATTTATATTTTACTATCCACTTACCC	natural antisense	NM_001184997	RNF32	RING finger protein 32	+	156435670	156469820	683.53	209.34	10.1059	7.45106
ASHGA5P043447	6.29764	2.65481	6.29764	up	noncoding	ENST00000430825	AC005534.9	GENCODE	514	chr7	-	156461645	156469257		CAGTTCGCATAGACTTTTCATGCAGTTGAGTCTAATTTATATTTTACTATCCACTTACCC	natural antisense	NM_030936	RNF32	RING finger protein 32	+	156433352	156469820	683.53	209.34	10.1059	7.45106
ASHGA5P032241	6.29037	2.65314	6.29037	up	noncoding	uc010vyc.2	CCDC144B	UCSC_knowngene	2454	chr17	-	18486654	18528930	ENST00000327925, ENST00000340196, ENST00000445752, ENST00000450277, ENST00000455629, NR_023380, NR_036647	TGGCTTGGCGGTCCTCCTTTCGCAGATTGGAAACCGCGGGCTATCCTGCTGGGAGGTTGT	intergenic							240.562	73.2468	8.54311	5.88997
ASHGA5P042096	6.25502	2.64502	6.25502	up	noncoding	ENST00000455011	RP3-460G2.2	GENCODE	453	chr6	-	141167094	141174061		ACTGAGATCTGTTATGTATTTCAACATAATCATGTTTCATAAAGATTTAGTCTTCTGAAA	intergenic							75.3078	20.7711	6.73738	4.09236
ASHGA5P057032	6.24161	2.64192	6.24161	up	noncoding	TCONS_00012092	XLOC_005622	LincRNAs identified by Cabili et al	2456	chr6	-	16126536	16129130		TCGTCTTAAGGAGCCAGATGATGTGGGTTTCAGCCGTGGAAACTTAGCAAACTTACTTCA	intergenic							33.147	8.4026	5.47708	2.83516
ASHGA5P032041	6.22785	2.63873	6.22785	up	noncoding	TCONS_00029845	XLOC_014288	LincRNAs identified by Cabili et al	430	chr22	+	51024086	51025883	TCONS_00029632, TCONS_00029633, TCONS_00029634, TCONS_00029846, TCONS_00029847, TCONS_00029848, TCONS_00029849	TACCAACATGGGATCACGAATCACATCGCCTCAGGCCAAGAAAGCCATTTTATAGCGAAA	intergenic							221.18	67.4433	8.40773	5.769
ASHGA5P045304	6.22626	2.63837	6.22626	up	noncoding	TCONS_00001926	XLOC_000031	LincRNAs identified by Cabili et al	406	chr1	+	4037027	4058260		TGGACATCTCCAAAATCAGGACATATCTTGTAATTGAAGACGTCTCACCATAGCGGCCAG	intergenic							234.077	71.6638	8.49799	5.85963
ASHGA5P032784	6.21426	2.63558	6.21426	up	noncoding	TCONS_00028992	XLOC_013910	LincRNAs identified by Cabili et al	901	chr21	+	32965035	32966020		TAAATATCAGCCCTCGAGTGGGAGGTGAAATGAAGTGCTCTAACACCTTAAAGGAAAACA	intergenic							24.0054	5.23825	4.9799	2.34431
ASHGA5P013985	6.21218	2.6351	6.21218	up	noncoding	ENST00000520714	MEG3	GENCODE	1351	chr14	+	101292454	101311828	ENST00000398461, ENST00000520069, ENST00000522771, NR_003531, NR_033359, NR_046469, NR_046470	TCGTGCCCTGGCACGTGGGCCGTGGCCCGGCTGGGTCGGCTGAAGAACTGCGGATGGAAG	intergenic							56.4323	15.2936	6.30025	3.66515
ASHGA5P035987	6.21072	2.63476	6.21072	up	noncoding	uc002std.1	BC046476	UCSC_knowngene	1324	chr2	+	88927346	88931337		CTGCTGCTAAGCAAAATGAGGATTCTGCTAGTGAGGATGAAAGGAAGAATGTGTAATCAG	bidirectional	NM_004836	EIF2AK3	eukaryotic translation initiation factor 2-alpha kinase 3 precursor	-	88856258	88927094	900.679	277.984	10.506	7.87126
ASHGA5P021299	6.21007	2.63461	6.21007	up	noncoding	ENST00000529719	RP11-535A19.2	GENCODE	444	chr11	-	75525531	75526451		ATTGGGTAGAAGAGAGCCACCACGCAGGATGCACTGGGACCTGAGAACCGTCGGGCAGTC	natural antisense	NM_003369	UVRAG	UV radiation resistance-associated gene protein	+	75526211	75855282	372.412	115.052	9.18796	6.55335
ASHGA5P035671	6.19614	2.63137	6.19614	up	noncoding	ENST00000567549	RP11-341N2.1	GENCODE	1104	chr2	-	243029504	243030608		TGCCCAGTAGTGCTGTGGTTTGATTTAACTTGTGAAGGTATATTTCCAAATAAATCGCTA	intergenic							935.913	292.16	10.5726	7.94122
ASHGA5P057659	6.18465	2.62869	6.18465	up	noncoding	TCONS_00020498	XLOC_009819	LincRNAs identified by Cabili et al	228	chr12	+	85306658	85382817		CTAGCCAAAGGCTATAATGTGGTAAAATCGTGGGGACTTAATTCCATCATATGGAGGTTA	intergenic							231.518	71.4397	8.48244	5.85375
ASHGA5P018961	6.18178	2.62802	6.18178	up	noncoding	NR_038283	LOC100506994	RefSeq	2594	chr3	-	62247493	62304622	ENST00000475371, ENST00000479588, ENST00000490916, ENST00000495542, ENST00000498655, NR_038282, uc010hno.3	TGCCTGACATCTGATCCTTTCTGTGAGACACCAGGCTGTTGAGGAAGAATCTATGGCAAC	natural antisense	NM_002841	PTPRG	receptor-type tyrosine-protein phosphatase gamma	+	61547242	62280573	1362.61	424.572	11.1255	8.49745
ASHGA5P011074	6.1732	2.62602	6.1732	up	noncoding	ENST00000369123	LINC00577	GENCODE	575	chr6	-	105384168	105388402		ACAATTCAAGGGTGGCTGAAACAACAAAAATGTAACGTCTTACAGATCTGAAGGCTTCCG	intergenic							23.576	5	4.94813	2.32211
ASHGA5P036245	6.17148	2.62562	6.17148	up	noncoding	ENST00000430320	RP1-65J11.1	GENCODE	670	chr1	+	31297074	31306693		GAGTGAGAAATGAATAGGTCCATGCACATATATTTCTTTTACCACAACAAGATGATGAAG	intergenic							45.5388	12.191	5.97081	3.34519
ASHGA5P038151	6.15844	2.62257	6.15844	up	noncoding	ENST00000565519	RP11-384L8.1	GENCODE	1891	chr3	-	32278179	32280070		CAAGCATTATGCATGACATTTAGTGAACGTAAAAGACGGAGTCTAGACAACTTTATTTCC	bidirectional	NM_178868	CMTM8	CKLF-like MARVEL transmembrane domain-containing protein 8	+	32280170	32411813	23.5308	5	4.94468	2.32211
ASHGA5P052946	6.14457	2.61931	6.14457	up	noncoding	ENST00000497320	AC093627.9	GENCODE	429	chr7	-	148327	149466		CTGCGCAAGCGCAGAGTGAAGGGCCGGGAACAGTGGAGGGTGCGAGGAAGACAATGGGGG	intergenic							23.4853	5	4.94143	2.32211
ASHGA5P031959	6.1442	2.61922	6.1442	up	noncoding	ENST00000565382	RP11-505K9.1	GENCODE	521	chr16	+	84150655	84151176		GTTTGCTCTTTTTGAAAAAACAAGAATAAATGTGTTAAACTGTCTGAAAAGCTTGCCGCC	bidirectional	NM_003791	MBTPS1	membrane-bound transcription factor site-1 protease preproprotein	-	84087368	84150517	447.71	140.65	9.47468	6.85546
ASHGA5P031747	6.14396	2.61917	6.14396	up	noncoding	ENST00000564222	RP11-22D3.2	GENCODE	1235	chr16	+	49204462	49205697		AGTGGAGTCTGGTTGCATGATCAGTTGCTCAGATCAAAGTGGGAAAAATAAGAAAATAAA	intergenic							23.4826	5	4.94128	2.32211
ASHGA5P058144	6.14057	2.61837	6.14057	up	noncoding	TCONS_00026968	XLOC_013021	LincRNAs identified by Cabili et al	258	chr19	+	23502461	23504093		ACAGAAGATTGTGACATATATCTGGCCCCAAACCAAGGTGTGATTGTGACATACGCCTCA	intergenic							54.693	14.9537	6.25299	3.63462
ASHGA5P043034	6.13905	2.61802	6.13905	up	noncoding	ENST00000427076	POLR2J4	GENCODE	6466	chr7	-	43980493	44058748		ATGGTGCTGAAAAGAACACCTTTACCTGTAATAAGCCTGCCTGAGTTAATAAAAATATCA	intronic antisense	NM_175064	SPDYE1	putative WBSCR19-like protein 6	+	44040488	44049723	876.302	273.642	10.4651	7.84705
ASHGA5P043034	6.13905	2.61802	6.13905	up	noncoding	ENST00000427076	POLR2J4	GENCODE	6466	chr7	-	43980493	44058748		ATGGTGCTGAAAAGAACACCTTTACCTGTAATAAGCCTGCCTGAGTTAATAAAAATATCA	natural antisense	NM_015983	UBE2D4	ubiquitin-conjugating enzyme E2 D4	+	43966034	43995735	876.302	273.642	10.4651	7.84705
ASHGA5P032279	6.12645	2.61505	6.12645	up	noncoding	ENST00000580686	RP11-260A9.6	GENCODE	480	chr17	-	25316214	25326951		ATTCCTTTGGTGCCTGTTTTTGCTGCCTAAATTTTGGCAATAAAGGGAGGAATAAAAACA	intergenic							133.414	40.0232	7.62903	5.01398
ASHGA5P033041	6.1251	2.61473	6.1251	up	noncoding	ENST00000584688	RP11-40A13.1	GENCODE	557	chr17	+	31438875	31458761		TTTTGTAAACACCTGAAGGAGAGAAGAGAGAGAGAGAGAGAAGCACATGGGTAACTTCAG	natural antisense	NM_001094	ASIC2	acid-sensing ion channel 2 isoform MDEG1	-	31340105	32483825	576.528	180.603	9.85077	7.23604
ASHGA5P033041	6.1251	2.61473	6.1251	up	noncoding	ENST00000584688	RP11-40A13.1	GENCODE	557	chr17	+	31438875	31458761		TTTTGTAAACACCTGAAGGAGAGAAGAGAGAGAGAGAGAGAAGCACATGGGTAACTTCAG	natural antisense	NM_183377	ASIC2	acid-sensing ion channel 2 isoform MDEG2	-	31340105	31620006	576.528	180.603	9.85077	7.23604
ASHGA5P019613	6.11424	2.61217	6.11424	up	noncoding	ENST00000496154	LSAMP-AS3	GENCODE	572	chr3	+	116428670	116431318		AAGCAAATTCGAACCTGTAAGATGAAAGAGGACCTGCCCTCCATTCTATCTACTCCCTCT	intronic antisense	ENST00000474851	LSAMP	limbic system-associated membrane protein [Source:HGNC Symbol;Acc:6705]	-	115738361	116858236	542.138	169.779	9.75232	7.14015
ASHGA5P019613	6.11424	2.61217	6.11424	up	noncoding	ENST00000496154	LSAMP-AS3	GENCODE	572	chr3	+	116428670	116431318		AAGCAAATTCGAACCTGTAAGATGAAAGAGGACCTGCCCTCCATTCTATCTACTCCCTCT	intronic antisense	ENST00000539563	LSAMP	limbic system-associated membrane protein [Source:HGNC Symbol;Acc:6705]	-	115529163	117716095	542.138	169.779	9.75232	7.14015
ASHGA5P017983	6.09241	2.60701	6.09241	up	noncoding	ENST00000447908	RP4-704D23.1	GENCODE	579	chr1	-	14675449	14677518		GGACATCAAATGTTCATGAGAACTCGCTAACCTCGAAACAGGTTCTACAAATTCAAAAAA	intergenic							134.036	40.4637	7.63626	5.02925
ASHGA5P037759	6.09045	2.60655	6.09045	up	noncoding	ENST00000564152	CTA-29F11.1	GENCODE	670	chr22	-	47157790	47158460		GCTTGAAGGGAAGAATGGTTTGAGCACCGAGGACAAGAATTAATTCCCCAGGCCTGGGTT	bidirectional	NM_014346	TBC1D22A	TBC1 domain family member 22A	+	47158517	47571342	3358.51	1064.89	12.4523	9.84572
ASHGA5P026566	6.08705	2.60574	6.08705	up	noncoding	ENST00000529069	RP11-119D9.1	GENCODE	600	chr11	+	67653947	67661564	ENST00000532530, ENST00000539795, TCONS_00019201	GGCACTTTGAGCTACAGATGAGTTTAAATACTTTGTGTTTTTCTTAGTCAAACATGTGCA	intergenic							321.447	101.643	8.97403	6.36828
ASHGA5P038393	6.07093	2.60192	6.07093	up	noncoding	ENST00000510244	RP11-666A20.4	GENCODE	427	chr3	-	125626847	125629115		TCTAATATTTGGCCTGGTGGATACAGAAATTGCCTGTCTGCTCCGCTCTGGTTGAAGAAA	intergenic							313.797	98.9762	8.93144	6.32953
ASHGA5P056932	6.06577	2.60069	6.06577	up	noncoding	TCONS_00010670	XLOC_004350	LincRNAs identified by Cabili et al	347	chr5	+	39521707	39524677	TCONS_00009927	CCACAACCAGCTTTGTTAACAGCGTGAAGACTAGAAGAAAAAGAATGGAAGAAAGAAGTG	intergenic							23.2023	5	4.9228	2.32211
ASHGA5P028622	6.06054	2.59945	6.06054	up	noncoding	ENST00000450888	LINC00438	GENCODE	510	chr13	-	88079468	88080528		GAAACTGAAATAGTGGTTACCATATTCTGTAACTCAGCCTAGCCTAGCTTCAGAAGTTTT	intergenic							28.3596	7.21191	5.2356	2.63615
ASHGA5P015920	6.04697	2.59621	6.04697	up	noncoding	ENST00000424820	BX004987.3	GENCODE	513	chr1	+	143347957	143365041	ENST00000422716	CCTGAATAAGCATTTTGCATGAACTGTGTGTGGATTCATTGCCTACATTGGATGATGAAG	intergenic							166.601	51.3314	7.9696	5.37338
ASHGA5P053545	6.04	2.59455	6.04	up	noncoding	ENST00000574086	RP11-760H22.2	GENCODE	522	chr8	+	121066918	121068440		ATATTTTCTGAAGATCTTTTGCCTGGAAAACAAATAGTGCATTAAAAAGCTTTTTTGGTA	intergenic							62.702	17.662	6.46193	3.86738
ASHGA5P045509	6.03965	2.59446	6.03965	up	noncoding	NR_027440	LOC100272217	RefSeq	2159	chr9	-	133452736	133454881		CATGCAGTTATATGTTTATTGTCTGCCTTTTCCACTAGAATAAAGCCTCTGCTGACATAA	bidirectional	NM_003934	FUBP3	far upstream element-binding protein 3	+	133454959	133513739	1178.67	371.34	10.8945	8.30004
ASHGA5P020363	6.03512	2.59338	6.03512	up	noncoding	ENST00000512245	RP11-375B1.2	GENCODE	553	chr5	-	176153942	176166459		ATAGATAGAGAAACCAGCTCAGAGAAGGGAGGATGATGTGAGCAGAGATTCAAGAAAGAG	intergenic							23.0894	5	4.9155	2.32211
ASHGA5P056532	6.02658	2.59134	6.02658	up	noncoding	TCONS_00005946	XLOC_002577	LincRNAs identified by Cabili et al	579	chr3	+	12512284	12516738		TGAAAGTGCAGAGAAGACAGAGGGCTTTCCTGCCTAAGGGAATCAGAGAGAAATGTAACT	intergenic							24.5454	5.9701	5.01481	2.42347
ASHGA5P042852	6.00476	2.58611	6.00476	up	noncoding	uc011jsq.2	HLA-DQB	UCSC_knowngene	732	chr6_ssto_hap7	-	4056463	4058803	NM_001243962, uc011hzu.2, uc011hzv.2	TTTTAACTGGGATTGGTTATCACTTTTCTGTAACGCCTGCTTGTCCCTGCCCAGAATTCC	intergenic							1558.66	500.77	11.3259	8.7398
ASHGA5P026721	5.99897	2.58472	5.99897	up	noncoding	ENST00000562245	RP11-660M18.2	GENCODE	774	chr11	+	89984399	90648220		CCCTTAATACTACAGCATGATCCAAAGCATCACCAAAGTCTTCAAAGAGAAAGTAAAAAA	intergenic							278.253	89.0577	8.75885	6.17413
ASHGA5P032458	5.9949	2.58374	5.9949	up	noncoding	TCONS_00029924	XLOC_014399	LincRNAs identified by Cabili et al	336	chr22	-	46001271	46016302	ENST00000422971	GCTTCTGTGCTGCGTGCTGCCACTGAGGACATTCGATACCATTGAAGCCGTCAGATAGAG	intergenic							250.705	80.3842	8.60819	6.02446
ASHGA5P040094	5.99344	2.58338	5.99344	up	noncoding	ENST00000457996	RP11-439A17.9	GENCODE	3543	chr1	+	120925633	120933000	ENST00000415338, ENST00000428289	GAGTGGGAAATTGTAACATACCTCCATCAGATACTGTTGAACATTAGTAATGGTAGAAAA	intronic antisense	NM_001244910	FCGR1B	high affinity immunoglobulin gamma Fc receptor IB isoform 3 precursor	-	120927646	120935944	58.9734	16.6243	6.3673	3.78392
ASHGA5P040094	5.99344	2.58338	5.99344	up	noncoding	ENST00000457996	RP11-439A17.9	GENCODE	3543	chr1	+	120925633	120933000	ENST00000415338, ENST00000428289	GAGTGGGAAATTGTAACATACCTCCATCAGATACTGTTGAACATTAGTAATGGTAGAAAA	natural antisense	NM_001004340	FCGR1B	high affinity immunoglobulin gamma Fc receptor IB isoform 2 precursor	-	120926127	120935944	58.9734	16.6243	6.3673	3.78392
ASHGA5P040094	5.99344	2.58338	5.99344	up	noncoding	ENST00000457996	RP11-439A17.9	GENCODE	3543	chr1	+	120925633	120933000	ENST00000415338, ENST00000428289	GAGTGGGAAATTGTAACATACCTCCATCAGATACTGTTGAACATTAGTAATGGTAGAAAA	natural antisense	NM_001017986	FCGR1B	high affinity immunoglobulin gamma Fc receptor IB isoform 1 precursor	-	120926127	120935944	58.9734	16.6243	6.3673	3.78392
ASHGA5P034742	5.99131	2.58287	5.99131	up	noncoding	ENST00000573896	LINC00085	GENCODE	554	chr19	+	52207573	52215640		TGAGTGAGTGAACTCTGTGCGAGATAAATTGGAGACAAATATGGACAACTCTCCCAAGGA	intergenic							397.467	128.144	9.2952	6.71233
ASHGA5P017588	5.98453	2.58124	5.98453	up	noncoding	ENST00000443448	RP11-15I11.3	GENCODE	337	chr1	-	212398619	212407888		CTGTGAACCTGATTCCCCAGGATCAACCATCTGAGCAGATACCTTGGAATGTCCCCAGAT	intergenic							239.272	76.4823	8.53462	5.95338
ASHGA5P033460	5.97143	2.57808	5.97143	up	noncoding	ENST00000489257	MT1P2	pseudogene	186	chr1	-	237167486	237167672	ENST00000332374, ENST00000444023, NM_005949, NM_175617, NM_176870, NR_001447, uc001hyk.1, uc002ejp.1	AGTGCAAAAAGTGCAAATGCACCTCCTGCAAGAAGAGCTGCTGCTCCTGTTGCCCCCTGG								17575.2	5022.24	14.6368	12.0587
ASHGA5P033513	5.96654	2.57689	5.96654	up	noncoding	ENST00000584509	RP11-888D10.3	GENCODE	466	chr18	-	9315191	9334439		TGGAGCAGACTCTAGGATCTGCAGTTACTGTATGATGAGCCCTTCTGAGTATTTTGCTTG	bidirectional	NM_020648	TWSG1	twisted gastrulation protein homolog 1 precursor	+	9334764	9402418	223.656	71.3518	8.42935	5.85246
ASHGA5P033947	5.95966	2.57523	5.95966	up	noncoding	ENST00000565797	CTB-31O20.2	GENCODE	1288	chr19	-	1874880	1876168		CATCTATGTTACGTTGATCATTGTTACCACTGACAGTCGTTTCGAGATTGGAAAATATGT	intergenic							3847.77	1233.95	12.6346	10.0594
ASHGA5P043199	5.94639	2.57201	5.94639	up	noncoding	ENST00000458352	DLX6-AS1	GENCODE	1704	chr7	-	96607779	96643337		GTAATCAGCGGGCTACATGAAAAATTACTCTAATTATGGCTGCATTTAAGAGAATGGAAA	intronic antisense	NM_005222	DLX6	homeobox protein DLX-6	+	96635289	96640352	36.8788	9.99946	5.64059	3.06858
ASHGA5P048917	5.94391	2.57141	5.94391	up	noncoding	ENST00000556899	CTD-2536I1.1	GENCODE	614	chr15	-	95831516	95870358		CCAAGAAGCGGTATCCAAGCTGTTTTATCGAAAGTGCGCATGGGAGGTAAGAGTTGGGAA	intergenic							22.7766	5	4.89353	2.32211
ASHGA5P058159	5.93189	2.56849	5.93189	up	noncoding	TCONS_00027154	XLOC_013195	LincRNAs identified by Cabili et al	673	chr19	-	1246297	1248229		ACCCCGGGAGATGAAGAAACTGAGGCCACAGCCAATGAGACACGAATGTGGTGTGCATCT	intergenic							43.37	12.0518	5.8977	3.3292
ASHGA5P048803	5.9229	2.5663	5.9229	up	noncoding	ENST00000567292	DNM1P34	GENCODE	2276	chr15	-	75592293	75595306		GTTGGAAGGGGAGGGTGACCAGAGAAGAGGGAAGCCCGAGGGGGCTGAGCATTGGTCTGA	intergenic							24.2214	5.99851	4.99465	2.42835
ASHGA5P045441	5.91405	2.56415	5.91405	up	noncoding	ENST00000567068	RP11-244O19.1	GENCODE	3779	chr9	-	124577952	124581731		CTTCATAAAACGCAATAATAAAACGAAGCTGAGTGTTGCTAAACACAGGCTCATTGTATA	intergenic							402.423	131.409	9.31395	6.74981
ASHGA5P029862	5.91159	2.56355	5.91159	up	noncoding	NR_040057	LOC283683	RefSeq	1445	chr15	-	23094330	23115254		GCTATTTCTTCCTTAAGCATTTGGAAAGAATTCACTTATTAAGCCATGTGAGACTGTAGT	exon sense-overlapping	ENST00000437912	NIPA1	non imprinted in Prader-Willi/Angelman syndrome 1 [Source:HGNC Symbol;Acc:17043]	-	23043278	23100005	320.362	104.086	8.96758	6.40404
ASHGA5P034852	5.91135	2.56349	5.91135	up	noncoding	NR_034134	LOC727982	RefSeq	2674	chr2	-	4675807	4703812		GTGGTTGTTATAAGCAATAGACAGTTTTTGGCCAGAGAGCCAGGCAGACAAGTGTTAATA	intergenic							134.392	41.7012	7.63958	5.0761
ASHGA5P041155	5.90581	2.56214	5.90581	up	noncoding	TCONS_00020585	XLOC_009899	LincRNAs identified by Cabili et al	351	chr12	+	117101869	117113731		ACCTCAGAGTTCAGAAGATAAGCGGGGGAACAAAATGAATACGTGAACTTGGGGAAAACG	intergenic							22.7571	5.08971	4.89262	2.33048
ASHGA5P048193	5.90208	2.56122	5.90208	up	noncoding	ENST00000452309	AP003774.7	GENCODE	419	chr11	-	64177547	64187687		AGATGGGATTTAAGGTGGCTTAATGAGCATTCATAAAATACAGCAAGAGAACATAAACTG	intergenic							22.626	5	4.88334	2.32211
ASHGA5P014893	5.89716	2.56002	5.89716	up	noncoding	ENST00000554369	AL132709.5	GENCODE	485	chr14	+	101417780	101426516	ENST00000414488, ENST00000556637	TATGTTGCCTCTGTGTTAGGCCAATGGTTGATGTTCATGGGTGATTGATCATCCTGTAGC	intergenic							904.693	294.47	10.5125	7.95246
ASHGA5P027456	5.89135	2.5586	5.89135	up	noncoding	ENST00000553165	RP1-78O14.1	GENCODE	448	chr12	-	79787451	79897142	ENST00000550268	AGGATGGAGTGGGGAAAAGAAGAGGGAGGCTGACAGAGAAGCTTAAAGAAATGCTTTCAG	intronic antisense	NM_001135805	SYT1	synaptotagmin-1	+	79257772	79845788	22.8932	5.21771	4.90102	2.34242
ASHGA5P027456	5.89135	2.5586	5.89135	up	noncoding	ENST00000553165	RP1-78O14.1	GENCODE	448	chr12	-	79787451	79897142	ENST00000550268	AGGATGGAGTGGGGAAAAGAAGAGGGAGGCTGACAGAGAAGCTTAAAGAAATGCTTTCAG	intronic antisense	NM_001135806	SYT1	synaptotagmin-1	+	79439432	79845788	22.8932	5.21771	4.90102	2.34242
ASHGA5P027456	5.89135	2.5586	5.89135	up	noncoding	ENST00000553165	RP1-78O14.1	GENCODE	448	chr12	-	79787451	79897142	ENST00000550268	AGGATGGAGTGGGGAAAAGAAGAGGGAGGCTGACAGAGAAGCTTAAAGAAATGCTTTCAG	intronic antisense	NM_005639	SYT1	synaptotagmin-1	+	79258448	79845788	22.8932	5.21771	4.90102	2.34242
ASHGA5P030423	5.89056	2.5584	5.89056	up	noncoding	uc001zhb.2	C15orf45	UCSC_knowngene	1821	chr15	+	32962079	32963900		GATTGTGGACAAGTGATGGCGCTTTTTGTAAAATTGTGTATGTGTTTACCTCAAGTAGTG	intron sense-overlapping	NM_001144757	SCG5	neuroendocrine protein 7B2 isoform 1 precursor	+	32933869	32989298	30.6605	8.15881	5.35554	2.79714
ASHGA5P030423	5.89056	2.5584	5.89056	up	noncoding	uc001zhb.2	C15orf45	UCSC_knowngene	1821	chr15	+	32962079	32963900		GATTGTGGACAAGTGATGGCGCTTTTTGTAAAATTGTGTATGTGTTTACCTCAAGTAGTG	intron sense-overlapping	NM_003020	SCG5	neuroendocrine protein 7B2 isoform 2 precursor	+	32933869	32989298	30.6605	8.15881	5.35554	2.79714
ASHGA5P023029	5.88607	2.55731	5.88607	up	noncoding	ENST00000568048	FAM157C	GENCODE	474	chr16	+	90195030	90204332	ENST00000417964	TTCAACTCTGAGAAATGGAATCATCGTATCGCTGATCTACGTAAACAAACTGAAGAATTG	intergenic							308.245	100.239	8.90474	6.34743
ASHGA5P042451	5.88188	2.55628	5.88188	up	noncoding	ENST00000436113	RP3-449H6.1	GENCODE	473	chr6	+	44492995	44494491		CCCTATTTTGAGTTTACCTATAGGACCTTATAACAGGCAAACATATGATGTCTTCATAGT	intergenic							40.007	11.1101	5.77062	3.21434
ASHGA5P042848	5.87242	2.55395	5.87242	up	noncoding	TCONS_00019201	XLOC_009034	LincRNAs identified by Cabili et al	247	chr11	+	3536783	3542040	ENST00000529069, ENST00000532530, ENST00000539795	TGAGTTTAAATACTTTGTGTTTTTCTTAGTCAAACATGTGCAATTAAGCATGTGATAAAT	intergenic							314.979	102.677	8.93813	6.38418
ASHGA5P016171	5.86218	2.55144	5.86218	up	noncoding	ENST00000427543	AL928742.12	GENCODE	230	chr14	-	106064223	106066546	ENST00000428654	GTAAATCCCGAGCTGGACGTGTGCGTGGAGGAGGCCGAGGGCGAGGCGCCGTGGACGTGG	intergenic							22.4874	5	4.87355	2.32211
ASHGA5P044660	5.86199	2.55139	5.86199	up	noncoding	ENST00000528514	AC145124.2	GENCODE	1361	chr8	+	12051975	12053789		GAAAAACCAACGGGAACAGGTTAGTTATACTGATAAATCCTGGGCTTATTTTATTAACTC	bidirectional	NM_001083537	FAM86B1	protein FAM86B1	-	12039612	12051624	58.7935	16.9836	6.36349	3.8121
ASHGA5P053879	5.85537	2.54976	5.85537	up	noncoding	ENST00000450304	RP11-611D20.2	GENCODE	437	chr9	+	139443581	139444345		AAAGAACTTGGGACATTTCCTCGAGGTTGGGCATTTTTCCAGATGTGGTTTCAGTGTCTC	intergenic							28.7812	7.62454	5.25938	2.70962
ASHGA5P018257	5.85095	2.54867	5.85095	up	noncoding	ENST00000451264	AC004540.4	GENCODE	508	chr7	-	26411951	26416321		GGCCCGCGCGGATTCCTGCGGAGCTGTATTTACTTTACATCCATGTGAACTGCTGTCATC	natural antisense	NM_001199835	SNX10	sorting nexin-10 isoform 1	+	26331514	26413949	48.0736	13.689	6.05704	3.50837
ASHGA5P018257	5.85095	2.54867	5.85095	up	noncoding	ENST00000451264	AC004540.4	GENCODE	508	chr7	-	26411951	26416321		GGCCCGCGCGGATTCCTGCGGAGCTGTATTTACTTTACATCCATGTGAACTGCTGTCATC	natural antisense	NM_001199837	SNX10	sorting nexin-10 isoform 2	+	26400503	26413949	48.0736	13.689	6.05704	3.50837
ASHGA5P018257	5.85095	2.54867	5.85095	up	noncoding	ENST00000451264	AC004540.4	GENCODE	508	chr7	-	26411951	26416321		GGCCCGCGCGGATTCCTGCGGAGCTGTATTTACTTTACATCCATGTGAACTGCTGTCATC	natural antisense	NM_001199838	SNX10	sorting nexin-10 isoform 3	+	26403944	26413949	48.0736	13.689	6.05704	3.50837
ASHGA5P018257	5.85095	2.54867	5.85095	up	noncoding	ENST00000451264	AC004540.4	GENCODE	508	chr7	-	26411951	26416321		GGCCCGCGCGGATTCCTGCGGAGCTGTATTTACTTTACATCCATGTGAACTGCTGTCATC	natural antisense	NM_013322	SNX10	sorting nexin-10 isoform 1	+	26331514	26413949	48.0736	13.689	6.05704	3.50837
ASHGA5P019254	5.84248	2.54658	5.84248	up	noncoding	ENST00000475371	RP11-204J18.3	GENCODE	733	chr3	-	62249549	62304567		AGGCCGTCTGGTGCACCCACCACTAGAATTTGAACATCCTAAGAACAGGTATTTTTGTCT	natural antisense	NM_002841	PTPRG	receptor-type tyrosine-protein phosphatase gamma	+	61547242	62280573	318.313	104.479	8.95576	6.40917
ASHGA5P025999	5.82457	2.54215	5.82457	up	noncoding	uc003qhq.1	AK124173	UCSC_knowngene	1959	chr6	-	138144811	138189370		CCAACGCCAGTTGTTTTTCTGCAGAAAATCATCAACTGTGGAGAAGAAGAAGGGAAATAA	intronic antisense	NM_001270507	TNFAIP3	tumor necrosis factor alpha-induced protein 3	+	138188324	138204451	22.3368	5	4.86427	2.32211
ASHGA5P025999	5.82457	2.54215	5.82457	up	noncoding	uc003qhq.1	AK124173	UCSC_knowngene	1959	chr6	-	138144811	138189370		CCAACGCCAGTTGTTTTTCTGCAGAAAATCATCAACTGTGGAGAAGAAGAAGGGAAATAA	intronic antisense	NM_001270508	TNFAIP3	tumor necrosis factor alpha-induced protein 3	+	138188324	138204451	22.3368	5	4.86427	2.32211
ASHGA5P025999	5.82457	2.54215	5.82457	up	noncoding	uc003qhq.1	AK124173	UCSC_knowngene	1959	chr6	-	138144811	138189370		CCAACGCCAGTTGTTTTTCTGCAGAAAATCATCAACTGTGGAGAAGAAGAAGGGAAATAA	intronic antisense	NM_006290	TNFAIP3	tumor necrosis factor alpha-induced protein 3	+	138188324	138204451	22.3368	5	4.86427	2.32211
ASHGA5P032865	5.80776	2.53798	5.80776	up	noncoding	ENST00000445035	AC005863.2	GENCODE	953	chr17	+	14737954	14803871		AGTATTGATGATCAAGTGATGCTAGCAGCAACAGTGTTAAAGGCTTTAACGCTTTTAAAG	intergenic							22.2949	5	4.8601	2.32211
ASHGA5P050994	5.80512	2.53733	5.80512	up	noncoding	NR_038337	LOC100505783	RefSeq	1743	chr20	+	42839725	42854667		AAGTGAAGAGGTATTGGACGTGGCCAGGGTCAATAGTGTGAAGCCAGAATTAGAATTGAA	bidirectional	NM_016470	C20orf111	uncharacterized protein C20orf111	-	42824580	42839546	69.5595	20.6382	6.62012	4.0828
ASHGA5P050598	5.80078	2.53625	5.80078	up	noncoding	ENST00000452037	AC104655.3	GENCODE	515	chr2	+	105760580	105761370		CTCTGGGCAGAGGCCACGCGGGGACGGAGGAGGCAGAGAGGACGGGCTGTGATGGAGAAA	intergenic							22.2726	5	4.85836	2.32211
ASHGA5P033837	5.78225	2.53163	5.78225	up	noncoding	TCONS_00003974	XLOC_001788	LincRNAs identified by Cabili et al	2784	chr2	+	192559981	192563100		CCTAAACACACAGAGGAGAATTACTTCAAGTATTTTTAAAACACAGTCACTTGTCTATGC	intergenic							64.6658	19.1237	6.51098	3.97935
ASHGA5P044042	5.78003	2.53108	5.78003	up	noncoding	NR_038835	LOC645249	RefSeq	992	chr7	+	156803550	156809118		ATGTGTTTTGGAATCAACACTCTTTGCAAAGGCTCCACACTGCTTTCTGGTAGCATTGGC	bidirectional	NM_005515	MNX1	motor neuron and pancreas homeobox protein 1 isoform 1	-	156797546	156803347	444.559	148.367	9.46486	6.93379
ASHGA5P028554	5.77996	2.53106	5.77996	up	noncoding	ENST00000424106	KPNA3-IT1	GENCODE	2923	chr13	-	50351803	50354767		GGTTATGTGGGCTAAGCAGGTTGATGTGGTTAATTTTTAACTTCCAAAGATGTTTATAAG	intron sense-overlapping	NM_002267	KPNA3	importin subunit alpha-3	-	50273442	50367057	22.1958	5	4.85317	2.32211
ASHGA5P030497	5.77452	2.5297	5.77452	up	noncoding	ENST00000411560	AC011330.12	GENCODE	260	chr15	+	43891589	43897099		GGGATTATTTATGATGGAAAGAGACTCCAGATATGGCAACCCAGGAACACTGATTCTCAG	exon sense-overlapping	NM_020990	CKMT1B	creatine kinase U-type, mitochondrial precursor	+	43885251	43891604	36.5267	10.2098	5.62666	3.09696
ASHGA5P030497	5.77452	2.5297	5.77452	up	noncoding	ENST00000411560	AC011330.12	GENCODE	260	chr15	+	43891589	43897099		GGGATTATTTATGATGGAAAGAGACTCCAGATATGGCAACCCAGGAACACTGATTCTCAG	natural antisense	NM_153700	STRC	stereocilin precursor	-	43891760	43910998	36.5267	10.2098	5.62666	3.09696
ASHGA5P056754	5.76779	2.52802	5.76779	up	noncoding	TCONS_00008385	XLOC_003839	LincRNAs identified by Cabili et al	252	chr4	+	190197915	190198838	TCONS_00008386, TCONS_00008387, TCONS_00008982, TCONS_00008983	ATATGTGACAGGCTCTCATAGTCACCATCATCACGGGAATCTTGCACATGTTACAGGGAA	intergenic							35.1147	9.75739	5.56553	3.03751
ASHGA5P038918	5.76662	2.52773	5.76662	up	noncoding	uc003dtq.3	AF090939	UCSC_knowngene	2039	chr3	+	99652068	99654107		TGCATACTAGGGTAAAGAAAAATTTTGTAATAGCAACAGTGGTTTGGGATTTTCAGGGTA	intron sense-overlapping	NM_032359	C3orf26	uncharacterized protein C3orf26 isoform 1	+	99536677	99897476	34.5824	9.60205	5.54364	3.01591
ASHGA5P038918	5.76662	2.52773	5.76662	up	noncoding	uc003dtq.3	AF090939	UCSC_knowngene	2039	chr3	+	99652068	99654107		TGCATACTAGGGTAAAGAAAAATTTTGTAATAGCAACAGTGGTTTGGGATTTTCAGGGTA	intronic antisense	NM_001042459	FILIP1L	filamin A-interacting protein 1-like isoform 3	-	99566771	99833349	34.5824	9.60205	5.54364	3.01591
ASHGA5P038918	5.76662	2.52773	5.76662	up	noncoding	uc003dtq.3	AF090939	UCSC_knowngene	2039	chr3	+	99652068	99654107		TGCATACTAGGGTAAAGAAAAATTTTGTAATAGCAACAGTGGTTTGGGATTTTCAGGGTA	intronic antisense	NM_182909	FILIP1L	filamin A-interacting protein 1-like isoform 1	-	99551987	99833349	34.5824	9.60205	5.54364	3.01591
ASHGA5P041403	5.76631	2.52765	5.76631	up	noncoding	TCONS_00021946	XLOC_010540	LincRNAs identified by Cabili et al	514	chr13	-	27752301	27760746		ATTTAAATTACGGTGGTGCCATGGAACAAGAGAAGGCAGATGAAGAGCGACACCCTTCAA	intergenic							105.863	32.7427	7.26204	4.7344
ASHGA5P040937	5.76042	2.52617	5.76042	up	noncoding	ENST00000563761	CTD-2083E4.7	GENCODE	564	chr5	+	195892	196456		AATGGCTGAGCACTAGAATAACTAAATGCAAATAAAATGCGTCTTTCAGTGCAGTTCAGA	intergenic							22.1274	5	4.84829	2.32211
ASHGA5P017184	5.76028	2.52614	5.76028	up	noncoding	ENST00000438676	RP1-234P15.4	GENCODE	445	chr6	+	75994729	76006283		TGGAACAGAGATTGCATTTGGGTTTAAACAGAGGACTTAATCATAGCATGGACAGAAAAG	intronic antisense	ENST00000393004	FILIP1	filamin A interacting protein 1 [Source:HGNC Symbol;Acc:21015]	-	76005625	76203496	155.355	50.2123	7.86855	5.34241
ASHGA5P052985	5.75758	2.52546	5.75758	up	noncoding	ENST00000443664	AC003075.4	GENCODE	427	chr7	-	17319567	17320930	ENST00000436175	CATTCCCCAGTGCTGTTAATACGGAAACTGGTCTAATATGGAAAACAGGTGAACATGGAG	intergenic							22.1165	5	4.84758	2.32211
ASHGA5P019980	5.75438	2.52466	5.75438	up	noncoding	ENST00000506247	RP11-159F24.1	GENCODE	579	chr5	-	43588742	43603332		AAAGAAACAGGGAAGCAGCGGAATACAAGAGACTGAACTGTATCTGCCTCTGTTTCCAAA	natural antisense	NM_012343	NNT	NAD(P) transhydrogenase, mitochondrial	+	43602790	43705668	1022.25	339.88	10.6889	8.16421
ASHGA5P019980	5.75438	2.52466	5.75438	up	noncoding	ENST00000506247	RP11-159F24.1	GENCODE	579	chr5	-	43588742	43603332		AAAGAAACAGGGAAGCAGCGGAATACAAGAGACTGAACTGTATCTGCCTCTGTTTCCAAA	natural antisense	NM_182977	NNT	NAD(P) transhydrogenase, mitochondrial	+	43603228	43705668	1022.25	339.88	10.6889	8.16421
ASHGA5P052084	5.7539	2.52454	5.7539	up	noncoding	NR_033939	LOC100129858	RefSeq	2017	chr4	-	141204879	141294546		GCGGCTCATCAGGTCTATCAGGAAACCTGAGAATTGGAGTGAGAATCCCAGTGTGGAAAA	intronic antisense	NM_001153446	SCOC	short coiled-coil protein isoform 4	+	141264596	141303710	853.973	284.325	10.4273	7.90277
ASHGA5P052084	5.7539	2.52454	5.7539	up	noncoding	NR_033939	LOC100129858	RefSeq	2017	chr4	-	141204879	141294546		GCGGCTCATCAGGTCTATCAGGAAACCTGAGAATTGGAGTGAGAATCCCAGTGTGGAAAA	intronic antisense	NM_001153585	SCOC	short coiled-coil protein isoform 4	+	141264614	141303710	853.973	284.325	10.4273	7.90277
ASHGA5P052084	5.7539	2.52454	5.7539	up	noncoding	NR_033939	LOC100129858	RefSeq	2017	chr4	-	141204879	141294546		GCGGCTCATCAGGTCTATCAGGAAACCTGAGAATTGGAGTGAGAATCCCAGTGTGGAAAA	intronic antisense	NM_001153635	SCOC	short coiled-coil protein isoform 5	+	141264596	141303710	853.973	284.325	10.4273	7.90277
ASHGA5P052084	5.7539	2.52454	5.7539	up	noncoding	NR_033939	LOC100129858	RefSeq	2017	chr4	-	141204879	141294546		GCGGCTCATCAGGTCTATCAGGAAACCTGAGAATTGGAGTGAGAATCCCAGTGTGGAAAA	intronic antisense	NM_001153690	SCOC	short coiled-coil protein isoform 6	+	141264614	141303710	853.973	284.325	10.4273	7.90277
ASHGA5P052084	5.7539	2.52454	5.7539	up	noncoding	NR_033939	LOC100129858	RefSeq	2017	chr4	-	141204879	141294546		GCGGCTCATCAGGTCTATCAGGAAACCTGAGAATTGGAGTGAGAATCCCAGTGTGGAAAA	intronic antisense	NM_032547	SCOC	short coiled-coil protein isoform 4	+	141178439	141303710	853.973	284.325	10.4273	7.90277
ASHGA5P037334	5.75328	2.52438	5.75328	up	noncoding	uc002zah.1	AX748362	UCSC_knowngene	1970	chr21	-	43495003	43496973		TCTTTTCAATGAGGTGGAAGATAAGTAAGCAGGTACTTAAAGCACCTGTGGAGTGCGGTC	natural antisense	NM_001004416	UMODL1	uromodulin-like 1 isoform 1 precursor	+	43491425	43563105	22.0998	5	4.8465	2.32211
ASHGA5P037334	5.75328	2.52438	5.75328	up	noncoding	uc002zah.1	AX748362	UCSC_knowngene	1970	chr21	-	43495003	43496973		TCTTTTCAATGAGGTGGAAGATAAGTAAGCAGGTACTTAAAGCACCTGTGGAGTGCGGTC	natural antisense	NM_001199527	UMODL1	uromodulin-like 1 isoform 3	+	43483067	43563105	22.0998	5	4.8465	2.32211
ASHGA5P037334	5.75328	2.52438	5.75328	up	noncoding	uc002zah.1	AX748362	UCSC_knowngene	1970	chr21	-	43495003	43496973		TCTTTTCAATGAGGTGGAAGATAAGTAAGCAGGTACTTAAAGCACCTGTGGAGTGCGGTC	natural antisense	NM_001199528	UMODL1	uromodulin-like 1 isoform 4	+	43483067	43563105	22.0998	5	4.8465	2.32211
ASHGA5P037334	5.75328	2.52438	5.75328	up	noncoding	uc002zah.1	AX748362	UCSC_knowngene	1970	chr21	-	43495003	43496973		TCTTTTCAATGAGGTGGAAGATAAGTAAGCAGGTACTTAAAGCACCTGTGGAGTGCGGTC	natural antisense	NM_173568	UMODL1	uromodulin-like 1 isoform 2 precursor	+	43491425	43563105	22.0998	5	4.8465	2.32211
ASHGA5P043573	5.73656	2.52019	5.73656	up	noncoding	ENST00000519935	HOXA-AS4	GENCODE	1161	chr7	+	27208517	27211534		CCAGCGCTCGGGAAGTGAAAAAACCGCGTCGCCTGGAGATTCATCAGGAAAAATTAAAGT	natural antisense	NM_018951	HOXA10	homeobox protein Hox-A10	-	27210209	27213955	22.0269	5	4.8423	2.32211
ASHGA5P039259	5.72254	2.51666	5.72254	up	noncoding	ENST00000445430	SDHAP2	GENCODE	4208	chr3	+	195384947	195413011		ACACAAGAGATGGCTTTTTGTACATTTTTGTGCTTAACTTACCACTGACTTCTTTTCAAG	intron sense-overlapping	ENST00000381954	MUC20	mucin 20, cell surface associated [Source:HGNC Symbol;Acc:23282]	+	195343315	195460421	574.475	192.457	9.84688	7.33022
ASHGA5P011073	5.72094	2.51625	5.72094	up	noncoding	ENST00000369120	BVES-AS1	GENCODE	324	chr6	+	105585697	105606912		CTGCTCCCCTGTTGAAGAGGAGAGAAAAATTCTTCAAGCTGGAGAACTACTTGATCTTAA	intronic antisense	NM_022361	POPDC3	popeye domain-containing protein 3	-	105605774	105627858	725.408	242.388	10.1864	7.67013
ASHGA5P035151	5.71971	2.51594	5.71971	up	noncoding	TCONS_00015946	XLOC_007323	LincRNAs identified by Cabili et al	918	chr9	+	33583982	33585615		TCCTGTACTTGAGAGGGGTGGAGTTGGAAGTAAACAGAAGTGGGTAAGGTCAGAGGAGTA	intergenic							21.974	5	4.83806	2.32211
ASHGA5P034257	5.71538	2.51485	5.71538	up	noncoding	uc002pdz.1	AK096622	UCSC_knowngene	3230	chr19	-	46560931	46580887		GATGCCTGTAACTACCCAGATGAAATCAAGACGCAACAGCCCTCATCGAGGGATGCTCAG	intergenic							148.626	48.2272	7.7997	5.28485
ASHGA5P045707	5.70778	2.51293	5.70778	up	noncoding	NR_024006	FP588	RefSeq	5245	chr9	+	35860270	35865515		TTAGAGACTAAAAATCATCCTTCAATAAAGCAGCAGAAGTTGCAAAGTTTCCTATGATGC	intergenic							1546.17	523.741	11.3152	8.80226
ASHGA5P025935	5.70308	2.51174	5.70308	up	noncoding	NR_046471	MEG3	RefSeq	1547	chr14	+	101292444	101327360		TTGCATCAGGTAGGGGCTTTGCAGAGACCATCGACGGGCTGACTTGAGCACGTGGGCCGT	intergenic							21.9212	5	4.83386	2.32211
ASHGA5P021389	5.70111	2.51124	5.70111	up	noncoding	NR_003142	SNHG9	RefSeq	345	chr16	+	2014996	2015505		AGTGGCTATAAACGTCCGCGCCTCCATTGCGCTCTCCTCTTCACTTAGGACACTGGTCCT	bidirectional	NM_002952	RPS2	40S ribosomal protein S2	-	2012061	2014827	15939.6	4820.08	14.5134	12.0021
ASHGA5P049367	5.69415	2.50948	5.69415	up	noncoding	NR_024402	MGC23284	RefSeq	2447	chr16	+	88729780	88741914		AACCTTTGAAAGAGATGCTTCCAGTAAACCCCATCGGTTAAGATCAGCTGTCCCCCATGA	bidirectional	NM_002461	MVD	diphosphomevalonate decarboxylase	-	88718347	88729495	974.528	329.103	10.6254	8.11589
ASHGA5P045016	5.68855	2.50806	5.68855	up	noncoding	ENST00000521428	RP11-103H7.2	GENCODE	489	chr8	+	127510393	127512548		AGGATAGGAGAGACTACTTTTGCCTTGAGGGGAAGAAAGAAGTCAGGGGCTGGCTAACAG	intergenic							21.8698	5	4.83018	2.32211
ASHGA5P056246	5.6785	2.50551	5.6785	up	noncoding	TCONS_00001393	XLOC_000711	LincRNAs identified by Cabili et al	625	chr1	-	14717204	14746458		GCAGGTGTTGTTGGTTTCCCCGGACAAGAAGGCCCTCGCCAGATATCAAGGCCTTAAGCT	intergenic							129.684	41.6159	7.57915	5.07364
ASHGA5P046462	5.67747	2.50525	5.67747	up	noncoding	NR_029379	PHKA2-AS1	RefSeq	1332	chrX	+	18908413	18913093		CCAGAAATGCTGAGTCTCAGGTGAAGAAAAAGGCTGATGCCAATAAATGCTGGAAAGACA	natural antisense	NM_000292	PHKA2	phosphorylase b kinase regulatory subunit alpha, liver isoform	-	18910415	19002480	21.8482	5	4.82736	2.32211
ASHGA5P053851	5.67057	2.50349	5.67057	up	noncoding	uc010myu.1	AK308944	UCSC_knowngene	1956	chr9	+	131963593	131972862		GATATGCTTCATGCCACTGAACTGGACCTAACCATTTATGTTTTGTGTATTTTATCACAA	intergenic							738.777	249.151	10.2161	7.7126
ASHGA5P031379	5.66801	2.50284	5.66801	up	noncoding	ENST00000563280	RP11-463O9.5	GENCODE	319	chr16	-	86598750	86601367		ACTAGAAGGCAATGGGGCGTGCCACTTATTTCCAATAAAAGAACAGAAGACGAAAATGTA	natural antisense	NM_005251	FOXC2	forkhead box protein C2	+	86600856	86602537	27.7124	7.53712	5.19664	2.6938
ASHGA5P032695	5.6633	2.50164	5.6633	up	noncoding	ENST00000577066	CTD-2561B21.9	GENCODE	4462	chr17	-	79002932	79008373		AGAAGGAGGATTTCGGGGGAGCATCGTGAGGAGAGGACTTGGAGGGAGGATCCTGCAGAA	bidirectional	NM_001144888	BAIAP2	brain-specific angiogenesis inhibitor 1-associated protein 2 isoform 4	+	79008946	79091232	21.7809	5	4.82376	2.32211
ASHGA5P032695	5.6633	2.50164	5.6633	up	noncoding	ENST00000577066	CTD-2561B21.9	GENCODE	4462	chr17	-	79002932	79008373		AGAAGGAGGATTTCGGGGGAGCATCGTGAGGAGAGGACTTGGAGGGAGGATCCTGCAGAA	bidirectional	NM_006340	BAIAP2	brain-specific angiogenesis inhibitor 1-associated protein 2 isoform 3	+	79008946	79091232	21.7809	5	4.82376	2.32211
ASHGA5P032695	5.6633	2.50164	5.6633	up	noncoding	ENST00000577066	CTD-2561B21.9	GENCODE	4462	chr17	-	79002932	79008373		AGAAGGAGGATTTCGGGGGAGCATCGTGAGGAGAGGACTTGGAGGGAGGATCCTGCAGAA	bidirectional	NM_017450	BAIAP2	brain-specific angiogenesis inhibitor 1-associated protein 2 isoform 1	+	79008946	79084312	21.7809	5	4.82376	2.32211
ASHGA5P032695	5.6633	2.50164	5.6633	up	noncoding	ENST00000577066	CTD-2561B21.9	GENCODE	4462	chr17	-	79002932	79008373		AGAAGGAGGATTTCGGGGGAGCATCGTGAGGAGAGGACTTGGAGGGAGGATCCTGCAGAA	bidirectional	NM_017451	BAIAP2	brain-specific angiogenesis inhibitor 1-associated protein 2 isoform 2	+	79008946	79091232	21.7809	5	4.82376	2.32211
ASHGA5P042560	5.66241	2.50142	5.66241	up	noncoding	ENST00000424162	RP1-60O19.2	GENCODE	419	chr6	+	107143409	107147869		TACTGACGAATTTCACGGACAAAATACTAAGAAGGAAATCAAGTGAATCAAGCGGAGAAG	intergenic							21.7777	5	4.82353	2.32211
ASHGA5P058604	5.65845	2.50041	5.65845	up	noncoding	uc010vhg.2	MTE	UCSC_knowngene	243	chr16	+	56710043	56711676	NR_003669, uc010ccl.3	TGCTCCTGCTCCACTACTCCTGCAAATGCAGAGAGTGCAAATGCACCTCCTGCAAGACGA	intergenic							7520.2	2406.99	13.5047	11.0043
ASHGA5P033269	5.64992	2.49823	5.64992	up	noncoding	ENST00000582080	RP11-579O24.3	GENCODE	776	chr17	+	57043312	57044088		CTCTGTATCTGACAAATTGGATCTATATGAGCCTTGGCAGCTTAATAACTATTTTCTTGT	intron sense-overlapping	NM_014906	PPM1E	protein phosphatase 1E	+	56833229	57062540	21.7366	5	4.82034	2.32211
ASHGA5P040568	5.64799	2.49774	5.64799	up	noncoding	ENST00000440769	RP11-213H15.1	GENCODE	1046	chr5	-	90575913	90576959		GGGCAGTGAGGGACTTACTGTAAAAACTGGGGCCTTCATAAAGGCGTTCTTATTTGCAAT	intergenic							21.7316	5	4.81985	2.32211
ASHGA5P016747	5.6458	2.49718	5.6458	up	noncoding	NR_046258	LOC100216479	RefSeq	2868	chr2	-	131174325	131186119	ENST00000425151, ENST00000438056	TGGGAACCTGGCTGGGAAAGGGTTTCTTCTGTCCATAAAAGCTACTCCAATGGCTGTGGG	intergenic							135.215	43.9399	7.64887	5.1517
ASHGA5P049492	5.6432	2.49651	5.6432	up	noncoding	ENST00000399342	CTC-297N7.7	GENCODE	583	chr17	+	10286448	10441179		GAGATGCAGAAATGGCAGAAGGTACTTGGATCAGGTGTAAATAAATAACGATATACCTTG	intronic antisense	NM_005963	MYH1	myosin-1	-	10395626	10421859	21.7173	5	4.81863	2.32211
ASHGA5P049492	5.6432	2.49651	5.6432	up	noncoding	ENST00000399342	CTC-297N7.7	GENCODE	583	chr17	+	10286448	10441179		GAGATGCAGAAATGGCAGAAGGTACTTGGATCAGGTGTAAATAAATAACGATATACCTTG	intronic antisense	NM_017533	MYH4	myosin-4	-	10346607	10372876	21.7173	5	4.81863	2.32211
ASHGA5P049492	5.6432	2.49651	5.6432	up	noncoding	ENST00000399342	CTC-297N7.7	GENCODE	583	chr17	+	10286448	10441179		GAGATGCAGAAATGGCAGAAGGTACTTGGATCAGGTGTAAATAAATAACGATATACCTTG	natural antisense	NM_001100112	MYH2	myosin-2	-	10424464	10452940	21.7173	5	4.81863	2.32211
ASHGA5P049492	5.6432	2.49651	5.6432	up	noncoding	ENST00000399342	CTC-297N7.7	GENCODE	583	chr17	+	10286448	10441179		GAGATGCAGAAATGGCAGAAGGTACTTGGATCAGGTGTAAATAAATAACGATATACCTTG	natural antisense	NM_002472	MYH8	myosin-8	-	10293641	10325267	21.7173	5	4.81863	2.32211
ASHGA5P049492	5.6432	2.49651	5.6432	up	noncoding	ENST00000399342	CTC-297N7.7	GENCODE	583	chr17	+	10286448	10441179		GAGATGCAGAAATGGCAGAAGGTACTTGGATCAGGTGTAAATAAATAACGATATACCTTG	natural antisense	NM_017534	MYH2	myosin-2	-	10424464	10453017	21.7173	5	4.81863	2.32211
ASHGA5P034764	5.64195	2.49619	5.64195	up	noncoding	ENST00000447961	RP5-886K2.3	GENCODE	459	chr1	-	24098100	24098887		GTTACTTTTGAATGCTTCTTTGTGGCGAACTGAGGGCATAGTAATACTGTAGCAGCTAAC	intergenic							47.5841	14.0259	6.03986	3.54366
ASHGA5P034233	5.62803	2.49263	5.62803	up	noncoding	uc002oxo.1	AK131520	UCSC_knowngene	2066	chr19	-	44326208	44331358		CCATGGGCTACAGGGATCTTTTCTGTTATTGCACTTGTTCTATATTCATATTTCATGTAA	bidirectional	NM_181845	ZNF283	zinc finger protein 283	+	44331472	44353050	188.309	63.114	8.1657	5.67307
ASHGA5P026209	5.60924	2.4878	5.60924	up	noncoding	ENST00000525578	MRVI1-AS1	GENCODE	829	chr11	+	10614743	10621453		GATCACTTCATGTTCATTTAAGGGATGTATACATAGTTAAGGAAACCATGAGCAAGAAAG	natural antisense	NM_001098579	MRVI1	protein MRVI1 isoform a	-	10594637	10673848	21.5929	5	4.80992	2.32211
ASHGA5P026209	5.60924	2.4878	5.60924	up	noncoding	ENST00000525578	MRVI1-AS1	GENCODE	829	chr11	+	10614743	10621453		GATCACTTCATGTTCATTTAAGGGATGTATACATAGTTAAGGAAACCATGAGCAAGAAAG	natural antisense	NM_001100163	MRVI1	protein MRVI1 isoform b	-	10594637	10715535	21.5929	5	4.80992	2.32211
ASHGA5P026209	5.60924	2.4878	5.60924	up	noncoding	ENST00000525578	MRVI1-AS1	GENCODE	829	chr11	+	10614743	10621453		GATCACTTCATGTTCATTTAAGGGATGTATACATAGTTAAGGAAACCATGAGCAAGAAAG	natural antisense	NM_001100167	MRVI1	protein MRVI1 isoform c	-	10594637	10715121	21.5929	5	4.80992	2.32211
ASHGA5P026209	5.60924	2.4878	5.60924	up	noncoding	ENST00000525578	MRVI1-AS1	GENCODE	829	chr11	+	10614743	10621453		GATCACTTCATGTTCATTTAAGGGATGTATACATAGTTAAGGAAACCATGAGCAAGAAAG	natural antisense	NM_001206880	MRVI1	protein MRVI1 isoform e	-	10594637	10715535	21.5929	5	4.80992	2.32211
ASHGA5P026209	5.60924	2.4878	5.60924	up	noncoding	ENST00000525578	MRVI1-AS1	GENCODE	829	chr11	+	10614743	10621453		GATCACTTCATGTTCATTTAAGGGATGTATACATAGTTAAGGAAACCATGAGCAAGAAAG	natural antisense	NM_001206881	MRVI1	protein MRVI1 isoform c	-	10594637	10715535	21.5929	5	4.80992	2.32211
ASHGA5P026209	5.60924	2.4878	5.60924	up	noncoding	ENST00000525578	MRVI1-AS1	GENCODE	829	chr11	+	10614743	10621453		GATCACTTCATGTTCATTTAAGGGATGTATACATAGTTAAGGAAACCATGAGCAAGAAAG	natural antisense	NM_130385	MRVI1	protein MRVI1 isoform d	-	10594637	10715535	21.5929	5	4.80992	2.32211
ASHGA5P017134	5.60419	2.48651	5.60419	up	noncoding	ENST00000438056	AC140481.1	GENCODE	564	chr2	-	131176731	131185315	ENST00000428123, ENST00000449736, NR_026758, uc002tpz.2	GTGTGCTGCAGTTCACAGGGCAAAGGAGATAGAAGTGGATGAAATGACAGAGTATTTTTT	intergenic							21.571	5	4.80862	2.32211
ASHGA5P029159	5.60322	2.48626	5.60322	up	noncoding	ENST00000415338	RP5-998N21.4	GENCODE	3540	chr1	-	149372291	149379646	ENST00000428289, ENST00000457996	GTGGGAAATTGTAACATACCTCCATCAGATACTGTCGAACATTAGTAATGGTAGAAAATA	intergenic							68.3228	21.0052	6.59399	4.10773
ASHGA5P045554	5.59322	2.48368	5.59322	up	noncoding	NR_003672	SNHG7	RefSeq	2176	chr9	-	139619683	139622636		TGTCAGACTCCTGCTAAGAGACAGTATCAAGAAAGATAACTTCAAAATACACTTTCTGGA	intergenic							1102.95	375.862	10.7997	8.31599
ASHGA5P039758	5.59114	2.48314	5.59114	up	noncoding	uc001eby.1	AX747733	UCSC_knowngene	2559	chr1	+	112938880	112941439		TGGCACAATTTGTTAGTATAAACGGCCTACTTGTTGTCTTCATTTAACTTGATTTTCCCC	exon sense-overlapping	NM_018704	CTTNBP2NL	CTTNBP2 N-terminal-like protein	+	112938799	113003786	122.185	39.7891	7.48767	5.00453
ASHGA5P039288	5.5769	2.47946	5.5769	up	noncoding	ENST00000503405	RP11-440L14.1	GENCODE	550	chr4	-	774033	775637	NR_036511, NR_036512	CCTAGGACTGGCGCAGAAGGTATACACCATGAGCCTGGAAATGATTTAAAAAACAACACA	intergenic							30.5684	8.62595	5.35115	2.87168
ASHGA5P043248	5.57334	2.47854	5.57334	up	noncoding	TCONS_00019566	XLOC_009361	LincRNAs identified by Cabili et al	437	chr11	-	2900624	2902339		AACCCTACTACAATGTGGACACGGCAAGGACAAGGCATAATTCCAAACGAACACTGATGA	intergenic							94.9271	30.1213	7.09333	4.61479
ASHGA5P018198	5.5685	2.47729	5.5685	up	noncoding	ENST00000450544	RP11-340I6.8	GENCODE	637	chr7	+	63361200	63378372		CCTTGCCAAAGAAAAGAAATTAATGTTATGACTGGATGAAGACAATTGTGAAGAAACTGC	intergenic							21.4465	5	4.7994	2.32211
ASHGA5P014996	5.56448	2.47625	5.56448	up	noncoding	ENST00000415513	RP11-325F22.2	GENCODE	685	chr7	+	104581509	104602507		CATAGCCCAGAAGCTACAACCTCAGCCCAGATTAGCAGGCTGAGGGGTCAGGAGGCTGTC	intergenic							21.4338	5	4.79836	2.32211
ASHGA5P045535	5.56268	2.47578	5.56268	up	noncoding	uc004cff.3	BC058547	UCSC_knowngene	865	chr9	-	137711260	137764464		TCAATGCAAGTGGAAAACAATTCCCAGCAGTTAGAAAAATAAAAGGGCTTTGCTCCCACT	natural antisense	NM_000093	COL5A1	collagen alpha-1(V) chain preproprotein	+	137533651	137736688	211.98	71.6346	8.33483	5.85905
ASHGA5P015697	5.56135	2.47543	5.56135	up	noncoding	ENST00000422716	BX571672.5	GENCODE	602	chr1	-	143213236	143240439	ENST00000424820	AGTCACTGAACTTGAGCTATTTGGTGTTGATGTTGGAATTTCTGATGAATCTGCAGTCAG	intergenic							162.565	54.3525	7.93248	5.45704
ASHGA5P037672	5.56056	2.47523	5.56056	up	noncoding	ENST00000450365	LL22NC03-13G6.2	GENCODE	519	chr22	-	34604129	34605251		CAAAAGCATAACTGTGCATTCAATATTCATAGAAAGGGTCTGTGTGTGGTAGGAAAGAGA	intergenic							32.8552	9.42998	5.46329	2.98806
ASHGA5P052532	5.54748	2.47183	5.54748	up	noncoding	ENST00000504756	RP11-423H2.1	GENCODE	489	chr5	+	177309391	177310001		CTTTAGACAAGTATGTTTCTGTTTTGACTGTCACTGCCAGGTGGTGAGGAAGCAAAGAGT	intergenic							117.643	38.396	7.42567	4.95383
ASHGA5P028338	5.54645	2.47157	5.54645	up	noncoding	ENST00000535337	AC156455.1	GENCODE	436	chr12	+	122505931	122506464	ENST00000538790	TATGATGCTAGAATAACTGGACATCTGTGTGCAAAAATATTAAACCTATACCTTGCACCT	intergenic							414.489	143.742	9.35668	6.88511
ASHGA5P021941	5.54576	2.47139	5.54576	up	noncoding	ENST00000545177	RP11-420G6.4	GENCODE	1251	chr6	-	2854891	2876744		GCGTGCCTGGGTGGAAAATGAGCTTATATATGAAGAAGTCAGCGAGTGGACAAAGCCAGG	intergenic							21.8978	5.4157	4.83172	2.36033
ASHGA5P036593	5.53273	2.46799	5.53273	up	noncoding	ENST00000416103	AC093642.5	pseudogene	380	chr2	+	243037044	243061208	ENST00000431796, ENST00000435300, ENST00000442213, ENST00000444990, ENST00000456398, NM_012173, NM_183420, NM_183421, NR_024437, uc010zpe.1, uc010zpf.1	TTAAATAGCGAAGATGGAGAAATACTCAATAATGAAGAGCATGAATATGCATCCAAAAAA								837.512	290.356	10.4008	7.93284
ASHGA5P029819	5.52474	2.46591	5.52474	up	noncoding	ENST00000424435	RP11-350G8.5	GENCODE	1756	chr1	-	154374803	154379040		TTTGCCTAAAGCAGAAGTCTACAGGAGACCCACAGAATAAATATGTAAGGTTATTTTGAA	intronic antisense	NM_000565	IL6R	interleukin-6 receptor subunit alpha isoform 1 precursor	+	154377668	154441926	92.8132	29.725	7.06161	4.5957
ASHGA5P029819	5.52474	2.46591	5.52474	up	noncoding	ENST00000424435	RP11-350G8.5	GENCODE	1756	chr1	-	154374803	154379040		TTTGCCTAAAGCAGAAGTCTACAGGAGACCCACAGAATAAATATGTAAGGTTATTTTGAA	intronic antisense	NM_001206866	IL6R	interleukin-6 receptor subunit alpha isoform 3 precursor	+	154377668	154410561	92.8132	29.725	7.06161	4.5957
ASHGA5P029819	5.52474	2.46591	5.52474	up	noncoding	ENST00000424435	RP11-350G8.5	GENCODE	1756	chr1	-	154374803	154379040		TTTGCCTAAAGCAGAAGTCTACAGGAGACCCACAGAATAAATATGTAAGGTTATTTTGAA	intronic antisense	NM_181359	IL6R	interleukin-6 receptor subunit alpha isoform 2 precursor	+	154377668	154441926	92.8132	29.725	7.06161	4.5957
ASHGA5P034749	5.52371	2.46564	5.52371	up	noncoding	ENST00000424487	RP5-1113E3.3	GENCODE	467	chr1	+	10518611	10519395		TGATGACTCATCACCTTTTCCCTGCAAGGAGTGTACTGTAGATTACCAAACCTGCAGAAG	natural antisense	ENST00000377038	DFFA	DNA fragmentation factor, 45kDa, alpha polypeptide [Source:HGNC Symbol;Acc:2772]	-	10516578	10532583	477.264	165.011	9.56121	7.09558
ASHGA5P053633	5.52352	2.46559	5.52352	up	noncoding	ENST00000432837	RP11-74N20.1	GENCODE	466	chr1	-	183430880	183440864		CTGAGAAAGATGGCATGCCCTGAATGGAATTCACAGAGAATTATTTTAAGTAAAAGAAGT	bidirectional	NM_001174061	SMG7	protein SMG7 isoform 5	+	183441505	183523328	82.9775	26.222	6.88873	4.42314
ASHGA5P053633	5.52352	2.46559	5.52352	up	noncoding	ENST00000432837	RP11-74N20.1	GENCODE	466	chr1	-	183430880	183440864		CTGAGAAAGATGGCATGCCCTGAATGGAATTCACAGAGAATTATTTTAAGTAAAAGAAGT	bidirectional	NM_173156	SMG7	protein SMG7 isoform 1	+	183441505	183523328	82.9775	26.222	6.88873	4.42314
ASHGA5P053633	5.52352	2.46559	5.52352	up	noncoding	ENST00000432837	RP11-74N20.1	GENCODE	466	chr1	-	183430880	183440864		CTGAGAAAGATGGCATGCCCTGAATGGAATTCACAGAGAATTATTTTAAGTAAAAGAAGT	bidirectional	NM_201568	SMG7	protein SMG7 isoform 2	+	183441505	183523328	82.9775	26.222	6.88873	4.42314
ASHGA5P053633	5.52352	2.46559	5.52352	up	noncoding	ENST00000432837	RP11-74N20.1	GENCODE	466	chr1	-	183430880	183440864		CTGAGAAAGATGGCATGCCCTGAATGGAATTCACAGAGAATTATTTTAAGTAAAAGAAGT	bidirectional	NM_201569	SMG7	protein SMG7 isoform 4	+	183441505	183523328	82.9775	26.222	6.88873	4.42314
ASHGA5P033421	5.52006	2.46468	5.52006	up	noncoding	TCONS_00028112	XLOC_013466	LincRNAs identified by Cabili et al	1402	chr20	+	16555755	16559931		ACCTCTACGCAAACTGTGAGAGCTTAAAATAACTGATAGTGAAAAACAGTTACAGAAGCT	intergenic							36.0522	10.5253	5.60537	3.14068
ASHGA5P058645	5.51736	2.46398	5.51736	up	noncoding	uc021xmh.1	LOC285547	UCSC_knowngene	971	chr4	-	13528915	13533041		TATTTAGCGCCTAATCGCTTTCCTGTCCTGCAACACTCGAAGGGCGCGGACCTTCGCTGA	intergenic							212.43	72.3603	8.33835	5.87437
ASHGA5P048418	5.51151	2.46245	5.51151	up	noncoding	TCONS_00013944	XLOC_006589	LincRNAs identified by Cabili et al	702	chr7	-	123517894	123520268		ATCAAGCGGAGTAGGAGGTAGATTTCCTATCCAGGAGCAGTGAGCCAAATTAAATGCACA	intergenic							25.3469	7.0426	5.06502	2.60257
ASHGA5P033678	5.49959	2.45932	5.49959	up	noncoding	ENST00000578833	RP11-671C19.1	GENCODE	367	chr18	-	75698829	75705654		GAAGTCCAAGACTGTCAGAGGTGTGGATAAAGTTAAAATATTTAACCTTCTCATGTAAAC	intergenic							46.893	14.149	6.01695	3.55762
ASHGA5P037194	5.49958	2.45932	5.49958	up	noncoding	ENST00000451663	ANKRD20A11P	pseudogene	3717	chr21	-	15281894	15352232	ENST00000354752, ENST00000369381, ENST00000412204, ENST00000413897, ENST00000415543, ENST00000417703, ENST00000420598, ENST00000421686, ENST00000428624, ENST00000447389, ENST00000448844, ENST00000452738, ENST00000456460, ENST00000458155, NM_001244752, NM_147195, NR_003366, NR_046228	AGAAGAATACAAGGAAGCCTTTGCAGTAGCATTGAAAGCTAACAATTCCATGTCAAAAAA								171.136	58.0749	8.01351	5.55419
ASHGA5P044184	5.49283	2.45755	5.49283	up	noncoding	ENST00000522589	RP11-181B11.1	GENCODE	511	chr8	-	28273040	28277572		CCAAGTATTTGTTCGGGAGGGCGGTGTTTTCTCTAACTTATTCATGATAAAATTTTGATA	intergenic							44.3455	13.3569	5.93041	3.47286
ASHGA5P051839	5.49124	2.45713	5.49124	up	noncoding	ENST00000457233	SDHAP2	GENCODE	1279	chr3	+	195384932	195393553		GAGCAAAGAATACTATTGTTGCCACAGGGTAGGAATCTAATTTCTACTTTATTTCCTTTG	intron sense-overlapping	ENST00000381954	MUC20	mucin 20, cell surface associated [Source:HGNC Symbol;Acc:23282]	+	195343315	195460421	800.753	277.976	10.3281	7.87097
ASHGA5P058608	5.46254	2.44957	5.46254	up	noncoding	uc010ygp.1	FJ997633	UCSC_knowngene	458	chr19	+	57221170	57302675		TGTTGTGAATGGACAGAGTCCTGAGCAAGGAAACCTAGAAGGGAGAGAGGAATACCATGG	natural antisense	NM_001146326	ZIM2	zinc finger imprinted 2	-	57285922	57352097	62.5673	19.5441	6.45827	4.0087
ASHGA5P058608	5.46254	2.44957	5.46254	up	noncoding	uc010ygp.1	FJ997633	UCSC_knowngene	458	chr19	+	57221170	57302675		TGTTGTGAATGGACAGAGTCCTGAGCAAGGAAACCTAGAAGGGAGAGAGGAATACCATGG	natural antisense	NM_001146327	ZIM2	zinc finger imprinted 2	-	57285922	57352097	62.5673	19.5441	6.45827	4.0087
ASHGA5P058608	5.46254	2.44957	5.46254	up	noncoding	uc010ygp.1	FJ997633	UCSC_knowngene	458	chr19	+	57221170	57302675		TGTTGTGAATGGACAGAGTCCTGAGCAAGGAAACCTAGAAGGGAGAGAGGAATACCATGG	natural antisense	NM_015363	ZIM2	zinc finger imprinted 2	-	57285922	57352097	62.5673	19.5441	6.45827	4.0087
ASHGA5P046450	5.46161	2.44933	5.46161	up	noncoding	ENST00000448948	RP1-122K4.2	GENCODE	696	chrX	+	13973511	13982023		TGCCTGTCAGCAAGCAAAAGTGGGACAAATATTTGGAATTTCTTTTTTCTGGAACACCTT	intergenic							21.0768	5	4.77144	2.32211
ASHGA5P048996	5.45194	2.44677	5.45194	up	noncoding	ENST00000564014	SNHG9	GENCODE	471	chr16	+	2015034	2015505		AGAGTGGCTATAAACGTCCGCGCCTCCATTGCGCTCTCCTCTTCACTTAGGTAGGTCCTG	bidirectional	NM_002952	RPS2	40S ribosomal protein S2	-	2012061	2014827	15007.7	4785.34	14.4366	11.9898
ASHGA5P019397	5.43878	2.44328	5.43878	up	noncoding	NR_033810	CYP3A5	RefSeq	2859	chr7	-	99257866	99277621		TGCCCAATAAGGAAGCCTCTGAGGAGAAAAACAAAGGGAGAAACATAGAGAACGGTTGCT	exon sense-overlapping	NM_000777	CYP3A5	cytochrome P450 3A5 isoform 1	-	99245812	99277621	98.0473	31.8966	7.14094	4.69765
ASHGA5P019397	5.43878	2.44328	5.43878	up	noncoding	NR_033810	CYP3A5	RefSeq	2859	chr7	-	99257866	99277621		TGCCCAATAAGGAAGCCTCTGAGGAGAAAAACAAAGGGAGAAACATAGAGAACGGTTGCT	exon sense-overlapping	NM_001190484	CYP3A5	cytochrome P450 3A5 isoform 2	-	99268844	99277621	98.0473	31.8966	7.14094	4.69765
ASHGA5P047173	5.43619	2.4426	5.43619	up	noncoding	ENST00000414106	RP11-140A10.3	GENCODE	481	chr10	-	133994728	133998503		GAAAATATGATGCTGAATTTTAAAAACTCACTCCCCAAATTAAAGGAACAAGACCAGAGC	natural antisense	NM_001105521	JAKMIP3	janus kinase and microtubule-interacting protein 3	+	133918312	133998313	877.825	309.208	10.4669	8.02427
ASHGA5P052870	5.43581	2.44249	5.43581	up	noncoding	NR_038987	LOC100507489	RefSeq	1903	chr6	-	143287558	143358719		GATGCATATAAGTGTCCACAAAATAAGAGTATGATGGTTTCCAGGTACAAATAAGATGGA	intergenic							29.5095	8.51436	5.29833	2.85584
ASHGA5P031700	5.42536	2.43972	5.42536	up	noncoding	ENST00000575471	RP11-170L3.8	GENCODE	4998	chr16	+	31923174	31928172		CGGCCTCAGGTTTTTCACTCAACTGTTGTTGTATTCTCAACTTAGCATAATTTTGTATAT	exon sense-overlapping	NM_001265588	ZNF267	zinc finger protein 267 isoform 2	+	31885078	31928629	37.5136	11.2416	5.66961	3.22989
ASHGA5P031700	5.42536	2.43972	5.42536	up	noncoding	ENST00000575471	RP11-170L3.8	GENCODE	4998	chr16	+	31923174	31928172		CGGCCTCAGGTTTTTCACTCAACTGTTGTTGTATTCTCAACTTAGCATAATTTTGTATAT	exon sense-overlapping	NM_003414	ZNF267	zinc finger protein 267 isoform 1	+	31885078	31928629	37.5136	11.2416	5.66961	3.22989
ASHGA5P031624	5.41084	2.43585	5.41084	up	noncoding	TCONS_00015685	XLOC_007378	LincRNAs identified by Cabili et al	983	chr9	+	67914828	67919763	NR_027472, NR_037597, uc021vlc.1	TAGAGGGCAATGACCAAACAGTACCAGCAGAAATTGAAGTACCAGCAGAAGGCTAAGAAG	intergenic							20.9127	5	4.75797	2.32211
ASHGA5P032272	5.40174	2.43342	5.40174	up	noncoding	NR_027086	LOC284578	RefSeq	2363	chr1	-	205523400	205525763		TATAGTATAGTATGTATCTCTGTAAGCCACTACAGATTCCTCTTTTTGGAATGAGGTGGC	intergenic							20.8765	5	4.75554	2.32211
ASHGA5P022784	5.38501	2.42895	5.38501	up	noncoding	ENST00000562687	HERC2P5	pseudogene	3825	chr16	+	32753673	32786689	ENST00000560859, ENST00000563144, ENST00000564604, ENST00000566178, ENST00000566902, NR_037599, NR_040057	GACTCCAAATGGTTGAAAACAGATATACAGATGATAGTGTCAAACCAAGTGGAACAAAGA								553.42	196.34	9.78571	7.35676
ASHGA5P042149	5.3797	2.42752	5.3797	up	noncoding	uc003qrv.1	AX747826	UCSC_knowngene	2212	chr6	-	159219681	159221893		CAAAACAAATTTTTGTAATTAGAGTGCTGGGTTGTGCTCAGCATCATTGGAGTTAAATGT	intron sense-overlapping	NM_001111077	EZR	ezrin	-	159186772	159240456	34.9749	10.4637	5.56017	3.13265
ASHGA5P042149	5.3797	2.42752	5.3797	up	noncoding	uc003qrv.1	AX747826	UCSC_knowngene	2212	chr6	-	159219681	159221893		CAAAACAAATTTTTGTAATTAGAGTGCTGGGTTGTGCTCAGCATCATTGGAGTTAAATGT	intron sense-overlapping	NM_003379	EZR	ezrin	-	159186772	159239340	34.9749	10.4637	5.56017	3.13265
ASHGA5P057709	5.36313	2.42307	5.36313	up	noncoding	TCONS_00020967	XLOC_010237	LincRNAs identified by Cabili et al	255	chr12	-	125666412	125668887		CAGGAAGCAGCATCGTGTCTTCAAGGTTCATCGACGTCGTACCCTGTCAAAGCTTCACTC	intergenic							93.5096	30.8164	7.07267	4.64959
ASHGA5P025813	5.36063	2.4224	5.36063	up	noncoding	NR_038216	LOC154092	RefSeq	1717	chr6	+	134758853	134825158		TAAAAACTACTTTCATGAGCTTCAAGTCAGGCCTTTGTCCTATGTCTGGAGACTTCTTGG	intergenic							20.7397	5	4.74452	2.32211
ASHGA5P029661	5.35709	2.42145	5.35709	up	noncoding	NR_038421	LOC731223	RefSeq	501	chr14	+	75761106	75763111		CCAGCAAGGGAGTTTTTCTGTATTCACTTTGGTGGAAATAGCAAAACTTGACAGAAAAAA	intergenic							521.309	184.747	9.69157	7.27011
ASHGA5P056524	5.355	2.42089	5.355	up	noncoding	TCONS_00005278	XLOC_002392	LincRNAs identified by Cabili et al	899	chr2	-	173188077	173190935		AGAAGGAAGGACTGTGCGTGTCGGAGCAGACAAAGAATTAATAAAAGGGTCACTGAACCT	intergenic							22.0196	5.95341	4.84183	2.42094
ASHGA5P057983	5.35119	2.41986	5.35119	up	noncoding	TCONS_00024654	XLOC_011942	LincRNAs identified by Cabili et al	1529	chr16	-	52330607	52417666		AGAAGTAAAGAAGATGATTCACCTCAGACCAGCCTGGGCAACACGATTCACCATTACCTT	intergenic							2080.52	748.172	11.7446	9.32469
ASHGA5P038288	5.34816	2.41904	5.34816	up	noncoding	ENST00000469148	RP11-204J18.2	GENCODE	352	chr3	-	62246539	62248415		CTGATCTGTTGCCTCTGTTTCACTTTTCCAATTAGATGAATGACAGAAACAAAAAATCGT	intronic antisense	NM_002841	PTPRG	receptor-type tyrosine-protein phosphatase gamma	+	61547242	62280573	578.683	207.302	9.85595	7.4369
ASHGA5P007113	5.34087	2.41707	5.34087	up	noncoding	ENST00000449061	RP11-823P9.1	pseudogene	758	chr5	+	21459668	21501935	ENST00000508260, NR_003660, NR_027028	AACTCGAAGAACAGCTGTGGAAAGAAGTTGCAAAACACTGGGGCTGGTGAATTACCAGAT								2306.31	829.168	11.8951	9.47799
ASHGA5P015009	5.3284	2.4137	5.3284	up	noncoding	ENST00000415640	AC007246.3	GENCODE	458	chr2	+	39745779	39892483		AAAGCTCAGAGTTATGACATAACAATTGGTTGGAAAGAACCCAAGGGGACATGGGCACAG	intergenic							20.6302	5	4.73582	2.32211
ASHGA5P028513	5.32075	2.41163	5.32075	up	noncoding	TCONS_00010594	XLOC_004244	LincRNAs identified by Cabili et al	1181	chr5	+	1043538	1045593	TCONS_00010596, TCONS_00010597	ATAAGTTGGGTTGTGTGAATGAGTTAGTGTGTGAATAAGTGGGTGGGTTAGTGTATGAAT	intergenic							36.9652	11.263	5.6437	3.23207
ASHGA5P055674	5.30047	2.40612	5.30047	up	noncoding	ENST00000457856	RP11-108M9.3	GENCODE	475	chr1	+	17199533	17200587		ATATCTCAACCAGAAAGACTGCAATAAATACATTATTTCATTCGTGGAAGGTACAGACCA	bidirectional	ENST00000356370	BX284668.1	Uncharacterized protein [Source:UniProtKB/TrEMBL;Acc:H9KV52]	-	17196253	17198668	273.326	98.8751	8.73397	6.32785
ASHGA5P049480	5.29824	2.40551	5.29824	up	noncoding	NR_024349	LOC284023	RefSeq	2525	chr17	-	7816639	7819265		AGTGTTACTGTATAGTATGTACTCAATAAATATTTGTTGGCTTTATCTCTTATTTTTTAA	intergenic							2082.36	756.144	11.7459	9.3404
ASHGA5P029342	5.29785	2.40541	5.29785	up	noncoding	ENST00000556035	AL132709.1	GENCODE	265	chr14	-	101542641	101543106		TAAATAGAAGCTGAATGCGTGAAATATGAATACATCCTCACGGTCCTCGTCTCGTTATAG	intergenic							184.256	65.4663	8.13217	5.72676
ASHGA5P039778	5.2816	2.40098	5.2816	up	noncoding	NR_015453	NOP14-AS1	RefSeq	3860	chr4	+	2937277	2952794		GACTGTGGGTGATGTTTCCCTTCTCTGATTTCTAAAATATCTGCAAACTTGTTTCATTTA	natural antisense	NM_003703	NOP14	nucleolar protein 14	-	2939663	2965118	452.175	164.228	9.48843	7.08745
ASHGA5P029781	5.2707	2.39799	5.2707	up	noncoding	ENST00000554485	AL132709.5	GENCODE	541	chr14	+	101405264	101411497		TTTGTACTGCATTTAATTTAAGATTTATTCACTAATAAAATCTATGGCTGCACTGTTCAA	intergenic							20.4375	5	4.72011	2.32211
ASHGA5P018594	5.26426	2.39623	5.26426	up	noncoding	ENST00000455380	RP11-67L3.4	GENCODE	515	chr1	+	55353400	55354523		ATTGTGTACACTTGGAAGCAGCCCAGAAAGTTCACTGAGGCAGATGGGAGGCCCGGAGGA	bidirectional	NM_014762	DHCR24	delta(24)-sterol reductase precursor	-	55315299	55352921	20.4038	5	4.71835	2.32211
ASHGA5P026794	5.26344	2.39601	5.26344	up	noncoding	ENST00000546273	RP11-713B9.1	GENCODE	301	chr11	+	115045696	115046044		AGGAATGAAAGTTTCACACAGATTCGAGTTGGAAATCCCAGCATGACAAATATCTGTAAT	natural antisense	NM_001098517	CADM1	cell adhesion molecule 1 isoform 2 precursor	-	115044344	115375241	71.0251	23.293	6.65005	4.25404
ASHGA5P026794	5.26344	2.39601	5.26344	up	noncoding	ENST00000546273	RP11-713B9.1	GENCODE	301	chr11	+	115045696	115046044		AGGAATGAAAGTTTCACACAGATTCGAGTTGGAAATCCCAGCATGACAAATATCTGTAAT	natural antisense	NM_014333	CADM1	cell adhesion molecule 1 isoform 1 precursor	-	115044344	115375241	71.0251	23.293	6.65005	4.25404
ASHGA5P023739	5.2586	2.39468	5.2586	up	noncoding	HMlincRNA1636-	HMlincRNA1636	LincRNAs identified by Khalil et al	8519	chrX	-	68199500	68208019		TCTACGTGATCTGTGCCCTGAAGTCTCTGGGTTGACTTTTGTCTGTTTGGATTTTCCTCA	intergenic							38.0118	11.7657	5.68876	3.29408
ASHGA5P018986	5.25659	2.39413	5.25659	up	noncoding	ENST00000463366	SRGAP2B	GENCODE	537	chr1	+	143913616	143916100		TAGAAAACGGGCGGTGATTGGCAAGTGAACCGGAGCAAACGACTTCCGATCCAGTCTGCG	bidirectional	NM_207418	FAM72D	protein FAM72D	-	143896451	143913143	38.4972	11.9312	5.70855	3.31442
ASHGA5P023320	5.25492	2.39367	5.25492	up	noncoding	ENST00000578226	RP11-16C1.1	GENCODE	372	chr17	+	73390203	73391044		GAAAGTAAATGTAAAAGATTCTGTGAGAACCCTGAGATACTGTATCAGACGATGAGGAAC	intronic antisense	NM_002086	GRB2	growth factor receptor-bound protein 2 isoform 1	-	73314156	73401789	20.3646	5	4.71578	2.32211
ASHGA5P023320	5.25492	2.39367	5.25492	up	noncoding	ENST00000578226	RP11-16C1.1	GENCODE	372	chr17	+	73390203	73391044		GAAAGTAAATGTAAAAGATTCTGTGAGAACCCTGAGATACTGTATCAGACGATGAGGAAC	intronic antisense	NM_203506	GRB2	growth factor receptor-bound protein 2 isoform 2	-	73314156	73401790	20.3646	5	4.71578	2.32211
ASHGA5P048040	5.25392	2.39339	5.25392	up	noncoding	ENST00000501541	RP11-613D13.8	GENCODE	2045	chr11	-	43965336	43968756		TCAGGAGCCTCACAGACATATCCAGGTAAAAAGATCGTTAAATAAATGCCTTCAGCCATC	natural antisense	NM_001145033	C11orf96	uncharacterized protein C11orf96	+	43964105	43965433	74.5609	24.506	6.71935	4.32596
ASHGA5P029193	5.25109	2.39262	5.25109	up	noncoding	NR_024334	FUT8-AS1	RefSeq	2026	chr14	-	65877310	65879335		TGAGATACCCAAGTACAAAGCTTTACATTTGCCTAAAAATTCCATTTTTGTCTGGTGTTC	natural antisense	NM_004480	FUT8	alpha-(1,6)-fucosyltransferase isoform b	+	65877309	66210839	97.9834	33.0506	7.14015	4.74753
ASHGA5P029193	5.25109	2.39262	5.25109	up	noncoding	NR_024334	FUT8-AS1	RefSeq	2026	chr14	-	65877310	65879335		TGAGATACCCAAGTACAAAGCTTTACATTTGCCTAAAAATTCCATTTTTGTCTGGTGTTC	natural antisense	NM_178155	FUT8	alpha-(1,6)-fucosyltransferase isoform a	+	65877309	66210839	97.9834	33.0506	7.14015	4.74753
ASHGA5P029193	5.25109	2.39262	5.25109	up	noncoding	NR_024334	FUT8-AS1	RefSeq	2026	chr14	-	65877310	65879335		TGAGATACCCAAGTACAAAGCTTTACATTTGCCTAAAAATTCCATTTTTGTCTGGTGTTC	natural antisense	NM_178156	FUT8	alpha-(1,6)-fucosyltransferase isoform a	+	65877309	66210839	97.9834	33.0506	7.14015	4.74753
ASHGA5P036869	5.24958	2.3922	5.24958	up	noncoding	ENST00000569070	RP11-151E14.1	GENCODE	2208	chr20	-	59387059	59389267		ATCATCCAATGTGCAATTGCTGACGTGAGACTGTGGTTCCATGTTTGTTTACAGGGACAG	intergenic							20.6708	5.26979	4.7394	2.3472
ASHGA5P036252	5.24196	2.39011	5.24196	up	noncoding	NR_038897	LOC285084	RefSeq	3140	chr2	+	175190754	175195370		TGCAAGGGTTGGGCTGGAATTAGGACATTATAGAACAAATATTAAAGGAAAGCTTAACAG	intergenic							20.3232	5	4.71222	2.32211
ASHGA5P021071	5.24078	2.38978	5.24078	up	noncoding	NR_073006	LMO1	RefSeq	1436	chr11	-	8245850	8285425		GTATGTGGTGATTTTGTGTGGGAGACAAATTCTTCCTGAAGAACAACATGATCTTGTGTC	exon sense-overlapping	NM_001270428	LMO1	rhombotin-1 isoform b	-	8245850	8290182	29.0588	8.72401	5.27518	2.8854
ASHGA5P021071	5.24078	2.38978	5.24078	up	noncoding	NR_073006	LMO1	RefSeq	1436	chr11	-	8245850	8285425		GTATGTGGTGATTTTGTGTGGGAGACAAATTCTTCCTGAAGAACAACATGATCTTGTGTC	exon sense-overlapping	NM_002315	LMO1	rhombotin-1 isoform a	-	8245850	8285425	29.0588	8.72401	5.27518	2.8854
ASHGA5P036746	5.23947	2.38942	5.23947	up	noncoding	TCONS_00026536	XLOC_012859	LincRNAs identified by Cabili et al	807	chr18	-	57837847	57845359		GGGAGGGAGAAATACATTGAGAAACACTGCAGGAATGCTATCAGAAAAGTCCAGAATATA	intergenic							37.9135	11.7827	5.68536	3.29594
ASHGA5P020673	5.23515	2.38823	5.23515	up	noncoding	ENST00000518261	RP11-628E19.3	GENCODE	865	chr8	+	56438744	56446511		CTTCAATCATAAACATCTTGGAGCTTGTCAAGCTTTACTGGAGGTGATTTGCAGTTAATT	intergenic							20.3081	5	4.71035	2.32211
ASHGA5P027805	5.23256	2.38752	5.23256	up	noncoding	ENST00000537764	RP11-113C12.3	GENCODE	620	chr12	+	8472976	8522151		GACTTTATTTGCAGTGACTGTACAAATTTTGCATGAGATGATCAATCAGCTGTAAAGACT	intergenic							103.548	35.4054	7.22718	4.83966
ASHGA5P054661	5.22399	2.38515	5.22399	up	noncoding	ENST00000509204	AC051649.12	GENCODE	330	chr11	+	1885406	1887897		AAAGAGGAACCAGCGAAGGGTCCAGGCCTGCGATGATGGTGAGGGAGGTGGCAGGTTGAC	exon sense-overlapping	NM_001242932	LSP1	lymphocyte-specific protein 1 isoform 3	+	1886394	1913493	20.2716	5	4.70727	2.32211
ASHGA5P054661	5.22399	2.38515	5.22399	up	noncoding	ENST00000509204	AC051649.12	GENCODE	330	chr11	+	1885406	1887897		AAAGAGGAACCAGCGAAGGGTCCAGGCCTGCGATGATGGTGAGGGAGGTGGCAGGTTGAC	intron sense-overlapping	NM_002339	LSP1	lymphocyte-specific protein 1 isoform 1	+	1874199	1913493	20.2716	5	4.70727	2.32211
ASHGA5P026326	5.22288	2.38484	5.22288	up	noncoding	TCONS_00014250	XLOC_006350	LincRNAs identified by Cabili et al	867	chr7	-	7591940	7606158	TCONS_00013689, TCONS_00014251, TCONS_00014252	CAGGAGTGAAGTAAAAAGACATGGTTCCGGCAGGAAACAGGCAAGGAGAGCCTTGACTTG	intergenic							22.3781	6.34192	4.86641	2.48156
ASHGA5P027158	5.22165	2.38451	5.22165	up	noncoding	ENST00000553075	RP11-946L16.1	GENCODE	593	chr12	-	29296128	29301608		AACGCAGTGGCTTTTTAAAACCCAAGGGCGTGAGGGTGGAGGGTGATGCGAGGACTTCAG	bidirectional	ENST00000536681	FAR2	fatty acyl CoA reductase 2 [Source:HGNC Symbol;Acc:25531]	+	29302132	29487006	20.2589	5	4.70662	2.32211
ASHGA5P027158	5.22165	2.38451	5.22165	up	noncoding	ENST00000553075	RP11-946L16.1	GENCODE	593	chr12	-	29296128	29301608		AACGCAGTGGCTTTTTAAAACCCAAGGGCGTGAGGGTGGAGGGTGATGCGAGGACTTCAG	bidirectional	ENST00000551451	FAR2	fatty acyl CoA reductase 2 [Source:HGNC Symbol;Acc:25531]	+	29302035	29450011	20.2589	5	4.70662	2.32211
ASHGA5P016597	5.19147	2.37614	5.19147	up	noncoding	ENST00000432064	AC079807.2	GENCODE	440	chr2	+	48132816	48134774		GGAGAAAGGGGTCCCACAAACTGCAAGGAAAAGAAAAACCCTCAACAGGAATTACCTTTA	natural antisense	NM_001190274	FBXO11	F-box only protein 11 isoform 4	-	48034058	48132932	270.238	99.8865	8.71793	6.34178
ASHGA5P020792	5.18929	2.37554	5.18929	up	noncoding	ENST00000519898	MIR143HG	GENCODE	1158	chr5	+	148786478	148805225		CTTTGGTGGGACACAAAGGAACAGAACGAGGCACCAACAGCAAGGGGCAAGCAGATTCAA	intergenic							20.1511	5	4.69765	2.32211
ASHGA5P042320	5.1879	2.37515	5.1879	up	noncoding	ENST00000440790	ZNF192P1	GENCODE	1628	chr6	+	28129558	28137372		CTAAGCAGTGAGTGGTATTCTGAAGACTTTGAAGGAGGAGCTATTTCTGAAAATAAATTT	intergenic							845.97	312.452	10.4134	8.03827
ASHGA5P022589	5.18787	2.37514	5.18787	up	noncoding	ENST00000559235	CTD-2335A18.1	GENCODE	561	chr15	+	89921361	89938500	ENST00000560596, ENST00000561327	CGGAGGAGAGGACATGCTCTGGAGTCAGAAGACAGCGAAAAGAGAAGCAGAAGCCCCGGT	intergenic							28.6012	8.63926	5.24902	2.87388
ASHGA5P056945	5.17213	2.37076	5.17213	up	noncoding	TCONS_00010854	XLOC_004671	LincRNAs identified by Cabili et al	675	chr5	+	177485725	177490591		TACAAGAGCCAAGAAACAATCATAACAAGAATAAGAAGCAAGCCGGGTGCGGTGGCTCAT	intergenic							257.183	95.2664	8.64547	6.27471
ASHGA5P048813	5.17152	2.37059	5.17152	up	noncoding	ENST00000563349	RP11-114H24.2	GENCODE	1453	chr15	-	78206558	78208268	ENST00000290438, NM_001145224, NM_001164404, NM_018652, NR_027024	ATTACAGAATTCAGATAAAATGTGCTTATGTTCTGCTATTACGTTTGATTGAATCCTAAC	intergenic							20.0891	5	4.6927	2.32211
ASHGA5P027553	5.17042	2.37028	5.17042	up	noncoding	ENST00000570282	RP11-412D9.4	GENCODE	1469	chr12	-	107347806	107349275		TGTAGCCACTCCTGGGAGATTTTGCATTTTTACGGTTATTAAAAGCCATAACTCAAAGCA	bidirectional	NM_152261	C12orf23	UPF0444 transmembrane protein C12orf23	+	107349543	107367813	580.743	214.537	9.85973	7.48945
ASHGA5P023471	5.15533	2.36606	5.15533	up	noncoding	ENST00000581596	RP11-180P8.3	GENCODE	912	chr17	-	61044177	61045910		GCTTCTCAAGATATTTTCACCTGTGTAAAAATCAGGAAAAGGGCACATACGAAAAATACT	intergenic							20.0268	5	4.68818	2.32211
ASHGA5P019236	5.15284	2.36537	5.15284	up	noncoding	NR_038282	LOC100506994	RefSeq	2676	chr3	-	62247493	62304622	ENST00000475371, ENST00000479588, ENST00000495542, uc010hno.3	TATTTATCAGGCCCAGTTCTGGTGATGATTTCACTTTTGACAGAAGCTGTCCCTCAAAAG	natural antisense	NM_002841	PTPRG	receptor-type tyrosine-protein phosphatase gamma	+	61547242	62280573	317.745	117.667	8.95313	6.58776
ASHGA5P041758	5.15052	2.36472	5.15052	up	noncoding	ENST00000399196	LINC00243	GENCODE	2052	chr6	-	30780642	30798436		GGAATTAAGTTTGGTGAAGTTCAAAGAAGCTGATGTTACTCACAAGAGTAAATAGAGAGG	intergenic							20.0101	5	4.68683	2.32211
ASHGA5P020163	5.14338	2.36272	5.14338	up	noncoding	uc001uie.3	BC061923	UCSC_knowngene	631	chr12	+	129595537	129597843	ENST00000512133	TGGCTCAGTTTTGATTTCATCTCCCAAGGTCTTCTTTCTGAAACCAGCCCAACTTTTCTC	intronic antisense	NM_133448	TMEM132D	transmembrane protein 132D precursor	-	129556270	130388212	1051.42	389.289	10.7265	8.36376
ASHGA5P027262	5.14038	2.36187	5.14038	up	noncoding	D38733		LincRNAs identified by Khalil et al	170	chr8	+	132782474	132782644		TGAGAGAGGAAACAGAGCCCTGTGGCTTTCCTGGACTAGATTCAAGTCCTGCTATCGTAG	intergenic							22.1778	6.40062	4.85188	2.49001
ASHGA5P045835	5.13257	2.35968	5.13257	up	noncoding	TCONS_00014573	XLOC_006684	LincRNAs identified by Cabili et al	3141	chr8	+	1263346	1267655		AACAGTGGTCTACACTCGAGAAACTTCGCAGCTTTTAAAAATAGAGGCTGTGCGAGTGCA	intergenic							27.8231	8.45399	5.2043	2.84462
ASHGA5P058206	5.13121	2.3593	5.13121	up	noncoding	TCONS_00028191	XLOC_013543	LincRNAs identified by Cabili et al	1920	chr20	+	46523122	46525630	TCONS_00028192, TCONS_00028193, TCONS_00028428, TCONS_00028429	GGAGCTGCCAACCCAGGGAGGAGCAATTTTGTTGTAGTTCAAGGGTCCGGTAGCTGGCAA	intergenic							19.9406	5	4.68141	2.32211
ASHGA5P023479	5.12019	2.3562	5.12019	up	noncoding	ENST00000581801	LINC00511	GENCODE	379	chr17	-	70319298	70588494		TGGGTGCTTTGAACCAGGAAAGGACAAGAAAGAGGAACTCTGAAAGCCACATGTTGAGAT	intergenic							28.6775	8.81595	5.25383	2.89763
ASHGA5P055971	5.10193	2.35104	5.10193	up	noncoding	TCONS_00025721	XLOC_012542	LincRNAs identified by Cabili et al	420	chr17	-	59470732	59475416		AACGTTTCCACGGCTTTTCCATTAAACTTTACCCCAAATCACACCTGGCTCTGTGGGTTT	intergenic							257.82	97.0395	8.65002	6.29898
ASHGA5P032355	5.09959	2.35038	5.09959	up	noncoding	ENST00000425161	RP11-343H5.6	GENCODE	358	chr1	-	206807993	206808967		AATGTTAAGCAGATTTCCATCGTTGGAGGTTAAAACACCCGAATACAAGTGTTTTCTTGA	natural antisense	NM_001004023	DYRK3	dual specificity tyrosine-phosphorylation-regulated kinase 3 isoform b	+	206808880	206822542	498.727	186.168	9.63295	7.28257
ASHGA5P032355	5.09959	2.35038	5.09959	up	noncoding	ENST00000425161	RP11-343H5.6	GENCODE	358	chr1	-	206807993	206808967		AATGTTAAGCAGATTTCCATCGTTGGAGGTTAAAACACCCGAATACAAGTGTTTTCTTGA	natural antisense	NM_003582	DYRK3	dual specificity tyrosine-phosphorylation-regulated kinase 3 isoform a	+	206808880	206822542	498.727	186.168	9.63295	7.28257
ASHGA5P019022	5.09797	2.34992	5.09797	up	noncoding	uc010lws.1	ADAM5P	UCSC_knowngene	383	chr8	+	39172181	39181858		GGGATGCATGCAGACCTCAATCAATTTTATCTTCAGCTTCTGTTATTAATTCTTATGACG	intergenic							47.3423	15.475	6.03209	3.68216
ASHGA5P045410	5.09786	2.34989	5.09786	up	noncoding	NR_024376	FAM225B	RefSeq	5836	chr9	-	115867002	115873957	ENST00000434051, ENST00000439875, NR_024366	CACACCTCCAACATGTTTCTGTGTATATTATTGTGTGCATAGATACTACCATTGTGAAAT	intergenic							1109.4	414.551	10.8087	8.45878
ASHGA5P033013	5.09732	2.34974	5.09732	up	noncoding	ENST00000578265	LRRC37BP1	GENCODE	704	chr17	+	28934583	28999807		CACTATGATCTGTGTAATAATTCTCACACTAATCTTTGCTAGAGACAAAAAGGACTTGCT	intergenic							43.1136	13.9462	5.88613	3.53639
ASHGA5P051085	5.08622	2.34659	5.08622	up	noncoding	uc002yla.4	LINC00320	UCSC_knowngene	1951	chr21	-	22114912	22175426	NR_024090, uc002yky.4, uc002ylb.4, uc002ylc.4	ACTGTGTGATTTTTGTTCTTTAGTAGAAGGATAACATGACATAGCAGGAATAATACTGCC	intergenic							20.1317	5.29408	4.69601	2.34941
ASHGA5P017969	5.0824	2.34551	5.0824	up	noncoding	ENST00000447785	AC018464.3	GENCODE	547	chr7	-	112613673	112635682	TCONS_00013229	ACATCTAAATACCAGACACTATCCTCAGAAATTAGATTTGAAAAATGAGCTTCATTTTCG	intergenic							19.9095	5.12345	4.67917	2.33366
ASHGA5P035947	5.07268	2.34275	5.07268	up	noncoding	NR_024606	LBX2-AS1	RefSeq	2449	chr2	+	74729743	74732192		ATGAGTGTGAGGCAGGAAGAATAAGGCAGAAGAGAGGTGCTTTTTAAAAGTTTTTATTTC	natural antisense	NM_001009812	LBX2	transcription factor LBX2	-	74724643	74730443	19.7103	5	4.66486	2.32211
ASHGA5P035947	5.07268	2.34275	5.07268	up	noncoding	NR_024606	LBX2-AS1	RefSeq	2449	chr2	+	74729743	74732192		ATGAGTGTGAGGCAGGAAGAATAAGGCAGAAGAGAGGTGCTTTTTAAAAGTTTTTATTTC	natural antisense	NM_032673	PCGF1	polycomb group RING finger protein 1	-	74732169	74734821	19.7103	5	4.66486	2.32211
ASHGA5P035444	5.06022	2.3392	5.06022	up	noncoding	uc002ukl.1	AX747372	UCSC_knowngene	641	chr2	-	176992554	176993195		GTCCTTCAATCTTGCAAATGCCCAATTAAAAGATTATTATTGTCAATAAAGCCTTGGAGC	exon sense-overlapping	ENST00000313266	AC009336.1	Uncharacterized protein; cDNA FLJ34815 fis, clone NT2NE2007786 [Source:UniProtKB/TrEMBL;Acc:Q8NAT4]	-	176992554	176994493	766.77	290.323	10.2717	7.93248
ASHGA5P045067	5.05639	2.33811	5.05639	up	noncoding	ENST00000563435	AP006547.3	GENCODE	692	chr8	+	143701733	143702425		GTGCAATTGACAAACGTCCTGGTGTTAACGCCTAAGCATAAAGAGTCGGCTTTGCTGTAA	intergenic							42.4501	13.8168	5.86139	3.52328
ASHGA5P054446	5.05328	2.33722	5.05328	up	noncoding	NR_033957	LOC643650	RefSeq	2877	chr10	-	47096453	47151400		CATCAGTAAGAAGAATGAATAAACAGACTAGGTTGAATCCATACAATGGAATGTTAGCAG	exon sense-overlapping	ENST00000319426	AL391137.1	Uncharacterized protein; cDNA FLJ39396 fis, clone PLACE6008640 [Source:UniProtKB/TrEMBL;Acc:Q8N8J2]	-	47151362	47151848	19.649	5	4.65933	2.32211
ASHGA5P030968	5.04647	2.33527	5.04647	up	noncoding	ENST00000569490	RP11-165M1.3	GENCODE	539	chr16	-	12460838	12466439		AGATGGAAAGGCTTTGTAGTTTTTCAGGGCAATTGTAATGAATGGCAATTATCATGGTAA	intronic antisense	NM_032167	SNX29	sorting nexin-29	+	12070601	12668146	19.6196	5	4.65739	2.32211
ASHGA5P045199	5.04117	2.33376	5.04117	up	noncoding	ENST00000440200	RP5-857K21.4	GENCODE	413	chr1	-	536815	655580	ENST00000440163, ENST00000455207	GTGCTGTGTGAACCTGTGACTTCAGGGCCTGTTGACGTGGTCGTGCTTGCATACTCTCTG	intron sense-overlapping	NM_001005221	OR4F29	olfactory receptor 4F3/4F16/4F29	-	621095	622034	57.95	19.5262	6.34107	4.00731
ASHGA5P045199	5.04117	2.33376	5.04117	up	noncoding	ENST00000440200	RP5-857K21.4	GENCODE	413	chr1	-	536815	655580	ENST00000440163, ENST00000455207	GTGCTGTGTGAACCTGTGACTTCAGGGCCTGTTGACGTGGTCGTGCTTGCATACTCTCTG	intron sense-overlapping	NM_001005224	OR4F3	olfactory receptor 4F3/4F16/4F29	-	621095	622034	57.95	19.5262	6.34107	4.00731
ASHGA5P045199	5.04117	2.33376	5.04117	up	noncoding	ENST00000440200	RP5-857K21.4	GENCODE	413	chr1	-	536815	655580	ENST00000440163, ENST00000455207	GTGCTGTGTGAACCTGTGACTTCAGGGCCTGTTGACGTGGTCGTGCTTGCATACTCTCTG	intron sense-overlapping	NM_001005277	OR4F16	olfactory receptor 4F3/4F16/4F29	-	621095	622034	57.95	19.5262	6.34107	4.00731
ASHGA5P058420	5.03975	2.33335	5.03975	up	noncoding	uc003iie.3	LOC100129858	UCSC_knowngene	199	chr4	-	141281970	141290504		TCTGAATTTGTATCTTAAGGGAAATACTACAAAATGTCGCAGAAGGTGCTGGATGGATAT	intronic antisense	NM_001153446	SCOC	short coiled-coil protein isoform 4	+	141264596	141303710	2570.68	980.97	12.0654	9.73209
ASHGA5P058420	5.03975	2.33335	5.03975	up	noncoding	uc003iie.3	LOC100129858	UCSC_knowngene	199	chr4	-	141281970	141290504		TCTGAATTTGTATCTTAAGGGAAATACTACAAAATGTCGCAGAAGGTGCTGGATGGATAT	intronic antisense	NM_001153585	SCOC	short coiled-coil protein isoform 4	+	141264614	141303710	2570.68	980.97	12.0654	9.73209
ASHGA5P058420	5.03975	2.33335	5.03975	up	noncoding	uc003iie.3	LOC100129858	UCSC_knowngene	199	chr4	-	141281970	141290504		TCTGAATTTGTATCTTAAGGGAAATACTACAAAATGTCGCAGAAGGTGCTGGATGGATAT	intronic antisense	NM_001153635	SCOC	short coiled-coil protein isoform 5	+	141264596	141303710	2570.68	980.97	12.0654	9.73209
ASHGA5P058420	5.03975	2.33335	5.03975	up	noncoding	uc003iie.3	LOC100129858	UCSC_knowngene	199	chr4	-	141281970	141290504		TCTGAATTTGTATCTTAAGGGAAATACTACAAAATGTCGCAGAAGGTGCTGGATGGATAT	intronic antisense	NM_001153690	SCOC	short coiled-coil protein isoform 6	+	141264614	141303710	2570.68	980.97	12.0654	9.73209
ASHGA5P058420	5.03975	2.33335	5.03975	up	noncoding	uc003iie.3	LOC100129858	UCSC_knowngene	199	chr4	-	141281970	141290504		TCTGAATTTGTATCTTAAGGGAAATACTACAAAATGTCGCAGAAGGTGCTGGATGGATAT	intronic antisense	NM_032547	SCOC	short coiled-coil protein isoform 4	+	141178439	141303710	2570.68	980.97	12.0654	9.73209
ASHGA5P054009	5.03814	2.33289	5.03814	up	noncoding	ENST00000347911	RP11-167P23.2	pseudogene	293	chrX	-	55681141	55683447		ATGATTTGGAGAGTAAGATCAACATATAGGCCTAGACCAAGGAGAAGCGTACCACCTCCT								19.5917	5	4.65501	2.32211
ASHGA5P057351	5.0341	2.33173	5.0341	up	noncoding	TCONS_00016267	XLOC_007642	LincRNAs identified by Cabili et al	588	chr9	-	7924793	7926107		TCGTGACAAGGAAAAAAGTACACCAAGTAAACTAGTAAAACAAAAGTGAGAAGGCCCTTG	intergenic							20.7589	5.90671	4.746	2.41426
ASHGA5P022492	5.03144	2.33097	5.03144	up	noncoding	ENST00000560859	RP11-566K19.6	pseudogene	205	chr15	-	23108753	23114261	ENST00000562687, ENST00000563144, ENST00000564604, ENST00000566178, NR_037599, NR_040057	CACCGAATGGTTGAAAACAGATATACAGATGATAGTGTCGAACCAAGTGGAACAAAGAAA								2472.29	943.291	12.0033	9.67231
ASHGA5P030280	5.02928	2.33035	5.02928	up	noncoding	ENST00000554261	CTD-3049M7.1	GENCODE	376	chr15	-	94442491	94443566	ENST00000556928, ENST00000557481, ENST00000557715, ENST00000557777	ACGTGGAGCAAGTTGGACTGCATAGGGACCCACCAGTGAGATGGACGCTGTCTGTAAACG	intergenic							19.5622	5	4.65247	2.32211
ASHGA5P015383	5.0256	2.3293	5.0256	up	noncoding	ENST00000425740	ASMTL-AS1	GENCODE	840	chrX	+	1520703	1532808	ENST00000419737, NR_026711	AAGTCACCTGGTTTAAAGACAAAACGAGATACGTCCGTCAGAGACAGAAGAGGAGACAGA	natural antisense	NM_001173473	ASMTL	N-acetylserotonin O-methyltransferase-like protein isoform 2	-	1522031	1572655	19.5467	5	4.65141	2.32211
ASHGA5P015383	5.0256	2.3293	5.0256	up	noncoding	ENST00000425740	ASMTL-AS1	GENCODE	840	chrX	+	1520703	1532808	ENST00000419737, NR_026711	AAGTCACCTGGTTTAAAGACAAAACGAGATACGTCCGTCAGAGACAGAAGAGGAGACAGA	natural antisense	NM_001173474	ASMTL	N-acetylserotonin O-methyltransferase-like protein isoform 3	-	1522031	1571870	19.5467	5	4.65141	2.32211
ASHGA5P015383	5.0256	2.3293	5.0256	up	noncoding	ENST00000425740	ASMTL-AS1	GENCODE	840	chrX	+	1520703	1532808	ENST00000419737, NR_026711	AAGTCACCTGGTTTAAAGACAAAACGAGATACGTCCGTCAGAGACAGAAGAGGAGACAGA	natural antisense	NM_004192	ASMTL	N-acetylserotonin O-methyltransferase-like protein isoform 1	-	1522031	1571870	19.5467	5	4.65141	2.32211
ASHGA5P035305	5.02162	2.32815	5.02162	up	noncoding	NR_046260	LOC100216479	RefSeq	2645	chr2	-	131174325	131186119	ENST00000449066, ENST00000449170, ENST00000456785, NR_026758, NR_046258, NR_046259, uc002tpz.2, uc010zan.1	GGCATAAGTCTACTCACTTATATCTGTTTGTCTGGAACATAACCCATGTTTGTTTTTACA	intergenic							1921.15	733.048	11.6264	9.29826
ASHGA5P019434	5.0215	2.32812	5.0215	up	noncoding	ENST00000484076	RP11-18H7.1	GENCODE	969	chr3	+	119813741	119855630		ACAGAACAAAGTGAGTGGAGGACACTTCAATCTAAAGTGATCTTAAAGGAGGAGTAGTAG	bidirectional	NM_001146156	GSK3B	glycogen synthase kinase-3 beta isoform 2	-	119540801	119813264	33.9126	10.9002	5.51455	3.18643
ASHGA5P019434	5.0215	2.32812	5.0215	up	noncoding	ENST00000484076	RP11-18H7.1	GENCODE	969	chr3	+	119813741	119855630		ACAGAACAAAGTGAGTGGAGGACACTTCAATCTAAAGTGATCTTAAAGGAGGAGTAGTAG	bidirectional	NM_002093	GSK3B	glycogen synthase kinase-3 beta isoform 1	-	119540801	119813264	33.9126	10.9002	5.51455	3.18643
ASHGA5P023430	5.01687	2.32679	5.01687	up	noncoding	NR_027175	C17orf76-AS1	RefSeq	635	chr17	+	16342300	16373962	ENST00000580770, NR_027171, NR_027172, NR_027174, NR_027177, NR_045025	CCAAGAGAAGGCATGACTCCACAGTTTCTGCAACAACAGAGCCGGGGAAAGGAGGACGCA	intronic antisense	NM_001113567	FAM211A	leucine-rich repeat-containing protein FAM211A isoform 1	-	16345318	16395505	53.5433	17.9389	6.21661	3.88982
ASHGA5P023430	5.01687	2.32679	5.01687	up	noncoding	NR_027175	C17orf76-AS1	RefSeq	635	chr17	+	16342300	16373962	ENST00000580770, NR_027171, NR_027172, NR_027174, NR_027177, NR_045025	CCAAGAGAAGGCATGACTCCACAGTTTCTGCAACAACAGAGCCGGGGAAAGGAGGACGCA	intronic antisense	NM_207387	FAM211A	leucine-rich repeat-containing protein FAM211A isoform 2	-	16345318	16395505	53.5433	17.9389	6.21661	3.88982
ASHGA5P034338	5.01265	2.32557	5.01265	up	noncoding	ENST00000416022	LENG8-AS1	GENCODE	582	chr19	-	54956213	54959780		GTACATAGGCATTTCTCTGAACTGCGCGCCACCTTTTGAGTGCCATCTGTTTCCGTCCAG	bidirectional	NM_052925	LENG8	leukocyte receptor cluster member 8	+	54960064	54973196	68.018	23.4369	6.58761	4.26204
ASHGA5P037725	5.01093	2.32508	5.01093	up	noncoding	ENST00000452785	RP4-533D7.5	GENCODE	359	chr1	+	46599042	46604753		CTGTTGATGTCAGTGTGTGAAATTCTAAATTATGTCATGGGTGTATACGTTCAAAAGCAA	intronic antisense	ENST00000540385	PIK3R3	phosphoinositide-3-kinase, regulatory subunit 3 (gamma) [Source:HGNC Symbol;Acc:8981]	-	46509332	46642160	2847.57	1103.97	12.2225	9.89744
ASHGA5P049970	5.00572	2.32358	5.00572	up	noncoding	ENST00000581935	ANKRD20A5P	GENCODE	2089	chr18	+	14179095	14185400		GAGCAACATAGTGAGACTCTTGCCTCTAACAACAATAACACCAAAAAAAACAAAAAACAA	intergenic							246.262	94.285	8.58185	6.25827
ASHGA5P035520	4.99911	2.32167	4.99911	up	noncoding	TCONS_00004289	XLOC_002133	LincRNAs identified by Cabili et al	360	chr2	-	65282663	65283317	TCONS_00004287, TCONS_00004288	AGGCTCTCCGAACGCCTTTCACTGTGTTTCTGTTTACATTCGCGTCTGCAAGACCCGGCG	intergenic							1578.06	606.699	11.3444	9.02277
ASHGA5P041804	4.99782	2.3213	4.99782	up	noncoding	ENST00000526611	RP1-179N16.6	GENCODE	587	chr6	-	36114474	36164980		TAACACTTAACTACTATAGTGTACCACACAAGGAGAGAGCAGCATTAGAGAGGGGTGCCA	intronic antisense	NM_015695	BRPF3	bromodomain and PHD finger-containing protein 3	+	36164549	36200567	38.7693	12.6844	5.72048	3.39918
ASHGA5P038841	4.99	2.31904	4.99	up	noncoding	ENST00000465933	RP11-755B10.3	GENCODE	2919	chr3	+	57678931	57682323		GCAGTCAACGACCAGGGAATAAATTATTCGTGGAATGACACAGTTCATAATTATTATAAG	bidirectional	NM_152678	FAM116A	protein FAM116A	-	57611180	57678816	19.6685	5.21899	4.66158	2.34254
ASHGA5P048963	4.98288	2.31698	4.98288	up	noncoding	ENST00000571933	LA16c-313D11.9	GENCODE	1220	chr16	-	728517	729737		ACAGCCTCGGGTGAGTTGGGTGGGCACGACTTGGGTACATAGGCGTTCTTGTCTGTGAAG	intronic antisense	ENST00000445361	MSLN	mesothelin [Source:HGNC Symbol;Acc:7371]	+	693261	818865	19.3909	5	4.63909	2.32211
ASHGA5P048963	4.98288	2.31698	4.98288	up	noncoding	ENST00000571933	LA16c-313D11.9	GENCODE	1220	chr16	-	728517	729737		ACAGCCTCGGGTGAGTTGGGTGGGCACGACTTGGGTACATAGGCGTTCTTGTCTGTGAAG	intronic antisense	ENST00000446427	MSLN	mesothelin [Source:HGNC Symbol;Acc:7371]	+	693261	818865	19.3909	5	4.63909	2.32211
ASHGA5P043538	4.98122	2.3165	4.98122	up	noncoding	ENST00000417460	AC003986.7	GENCODE	692	chr7	+	19159555	19161539		CACTCACTTCACTTGTATCAAAGAGTTGCTGGAATAACTGATGAAAGAATGCAAGAAATA	intergenic							326.826	125.057	8.99587	6.67937
ASHGA5P036836	4.97973	2.31607	4.97973	up	noncoding	uc002xuq.1	AK055386	UCSC_knowngene	3404	chr20	-	47980422	47983826		ATGTCCAAATGTTTAAGAATTTCTAAGCAAATGGTCCCTTAATGAAGTCTGCAGAGTTCA	intergenic							221.138	84.0633	8.40657	6.0905
ASHGA5P022172	4.9782	2.31562	4.9782	up	noncoding	ENST00000551067	CTD-2311B13.1	GENCODE	418	chr14	+	19515340	19519837		GGGCGTTTTTCTTTCATGGTTCATCCATATGGCTCCAAATGAAAATTACATTAATTATGG	intergenic							19.5781	5.17073	4.6537	2.33807
ASHGA5P027071	4.9676	2.31255	4.9676	up	noncoding	AI024083		LincRNAs identified by Khalil et al	344	chr8	-	102289100	102289444		CTAAAACTGGAGGCATCATTGAACTTTTGGAGAGTGTTGCCTTAAAGTAATTGTGTTTAA	intergenic							22.84	6.94415	4.89723	2.58468
ASHGA5P015357	4.94725	2.30663	4.94725	up	noncoding	ENST00000419604	RP11-64P14.7	GENCODE	497	chr9	+	125381636	125401964	ENST00000431442	AAACGGAAAGATTCCTCAACCATAAAGTGGACATGGGAACTACTTTCACAAAGTTGTTGG	intronic antisense	NM_001004450	OR1B1	olfactory receptor 1B1	-	125390857	125391814	26.2197	8.21855	5.11315	2.80652
ASHGA5P053166	4.93519	2.30311	4.93519	up	noncoding	uc003uig.3	BC035377	UCSC_knowngene	766	chr7	-	86780738	86781595		TGCTTTACTGGAGGATCGACATGTTTGACTAATTTTCAAAAATAAATCTCAGAAGCAGCA	bidirectional	NM_001142326	DMTF1	cyclin-D-binding Myb-like transcription factor 1 isoform b	+	86781676	86825648	3919.01	1515.7	12.6584	10.3553
ASHGA5P053166	4.93519	2.30311	4.93519	up	noncoding	uc003uig.3	BC035377	UCSC_knowngene	766	chr7	-	86780738	86781595		TGCTTTACTGGAGGATCGACATGTTTGACTAATTTTCAAAAATAAATCTCAGAAGCAGCA	bidirectional	NM_001142327	DMTF1	cyclin-D-binding Myb-like transcription factor 1 isoform a	+	86781676	86825648	3919.01	1515.7	12.6584	10.3553
ASHGA5P053166	4.93519	2.30311	4.93519	up	noncoding	uc003uig.3	BC035377	UCSC_knowngene	766	chr7	-	86780738	86781595		TGCTTTACTGGAGGATCGACATGTTTGACTAATTTTCAAAAATAAATCTCAGAAGCAGCA	bidirectional	NM_021145	DMTF1	cyclin-D-binding Myb-like transcription factor 1 isoform a	+	86781869	86825648	3919.01	1515.7	12.6584	10.3553
ASHGA5P027774	4.92483	2.30008	4.92483	up	noncoding	ENST00000451705	RP11-347K2.2	GENCODE	355	chr1	-	103821643	103835986	ENST00000447322	ATCTACATACAGACCTCTTGGAGGAGTCAGACAAACAAGATCTTGAATCTTTACTGATCT	intergenic							57.928	20.0071	6.3407	4.04062
ASHGA5P017543	4.92063	2.29884	4.92063	up	noncoding	ENST00000442889	RP11-312B8.1	GENCODE	415	chr1	-	6843951	6844903		AAAGTTGAATCAAAATAAGTGAAAAATCCTCGTTCAAGTGTTCTGGCATTAAGATTGACT	bidirectional	NM_001195563	CAMTA1	calmodulin-binding transcription activator 1 isoform 2	+	6845383	6932107	667.374	259.006	10.0703	7.77149
ASHGA5P017543	4.92063	2.29884	4.92063	up	noncoding	ENST00000442889	RP11-312B8.1	GENCODE	415	chr1	-	6843951	6844903		AAAGTTGAATCAAAATAAGTGAAAAATCCTCGTTCAAGTGTTCTGGCATTAAGATTGACT	bidirectional	NM_001242701	CAMTA1	calmodulin-binding transcription activator 1 isoform 3	+	6845383	6948261	667.374	259.006	10.0703	7.77149
ASHGA5P017543	4.92063	2.29884	4.92063	up	noncoding	ENST00000442889	RP11-312B8.1	GENCODE	415	chr1	-	6843951	6844903		AAAGTTGAATCAAAATAAGTGAAAAATCCTCGTTCAAGTGTTCTGGCATTAAGATTGACT	bidirectional	NM_015215	CAMTA1	calmodulin-binding transcription activator 1 isoform 1	+	6845383	7829766	667.374	259.006	10.0703	7.77149
ASHGA5P039968	4.90071	2.29299	4.90071	up	noncoding	TCONS_00022897	XLOC_011151	LincRNAs identified by Cabili et al	593	chr14	-	105506821	105509821		TTAAGGGCCCGCTGGCTGTCGTGGAAGTGCCTGGATACTCAGGAAGAGCTACAAGCATCT	intergenic							55.6004	19.2083	6.27813	3.98514
ASHGA5P015982	4.8917	2.29034	4.8917	up	noncoding	ENST00000425399	AC131180.4	pseudogene	584	chr2	+	132054415	132066641	ENST00000413041, ENST00000425151, ENST00000432061, ENST00000447059, NR_046258, NR_046259	CAGTTCACAGACCTAAGTCAATGTTAGTCTACTACTGTACATCTGGTAACCTCAATCCCT								124.159	46.0623	7.51046	5.22012
ASHGA5P037951	4.89078	2.29007	4.89078	up	noncoding	ENST00000452181	RP1-90G24.6	GENCODE	590	chr22	+	32669406	32673173		GCTGAATCATAACAGGTGGACTACGTTTTGTAAAACTGATTTGACACTAAGAAAACTTAC	intergenic							520.621	202.082	9.6878	7.39774
ASHGA5P056789	4.8884	2.28936	4.8884	up	noncoding	TCONS_00008649	XLOC_004165	LincRNAs identified by Cabili et al	706	chr4	-	174284954	174291194	TCONS_00008646, TCONS_00008647, TCONS_00008648	CCATCGACGCAGAAAATCAAAGAATCAGCTTAAGTTCCAGAAAAAAGAAAAACCAACCAA	intergenic							530.22	206.004	9.71598	7.42661
ASHGA5P018837	4.88254	2.28763	4.88254	up	noncoding	ENST00000458149	AC017099.3	GENCODE	814	chr2	+	98286238	98317787		ACACAAAAAAGCTATTCCCAACAGAAGAGCTTGAACAATGCTGCATTTGCATCAGGTTCA	intergenic							63.4799	22.3022	6.48283	4.1952
ASHGA5P056530	4.86695	2.28302	4.86695	up	noncoding	TCONS_00005675	XLOC_002943	LincRNAs identified by Cabili et al	657	chr3	+	182200734	182206014		TGGAAAATACGTCTCGGTATTTGGAAGACCACCCAAAAACAACAGGAAGCATGCTTTTTG	intergenic							36.8302	12.2728	5.63862	3.3556
ASHGA5P037185	4.86082	2.2812	4.86082	up	noncoding	TCONS_00016430	XLOC_007796	LincRNAs identified by Cabili et al	2713	chr9	-	100164457	100174237		CTGCTATTGTAAGCTTTCTTTAGGGATTATTATTCCTACCAAGTCAATTTTCCTTGGTCA	natural antisense	ENST00000355295	TDRD7	tudor domain containing 7 [Source:HGNC Symbol;Acc:30831]	+	100174231	100258407	29.5112	9.61266	5.29854	3.01734
ASHGA5P030399	4.85062	2.27817	4.85062	up	noncoding	ENST00000563144	RP11-578F21.12	GENCODE	480	chr15	+	29077525	29084129		CTTTGGAAAGCTTGATCTGACGCTCCTTTTCTAAATAACTTGGATGGATTATTCGTATTT	intergenic							5093.63	1938.8	12.993	10.7149
ASHGA5P020140	4.84991	2.27796	4.84991	up	noncoding	ENST00000508636	CTC-472C24.1	GENCODE	553	chr5	-	116156688	116165883		CATGATAAACCATGTAGTGAAGAAGTTAGGCATCTGGATCTGGAATCAGAAAAGAAAAGG	intergenic							18.9215	5	4.60007	2.32211
ASHGA5P041146	4.84833	2.27749	4.84833	up	noncoding	TCONS_00020579	XLOC_009895	LincRNAs identified by Cabili et al	357	chr12	+	116716128	116716619		ACAATCAGCTGTTTCAGGTAGATTAAGCTAAAAGAGGAAGAGTGGATGGCTGGCACAGTG	intergenic							89.8746	32.645	7.00839	4.7309
ASHGA5P049338	4.84661	2.27698	4.84661	up	noncoding	TCONS_00020995	XLOC_010258	LincRNAs identified by Cabili et al	481	chr12	-	128672517	128675832		GAAGCAGCTATATAAGTGAGATAAATATATTTGATACATATGTACAGATTTATATATATA	intergenic							18.903	5	4.59909	2.32211
ASHGA5P036415	4.84387	2.27616	4.84387	up	noncoding	ENST00000420134	AC072062.1	GENCODE	452	chr2	+	215825115	215826786		CCAACAGTAGGAAGATGAAAGAAATGTAGATGTTGGCATTTCTAAAAGAGATGTTGTATC	intronic antisense	NM_015657	ABCA12	ATP-binding cassette sub-family A member 12 isoform b	-	215796265	215896810	199.153	77.3303	8.24309	5.96693
ASHGA5P036415	4.84387	2.27616	4.84387	up	noncoding	ENST00000420134	AC072062.1	GENCODE	452	chr2	+	215825115	215826786		CCAACAGTAGGAAGATGAAAGAAATGTAGATGTTGGCATTTCTAAAAGAGATGTTGTATC	intronic antisense	NM_173076	ABCA12	ATP-binding cassette sub-family A member 12 isoform a	-	215796265	216003151	199.153	77.3303	8.24309	5.96693
ASHGA5P020794	4.83952	2.27486	4.83952	up	noncoding	uc003xew.3	BC034827	UCSC_knowngene	3172	chr8	-	26236776	26240469		CGTTTATCCTATGTTAATGGCTAGTTACTCTTCAGATGAACTTAAAAATGGACTTGTCCA	natural antisense	ENST00000380629	BNIP3L	BCL2/adenovirus E1B 19kDa interacting protein 3-like [Source:HGNC Symbol;Acc:1085]	+	26240413	26270645	100.59	37.092	7.18074	4.90588
ASHGA5P032528	4.83021	2.27209	4.83021	up	noncoding	TCONS_00029225	XLOC_013950	LincRNAs identified by Cabili et al	370	chr21	+	43194023	43194997	TCONS_00029027, TCONS_00029029	CCCTGAACATCTCTTCTTAATACTTTACAGACTTCAAGTGTATTTTATGGTGACAAAGCA	intergenic							972.246	385.849	10.6222	8.35011
ASHGA5P047213	4.83009	2.27205	4.83009	up	noncoding	ENST00000452662	RP11-298E9.3	GENCODE	453	chr10	+	3185206	3204580		CTTTGAAGAAGTCCAGCAAACAAATGAAGAAGTTACAGAACTAGAAAACTTCGCAAACTC	intronic antisense	NM_001242307	PITRM1	presequence protease, mitochondrial isoform 1 precursor	-	3179918	3215033	18.8405	5	4.59416	2.32211
ASHGA5P047213	4.83009	2.27205	4.83009	up	noncoding	ENST00000452662	RP11-298E9.3	GENCODE	453	chr10	+	3185206	3204580		CTTTGAAGAAGTCCAGCAAACAAATGAAGAAGTTACAGAACTAGAAAACTTCGCAAACTC	intronic antisense	NM_001242309	PITRM1	presequence protease, mitochondrial isoform 3 precursor	-	3179919	3215033	18.8405	5	4.59416	2.32211
ASHGA5P047213	4.83009	2.27205	4.83009	up	noncoding	ENST00000452662	RP11-298E9.3	GENCODE	453	chr10	+	3185206	3204580		CTTTGAAGAAGTCCAGCAAACAAATGAAGAAGTTACAGAACTAGAAAACTTCGCAAACTC	intronic antisense	NM_014889	PITRM1	presequence protease, mitochondrial isoform 2 precursor	-	3179918	3215033	18.8405	5	4.59416	2.32211
ASHGA5P053900	4.82667	2.27103	4.82667	up	noncoding	ENST00000420411	ASMTL-AS1	GENCODE	924	chrX	+	1520935	1534314	NR_026710	AAGTCACCTGGTTTAAAGACAAAACGAGATACGTCCGTCAGGTATGGAAGAAGCAGTCCT	natural antisense	NM_001173473	ASMTL	N-acetylserotonin O-methyltransferase-like protein isoform 2	-	1522031	1572655	18.8303	5	4.59314	2.32211
ASHGA5P053900	4.82667	2.27103	4.82667	up	noncoding	ENST00000420411	ASMTL-AS1	GENCODE	924	chrX	+	1520935	1534314	NR_026710	AAGTCACCTGGTTTAAAGACAAAACGAGATACGTCCGTCAGGTATGGAAGAAGCAGTCCT	natural antisense	NM_001173474	ASMTL	N-acetylserotonin O-methyltransferase-like protein isoform 3	-	1522031	1571870	18.8303	5	4.59314	2.32211
ASHGA5P053900	4.82667	2.27103	4.82667	up	noncoding	ENST00000420411	ASMTL-AS1	GENCODE	924	chrX	+	1520935	1534314	NR_026710	AAGTCACCTGGTTTAAAGACAAAACGAGATACGTCCGTCAGGTATGGAAGAAGCAGTCCT	natural antisense	NM_004192	ASMTL	N-acetylserotonin O-methyltransferase-like protein isoform 1	-	1522031	1571870	18.8303	5	4.59314	2.32211
ASHGA5P015901	4.82124	2.26941	4.82124	up	noncoding	ENST00000424569	AL133493.2	GENCODE	821	chr21	+	47013591	47017005		TTGTTCGTGCTTTATTGCAATACTTTAAAGACACAAAGTCTCAACAACCATCTTCCGCTT	intergenic							457.325	180.95	9.5081	7.23869
ASHGA5P023196	4.82048	2.26918	4.82048	up	noncoding	ENST00000576489	MIR22HG	GENCODE	648	chr17	-	1615873	1619504	ENST00000573127	CATCTGGAAGCGGCTACAGGAAGCTGTGTCTGTTCGATTTGGTGGGAGGAGATGTGCAGG	bidirectional	NM_001163673	WDR81	WD repeat-containing protein 81 isoform 3	+	1619816	1641893	61.8841	21.9326	6.44166	4.17249
ASHGA5P023196	4.82048	2.26918	4.82048	up	noncoding	ENST00000576489	MIR22HG	GENCODE	648	chr17	-	1615873	1619504	ENST00000573127	CATCTGGAAGCGGCTACAGGAAGCTGTGTCTGTTCGATTTGGTGGGAGGAGATGTGCAGG	bidirectional	NM_152348	WDR81	WD repeat-containing protein 81 isoform 2	+	1619816	1641893	61.8841	21.9326	6.44166	4.17249
ASHGA5P023444	4.81923	2.2688	4.81923	up	noncoding	ENST00000581028	RP11-101O21.1	GENCODE	569	chr17	-	72039590	72109038		ATTGATCAGCAACATCTACATTCAACTTGAGGGTCTTCTTGCTTGGTGAGCCTGGTGGTT	intergenic							163.361	63.0541	7.94038	5.67157
ASHGA5P039799	4.81176	2.26656	4.81176	up	noncoding	ENST00000307533	AC093323.3	GENCODE	2311	chr4	+	6675177	6677774		AGATATTTCCTTAAACTAGCGTGAAGTCGACTTTAACCTTCCAGCAGTGTGAGTGAGGGC	intergenic							87.4282	31.988	6.96933	4.70276
ASHGA5P051627	4.81157	2.26651	4.81157	up	noncoding	ENST00000469070	RP11-18H7.1	GENCODE	982	chr3	+	119814116	119818033		AAGAGGGGAGGTAAATTACTTTCCATCACTTCAATTTCAACCCATCAGATAAAACCTCTC	bidirectional	NM_001146156	GSK3B	glycogen synthase kinase-3 beta isoform 2	-	119540801	119813264	290.576	115.388	8.82497	6.55846
ASHGA5P051627	4.81157	2.26651	4.81157	up	noncoding	ENST00000469070	RP11-18H7.1	GENCODE	982	chr3	+	119814116	119818033		AAGAGGGGAGGTAAATTACTTTCCATCACTTCAATTTCAACCCATCAGATAAAACCTCTC	bidirectional	NM_002093	GSK3B	glycogen synthase kinase-3 beta isoform 1	-	119540801	119813264	290.576	115.388	8.82497	6.55846
ASHGA5P039694	4.8082	2.2655	4.8082	up	noncoding	TCONS_00022524	XLOC_010847	LincRNAs identified by Cabili et al	735	chr14	+	59592024	59596263		TTTCAGAAATGCTTTGCACAAACACAGGTTCACCAAGTGAGTGATCACACGGGAAGACCA	intergenic							18.7721	5	4.58761	2.32211
ASHGA5P022924	4.79986	2.26299	4.79986	up	noncoding	ENST00000565584	CTD-2291D10.2	GENCODE	1024	chr19	-	23197876	23206499		AAGAATTCAGGTCATGCAAATGGAGGCGGATTTTGACATATCATAAAGCCAACATAATAC	intergenic							18.7423	5	4.58511	2.32211
ASHGA5P022613	4.79969	2.26294	4.79969	up	noncoding	uc010bmw.1	LOC388152	UCSC_knowngene	467	chr15	-	84873538	84898842	ENST00000539808, ENST00000557956, ENST00000559654, uc010bmo.1	TTGTCTTTCTCCGCGGCGAAGGAGATGGAGGAGGACATCTGGACAGTGAGCAGGAGGCGC	intergenic							25.7101	8.33416	5.08591	2.82297
ASHGA5P016481	4.79814	2.26247	4.79814	up	noncoding	ENST00000430837	AC140481.7	GENCODE	552	chr2	+	131451331	131460174		ACGAAGTCAGACTTAGTGTGGGAACCTGACCTAAGTCAATGTTAGTCTACCACTGTACGT	intergenic							18.7373	5	4.58459	2.32211
ASHGA5P045498	4.79693	2.26211	4.79693	up	noncoding	uc004bwk.3	BC022468	UCSC_knowngene	937	chr9	-	131643374	131644311		TTAATGAGTTTGATGCTACTAAGTATAACGGAGTGGCTGCACAGAATGATTGAGCCGCCC	exon sense-overlapping	NM_001122671	CCBL1	kynurenine--oxoglutarate transaminase 1 isoform a	-	131595391	131644354	18.7336	5	4.58422	2.32211
ASHGA5P045498	4.79693	2.26211	4.79693	up	noncoding	uc004bwk.3	BC022468	UCSC_knowngene	937	chr9	-	131643374	131644311		TTAATGAGTTTGATGCTACTAAGTATAACGGAGTGGCTGCACAGAATGATTGAGCCGCCC	exon sense-overlapping	NM_001122672	CCBL1	kynurenine--oxoglutarate transaminase 1 isoform b	-	131595391	131644354	18.7336	5	4.58422	2.32211
ASHGA5P045498	4.79693	2.26211	4.79693	up	noncoding	uc004bwk.3	BC022468	UCSC_knowngene	937	chr9	-	131643374	131644311		TTAATGAGTTTGATGCTACTAAGTATAACGGAGTGGCTGCACAGAATGATTGAGCCGCCC	exon sense-overlapping	NM_004059	CCBL1	kynurenine--oxoglutarate transaminase 1 isoform a	-	131595391	131644354	18.7336	5	4.58422	2.32211
ASHGA5P020185	4.78678	2.25905	4.78678	up	noncoding	ENST00000509215	RP11-542G1.2	GENCODE	422	chr4	-	76266488	76284234		AACTCAGAATCAGATTCAAAAGGAGGAAGAACAAACTGTGGCTTTGAGATGATAAGTGAC	intergenic							25.9084	8.41471	5.09589	2.83684
ASHGA5P027648	4.78581	2.25876	4.78581	up	noncoding	ENST00000538710	RP11-87C12.5	GENCODE	816	chr12	-	122445339	122457920		CTCACAGAGATATGTGAGATCAATAGGTATGTGCTTTGGGCCACATGAAACTTTAAAAAA	natural antisense	ENST00000538010	BCL7A	B-cell CLL/lymphoma 7A [Source:HGNC Symbol;Acc:1004]	+	122457327	122499948	122.688	46.5817	7.49456	5.23579
ASHGA5P032462	4.77537	2.25561	4.77537	up	noncoding	ENST00000438597	KCNH1-IT1	GENCODE	626	chr1	-	211305929	211306716		TAGGGATTCAGGGGAAGGGCATGAAAAGTGACTTATGCTACTAATAAACACTCTTTAATT	intron sense-overlapping	NM_002238	KCNH1	potassium voltage-gated channel subfamily H member 1 isoform 2	-	210851656	211307457	52.7627	18.5798	6.19563	3.94002
ASHGA5P032462	4.77537	2.25561	4.77537	up	noncoding	ENST00000438597	KCNH1-IT1	GENCODE	626	chr1	-	211305929	211306716		TAGGGATTCAGGGGAAGGGCATGAAAAGTGACTTATGCTACTAATAAACACTCTTTAATT	intron sense-overlapping	NM_172362	KCNH1	potassium voltage-gated channel subfamily H member 1 isoform 1	-	210851656	211307457	52.7627	18.5798	6.19563	3.94002
ASHGA5P027714	4.77466	2.2554	4.77466	up	noncoding	uc001ukd.1	AX747752	UCSC_knowngene	2532	chr12	-	132849278	132851810		GCACAGGCTTTGTATTGCTTCATTCATCGTCATATTTGATGTATGTTTGATAAATATCCC	intron sense-overlapping	NM_001122636	GALNT9	polypeptide N-acetylgalactosaminyltransferase 9 isoform A	-	132680916	132905905	63.5237	22.8635	6.48382	4.22842
ASHGA5P032938	4.76967	2.25389	4.76967	up	noncoding	uc002gwy.3	BC044655	UCSC_knowngene	2836	chr17	+	20340136	20350557	NM_000625	CTTGGGTCTTCTCTGTATGATTCCCTGATGGAGATATTTACATGAGTTGAATTTTACTTT	intergenic							1127.66	448.532	10.8269	8.57304
ASHGA5P037289	4.76952	2.25385	4.76952	up	noncoding	NR_040016	TMEM50B	RefSeq	3127	chr21	-	34804792	34852316		TCCTGTAATGAAATAAAGCAAGTGGTAGCTGTCTGGTAGCCTCCACTACTGCAAATCTCA	exon sense-overlapping	NM_006134	TMEM50B	transmembrane protein 50B	-	34821447	34852316	1164.29	462.024	10.8739	8.62007
ASHGA5P037289	4.76952	2.25385	4.76952	up	noncoding	NR_040016	TMEM50B	RefSeq	3127	chr21	-	34804792	34852316		TCCTGTAATGAAATAAAGCAAGTGGTAGCTGTCTGGTAGCCTCCACTACTGCAAATCTCA	natural antisense	NM_005534	IFNGR2	interferon gamma receptor 2 precursor	+	34775201	34809828	1164.29	462.024	10.8739	8.62007
ASHGA5P058082	4.76551	2.25263	4.76551	up	noncoding	TCONS_00026384	XLOC_012735	LincRNAs identified by Cabili et al	701	chr18	+	77585839	77616415	TCONS_00026385	AGAACTGAGTGAGCAGCTCCTCACGGAAGGTCGAAGCCGCTGGTCTCAGCTGTGTTTTCA	intergenic							18.6085	5	4.57475	2.32211
ASHGA5P038291	4.76455	2.25234	4.76455	up	noncoding	uc010hno.3	LOC100506994	UCSC_knowngene	2665	chr3	-	62247493	62304622	ENST00000475371, ENST00000479588, ENST00000495542, ENST00000498655, NR_038281, NR_038282	TTCACTTTTGACAGAAGCTGTCCCTCAAAAGCAAACATGCAATAGAAGAAACAGATCTCA	natural antisense	NM_002841	PTPRG	receptor-type tyrosine-protein phosphatase gamma	+	61547242	62280573	240.022	96.0268	8.5388	6.28646
ASHGA5P051166	4.75518	2.2495	4.75518	up	noncoding	uc010gqe.2	DKFZp586E1322	UCSC_knowngene	4364	chr21	+	47548398	47552762		TGACCTCGCAAGACCCTTAACTCACTCCCGTCTGCAGAGTCCTTCTTTGCTGCATCAGGT	exon sense-overlapping	NM_001849	COL6A2	collagen alpha-2(VI) chain isoform 2C2 precursor	+	47518032	47552763	5967.05	2322.34	13.2104	10.9609
ASHGA5P051166	4.75518	2.2495	4.75518	up	noncoding	uc010gqe.2	DKFZp586E1322	UCSC_knowngene	4364	chr21	+	47548398	47552762		TGACCTCGCAAGACCCTTAACTCACTCCCGTCTGCAGAGTCCTTCTTTGCTGCATCAGGT	exon sense-overlapping	NM_058174	COL6A2	collagen alpha-2(VI) chain isoform 2C2a precursor	+	47518032	47549719	5967.05	2322.34	13.2104	10.9609
ASHGA5P051166	4.75518	2.2495	4.75518	up	noncoding	uc010gqe.2	DKFZp586E1322	UCSC_knowngene	4364	chr21	+	47548398	47552762		TGACCTCGCAAGACCCTTAACTCACTCCCGTCTGCAGAGTCCTTCTTTGCTGCATCAGGT	exon sense-overlapping	NM_058175	COL6A2	collagen alpha-2(VI) chain isoform 2C2a' precursor	+	47518032	47549719	5967.05	2322.34	13.2104	10.9609
ASHGA5P035197	4.75348	2.24898	4.75348	up	noncoding	ENST00000431897	AC108051.1	GENCODE	437	chr2	-	103583865	103600887		AGGAGGCTGGTGAACACTCATTGTAACATTTAAGACTTTGTACAATTTAATCACATTCAG	intergenic							18.572	5	4.5711	2.32211
ASHGA5P017115	4.7531	2.24887	4.7531	up	noncoding	ENST00000437782	RP4-760C5.2	GENCODE	443	chr20	-	25982171	25982935		AGAAAGAGGGATCTATCTATTATATAACAGAGATAAGCACTCAGATATATGGATTATAAA	intergenic							18.5716	5	4.57098	2.32211
ASHGA5P047467	4.75101	2.24824	4.75101	up	noncoding	ENST00000428753	RP11-343J3.2	GENCODE	503	chr10	+	71335562	71336910		CGAAAAGAAAGCCCCACCTGTCTCCAGTGTTTGCTAAAATAATAATAAATAGATTTCGTT	intergenic							773.903	311.219	10.282	8.03381
ASHGA5P020200	4.74577	2.24664	4.74577	up	noncoding	ENST00000509460	CRYBB2P1	GENCODE	701	chr22	+	25851762	25916821		AAGATATACACTGCAGCACCCAGCAAAGATGTGGTACTTGGTGTTGGAGTGTGGATATGA	intergenic							43.5864	15.2162	5.90468	3.65803
ASHGA5P027769	4.74046	2.24503	4.74046	up	noncoding	ENST00000501075	RP5-940J5.6	GENCODE	2196	chr12	+	6687787	6693905		GTCCCCAAGAAGGGAACTAAATTGTTAGAGGACAGGAGAGAAAAGAGATACGTGTGTGTA	natural antisense	NM_001273	CHD4	chromodomain-helicase-DNA-binding protein 4	-	6679247	6716551	101.619	38.3175	7.19635	4.95132
ASHGA5P029372	4.74014	2.24493	4.74014	up	noncoding	ENST00000554954	RP11-982M15.7	GENCODE	486	chr14	-	105119935	105122124		TCATTTTGCTGATCTGATGCTTCTCCCACACCCGTAAGTGGGAGTGGAGCAGGGCGTGTG	intergenic							83.8742	31.0648	6.90562	4.66069
ASHGA5P048941	4.73897	2.24457	4.73897	up	noncoding	uc010utt.1	WASH3P	UCSC_knowngene	1232	chr15	+	102501015	102513250	NR_003659, uc010bpk.1, uc010bpl.1, uc010utu.2	TAAAGACAAGGTCAGGTAGGCTGAGAGACGCAGGAAAGCGGGTCAAGGCGTAGGGCTGGA	intergenic							18.5227	5	4.56669	2.32211
ASHGA5P029178	4.737	2.24397	4.737	up	noncoding	ENST00000428289	RP11-196G18.3	GENCODE	3543	chr1	-	149757214	149764576	ENST00000415338, ENST00000457996	GAGTGGGAAATTGTAACATACCTCCATCAGATACTGTCAAACATTAGTAATGGTAGAAAA	intron sense-overlapping	NM_001161334	HIST2H2BF	histone H2B type 2-F isoform b	-	149754244	149783928	85.2036	31.589	6.92847	4.68449
ASHGA5P029178	4.737	2.24397	4.737	up	noncoding	ENST00000428289	RP11-196G18.3	GENCODE	3543	chr1	-	149757214	149764576	ENST00000415338, ENST00000457996	GAGTGGGAAATTGTAACATACCTCCATCAGATACTGTCAAACATTAGTAATGGTAGAAAA	natural antisense	NM_000566	FCGR1A	high affinity immunoglobulin gamma Fc receptor I precursor	+	149754249	149764074	85.2036	31.589	6.92847	4.68449
ASHGA5P053139	4.73686	2.24393	4.73686	up	noncoding	ENST00000418756	PMS2P3	GENCODE	1490	chr7	-	75137074	75157453	NR_028059, uc003udq.3, uc022agj.1	CTCGCTTCCTGTGAGTCTTCAGGTCGCCGCTTGCTCTCGTTCCTAGGGTTTGGCCTGCAG	intergenic							186.112	73.9829	8.14678	5.90285
ASHGA5P035056	4.73217	2.2425	4.73217	up	noncoding	ENST00000422740	AC016747.3	GENCODE	595	chr2	-	61370702	61372026	ENST00000417691, NR_036496, TCONS_00004269	AACATCTCGTGTGTCTGGTATCTGGTTATATTGTGGCCTGACAGAGAAGTTTCTTTCGGG	bidirectional	NM_001143960	C2orf74	uncharacterized protein C2orf74 isoform 2	+	61372242	61391964	3096.89	1267.08	12.3416	10.0991
ASHGA5P015228	4.73122	2.24221	4.73122	up	noncoding	ENST00000432142	AC092594.1	GENCODE	571	chr2	-	19203706	19505815	ENST00000418165	TTCAAATAAGAGACCTGGGGGATTTTAGAACAGGGCTTTCAAGGTAATGAAGGAAGAGAA	intergenic							18.4925	5	4.56433	2.32211
ASHGA5P000071	4.7302	2.2419	4.7302	up	noncoding	AL137474		NRED	2600	chr7	+	50518333	50521015		CCTATTGGGATTGAAACCCTTATGTCATATCAAAACTTTTCCATCTTTGACAAATGAGAC	intergenic							238.338	96.1029	8.52924	6.28734
ASHGA5P056116	4.72289	2.23967	4.72289	up	noncoding	TCONS_00026978	XLOC_013028	LincRNAs identified by Cabili et al	371	chr19	+	29704201	29706418		ACGAGAGGGCTGAACAGGGGACCCCACTGACGTCCGGTGGGCCGACTTTACGATCCTTTA	intergenic							27.0216	8.95719	5.15863	2.91896
ASHGA5P027877	4.72049	2.23894	4.72049	up	noncoding	ENST00000542489	RP11-59N23.1	GENCODE	456	chr12	+	21912913	21919639		AGAACACCATCAGGTCACATTTTGAATAATGAAATATGCCAAGCTGAGCTTTTCATTTTC	natural antisense	NM_004982	KCNJ8	ATP-sensitive inward rectifier potassium channel 8	-	21917888	21927755	18.4451	5	4.56105	2.32211
ASHGA5P016433	4.71638	2.23768	4.71638	up	noncoding	ENST00000430357	GUSBP11	GENCODE	696	chr22	-	23980673	23995073		CCACCTGAAGGTGGTCACGGACCTCAGGTTGTGGATGTGGCAGACCTGCTTCACGCTCTC	intergenic							262.692	106.597	8.67702	6.43934
ASHGA5P053828	4.70956	2.23559	4.70956	up	noncoding	uc001gvu.3	BC016656	UCSC_knowngene	3499	chr1	+	200993076	200997920		AGACCACGTTAGAACCTCGGCTCCTGGAGTAGCAGAACCTCGGCTTCAATGGGACCCTCA	bidirectional	NM_001252100	KIF21B	kinesin-like protein KIF21B isoform 1	-	200938513	200992828	117.068	44.8418	7.41851	5.18292
ASHGA5P053828	4.70956	2.23559	4.70956	up	noncoding	uc001gvu.3	BC016656	UCSC_knowngene	3499	chr1	+	200993076	200997920		AGACCACGTTAGAACCTCGGCTCCTGGAGTAGCAGAACCTCGGCTTCAATGGGACCCTCA	bidirectional	NM_001252102	KIF21B	kinesin-like protein KIF21B isoform 3	-	200938513	200992828	117.068	44.8418	7.41851	5.18292
ASHGA5P053828	4.70956	2.23559	4.70956	up	noncoding	uc001gvu.3	BC016656	UCSC_knowngene	3499	chr1	+	200993076	200997920		AGACCACGTTAGAACCTCGGCTCCTGGAGTAGCAGAACCTCGGCTTCAATGGGACCCTCA	bidirectional	NM_001252103	KIF21B	kinesin-like protein KIF21B isoform 4	-	200938513	200992828	117.068	44.8418	7.41851	5.18292
ASHGA5P053828	4.70956	2.23559	4.70956	up	noncoding	uc001gvu.3	BC016656	UCSC_knowngene	3499	chr1	+	200993076	200997920		AGACCACGTTAGAACCTCGGCTCCTGGAGTAGCAGAACCTCGGCTTCAATGGGACCCTCA	bidirectional	NM_017596	KIF21B	kinesin-like protein KIF21B isoform 2	-	200938513	200992828	117.068	44.8418	7.41851	5.18292
ASHGA5P038198	4.70935	2.23553	4.70935	up	noncoding	NR_046757	SNRK-AS1	RefSeq	3475	chr3	-	43388410	43393454		AAACCTGAACACCACGTCTTGTTTCTTTGGTTCTTAGATCACATAAAGGTATATTACTAC	natural antisense	NM_001100594	SNRK	SNF-related serine/threonine-protein kinase	+	43328003	43392634	36.1511	12.4373	5.60954	3.37402
ASHGA5P038198	4.70935	2.23553	4.70935	up	noncoding	NR_046757	SNRK-AS1	RefSeq	3475	chr3	-	43388410	43393454		AAACCTGAACACCACGTCTTGTTTCTTTGGTTCTTAGATCACATAAAGGTATATTACTAC	natural antisense	NM_017719	SNRK	SNF-related serine/threonine-protein kinase	+	43328003	43392634	36.1511	12.4373	5.60954	3.37402
ASHGA5P057204	4.70403	2.2339	4.70403	up	noncoding	TCONS_00014574	XLOC_006684	LincRNAs identified by Cabili et al	845	chr8	+	1263404	1267655	TCONS_00014573	TCTCTCCAACAGTGGTCTACACTCGAGACACTCGGCAGCGTTTAAAAATACAGGCTGTGC	intergenic							153.336	60.5468	7.84802	5.61412
ASHGA5P043395	4.69436	2.23093	4.69436	up	noncoding	ENST00000494978	RP11-61L23.2	GENCODE	2517	chr7	-	143509061	143533801	ENST00000463346, ENST00000468266, ENST00000471316, ENST00000481651, ENST00000491047, ENST00000493239, ENST00000517565, uc003wdj.1	AGATCTGCACATCAGCCACAATCCTCTCAGGACGGCGGAAAGGGAAGGGCTCAGCCGCCA	intergenic							77.5316	28.8397	6.78406	4.55313
ASHGA5P056439	4.69401	2.23082	4.69401	up	noncoding	TCONS_00004288	XLOC_002133	LincRNAs identified by Cabili et al	237	chr2	-	65278454	65283268		ACATTCGCGTCTGCAAGACCCGGCGGCGCGACCGAGGCCCGAACAGCATTATTCACAAGA	intergenic							524.217	211.658	9.6986	7.46778
ASHGA5P045461	4.68853	2.22913	4.68853	up	noncoding	TCONS_00000895	XLOC_000148	LincRNAs identified by Cabili et al	591	chr1	+	38658715	38676024		GTCTGCTCTCGGCAGAGCATAGATTATCACTCTTGTGCTAATTATTTTTATGATTAAAAG	intergenic							18.3267	5	4.55125	2.32211
ASHGA5P023423	4.68346	2.22757	4.68346	up	noncoding	ENST00000580633	RP5-1171I10.4	GENCODE	842	chr17	+	56406965	56429738	NR_038413	GGAACTGGAGCCTCCTGCCCCCAACAGGATTCCTCACATCCCAGGACCAGCTGGAAAAGG	natural antisense	NM_003168	SUPT4H1	transcription elongation factor SPT4	-	56422538	56429563	7446.91	2868.73	13.4897	11.2621
ASHGA5P023175	4.67576	2.2252	4.67576	up	noncoding	NR_047571	ANKFY1	RefSeq	7840	chr17	-	4066664	4167274		AGCAGTACAGATGCTAATCCTGAGGTGACGATGACAATGCTTCGCTGGATCTATACAGAT	exon sense-overlapping	NM_001257999	ANKFY1	ankyrin repeat and FYVE domain-containing protein 1 isoform 3	-	4066664	4167142	123.961	48.1379	7.50776	5.28256
ASHGA5P023175	4.67576	2.2252	4.67576	up	noncoding	NR_047571	ANKFY1	RefSeq	7840	chr17	-	4066664	4167274		AGCAGTACAGATGCTAATCCTGAGGTGACGATGACAATGCTTCGCTGGATCTATACAGAT	exon sense-overlapping	NM_016376	ANKFY1	ankyrin repeat and FYVE domain-containing protein 1 isoform 1	-	4066664	4167274	123.961	48.1379	7.50776	5.28256
ASHGA5P022668	4.675	2.22497	4.675	up	noncoding	ENST00000560596	CTD-2335A18.1	GENCODE	606	chr15	+	89921279	89938544	ENST00000561037	GAGTCTGAAGCTGGAAAGGAGGAGAACATGAAACATTGCTTGAAGACAATGGCCGAGACA	intergenic							18.2863	5	4.54708	2.32211
ASHGA5P020077	4.67304	2.22436	4.67304	up	noncoding	ENST00000507817	RP11-565A3.2	GENCODE	483	chr4	-	188454031	188593795		AAGTGTCAGAAGTATTGATTCTGCAACAAACTGAGAAGAAACCTGGCGATTCACAACAGA	intergenic							18.28	5	4.54648	2.32211
ASHGA5P025688	4.67033	2.22353	4.67033	up	noncoding	NR_026956	LOC284440	RefSeq	2385	chr19	-	19867180	19887222	uc002nof.4	TACAGCTAGGGACGTGAAAGAACGGGGAAGATAACCGAAGGGTGGTTTGAGAAACCCACC	intergenic							69.1233	25.5936	6.61182	4.38829
ASHGA5P026478	4.66528	2.22196	4.66528	up	noncoding	ENST00000535817	RP11-727F15.9	GENCODE	565	chr11	+	62599705	62601515		GGCCAATAACCAACCATTCATTGTTTCCTGTTCCAATCACTTTCCATTTCAACATTTAAT	natural antisense	NM_018093	WDR74	WD repeat-containing protein 74	-	62600382	62607628	117.978	45.6619	7.43073	5.20877
ASHGA5P036211	4.66501	2.22188	4.66501	up	noncoding	TCONS_00027767	XLOC_013356	LincRNAs identified by Cabili et al	2447	chr19	-	45248301	45250906		TTTACCTGCTCAAAGTCCTGAGAGGGAAACGAAATTCCATCTGGAAGTCTGTAGGCTTGA	intergenic							18.2588	5	4.544	2.32211
ASHGA5P047345	4.665	2.22188	4.665	up	noncoding	ENST00000446211	RP11-51B10.2	GENCODE	302	chr10	+	35104694	35105314		GGGAACGTAACTGAAGCTCATTTTGTCTTAGTTATGGACTATGAGTCCTTAATAAATGTA	bidirectional	NM_001184785	PARD3	partitioning defective 3 homolog isoform 2	-	34398487	35104253	221.997	90.3216	8.41661	6.19473
ASHGA5P047345	4.665	2.22188	4.665	up	noncoding	ENST00000446211	RP11-51B10.2	GENCODE	302	chr10	+	35104694	35105314		GGGAACGTAACTGAAGCTCATTTTGTCTTAGTTATGGACTATGAGTCCTTAATAAATGTA	bidirectional	NM_001184786	PARD3	partitioning defective 3 homolog isoform 3	-	34398487	35104253	221.997	90.3216	8.41661	6.19473
ASHGA5P047345	4.665	2.22188	4.665	up	noncoding	ENST00000446211	RP11-51B10.2	GENCODE	302	chr10	+	35104694	35105314		GGGAACGTAACTGAAGCTCATTTTGTCTTAGTTATGGACTATGAGTCCTTAATAAATGTA	bidirectional	NM_001184787	PARD3	partitioning defective 3 homolog isoform 4	-	34398487	35104253	221.997	90.3216	8.41661	6.19473
ASHGA5P047345	4.665	2.22188	4.665	up	noncoding	ENST00000446211	RP11-51B10.2	GENCODE	302	chr10	+	35104694	35105314		GGGAACGTAACTGAAGCTCATTTTGTCTTAGTTATGGACTATGAGTCCTTAATAAATGTA	bidirectional	NM_001184788	PARD3	partitioning defective 3 homolog isoform 5	-	34398487	35104253	221.997	90.3216	8.41661	6.19473
ASHGA5P047345	4.665	2.22188	4.665	up	noncoding	ENST00000446211	RP11-51B10.2	GENCODE	302	chr10	+	35104694	35105314		GGGAACGTAACTGAAGCTCATTTTGTCTTAGTTATGGACTATGAGTCCTTAATAAATGTA	bidirectional	NM_001184789	PARD3	partitioning defective 3 homolog isoform 6	-	34398487	35104253	221.997	90.3216	8.41661	6.19473
ASHGA5P047345	4.665	2.22188	4.665	up	noncoding	ENST00000446211	RP11-51B10.2	GENCODE	302	chr10	+	35104694	35105314		GGGAACGTAACTGAAGCTCATTTTGTCTTAGTTATGGACTATGAGTCCTTAATAAATGTA	bidirectional	NM_001184790	PARD3	partitioning defective 3 homolog isoform 7	-	34398487	35104253	221.997	90.3216	8.41661	6.19473
ASHGA5P047345	4.665	2.22188	4.665	up	noncoding	ENST00000446211	RP11-51B10.2	GENCODE	302	chr10	+	35104694	35105314		GGGAACGTAACTGAAGCTCATTTTGTCTTAGTTATGGACTATGAGTCCTTAATAAATGTA	bidirectional	NM_001184791	PARD3	partitioning defective 3 homolog isoform 8	-	34398487	35104253	221.997	90.3216	8.41661	6.19473
ASHGA5P047345	4.665	2.22188	4.665	up	noncoding	ENST00000446211	RP11-51B10.2	GENCODE	302	chr10	+	35104694	35105314		GGGAACGTAACTGAAGCTCATTTTGTCTTAGTTATGGACTATGAGTCCTTAATAAATGTA	bidirectional	NM_001184792	PARD3	partitioning defective 3 homolog isoform 9	-	34601187	35104253	221.997	90.3216	8.41661	6.19473
ASHGA5P047345	4.665	2.22188	4.665	up	noncoding	ENST00000446211	RP11-51B10.2	GENCODE	302	chr10	+	35104694	35105314		GGGAACGTAACTGAAGCTCATTTTGTCTTAGTTATGGACTATGAGTCCTTAATAAATGTA	bidirectional	NM_001184793	PARD3	partitioning defective 3 homolog isoform 10	-	34601187	35104253	221.997	90.3216	8.41661	6.19473
ASHGA5P047345	4.665	2.22188	4.665	up	noncoding	ENST00000446211	RP11-51B10.2	GENCODE	302	chr10	+	35104694	35105314		GGGAACGTAACTGAAGCTCATTTTGTCTTAGTTATGGACTATGAGTCCTTAATAAATGTA	bidirectional	NM_001184794	PARD3	partitioning defective 3 homolog isoform 11	-	34601187	35104253	221.997	90.3216	8.41661	6.19473
ASHGA5P047345	4.665	2.22188	4.665	up	noncoding	ENST00000446211	RP11-51B10.2	GENCODE	302	chr10	+	35104694	35105314		GGGAACGTAACTGAAGCTCATTTTGTCTTAGTTATGGACTATGAGTCCTTAATAAATGTA	bidirectional	NM_019619	PARD3	partitioning defective 3 homolog isoform 1	-	34398487	35104253	221.997	90.3216	8.41661	6.19473
ASHGA5P034495	4.66221	2.22101	4.66221	up	noncoding	uc001amm.3	C1orf211	UCSC_knowngene	1260	chr1	+	6297870	6299502		CACTGTGCACCCAGCCCTCCATGCTTGGGGACAACACACCTACAAAAATATAAGAAAAAA	intergenic							810.94	332.079	10.3499	8.1289
ASHGA5P057301	4.66168	2.22085	4.66168	up	noncoding	TCONS_00015907	XLOC_007265	LincRNAs identified by Cabili et al	333	chr9	+	1925596	1928689		AGGGTACGAAGAGACACTATAAAACAGACCTCTAGGGGACCTGTACAGCCGGGTGCCAGG	intergenic							43.8512	15.5786	5.91311	3.69226
ASHGA5P026885	4.6565	2.21925	4.6565	up	noncoding	ENST00000427892	RP11-510C10.3	GENCODE	2203	chr1	-	75595658	75598261		AGGTGCCGGTTTTATATGCATTTTACTGTTTAGAATGATAAACAAATCAGGACCAATGGA	natural antisense	NM_001001933	LHX8	LIM/homeobox protein Lhx8 isoform 1	+	75594118	75627218	18.2256	5	4.54136	2.32211
ASHGA5P027786	4.65331	2.21826	4.65331	up	noncoding	ENST00000537269	U47924.27	GENCODE	350	chr12	+	7072408	7073610		CTTGGGAGCATGAAATAAATAAAGTGTGAAGGGGAACATGAGGAAGACTGATCCAAGTCA	intergenic							18.2145	5	4.54037	2.32211
ASHGA5P016908	4.6503	2.21732	4.6503	up	noncoding	ENST00000435585	BX571672.5	GENCODE	336	chr1	-	143216055	143226395	ENST00000344693, ENST00000429521, ENST00000446530, ENST00000456937, ENST00000580195	GCAATCACAGCTAATTTTAAAACATGCACTCTGACAGAAAAGACATCTGAGAAACAAAAC	intergenic							103.871	40.0522	7.2324	5.01507
ASHGA5P045106	4.64667	2.2162	4.64667	up	noncoding	ENST00000453789	RP11-147I11.2	GENCODE	780	chr9	-	1041218	1042520		GTCATTCTCACTTTGAAGAGGAAGAGGGATGCAGCAAGGTAATAAACGCTTTCTAAATAA	intergenic							21.8628	7.09074	4.82934	2.61314
ASHGA5P031639	4.6442	2.21543	4.6442	up	noncoding	ENST00000562902	RP11-426C22.5	GENCODE	580	chr16	+	29127447	29229181	TCONS_00024904	GAAAACGGGTGAGCCTTATGTGTGTACGTGATACCGCAATAAACCTGACTTGTAAAAGCA	intergenic							30.802	10.5786	5.36338	3.14795
ASHGA5P015406	4.63885	2.21377	4.63885	up	noncoding	ENST00000419983	RP11-160H22.5	GENCODE	535	chr1	-	174084520	174129142		CCACCCCCAGGAAGATTTGGAAAAGAGGCACTGGCTACTGGAGGAAGGGAGAAATCACCG	intronic antisense	NM_014857	RABGAP1L	rab GTPase-activating protein 1-like isoform A	+	174128551	174927327	140.305	55.6332	7.70536	5.49159
ASHGA5P047612	4.63817	2.21356	4.63817	up	noncoding	ENST00000454484	RP11-35J23.1	GENCODE	824	chr10	+	98053536	98066452		TTTATTATAGACACAGCAATGAATACATACAAGGCGGCTGAGGCAGGCACTCAGGGAGAT	intron sense-overlapping	NM_001017520	DNTT	DNA nucleotidylexotransferase isoform 2	+	98064084	98098321	20.3117	6.44855	4.71083	2.49727
ASHGA5P047612	4.63817	2.21356	4.63817	up	noncoding	ENST00000454484	RP11-35J23.1	GENCODE	824	chr10	+	98053536	98066452		TTTATTATAGACACAGCAATGAATACATACAAGGCGGCTGAGGCAGGCACTCAGGGAGAT	intron sense-overlapping	NM_004088	DNTT	DNA nucleotidylexotransferase isoform 1	+	98064084	98098321	20.3117	6.44855	4.71083	2.49727
ASHGA5P043646	4.63146	2.21147	4.63146	up	noncoding	uc010kyk.2	BC008049	UCSC_knowngene	1942	chr7	+	44808453	44810735		TTTCTTGTGAATGTGCCAAGTATTACATAAAAACCAAAAGGCTGACCAGACTTAACAGTG	exon sense-overlapping	NM_031449	ZMIZ2	zinc finger MIZ domain-containing protein 2 isoform 1	+	44788529	44809479	1576.87	655.966	11.3438	9.13233
ASHGA5P043646	4.63146	2.21147	4.63146	up	noncoding	uc010kyk.2	BC008049	UCSC_knowngene	1942	chr7	+	44808453	44810735		TTTCTTGTGAATGTGCCAAGTATTACATAAAAACCAAAAGGCTGACCAGACTTAACAGTG	exon sense-overlapping	NM_174929	ZMIZ2	zinc finger MIZ domain-containing protein 2 isoform 2	+	44795786	44809479	1576.87	655.966	11.3438	9.13233
ASHGA5P057950	4.62843	2.21052	4.62843	up	noncoding	TCONS_00024341	XLOC_011659	LincRNAs identified by Cabili et al	1278	chr16	+	19345521	19349104		ATGGATGAAAGGATCACCCAGGGATGACCTTGACATCACAAATAAGGAAGGAACAGGACA	intergenic							18.1269	5	4.53264	2.32211
ASHGA5P052232	4.62334	2.20894	4.62334	up	noncoding	ENST00000565748	CTD-2636A23.2	GENCODE	2125	chr5	+	43287702	43289827		GTTAAATGAAGTCATTTTAACAAATTATGACTGTACAAATCAAAATACTACTAGTTAATA	natural antisense	NM_001098272	HMGCS1	hydroxymethylglutaryl-CoA synthase, cytoplasmic	-	43287571	43313614	18.1042	5	4.53105	2.32211
ASHGA5P052232	4.62334	2.20894	4.62334	up	noncoding	ENST00000565748	CTD-2636A23.2	GENCODE	2125	chr5	+	43287702	43289827		GTTAAATGAAGTCATTTTAACAAATTATGACTGTACAAATCAAAATACTACTAGTTAATA	natural antisense	NM_002130	HMGCS1	hydroxymethylglutaryl-CoA synthase, cytoplasmic	-	43287571	43313614	18.1042	5	4.53105	2.32211
ASHGA5P017295	4.62266	2.20872	4.62266	up	noncoding	ENST00000439824	RP11-175I6.5	GENCODE	3615	chr9	-	44256188	44263319		TGTAAGACAGTCGCAGGTGGCGTGACTTGATTTGTGTGAAGGCAATGAAATGATACAAAG	intergenic							18.1036	5	4.53084	2.32211
ASHGA5P019064	4.61238	2.20551	4.61238	up	noncoding	ENST00000466692	RP11-1398P2.1	GENCODE	579	chr4	-	1575788	1581980		AGTTCATTACAGGGACCATGAATTGTTGGAGAGGAATCTGAAGAAACGTGCTGGATGTCC	intergenic							24.1885	8.10429	4.99255	2.78704
ASHGA5P038297	4.61047	2.20491	4.61047	up	noncoding	TCONS_00023516	XLOC_011359	LincRNAs identified by Cabili et al	339	chr15	+	93632684	93684750	TCONS_00023515, TCONS_00024014	AATAAAGCCCTCAAAGGATGTGAAGCCTGAACTCACTTCAAATGCTGGAAAGGCCCTTTC	intergenic							51.3869	18.7226	6.15581	3.9509
ASHGA5P033591	4.60152	2.20211	4.60152	up	noncoding	NR_002838	KC6	RefSeq	1726	chr18	-	39060235	39100561		CAACATTAAATATTACTGGAATGGGGTATGAAAGCAGCTACTAGAAAATCCTGCAAGAAA	intergenic							19.7961	6.26977	4.67206	2.46995
ASHGA5P017563	4.59273	2.19935	4.59273	up	noncoding	ENST00000443161	RP5-864K19.4	GENCODE	424	chr1	+	39339113	39341898		ATTAGGTTTCTTTGCAGGAGATGAAGCCAGACTGCTCATCATTCCAGACATCTTCAGCTG	natural antisense	NM_030772	GJA9	gap junction alpha-9 protein precursor	-	39339738	39347298	320.9	133.212	8.97047	6.77112
ASHGA5P045076	4.58962	2.19837	4.58962	up	noncoding	NR_015445	BREA2	RefSeq	1002	chr8	+	144779284	144780583		CTGCAATATTCTTCTTTGGGAAGTACAATGCCAAGTAAATAAAGATATTTGGGGTCATTC	intergenic							1095.46	451.953	10.7848	8.58638
ASHGA5P038680	4.58691	2.19752	4.58691	up	noncoding	ENST00000432981	SRGAP3-AS3	GENCODE	567	chr3	+	9258578	9259771	ENST00000546112	AATTCTGATGGGCCTCACCTTGGACAAGGCTGGGGTTTTTAGACCAGCTTTCACAGCCTG	intronic antisense	NM_001033117	SRGAP3	SLIT-ROBO Rho GTPase-activating protein 3 isoform b	-	9022275	9291369	17.9854	5	4.51964	2.32211
ASHGA5P038680	4.58691	2.19752	4.58691	up	noncoding	ENST00000432981	SRGAP3-AS3	GENCODE	567	chr3	+	9258578	9259771	ENST00000546112	AATTCTGATGGGCCTCACCTTGGACAAGGCTGGGGTTTTTAGACCAGCTTTCACAGCCTG	intronic antisense	NM_014850	SRGAP3	SLIT-ROBO Rho GTPase-activating protein 3 isoform a	-	9022275	9291369	17.9854	5	4.51964	2.32211
ASHGA5P054777	4.58534	2.19703	4.58534	up	noncoding	ENST00000425496	RP4-669L17.10	GENCODE	2661	chr1	+	324755	328453	ENST00000426316, ENST00000512765, NR_024368, NR_024497, NR_026999, NR_028322, NR_028324, NR_028326, NR_028327, NR_037596, NR_039983, uc002khh.3	TATAAATCCCAAAATATTGAATTTTGGAATATTTCCACCATTATGTAAATATTTTGATAG	intergenic							2862.2	1210.44	12.2296	10.0326
ASHGA5P029962	4.58022	2.19542	4.58022	up	noncoding	ENST00000564805	RP11-265N6.1	GENCODE	846	chr15	-	42824064	42825038		GTGTTCCTGAATGGTGCAATAAGAAATGGGATCACAGATTTATGTACATATATGAATCAC	natural antisense	NM_003825	SNAP23	synaptosomal-associated protein 23 isoform SNAP23A	+	42787503	42825259	181.265	74.25	8.10453	5.90911
ASHGA5P029962	4.58022	2.19542	4.58022	up	noncoding	ENST00000564805	RP11-265N6.1	GENCODE	846	chr15	-	42824064	42825038		GTGTTCCTGAATGGTGCAATAAGAAATGGGATCACAGATTTATGTACATATATGAATCAC	natural antisense	NM_130798	SNAP23	synaptosomal-associated protein 23 isoform SNAP23B	+	42787503	42825259	181.265	74.25	8.10453	5.90911
ASHGA5P038352	4.57585	2.19404	4.57585	up	noncoding	ENST00000562158	RP11-59E19.4	GENCODE	928	chr3	-	108895284	108896212		ACTCAACAATTTGACTGAGTGTCATAATTGTGGCACAGGGAGGAAGGAAGGACAGCATAC	intergenic							17.9524	5	4.51616	2.32211
ASHGA5P047774	4.56995	2.19218	4.56995	up	noncoding	ENST00000430326	RP11-109A6.4	GENCODE	2705	chr10	+	131581116	131584811		TGTGGTTCTGACAAACCAGCTGGAGAAAAGCATTTCTGAAAAGAACTGTTTTAAGTTATT	intergenic							75.0495	28.5103	6.7312	4.53902
ASHGA5P048840	4.56815	2.19161	4.56815	up	noncoding	uc010bmo.1	AGSK1	UCSC_knowngene	2067	chr15	-	83144202	83182928	uc002bhh.4, uc010bmf.3, uc010bml.3	CTCCCAAGAACAGGGAGATAAACACCACCATCATCTGAGAGCCGGGAAGGGGAAGGCGTA	intergenic							319.898	133.369	8.96454	6.77293
ASHGA5P045942	4.56666	2.19114	4.56666	up	noncoding	ENST00000433572	RP11-542K23.7	GENCODE	830	chr9	+	125165685	125211256		GGTCTCACAAAATGGATTGGGAAATGCCACACCTCTACTTTCTGAAAGAGTTTACATAAG	intergenic							677.074	283.616	10.0904	7.89922
ASHGA5P026619	4.56586	2.19089	4.56586	up	noncoding	ENST00000545254	RP11-169D4.2	GENCODE	664	chr11	+	72295615	72299023		AGAGATGGAGTCGAGAGGAAGAAGTTAGTGACCCGGCCACAGAGGGGACTGTTAAACCTC	natural antisense	NM_001143839	PDE2A	cGMP-dependent 3',5'-cyclic phosphodiesterase isoform PDE2A2 precursor	-	72287183	72353504	20.2337	6.56845	4.70475	2.51386
ASHGA5P026619	4.56586	2.19089	4.56586	up	noncoding	ENST00000545254	RP11-169D4.2	GENCODE	664	chr11	+	72295615	72299023		AGAGATGGAGTCGAGAGGAAGAAGTTAGTGACCCGGCCACAGAGGGGACTGTTAAACCTC	natural antisense	NM_001146209	PDE2A	cGMP-dependent 3',5'-cyclic phosphodiesterase isoform PDE2A4	-	72287183	72380108	20.2337	6.56845	4.70475	2.51386
ASHGA5P026619	4.56586	2.19089	4.56586	up	noncoding	ENST00000545254	RP11-169D4.2	GENCODE	664	chr11	+	72295615	72299023		AGAGATGGAGTCGAGAGGAAGAAGTTAGTGACCCGGCCACAGAGGGGACTGTTAAACCTC	natural antisense	NM_001243784	PDE2A	cGMP-dependent 3',5'-cyclic phosphodiesterase isoform PDE2A1	-	72287183	72353504	20.2337	6.56845	4.70475	2.51386
ASHGA5P026619	4.56586	2.19089	4.56586	up	noncoding	ENST00000545254	RP11-169D4.2	GENCODE	664	chr11	+	72295615	72299023		AGAGATGGAGTCGAGAGGAAGAAGTTAGTGACCCGGCCACAGAGGGGACTGTTAAACCTC	natural antisense	NM_002599	PDE2A	cGMP-dependent 3',5'-cyclic phosphodiesterase isoform PDE2A3	-	72287183	72385497	20.2337	6.56845	4.70475	2.51386
ASHGA5P020059	4.56512	2.19065	4.56512	up	noncoding	ENST00000507494	RP11-15B17.1	GENCODE	769	chr4	+	100871646	100958799		CACTCTTCGAATTCATGGAATAAATGGGAGGAGCTGGTGTAGTGAAGGATGAAGAGAAGG	bidirectional	NM_002106	H2AFZ	histone H2A.Z	-	100869243	100871512	19.2159	6.02692	4.62339	2.43274
ASHGA5P051832	4.56453	2.19047	4.56453	up	noncoding	uc003fug.3	BC061632	UCSC_knowngene	633	chr3	+	194309798	194310990	NR_047573, NR_047574, NR_047575	AATTGTGGCCTTGTTTTGGACAGAAATAAAGAGCCCAGTTTGTTAGTGATTTACTGATAA	intronic antisense	NM_001011655	TMEM44	transmembrane protein 44 isoform b	-	194308401	194354150	7923.27	3133.75	13.5736	11.3831
ASHGA5P051832	4.56453	2.19047	4.56453	up	noncoding	uc003fug.3	BC061632	UCSC_knowngene	633	chr3	+	194309798	194310990	NR_047573, NR_047574, NR_047575	AATTGTGGCCTTGTTTTGGACAGAAATAAAGAGCCCAGTTTGTTAGTGATTTACTGATAA	intronic antisense	NM_001166305	TMEM44	transmembrane protein 44 isoform c	-	194308401	194354150	7923.27	3133.75	13.5736	11.3831
ASHGA5P051832	4.56453	2.19047	4.56453	up	noncoding	uc003fug.3	BC061632	UCSC_knowngene	633	chr3	+	194309798	194310990	NR_047573, NR_047574, NR_047575	AATTGTGGCCTTGTTTTGGACAGAAATAAAGAGCCCAGTTTGTTAGTGATTTACTGATAA	intronic antisense	NM_001166306	TMEM44	transmembrane protein 44 isoform d	-	194308401	194354150	7923.27	3133.75	13.5736	11.3831
ASHGA5P051832	4.56453	2.19047	4.56453	up	noncoding	uc003fug.3	BC061632	UCSC_knowngene	633	chr3	+	194309798	194310990	NR_047573, NR_047574, NR_047575	AATTGTGGCCTTGTTTTGGACAGAAATAAAGAGCCCAGTTTGTTAGTGATTTACTGATAA	intronic antisense	NM_138399	TMEM44	transmembrane protein 44 isoform a	-	194308401	194354150	7923.27	3133.75	13.5736	11.3831
ASHGA5P031899	4.56028	2.18912	4.56028	up	noncoding	TCONS_00006621	XLOC_003227	LincRNAs identified by Cabili et al	210	chr3	-	120587124	120626902		ATATCCAAATGTGCATAAATCCTGAATCCTAGGCTATTCTGGCCAATCAGCAAGAGAAAG	intergenic							18.9555	5.91152	4.60379	2.41467
ASHGA5P033252	4.55407	2.18716	4.55407	up	noncoding	ENST00000579991	RP11-159D12.9	GENCODE	3989	chr17	+	56168908	56172897		GTTACCTTCCTTGAAGCAGTTAATGTTATGAGATTTTGTGTCTCCTTTTAGACACAGTTA	intergenic							175.273	72.0292	8.05432	5.86716
ASHGA5P056843	4.54921	2.18562	4.54921	up	noncoding	TCONS_00009772	XLOC_004980	LincRNAs identified by Cabili et al	591	chr5	-	123731639	123736348		TAGGAGTTTCAGACCAACACTGGCAACACAGTGAGACTCTTTCTCTGTGTCAAGCTCATT	intergenic							139.152	56.2301	7.69295	5.50734
ASHGA5P037833	4.54498	2.18428	4.54498	up	noncoding	ENST00000429328	PDZK1IP1-AS1	GENCODE	661	chr1	+	47644921	47646011		TAGTCCTGATCTAATGGATCCTTGAAGCACAATAAACAGATAGTATTTCTGCATGTGTCA	intergenic							126.025	50.4112	7.53301	5.34874
ASHGA5P055261	4.54419	2.18402	4.54419	up	noncoding	TCONS_00006658	XLOC_003250	LincRNAs identified by Cabili et al	619	chr3	-	129994308	129995570		GGTTTGGAACAAATGCAGTATAGCTCAAGGAGCCCTGGTCTCGGGATAAAAAGGAGTTCA	intergenic							17.8551	5	4.50614	2.32211
ASHGA5P019251	4.54153	2.18318	4.54153	up	noncoding	ENST00000475331	RPLP0P2	GENCODE	591	chr11	+	61396299	61403859		TGCTGAGAAGGAAAAAACGATCAACGAACCTTCATTTAAGAAAAAGCACAGCGTTCTCAT	intergenic							17.8455	5	4.50529	2.32211
ASHGA5P049196	4.53918	2.18243	4.53918	up	noncoding	ENST00000398669	RP11-989E6.3	GENCODE	1839	chr16	+	32897546	32899949		TTTCCTCCAGGAGCTGCACCAGGAACTCACAGAGGATCAGGGAGAATTCTGAGAACATGC	intergenic							51.1031	18.9272	6.14758	3.96515
ASHGA5P047389	4.53498	2.1811	4.53498	up	noncoding	uc001alp.1	AK125078	UCSC_knowngene	847	chr1	-	5621768	5728315	ENST00000413887	GAGCTGGCCGTGAGCCGCTGGTGCAGGGGAGGGAGACGGCTGTGAGACGCTGGAGTGCAG	intergenic							18.9804	5.98052	4.60589	2.42479
ASHGA5P038120	4.52603	2.17825	4.52603	up	noncoding	ENST00000525575	RP11-536I6.2	GENCODE	613	chr3	-	14313872	14345345		AGGAAGCTGAGGGTCACCCAGACAAGAGGAGGTGCTGGAGGTCACACAGTGAATATGCCT	intergenic							17.7813	5	4.50036	2.32211
ASHGA5P046087	4.52222	2.17703	4.52222	up	noncoding	uc011mgu.1	BAGE1	UCSC_knowngene	1217	chrUn_gl000237	-	0	2686		TTTGGTTGTGATAACCCTTAAGGGACAAAAGGCTTCTTTGGCTGGGTTTTGGTGTCATGG	intergenic							17.7728	5	4.49915	2.32211
ASHGA5P018761	4.52179	2.17689	4.52179	up	noncoding	ENST00000457371	AC107070.1	GENCODE	391	chr2	-	4020435	4021268		CCTGCCCTCAGAGTCTGAGAGACTCTCCTGCCCCACAGTGTGGGCTCCACCACCCTCCTG	intergenic							634.566	267.066	9.99175	7.81485
ASHGA5P014260	4.52093	2.17662	4.52093	up	noncoding	uc010zpg.1	LOC728323	UCSC_knowngene	1025	chr2	+	243030843	243102469	ENST00000403324	AGTCACAGCATAGGCATGGCTATTGCACCTTGGGAGAAACCTTTAATCGGTTAGACTTCT	intergenic							669.292	283.249	10.0744	7.89783
ASHGA5P039190	4.52049	2.17648	4.52049	up	noncoding	ENST00000445165	RP11-315J22.5	GENCODE	716	chr3	+	183602711	183605782		TTTTTTCGAGTAACGGCACATACCAGGCGCTTTGCCTAAGATCGCATTTAATCGTCACAG	bidirectional	NM_001037639	PARL	presenilins-associated rhomboid-like protein, mitochondrial isoform 2 preproprotein	-	183547172	183602693	17.7687	5	4.49859	2.32211
ASHGA5P039190	4.52049	2.17648	4.52049	up	noncoding	ENST00000445165	RP11-315J22.5	GENCODE	716	chr3	+	183602711	183605782		TTTTTTCGAGTAACGGCACATACCAGGCGCTTTGCCTAAGATCGCATTTAATCGTCACAG	bidirectional	NM_018622	PARL	presenilins-associated rhomboid-like protein, mitochondrial isoform 1 preproprotein	-	183547172	183602693	17.7687	5	4.49859	2.32211
ASHGA5P049550	4.51984	2.17627	4.51984	up	noncoding	ENST00000445752	CCDC144B	GENCODE	2197	chr17	-	18506601	18528930	ENST00000580574	ATGAAGAGCATGACAGGTAAGCCTATAGCAGCGTTTAACAGGAGACAATTGGTCAAGCGT	intergenic							17.7671	5	4.49839	2.32211
ASHGA5P028650	4.51836	2.1758	4.51836	up	noncoding	uc009why.2	LOC100286793	UCSC_knowngene	982	chr1	-	143719238	143744587	uc009wjy.1	GCCCAGGCCAACCGAACACTAGAGCAGCAGCGATGGGAGGCTGGGTCGCCTGAGCAGCTC	intergenic							18.1402	5.38687	4.53357	2.35777
ASHGA5P036443	4.51782	2.17563	4.51782	up	noncoding	ENST00000450996	AC010136.2	GENCODE	568	chr2	+	218843429	218857338		CCGATGACAGGAGAAGCTGCAGACTGCAAGAGGGCGAGACACAGAAAGAAAGTTTTAGCC	natural antisense	ENST00000413280	TNS1	tensin 1 [Source:HGNC Symbol;Acc:11973]	-	218758195	218843657	19.5215	6.29895	4.64974	2.47411
ASHGA5P036443	4.51782	2.17563	4.51782	up	noncoding	ENST00000450996	AC010136.2	GENCODE	568	chr2	+	218843429	218857338		CCGATGACAGGAGAAGCTGCAGACTGCAAGAGGGCGAGACACAGAAAGAAAGTTTTAGCC	natural antisense	ENST00000446903	TNS1	tensin 1 [Source:HGNC Symbol;Acc:11973]	-	218712898	218867718	19.5215	6.29895	4.64974	2.47411
ASHGA5P032495	4.51556	2.17491	4.51556	up	noncoding	TCONS_00029932	XLOC_014411	LincRNAs identified by Cabili et al	1280	chr22	-	50056122	50062008		TCAGGGGGCAGGAAAATGATGCTTTGTCTTTGGAGAGGGAGGATGTGGGACAAGCTGCCA	intergenic							22.4637	7.55688	4.87244	2.69754
ASHGA5P034429	4.50877	2.17274	4.50877	up	noncoding	ENST00000456897	RP13-614K11.1	GENCODE	561	chr1	+	4000672	4009411		TGTCAGCGTGAAGTGGAATTCGCAGAATGGCTAAAGTGGAGGGAAGACTTAAAATGCATT	intergenic							17.7241	5	4.49485	2.32211
ASHGA5P053849	4.50766	2.17238	4.50766	up	noncoding	NR_046240	LOC100506100	RefSeq	576	chr9	+	131486740	131495522		AATAAAAGAAAACTAAGCTTACAAACGAGGGCCCTGATGCTCCGTTCCGAGCTTGGTCAT	intronic antisense	NM_006336	ZER1	protein zer-1 homolog	-	131492066	131534198	179.652	74.7952	8.09346	5.92108
ASHGA5P027213	4.50208	2.17059	4.50208	up	noncoding	ENST00000256692	PLEKHA8P1	GENCODE	1839	chr12	-	45566846	45609789	ENST00000545609, ENST00000550498	CAGAGGGAGTAGTGCGATCCTGCGCGCGGGGGAACTAGCTGGAGGGCAAGGCGGGAACAC	natural antisense	NM_001025356	ANO6	anoctamin-6 isoform a	+	45609769	45826134	24.6725	8.49192	5.0228	2.8522
ASHGA5P027213	4.50208	2.17059	4.50208	up	noncoding	ENST00000256692	PLEKHA8P1	GENCODE	1839	chr12	-	45566846	45609789	ENST00000545609, ENST00000550498	CAGAGGGAGTAGTGCGATCCTGCGCGCGGGGGAACTAGCTGGAGGGCAAGGCGGGAACAC	natural antisense	NM_001142679	ANO6	anoctamin-6 isoform c	+	45609769	45834187	24.6725	8.49192	5.0228	2.8522
ASHGA5P027213	4.50208	2.17059	4.50208	up	noncoding	ENST00000256692	PLEKHA8P1	GENCODE	1839	chr12	-	45566846	45609789	ENST00000545609, ENST00000550498	CAGAGGGAGTAGTGCGATCCTGCGCGCGGGGGAACTAGCTGGAGGGCAAGGCGGGAACAC	natural antisense	NM_001204803	ANO6	anoctamin-6 isoform d	+	45609769	45826134	24.6725	8.49192	5.0228	2.8522
ASHGA5P016533	4.49791	2.16925	4.49791	up	noncoding	ENST00000431401	RP1-290I10.5	GENCODE	256	chr6	-	10474732	10478735		CTCCCATCAGAGTTCAAACATTGAATTAGTTGTGCAATGGAAGGAGTATTACCAGGACCC	intergenic							302.696	127.953	8.87927	6.71001
ASHGA5P043265	4.49579	2.16857	4.49579	up	noncoding	uc003vcq.1	AF520792	UCSC_knowngene	413	chr7	-	104754024	104754437		GTATTGCATTTTTATACCTAAGATGCATTCACAGAACTGCTGCTGACAGGAAAGAAAAAA	natural antisense	NM_018682	MLL5	histone-lysine N-methyltransferase MLL5	+	104654636	104754532	61.2334	23.3492	6.42543	4.25686
ASHGA5P043265	4.49579	2.16857	4.49579	up	noncoding	uc003vcq.1	AF520792	UCSC_knowngene	413	chr7	-	104754024	104754437		GTATTGCATTTTTATACCTAAGATGCATTCACAGAACTGCTGCTGACAGGAAAGAAAAAA	natural antisense	NM_182931	MLL5	histone-lysine N-methyltransferase MLL5	+	104654636	104754532	61.2334	23.3492	6.42543	4.25686
ASHGA5P030525	4.49578	2.16857	4.49578	up	noncoding	TCONS_00008509	XLOC_003993	LincRNAs identified by Cabili et al	344	chr4	-	78076011	78076648		CACCATCAGAGAAATGAAGAGTTTGTGATCAAAGCATGAAGGAGACTGGGGATGTTTTTT	intergenic							17.6829	5	4.49069	2.32211
ASHGA5P038431	4.49388	2.16796	4.49388	up	noncoding	ENST00000439639	PIN1P1	pseudogene	996	chr1	+	70385004	70386000		TTCAGTAGCAAAAGCAAACACTCGTGGGCCCAGCTGTGGGCCCTCTGAGCAACTTTGCAG								1246.08	528.074	10.9816	8.81364
ASHGA5P045981	4.49343	2.16782	4.49343	up	noncoding	TCONS_00001581	XLOC_000915	LincRNAs identified by Cabili et al	572	chr1	-	91248546	91255092		TCAGATTACCTGGGTCTGAATTGTTATTCTTCTACTTCTTTGTAGTATGCTTTCACCACA	intergenic							2830.19	1218.97	12.2081	10.0403
ASHGA5P032664	4.49308	2.1677	4.49308	up	noncoding	uc001ben.1	AX747766	UCSC_knowngene	2326	chr1	-	21602542	21604868		GGTGAACAAGTGCTGAATAAGGCCTTTCATTCATTCGGTTGTTCATTCAAAAACACGTAT	intron sense-overlapping	NM_001113347	ECE1	endothelin-converting enzyme 1 isoform 3	-	21543739	21606183	31.6489	11.3155	5.40585	3.23814
ASHGA5P032664	4.49308	2.1677	4.49308	up	noncoding	uc001ben.1	AX747766	UCSC_knowngene	2326	chr1	-	21602542	21604868		GGTGAACAAGTGCTGAATAAGGCCTTTCATTCATTCGGTTGTTCATTCAAAAACACGTAT	intron sense-overlapping	NM_001113348	ECE1	endothelin-converting enzyme 1 isoform 4	-	21543739	21672034	31.6489	11.3155	5.40585	3.23814
ASHGA5P032664	4.49308	2.1677	4.49308	up	noncoding	uc001ben.1	AX747766	UCSC_knowngene	2326	chr1	-	21602542	21604868		GGTGAACAAGTGCTGAATAAGGCCTTTCATTCATTCGGTTGTTCATTCAAAAACACGTAT	intron sense-overlapping	NM_001113349	ECE1	endothelin-converting enzyme 1 isoform 2	-	21543739	21616766	31.6489	11.3155	5.40585	3.23814
ASHGA5P032664	4.49308	2.1677	4.49308	up	noncoding	uc001ben.1	AX747766	UCSC_knowngene	2326	chr1	-	21602542	21604868		GGTGAACAAGTGCTGAATAAGGCCTTTCATTCATTCGGTTGTTCATTCAAAAACACGTAT	intron sense-overlapping	NM_001397	ECE1	endothelin-converting enzyme 1 isoform 1	-	21543739	21616982	31.6489	11.3155	5.40585	3.23814
ASHGA5P042202	4.49173	2.16727	4.49173	up	noncoding	ENST00000441203	RP3-416J7.2	GENCODE	844	chr6	+	224949	226400		CTGCGCGTCACTGGTAGAAAAGGACATTAGGAACACTAGGTAAAAAGCAAAACAAAAATA	intergenic							24.3003	8.38164	4.99869	2.83142
ASHGA5P030248	4.49014	2.16676	4.49014	up	noncoding	ENST00000570120	RP11-326A19.3	GENCODE	460	chr15	-	89630793	89631498		CCTCAGCAATTGGTTACATTTGACGGCTTTAGTCCAGGGACCCAGACGCTACTGGATAAG	natural antisense	NM_007011	ABHD2	abhydrolase domain-containing protein 2	+	89631380	89745591	19.5404	6.36651	4.65107	2.48431
ASHGA5P030248	4.49014	2.16676	4.49014	up	noncoding	ENST00000570120	RP11-326A19.3	GENCODE	460	chr15	-	89630793	89631498		CCTCAGCAATTGGTTACATTTGACGGCTTTAGTCCAGGGACCCAGACGCTACTGGATAAG	natural antisense	NM_152924	ABHD2	abhydrolase domain-containing protein 2	+	89631380	89745591	19.5404	6.36651	4.65107	2.48431
ASHGA5P038392	4.4871	2.16578	4.4871	up	noncoding	ENST00000468859	RP11-379B18.5	GENCODE	1996	chr3	-	125581416	125606178		CCTGGTGTGTTATGGATGTGGGTGAAATGAAATGTCTGGAATTTGCTTTAAAATATTGTA	intergenic							43.015	15.8263	5.88185	3.71607
ASHGA5P037169	4.48549	2.16526	4.48549	up	noncoding	NR_033370	LOC63930	RefSeq	3366	chr20	+	61640734	61716423		TTCACTGAGGGGTTCGTCATCACCAAGCCTCAGCCAGAGATGTTAAACTGGAAAAACAAT	intergenic							17.6398	5	4.48738	2.32211
ASHGA5P043741	4.48403	2.1648	4.48403	up	noncoding	ENST00000404291	STAG3L1	GENCODE	496	chr7	+	74995622	75024657	ENST00000448772, ENST00000456374, NM_012447, NR_040582, NR_040583, NR_040584, uc003ucx.3	AGCCCAGGTGCCCAGAGGACTTTCTTCCAGCTTCTGCTGTCCTTCTTTGTGGAGAGCAAG	exon sense-overlapping	ENST00000450434	TRIM73	tripartite motif containing 73 [Source:HGNC Symbol;Acc:18162]	+	75024336	75034896	5029.3	2070.65	12.9768	10.812
ASHGA5P048310	4.48031	2.1636	4.48031	up	noncoding	ENST00000540886	RP11-167N4.2	GENCODE	371	chr11	-	73675107	73676077	ENST00000537019	TGGGATGGGGTAATAATGCCTGACCTGCCTTCCACCATTAAGATGAAGAGCTAAAACTTG	natural antisense	NM_153614	DNAJB13	dnaJ homolog subfamily B member 13	+	73661363	73681332	211.06	88.4411	8.32842	6.16482
ASHGA5P057772	4.47728	2.16262	4.47728	up	noncoding	TCONS_00021899	XLOC_010495	LincRNAs identified by Cabili et al	297	chr13	+	110459259	110460349		CTTCAGATTGTAACTCCGGCCCCTGCTCTGAGCTGGACCCCTCTAGATCAAGTTTGCAAA	intergenic							780.088	331.997	10.2907	8.12804
ASHGA5P014840	4.46642	2.15912	4.46642	up	noncoding	ENST00000413915	RP11-613M10.6	GENCODE	289	chr9	+	37509146	37510296		TTTGCTCCAGGTGGGAGGATCACCTGAGTGAGCCTGAGGAGGTCAAGGCTGCGGTGAACC	intergenic							1853.76	792.68	11.5702	9.41109
ASHGA5P031133	4.46625	2.15907	4.46625	up	noncoding	uc010vga.2	IGH	UCSC_knowngene	91	chr16	-	33647451	33647542	uc002ect.3, uc010vft.2, uc021thd.1	TGGTACAGCCTGGGGGGTCCCTGAGACTGTCCTGTCCAGACTCTGGATTCACCTTCAGTA	intergenic							192.942	81.6139	8.20495	6.04588
ASHGA5P015049	4.45665	2.15596	4.45665	up	noncoding	ENST00000433986	RP11-261C10.3	GENCODE	443	chr1	-	243251336	243255900	ENST00000415989, ENST00000428504, ENST00000446912, ENST00000466557, ENST00000566992, uc002fqr.2	CTGCTCTTACAAGGATCCGAAGAAATGGAATAATCGTATCGCTGATCTATGTAAACAAAT	intergenic							182.031	76.5826	8.11132	5.95536
ASHGA5P041151	4.4547	2.15533	4.4547	up	noncoding	ENST00000510180	RP11-136K7.1	GENCODE	567	chr5	+	70741442	70742396		TAAACTTGCAAAAAATGTTTGCATTGTACCATTAACCAGAGTAACGTAGGAGAATACAGC	intergenic							17.5104	5	4.47744	2.32211
ASHGA5P029187	4.45391	2.15507	4.45391	up	noncoding	ENST00000564237	RP11-196G18.22	GENCODE	4527	chr1	-	149816064	149820591		CGCCGCAGTATGCTTAACATGTATTTTCTAAGTTTGTATTATGCCTTTATCTTGGTACTT	intergenic							116.343	47.2608	7.4098	5.25472
ASHGA5P029547	4.44777	2.15308	4.44777	up	noncoding	ENST00000557308	RP11-280K24.1	GENCODE	448	chr14	+	52217277	52229832		ACACTGCAAAAGGAATGGAACAGATAAGAAGGTATTGAGATTAGAACGTGCTGCCGTGCG	intergenic							17.4832	5	4.4752	2.32211
ASHGA5P019745	4.44723	2.15291	4.44723	up	noncoding	ENST00000502354	RP11-91H12.3	GENCODE	547	chr5	+	175399617	175412859	ENST00000505248	AGAATTATCAGCTCATTTGTCATGTGGGGATCCTCTGTGTTGGGAACCGATGCTTGGTAT	intronic antisense	ENST00000514861	THOC3	THO complex 3 [Source:HGNC Symbol;Acc:19072]	-	175386885	175461683	17.4818	5	4.47502	2.32211
ASHGA5P047312	4.44201	2.15121	4.44201	up	noncoding	NR_033711	TP73-AS1	RefSeq	6409	chr1	-	3652547	3663937	NR_033710	TGATTGTGCGGGTTAGATAGAGATCATCAGCCGGGTTGATTCTACAGGTTAGATAGAGGT	natural antisense	NM_001126240	TP73	tumor protein p73 isoform b	+	3607235	3652765	233.053	99.8063	8.49175	6.34053
ASHGA5P047312	4.44201	2.15121	4.44201	up	noncoding	NR_033711	TP73-AS1	RefSeq	6409	chr1	-	3652547	3663937	NR_033710	TGATTGTGCGGGTTAGATAGAGATCATCAGCCGGGTTGATTCTACAGGTTAGATAGAGGT	natural antisense	NM_001126241	TP73	tumor protein p73 isoform c	+	3607235	3652765	233.053	99.8063	8.49175	6.34053
ASHGA5P047312	4.44201	2.15121	4.44201	up	noncoding	NR_033711	TP73-AS1	RefSeq	6409	chr1	-	3652547	3663937	NR_033710	TGATTGTGCGGGTTAGATAGAGATCATCAGCCGGGTTGATTCTACAGGTTAGATAGAGGT	natural antisense	NM_001126242	TP73	tumor protein p73 isoform d	+	3607235	3652765	233.053	99.8063	8.49175	6.34053
ASHGA5P047312	4.44201	2.15121	4.44201	up	noncoding	NR_033711	TP73-AS1	RefSeq	6409	chr1	-	3652547	3663937	NR_033710	TGATTGTGCGGGTTAGATAGAGATCATCAGCCGGGTTGATTCTACAGGTTAGATAGAGGT	natural antisense	NM_001204184	TP73	tumor protein p73 isoform h	+	3569128	3652765	233.053	99.8063	8.49175	6.34053
ASHGA5P047312	4.44201	2.15121	4.44201	up	noncoding	NR_033711	TP73-AS1	RefSeq	6409	chr1	-	3652547	3663937	NR_033710	TGATTGTGCGGGTTAGATAGAGATCATCAGCCGGGTTGATTCTACAGGTTAGATAGAGGT	natural antisense	NM_001204185	TP73	tumor protein p73 isoform i	+	3569128	3652765	233.053	99.8063	8.49175	6.34053
ASHGA5P047312	4.44201	2.15121	4.44201	up	noncoding	NR_033711	TP73-AS1	RefSeq	6409	chr1	-	3652547	3663937	NR_033710	TGATTGTGCGGGTTAGATAGAGATCATCAGCCGGGTTGATTCTACAGGTTAGATAGAGGT	natural antisense	NM_001204186	TP73	tumor protein p73 isoform j	+	3569128	3652765	233.053	99.8063	8.49175	6.34053
ASHGA5P047312	4.44201	2.15121	4.44201	up	noncoding	NR_033711	TP73-AS1	RefSeq	6409	chr1	-	3652547	3663937	NR_033710	TGATTGTGCGGGTTAGATAGAGATCATCAGCCGGGTTGATTCTACAGGTTAGATAGAGGT	natural antisense	NM_001204187	TP73	tumor protein p73 isoform k	+	3569128	3652765	233.053	99.8063	8.49175	6.34053
ASHGA5P047312	4.44201	2.15121	4.44201	up	noncoding	NR_033711	TP73-AS1	RefSeq	6409	chr1	-	3652547	3663937	NR_033710	TGATTGTGCGGGTTAGATAGAGATCATCAGCCGGGTTGATTCTACAGGTTAGATAGAGGT	natural antisense	NM_001204188	TP73	tumor protein p73 isoform l	+	3569128	3652765	233.053	99.8063	8.49175	6.34053
ASHGA5P047312	4.44201	2.15121	4.44201	up	noncoding	NR_033711	TP73-AS1	RefSeq	6409	chr1	-	3652547	3663937	NR_033710	TGATTGTGCGGGTTAGATAGAGATCATCAGCCGGGTTGATTCTACAGGTTAGATAGAGGT	natural antisense	NM_001204189	TP73	tumor protein p73 isoform e	+	3607235	3652765	233.053	99.8063	8.49175	6.34053
ASHGA5P047312	4.44201	2.15121	4.44201	up	noncoding	NR_033711	TP73-AS1	RefSeq	6409	chr1	-	3652547	3663937	NR_033710	TGATTGTGCGGGTTAGATAGAGATCATCAGCCGGGTTGATTCTACAGGTTAGATAGAGGT	natural antisense	NM_001204190	TP73	tumor protein p73 isoform f	+	3607235	3652765	233.053	99.8063	8.49175	6.34053
ASHGA5P047312	4.44201	2.15121	4.44201	up	noncoding	NR_033711	TP73-AS1	RefSeq	6409	chr1	-	3652547	3663937	NR_033710	TGATTGTGCGGGTTAGATAGAGATCATCAGCCGGGTTGATTCTACAGGTTAGATAGAGGT	natural antisense	NM_001204191	TP73	tumor protein p73 isoform g	+	3607235	3652765	233.053	99.8063	8.49175	6.34053
ASHGA5P047312	4.44201	2.15121	4.44201	up	noncoding	NR_033711	TP73-AS1	RefSeq	6409	chr1	-	3652547	3663937	NR_033710	TGATTGTGCGGGTTAGATAGAGATCATCAGCCGGGTTGATTCTACAGGTTAGATAGAGGT	natural antisense	NM_001204192	TP73	tumor protein p73 isoform m	+	3614609	3652765	233.053	99.8063	8.49175	6.34053
ASHGA5P047312	4.44201	2.15121	4.44201	up	noncoding	NR_033711	TP73-AS1	RefSeq	6409	chr1	-	3652547	3663937	NR_033710	TGATTGTGCGGGTTAGATAGAGATCATCAGCCGGGTTGATTCTACAGGTTAGATAGAGGT	natural antisense	NM_005427	TP73	tumor protein p73 isoform a	+	3569128	3652765	233.053	99.8063	8.49175	6.34053
ASHGA5P016671	4.44105	2.1509	4.44105	up	noncoding	uc010fca.1	AK311113	UCSC_knowngene	2863	chr2	-	56400668	56412905		AAAGAAAGTTAGTGGGCTTGGGGTACTATGGCAGAAATGGCCAGGGAAGGGTTTATCTAA	intronic antisense	NM_001080433	CCDC85A	coiled-coil domain-containing protein 85A	+	56411257	56613309	17.4552	5	4.47301	2.32211
ASHGA5P044497	4.4409	2.15085	4.4409	up	noncoding	ENST00000523563	KB-1471A8.2	GENCODE	419	chr8	-	120884717	120886723		CCCTTACAAAATAAAAATAATTGCGGCTACCACTTTTGACATCTGCTGCATTAAAGATAC	intronic antisense	NM_022783	DEPTOR	DEP domain-containing mTOR-interacting protein	+	120885899	121063157	102.763	41.3818	7.21539	5.06453
ASHGA5P027512	4.44087	2.15084	4.44087	up	noncoding	ENST00000556476	SLC9A7P1	pseudogene	2239	chr12	-	98848654	98850893		AGGTGTACGATAACCAAGAGCCACTGAGAGAGGGAAACTCTGATTTTATTCTGACTGAAG								49.3618	18.6378	6.09584	3.945
ASHGA5P055856	4.44026	2.15064	4.44026	up	noncoding	TCONS_00003914	XLOC_001719	LincRNAs identified by Cabili et al	1107	chr2	+	157890361	157905944		TGAGCAGCAGGTACTCAACAGAGCTTAAGAAAAACAAATATTGAGAACAGAGTAAGGACT	intergenic							17.4511	5	4.47276	2.32211
ASHGA5P038842	4.44007	2.15058	4.44007	up	noncoding	ENST00000423628	ERRFI1-IT1	GENCODE	410	chr1	-	8066073	8066784		GGGAGGATGCAAATTTTCATGTTTGCTTTTCACCTGAATGTATCAAATTTCACTATGCTT	intergenic							21.9513	7.48939	4.83629	2.6857
ASHGA5P026121	4.43658	2.14945	4.43658	up	noncoding	TCONS_00014314	XLOC_006471	LincRNAs identified by Cabili et al	447	chr7	-	63761527	63763122		ATAACGGAGTGGGTGTGAGACCTTTTACAAATGTGTGCACTCAAGCAGTGCAAAGGCAAA	intergenic							33.423	12.1524	5.4904	3.34095
ASHGA5P032336	4.43064	2.14752	4.43064	up	noncoding	ENST00000583895	RP11-640N20.9	pseudogene	442	chr17	-	30433348	30441144	ENST00000580412	CAAAATGAGAACTTTCATCAAACCTTTGCTATGTGTGTTAAGCAAGGCCAGTCAGATTCA								27.2974	9.67328	5.17338	3.02586
ASHGA5P035194	4.42976	2.14723	4.42976	up	noncoding	ENST00000428188	AC007271.3	GENCODE	382	chr2	-	102789080	102798568		GAGAGAGAGAGTAAATAAACTTGTGTAAGTTAATTGCATCAACTACAAATAAGACCTGTA	natural antisense	NM_000877	IL1R1	interleukin-1 receptor type 1 precursor	+	102770401	102796334	319.759	137.218	8.96356	6.81633
ASHGA5P027582	4.42976	2.14723	4.42976	up	noncoding	ENST00000546852	RP1-46F2.3	GENCODE	590	chr12	-	111389486	111395616	ENST00000548329	AATTTACCAGAAATTGGCAGGCTGTGGAATTGATGGAGTCCACTTACTGTCCAGGCCTAA	intergenic							29.2932	10.5151	5.28633	3.1391
ASHGA5P035070	4.42888	2.14694	4.42888	up	noncoding	ENST00000561559	RP11-568N6.1	GENCODE	1907	chr2	-	64749320	64751227		CCCATCGTTTAATGTAAAACCTTAATTTTAATTGGCTGCTTAGTAGTCAATGGAATGACC	bidirectional	NM_001002243	AFTPH	aftiphilin isoform c	+	64751438	64820138	43.2697	16.1663	5.89284	3.7459
ASHGA5P035070	4.42888	2.14694	4.42888	up	noncoding	ENST00000561559	RP11-568N6.1	GENCODE	1907	chr2	-	64749320	64751227		CCCATCGTTTAATGTAAAACCTTAATTTTAATTGGCTGCTTAGTAGTCAATGGAATGACC	bidirectional	NM_017657	AFTPH	aftiphilin isoform b	+	64751438	64820138	43.2697	16.1663	5.89284	3.7459
ASHGA5P035070	4.42888	2.14694	4.42888	up	noncoding	ENST00000561559	RP11-568N6.1	GENCODE	1907	chr2	-	64749320	64751227		CCCATCGTTTAATGTAAAACCTTAATTTTAATTGGCTGCTTAGTAGTCAATGGAATGACC	bidirectional	NM_203437	AFTPH	aftiphilin isoform a	+	64751438	64820138	43.2697	16.1663	5.89284	3.7459
ASHGA5P019343	4.42856	2.14684	4.42856	up	noncoding	NR_038281	LOC100506994	RefSeq	2690	chr3	-	62247493	62304622		TGCCTGACATGCCCAGTTCTGGTGATGATTTCACTTTTGACAGAAGCTGTCCCTCAAAAG	natural antisense	NM_002841	PTPRG	receptor-type tyrosine-protein phosphatase gamma	+	61547242	62280573	284.562	122.66	8.79688	6.65005
ASHGA5P036094	4.42087	2.14433	4.42087	up	noncoding	ENST00000568143	RP11-84D1.2	GENCODE	2443	chr1	-	25294913	25297356		TTTGGTATGGGTGGGACATTGTAAAGGATGGAAAGAAATAGTAAAATCTAGATGATGCCA	intergenic							66.8321	26.0952	6.56098	4.41665
ASHGA5P018683	4.41946	2.14387	4.41946	up	noncoding	ENST00000456460	BX004987.5	GENCODE	388	chr1	+	143392442	143399814		AGCAATGATCAGTATCAGCTCTTTATGGAGAAAGAGCAGCTCTGGAATGAGTCATTTTTT	intergenic							61.5918	23.8686	6.43409	4.29022
ASHGA5P044560	4.41926	2.14381	4.41926	up	noncoding	ENST00000517658	RP11-10J21.4	GENCODE	397	chr8	-	142262384	142263391		ATGAAAACACGGAAATTCACAGACACGCAGGTGGGCATGAAAACACGGAAATTCACAGAC	intron sense-overlapping	ENST00000433583	SLC45A4	solute carrier family 45, member 4 [Source:HGNC Symbol;Acc:29196]	-	142220627	142264225	52.3759	20.0187	6.18526	4.04145
ASHGA5P044560	4.41926	2.14381	4.41926	up	noncoding	ENST00000517658	RP11-10J21.4	GENCODE	397	chr8	-	142262384	142263391		ATGAAAACACGGAAATTCACAGACACGCAGGTGGGCATGAAAACACGGAAATTCACAGAC	intron sense-overlapping	ENST00000517878	SLC45A4	solute carrier family 45, member 4 [Source:HGNC Symbol;Acc:29196]	-	142220627	142264328	52.3759	20.0187	6.18526	4.04145
ASHGA5P044560	4.41926	2.14381	4.41926	up	noncoding	ENST00000517658	RP11-10J21.4	GENCODE	397	chr8	-	142262384	142263391		ATGAAAACACGGAAATTCACAGACACGCAGGTGGGCATGAAAACACGGAAATTCACAGAC	intron sense-overlapping	ENST00000520137	SLC45A4	solute carrier family 45, member 4 [Source:HGNC Symbol;Acc:29196]	-	142228872	142318404	52.3759	20.0187	6.18526	4.04145
ASHGA5P045196	4.41838	2.14352	4.41838	up	noncoding	TCONS_00001037	XLOC_000302	LincRNAs identified by Cabili et al	599	chr1	+	95007607	95008571		CCAGGGAAGTCAGTCTTGCATTTTAATGCATACTATATACATATCTCGTTTAGCTTACTG	intergenic							174.565	73.95	8.04588	5.90236
ASHGA5P026645	4.41802	2.1434	4.41802	up	noncoding	TCONS_00012014	XLOC_005534	LincRNAs identified by Cabili et al	621	chr6	+	165341508	165342411		CACTAAGAGTTTCACAGATAGAACACCACTATTCCCTGTGTAAAACAGGAGGTAGGCAGG	intergenic							22.0118	7.55714	4.84098	2.69758
ASHGA5P037766	4.41667	2.14296	4.41667	up	noncoding	ENST00000565177	RP3-522J7.6	GENCODE	1567	chr22	-	50226263	50231434		ATAGCCTAGAGATGGTTATGTAGCGGGGGACTGAGCTACTAAGTGAAGGCATAGATAGTT	intergenic							17.3643	5	4.46507	2.32211
ASHGA5P027567	4.41479	2.14235	4.41479	up	noncoding	NR_038996	USP30-AS1	RefSeq	978	chr12	-	109489845	109491770		AACGTCTTTAATAGCCAACAAACTTATTGTTTACTTGGGTGCCAGGTATAGAGCTAAGTA	natural antisense	NM_032663	USP30	ubiquitin carboxyl-terminal hydrolase 30	+	109490379	109525831	17.3575	5	4.46446	2.32211
ASHGA5P010391	4.41445	2.14223	4.41445	up	noncoding	NR_028292	PTGER3	RefSeq	2011	chr1	-	71318035	71513491		GAAAAAGAAGACTCAGAGAGCAAGAGATGGGGCCTGATGGAAGGTGTTTTTGTCATGCAT	exon sense-overlapping	NM_001126044	PTGER3	prostaglandin E2 receptor EP3 subtype isoform 4	-	71418114	71513491	17.3569	5	4.46435	2.32211
ASHGA5P010391	4.41445	2.14223	4.41445	up	noncoding	NR_028292	PTGER3	RefSeq	2011	chr1	-	71318035	71513491		GAAAAAGAAGACTCAGAGAGCAAGAGATGGGGCCTGATGGAAGGTGTTTTTGTCATGCAT	exon sense-overlapping	NM_198714	PTGER3	prostaglandin E2 receptor EP3 subtype isoform 4	-	71318035	71513491	17.3569	5	4.46435	2.32211
ASHGA5P010391	4.41445	2.14223	4.41445	up	noncoding	NR_028292	PTGER3	RefSeq	2011	chr1	-	71318035	71513491		GAAAAAGAAGACTCAGAGAGCAAGAGATGGGGCCTGATGGAAGGTGTTTTTGTCATGCAT	exon sense-overlapping	NM_198715	PTGER3	prostaglandin E2 receptor EP3 subtype isoform 5	-	71471536	71513491	17.3569	5	4.46435	2.32211
ASHGA5P010391	4.41445	2.14223	4.41445	up	noncoding	NR_028292	PTGER3	RefSeq	2011	chr1	-	71318035	71513491		GAAAAAGAAGACTCAGAGAGCAAGAGATGGGGCCTGATGGAAGGTGTTTTTGTCATGCAT	exon sense-overlapping	NM_198716	PTGER3	prostaglandin E2 receptor EP3 subtype isoform 6	-	71318035	71513491	17.3569	5	4.46435	2.32211
ASHGA5P010391	4.41445	2.14223	4.41445	up	noncoding	NR_028292	PTGER3	RefSeq	2011	chr1	-	71318035	71513491		GAAAAAGAAGACTCAGAGAGCAAGAGATGGGGCCTGATGGAAGGTGTTTTTGTCATGCAT	exon sense-overlapping	NM_198717	PTGER3	prostaglandin E2 receptor EP3 subtype isoform 7	-	71318035	71513491	17.3569	5	4.46435	2.32211
ASHGA5P010391	4.41445	2.14223	4.41445	up	noncoding	NR_028292	PTGER3	RefSeq	2011	chr1	-	71318035	71513491		GAAAAAGAAGACTCAGAGAGCAAGAGATGGGGCCTGATGGAAGGTGTTTTTGTCATGCAT	exon sense-overlapping	NM_198718	PTGER3	prostaglandin E2 receptor EP3 subtype isoform 8	-	71418114	71513491	17.3569	5	4.46435	2.32211
ASHGA5P010391	4.41445	2.14223	4.41445	up	noncoding	NR_028292	PTGER3	RefSeq	2011	chr1	-	71318035	71513491		GAAAAAGAAGACTCAGAGAGCAAGAGATGGGGCCTGATGGAAGGTGTTTTTGTCATGCAT	exon sense-overlapping	NM_198719	PTGER3	prostaglandin E2 receptor EP3 subtype isoform 4	-	71436463	71513491	17.3569	5	4.46435	2.32211
ASHGA5P039501	4.41108	2.14113	4.41108	up	noncoding	ENST00000502570	RP11-428L21.1	GENCODE	349	chr4	-	93754835	93759993		CGGAAGCTGCTGCCTAAAACTATTCTTTTTAACATCCAAGATTTTGAAAATAGTTCATCC	intronic antisense	NM_001510	GRID2	glutamate receptor delta-2 subunit precursor	+	93225549	94693649	17.3484	5	4.46325	2.32211
ASHGA5P055672	4.40653	2.13964	4.40653	up	noncoding	ENST00000538790	AC156455.1	GENCODE	851	chr12	+	122501211	122506522		GGACATCTGTGTGCAAAAATATTAAACCTATACCTTGCACCTTATCACAAAATTCACTCA	intergenic							287.1	124.366	8.80979	6.67015
ASHGA5P057522	4.40446	2.13896	4.40446	up	noncoding	TCONS_00018486	XLOC_008784	LincRNAs identified by Cabili et al	1866	chr10	-	38736774	38739473		CCGGTGTGAGGCAAGGGGCTCAGGCTGACCTCTGTCAGCGTGGGAGGGGCCGGTGTAAGG	intergenic							32.0236	11.6853	5.42356	3.2846
ASHGA5P052791	4.39924	2.13725	4.39924	up	noncoding	ENST00000433843	SNHG5	GENCODE	388	chr6	-	86387046	86387917	ENST00000431043	AAGTTGCAACGATTTCTGTAAGTGGAGTTTTTCTGTTTGCTTAGAGATCAGTGAATATTG	intergenic							449.121	193.71	9.47849	7.34124
ASHGA5P015034	4.39535	2.13598	4.39535	up	noncoding	ENST00000415872	RP11-262H14.3	GENCODE	397	chr9	-	66523962	66533431		GGTCATCTGATGGTTGTAACCTCCAGCTTTCCCAGGAAATATGAGAAGACATGGAAAAAA	intergenic							129.697	53.845	7.5796	5.44362
ASHGA5P058630	4.39447	2.13569	4.39447	up	noncoding	uc011hzu.2	HLA-DQB	UCSC_knowngene	779	chr6_mcf_hap5	-	3961838	3964231	uc011jsq.2	TTCCTCGGGCTGGGCCTTATTATCCATCACAGGAGTCAGAAAGACCTCAAGGGCCTCCAC	intergenic							221.35	95.2384	8.40992	6.27423
ASHGA5P042194	4.39216	2.13493	4.39216	up	noncoding	ENST00000435612	XXyac-YX65C7_A.3	GENCODE	479	chr6	-	169686628	169689311		ATAGAAAATGTTCTGTCTTTGAAGCACTCCAGCCATTTGTTCCCACTGAGCTTGGCTCTG	intergenic							219.966	94.4463	8.39514	6.26021
ASHGA5P000367	4.39122	2.13462	4.39122	up	noncoding	chr2:68059800-68077075-	chr2:68059800-68077075	LincRNAs identified by Khalil et al	17275	chr2	-	68206296	68223571		AGGTAGAGAAAAGGAAGGGAACAAACTAAATCAAATGCCATTAGTTTAAGAAGAGGCTGC	intergenic							20.0623	6.79497	4.69053	2.55591
ASHGA5P058374	4.39098	2.13454	4.39098	up	noncoding	uc002gbf.2	LOC100130950	UCSC_knowngene	555	chr17	+	5095378	5126779		TCGGGTCCGGGCTTGAATGCACCAAGGAAAGGCCATTTGTGGGGACATAGCAAGAAGGCA	natural antisense	NM_207103	SCIMP	SLP adapter and CSK-interacting membrane protein	-	5113900	5138083	1321.52	578.368	11.0833	8.94879
ASHGA5P020092	4.38527	2.13266	4.38527	up	noncoding	ENST00000508021	RP11-115D19.1	GENCODE	567	chr4	+	90472540	90647654		TGACTGGGGGATTTTTTGTTCATTCTGAAAATCACATCGCCAGATCCAACACCTTTTTAT	natural antisense	NM_000345	SNCA	alpha-synuclein isoform NACP140	-	90645249	90758350	17.2591	5	4.45478	2.32211
ASHGA5P020092	4.38527	2.13266	4.38527	up	noncoding	ENST00000508021	RP11-115D19.1	GENCODE	567	chr4	+	90472540	90647654		TGACTGGGGGATTTTTTGTTCATTCTGAAAATCACATCGCCAGATCCAACACCTTTTTAT	natural antisense	NM_001146054	SNCA	alpha-synuclein isoform NACP140	-	90645249	90758127	17.2591	5	4.45478	2.32211
ASHGA5P020092	4.38527	2.13266	4.38527	up	noncoding	ENST00000508021	RP11-115D19.1	GENCODE	567	chr4	+	90472540	90647654		TGACTGGGGGATTTTTTGTTCATTCTGAAAATCACATCGCCAGATCCAACACCTTTTTAT	natural antisense	NM_001146055	SNCA	alpha-synuclein isoform NACP140	-	90645249	90759447	17.2591	5	4.45478	2.32211
ASHGA5P020092	4.38527	2.13266	4.38527	up	noncoding	ENST00000508021	RP11-115D19.1	GENCODE	567	chr4	+	90472540	90647654		TGACTGGGGGATTTTTTGTTCATTCTGAAAATCACATCGCCAGATCCAACACCTTTTTAT	natural antisense	NM_007308	SNCA	alpha-synuclein isoform NACP112	-	90645249	90758127	17.2591	5	4.45478	2.32211
ASHGA5P030552	4.38214	2.13163	4.38214	up	noncoding	ENST00000560518	RP11-430B1.2	GENCODE	1972	chr15	+	52472413	52498071		CCCAAGTTTTTTCCTTCAGGATAAATCATCCTTATATAAAGAAAACTACCAACAGCGTAC	intronic antisense	NM_016194	GNB5	guanine nucleotide-binding protein subunit beta-5 isoform b	-	52413122	52483565	340.03	147.498	9.05709	6.92546
ASHGA5P030552	4.38214	2.13163	4.38214	up	noncoding	ENST00000560518	RP11-430B1.2	GENCODE	1972	chr15	+	52472413	52498071		CCCAAGTTTTTTCCTTCAGGATAAATCATCCTTATATAAAGAAAACTACCAACAGCGTAC	natural antisense	NM_018728	MYO5C	unconventional myosin-Vc	-	52484514	52587995	340.03	147.498	9.05709	6.92546
ASHGA5P032131	4.37897	2.13059	4.37897	up	noncoding	ENST00000573222	RP11-589P10.5	GENCODE	343	chr17	-	6897960	6898508		AGATCTTGATTCAAGTGATTATATGCATTTGGATCTCCGTGGATGCATCTGGTGGCCTGG	intron sense-overlapping	ENST00000399541	MIR497HG	mir-497-195 cluster host gene (non-protein coding) [Source:HGNC Symbol;Acc:39523]	-	6888427	6915653	1589.85	696.745	11.3552	9.22457
ASHGA5P032131	4.37897	2.13059	4.37897	up	noncoding	ENST00000573222	RP11-589P10.5	GENCODE	343	chr17	-	6897960	6898508		AGATCTTGATTCAAGTGATTATATGCATTTGGATCTCCGTGGATGCATCTGGTGGCCTGG	intron sense-overlapping	ENST00000575889	MIR497HG	mir-497-195 cluster host gene (non-protein coding) [Source:HGNC Symbol;Acc:39523]	-	6780106	6915636	1589.85	696.745	11.3552	9.22457
ASHGA5P057306	4.37777	2.1302	4.37777	up	noncoding	TCONS_00016551	XLOC_007314	LincRNAs identified by Cabili et al	312	chr9	+	32738963	32743397	TCONS_00015943	TACGTCGCCTTATTAAGCCTTGGATAAAGAAGACCACTTCATGGTACCATCAGATGGAGG	intergenic							19.014	6.32901	4.60979	2.4796
ASHGA5P040082	4.37697	2.12993	4.37697	up	noncoding	ENST00000506942	RP11-33B1.3	GENCODE	573	chr4	+	120377504	120378432		GGCATAAAAATATTGTGACATCAGTTACTTAGGCTAAACATGCCTATTATGCTAAGTGAG	intergenic							17.2333	5	4.45205	2.32211
ASHGA5P021398	4.37533	2.12939	4.37533	up	noncoding	ENST00000531749	RP11-98J9.1	GENCODE	484	chr11	+	13806936	13869549		GTCTACACAGCTTGATAAACCAGAGGGATAGTCTGAGAGAGAAACTGAAGGTCAAAATCA	intergenic							21.0743	7.24898	4.77078	2.64138
ASHGA5P035602	4.37231	2.12839	4.37231	up	noncoding	uc002vpk.1	AX746677	UCSC_knowngene	2346	chr2	-	228573100	228575446		CACTTATAATTATTGTGAAAGCATTTATCTATCAAAGAAGGTTAGCCTGCAGCCAGTTGG	intron sense-overlapping	NM_025243	SLC19A3	thiamine transporter 2	-	228549925	228582745	17.2151	5	4.45051	2.32211
ASHGA5P040521	4.36401	2.12566	4.36401	up	noncoding	TCONS_00021881	XLOC_010480	LincRNAs identified by Cabili et al	337	chr13	+	100557625	100560611		TACAGAGAACTTGCAAAGGAGTAGAGAGAATGTTTGAGGTCCAGCCTTGGTGTAGAGAAG	intergenic							17.8878	5.68806	4.50959	2.38393
ASHGA5P045847	4.35932	2.1241	4.35932	up	noncoding	uc004aus.1	BC042913	UCSC_knowngene	1164	chr9	+	97317350	97330409	ENST00000452148, uc004aut.1	GAGAGGAAGAAGTTACATTGTCGTATGAGGGATGCATTTTAACCATTAATTTGTGGTACA	natural antisense	NM_003837	FBP2	fructose-1,6-bisphosphatase isozyme 2	-	97321002	97356075	163.435	69.5562	7.94074	5.81663
ASHGA5P045586	4.35275	2.12193	4.35275	up	noncoding	uc003zfx.3	AY343892	UCSC_knowngene	532	chr9	+	72697	75294	ENST00000416700, ENST00000420855, ENST00000433106, ENST00000442069, NR_015423, uc002tjx.4	TTGAAACCTGCTGGGACTTTTTAGCCATTCTCTTCAACATAAAGAATGGGTGTTTTTGGA	intergenic							78.727	31.6205	6.80762	4.68569
ASHGA5P043542	4.34899	2.12068	4.34899	up	noncoding	ENST00000439058	AC005083.1	GENCODE	667	chr7	+	20257199	20261304	ENST00000430859	AATAGAGACAAGTCCTGGCTGGGTCTGGGTTCAGAAACATAATAGAAGGATTCATCTAAT	bidirectional	NM_182762	MACC1	metastasis-associated in colon cancer protein 1	-	20174278	20257013	114.118	47.347	7.37741	5.25673
ASHGA5P028370	4.34816	2.12041	4.34816	up	noncoding	ENST00000534849	RP5-916L7.2	GENCODE	570	chr12	+	126468247	126470780		AGTAGCTCTTTGGGTGACTGAGTGGGGTGGAGTGATGTCCAATAAACATCAAGGCATAAT	intergenic							37.6748	14.1292	5.67585	3.55545
ASHGA5P029393	4.34807	2.12038	4.34807	up	noncoding	ENST00000549951	CTD-2311B13.2	GENCODE	381	chr14	+	19529957	19530898		ATTCATCCATGTTGTCCGTATACCAGGTGTAAAAATAAAACGTTTCTTAATGCACACAGG	intergenic							17.1294	5	4.44249	2.32211
ASHGA5P042240	4.34508	2.11938	4.34508	up	noncoding	ENST00000439891	RP11-203H2.1	GENCODE	527	chr6	+	8328383	8342688		GAGAGAGAGGAGGAGATTTACATCACACAGCAAACAACCTAATAAATCTGTTAAACGCCA	intergenic							184.898	80.0838	8.13851	6.01913
ASHGA5P025860	4.33889	2.11733	4.33889	up	noncoding	NR_040081	LOC100506804	RefSeq	1297	chr6	+	75994729	76001580		CTTGGAACAGAGATGTAAATGAATTCCTCAAGGTCAGAGACTGTTTTTATTCATTTCTAC	bidirectional	NM_001143958	TMEM30A	cell cycle control protein 50A isoform 2	-	75962637	75994632	208.624	90.253	8.31117	6.19384
ASHGA5P025860	4.33889	2.11733	4.33889	up	noncoding	NR_040081	LOC100506804	RefSeq	1297	chr6	+	75994729	76001580		CTTGGAACAGAGATGTAAATGAATTCCTCAAGGTCAGAGACTGTTTTTATTCATTTCTAC	bidirectional	NM_018247	TMEM30A	cell cycle control protein 50A isoform 1	-	75962637	75994632	208.624	90.253	8.31117	6.19384
ASHGA5P031965	4.3382	2.1171	4.3382	up	noncoding	ENST00000562393	RP11-254F19.2	GENCODE	260	chr16	+	84861868	84862848		TTAAGCTGAGTGGACTGTTGGCTGTCCTGGGGAGATGGGGAATTCAGCACAGTGCAGGCA	intron sense-overlapping	NM_031476	CRISPLD2	cysteine-rich secretory protein LCCL domain-containing 2 precursor	+	84853586	84943116	86.9528	35.4945	6.96053	4.84343
ASHGA5P019060	4.32921	2.1141	4.32921	up	noncoding	NR_049742	SIKE1	RefSeq	5401	chr1	-	115312104	115323308		TCCGGACCAGAGCTATGGATTTCCTTGGAGGAACACCAGGATGCTTTGGAACTTATCATG	exon sense-overlapping	NM_001102396	SIKE1	suppressor of IKBKE 1 isoform 1	-	115312104	115323308	5243.45	2248.19	13.0307	10.9166
ASHGA5P019060	4.32921	2.1141	4.32921	up	noncoding	NR_049742	SIKE1	RefSeq	5401	chr1	-	115312104	115323308		TCCGGACCAGAGCTATGGATTTCCTTGGAGGAACACCAGGATGCTTTGGAACTTATCATG	exon sense-overlapping	NM_025073	SIKE1	suppressor of IKBKE 1 isoform 2	-	115312104	115323308	5243.45	2248.19	13.0307	10.9166
ASHGA5P042184	4.32808	2.11373	4.32808	up	noncoding	ENST00000456585	KIF25-AS1	GENCODE	2795	chr6	-	168393501	168397757		CGTTTCTTTAGTCAAATCTCCTTTTCTATAAAATGGAGACGGCTTTCATATGTTTGGGAA	intergenic							426.633	186.12	9.39603	7.28231
ASHGA5P032961	4.32394	2.11235	4.32394	up	noncoding	ENST00000579239	RP11-822E23.2	GENCODE	965	chr17	+	21436234	21446049		GTGAAATTGAGTTGAATCAGAAACAAAACGAGGAGCAGAGGTCAAGTCCTGCAAAAGATA	natural antisense	NM_001113434	C17orf51	uncharacterized protein C17orf51	-	21431570	21454941	17.0389	5	4.43446	2.32211
ASHGA5P040810	4.32179	2.11163	4.32179	up	noncoding	uc003lul.1	AX747215	UCSC_knowngene	2163	chr5	-	151136012	151138175		TATACACATACTGGAAGGGGAAGAGTGTGTTACCTGAGAGTTTTCTCAGACAAATGCCCG	exon sense-overlapping	NM_004045	ATOX1	copper transport protein ATOX1	-	151122382	151138210	27.2591	9.92685	5.17117	3.05954
ASHGA5P042830	4.31611	2.10973	4.31611	up	noncoding	ENST00000456125	RP11-195C7.1	GENCODE	579	chr1	+	176176783	176198466		GTTATCTTATCTGGAAGAAGAGGAATAGGAAAGAAAAGGAGTCAGGAATGGATCTTACTC	bidirectional	NM_001001740	RFWD2	E3 ubiquitin-protein ligase RFWD2 isoform d24	-	175913966	176176370	17.0069	5	4.43185	2.32211
ASHGA5P042830	4.31611	2.10973	4.31611	up	noncoding	ENST00000456125	RP11-195C7.1	GENCODE	579	chr1	+	176176783	176198466		GTTATCTTATCTGGAAGAAGAGGAATAGGAAAGAAAAGGAGTCAGGAATGGATCTTACTC	bidirectional	NM_022457	RFWD2	E3 ubiquitin-protein ligase RFWD2 isoform a	-	175913966	176176370	17.0069	5	4.43185	2.32211
ASHGA5P052966	4.31526	2.10945	4.31526	up	noncoding	uc003sqr.1	AK123300	UCSC_knowngene	1410	chr7	+	6703604	6714110		CTTTATGTATGTAGTGACTGTAAGAAACGTTTTTGTCATAGCTCAGTCCTAAGAGTCCAT	exon sense-overlapping	ENST00000399484	AC073343.1	Uncharacterized protein [Source:UniProtKB/TrEMBL;Acc:H0Y5S2]	+	6713375	6715991	24.0279	8.62683	4.98144	2.87199
ASHGA5P052966	4.31526	2.10945	4.31526	up	noncoding	uc003sqr.1	AK123300	UCSC_knowngene	1410	chr7	+	6703604	6714110		CTTTATGTATGTAGTGACTGTAAGAAACGTTTTTGTCATAGCTCAGTCCTAAGAGTCCAT	exon sense-overlapping	ENST00000401847	AC073343.1	Uncharacterized protein [Source:UniProtKB/TrEMBL;Acc:H0Y5S2]	+	6713423	6715988	24.0279	8.62683	4.98144	2.87199
ASHGA5P052966	4.31526	2.10945	4.31526	up	noncoding	uc003sqr.1	AK123300	UCSC_knowngene	1410	chr7	+	6703604	6714110		CTTTATGTATGTAGTGACTGTAAGAAACGTTTTTGTCATAGCTCAGTCCTAAGAGTCCAT	exon sense-overlapping	ENST00000544825	AC073343.1	Uncharacterized protein [Source:UniProtKB/TrEMBL;Acc:H0Y5S2]	+	6713423	6715988	24.0279	8.62683	4.98144	2.87199
ASHGA5P022031	4.31493	2.10934	4.31493	up	noncoding	ENST00000547577	CTD-2311B13.7	GENCODE	786	chr14	-	19932011	19969021	ENST00000437608, ENST00000546734	GCACTTGGCAATGAATTTATGGGCGCTTTGGAATCCTGCAGATATAATAATGATAATTAA	intergenic							17.0045	5	4.43145	2.32211
ASHGA5P039542	4.31332	2.1088	4.31332	up	noncoding	ENST00000510212	RPL34-AS1	GENCODE	562	chr4	-	109511518	109541616		CTTCTTTATTGAAGGAGCGGGAGAAGAGTAAGAAAGTTGGAGCAGACTAAGAAGACAGGA	bidirectional	NM_000995	RPL34	60S ribosomal protein L34	+	109541721	109551639	17.0022	5	4.43091	2.32211
ASHGA5P039542	4.31332	2.1088	4.31332	up	noncoding	ENST00000510212	RPL34-AS1	GENCODE	562	chr4	-	109511518	109541616		CTTCTTTATTGAAGGAGCGGGAGAAGAGTAAGAAAGTTGGAGCAGACTAAGAAGACAGGA	bidirectional	NM_033625	RPL34	60S ribosomal protein L34	+	109541748	109551639	17.0022	5	4.43091	2.32211
ASHGA5P023627	4.30868	2.10725	4.30868	up	noncoding	HMlincRNA1172-	HMlincRNA1172	LincRNAs identified by Khalil et al	17612	chr1	-	2952104	2969716		TGGTGAAAGAGACCCACACAGAGAAGTAAACTGAGGCAGTTCTTGGTGTCCTGAAGTTAA	intergenic							19.947	6.89118	4.68188	2.57464
ASHGA5P033310	4.30852	2.10719	4.30852	up	noncoding	ENST00000582940	RP11-160O5.1	GENCODE	664	chr17	+	63096929	63107176		GGAGGAAAGAAAAATGAATCTGATGTTACTTCTTGAAACCACATTTTCTGAAGTCACCAT	intergenic							1331.17	592.228	11.0926	8.9854
ASHGA5P030583	4.30182	2.10495	4.30182	up	noncoding	ENST00000558368	RP11-643M14.1	GENCODE	1921	chr15	+	62352712	62354633		GGGAGAAGTGAGTAACACTAATGCTTTGTCTAATAAAGTAATTCCTTACAGTTCTATGGT	bidirectional	NM_001018088	VPS13C	vacuolar protein sorting-associated protein 13C isoform 2B	-	62156504	62352664	22.7378	8.10348	4.89155	2.7866
ASHGA5P030583	4.30182	2.10495	4.30182	up	noncoding	ENST00000558368	RP11-643M14.1	GENCODE	1921	chr15	+	62352712	62354633		GGGAGAAGTGAGTAACACTAATGCTTTGTCTAATAAAGTAATTCCTTACAGTTCTATGGT	bidirectional	NM_017684	VPS13C	vacuolar protein sorting-associated protein 13C isoform 1A	-	62144589	62352664	22.7378	8.10348	4.89155	2.7866
ASHGA5P030583	4.30182	2.10495	4.30182	up	noncoding	ENST00000558368	RP11-643M14.1	GENCODE	1921	chr15	+	62352712	62354633		GGGAGAAGTGAGTAACACTAATGCTTTGTCTAATAAAGTAATTCCTTACAGTTCTATGGT	bidirectional	NM_018080	VPS13C	vacuolar protein sorting-associated protein 13C isoform 1B	-	62156504	62352664	22.7378	8.10348	4.89155	2.7866
ASHGA5P030583	4.30182	2.10495	4.30182	up	noncoding	ENST00000558368	RP11-643M14.1	GENCODE	1921	chr15	+	62352712	62354633		GGGAGAAGTGAGTAACACTAATGCTTTGTCTAATAAAGTAATTCCTTACAGTTCTATGGT	bidirectional	NM_020821	VPS13C	vacuolar protein sorting-associated protein 13C isoform 2A	-	62144589	62352664	22.7378	8.10348	4.89155	2.7866
ASHGA5P042490	4.30145	2.10482	4.30145	up	noncoding	ENST00000418403	RP11-462G2.1	GENCODE	397	chr6	+	71104589	71109120		GCCGAACAGATGAAAAAATGCATTGTCAACGGAATCTTTTATGTTTGTTTGTCTTCCTTT	intergenic							16.9642	5	4.42694	2.32211
ASHGA5P023374	4.29905	2.10402	4.29905	up	noncoding	ENST00000579509	RP11-678G15.2	GENCODE	1057	chr18	-	7741307	7749441		CATGTCACAGGACTGGGAGGAATGGAAGGTGTCACATCAGAATAACAATAGCTCTTGACA	intronic antisense	NM_001105244	PTPRM	receptor-type tyrosine-protein phosphatase mu isoform 1 precursor	+	7567313	8406859	16.9523	5	4.42613	2.32211
ASHGA5P023374	4.29905	2.10402	4.29905	up	noncoding	ENST00000579509	RP11-678G15.2	GENCODE	1057	chr18	-	7741307	7749441		CATGTCACAGGACTGGGAGGAATGGAAGGTGTCACATCAGAATAACAATAGCTCTTGACA	intronic antisense	NM_002845	PTPRM	receptor-type tyrosine-protein phosphatase mu isoform 2 precursor	+	7567313	8406859	16.9523	5	4.42613	2.32211
ASHGA5P015556	4.29789	2.10363	4.29789	up	noncoding	ENST00000452251	AC135966.1	GENCODE	487	chr3	-	23236560	23244024		TTTAGCCCTGGGGCAAGAGAAAGAGGCCCACTGCAATATGCTGTGAAGAATACATAAGAA	bidirectional	NM_152653	UBE2E2	ubiquitin-conjugating enzyme E2 E2	+	23244783	23632296	29.3632	10.9013	5.29011	3.18648
ASHGA5P040481	4.29348	2.10215	4.29348	up	noncoding	uc003jvo.3	DQ576994	UCSC_knowngene	2082	chr5	-	68483211	68485293		AAAGATAAACATTAGAGGGTTGTTTAGAAGACTTTTTTGACCTGAGCCCATGAGGTGCAT	bidirectional	NM_022909	CENPH	centromere protein H	+	68485374	68506184	141.094	60.4152	7.71366	5.61151
ASHGA5P049813	4.29159	2.10151	4.29159	up	noncoding	TCONS_00020439	XLOC_009769	LincRNAs identified by Cabili et al	370	chr12	+	54823109	54830899		CCCACAGAAACTGAGAGAGAGAATAAATATTTATTGTTGTTTCAAGTAACTACATCCTGG	intergenic							113.138	47.5737	7.36593	5.26442
ASHGA5P033132	4.29136	2.10144	4.29136	up	noncoding	uc010wia.1	AK027091	UCSC_knowngene	845	chr17	+	41381731	41382576		TTGTTCGACTCACTAGTCTTCTGTGGCTCTATGCGGTACTAAAGAGCAGAAGACAGAAGA	intergenic							5620.52	2421.43	13.1136	11.0121
ASHGA5P056676	4.28643	2.09978	4.28643	up	noncoding	TCONS_00007119	XLOC_003052	LincRNAs identified by Cabili et al	432	chr3	-	13691938	13693351		TGTCTGTAAAACGGGGATCATCATGGAAGGAAGGAAGAGTTTAGTGAGGTCCTGAAAGCT	intergenic							54.196	21.4409	6.23599	4.13621
ASHGA5P029787	4.28491	2.09927	4.28491	up	noncoding	ENST00000442197	AL132709.8	GENCODE	625	chr14	+	101427363	101433377		GAGTGTTACTGGGTTTTGTGAATCACGGGCCTTGAAAGTATTATTAATGAATAAATGACA	intergenic							355.648	157.263	9.12198	7.02271
ASHGA5P040185	4.28296	2.09861	4.28296	up	noncoding	ENST00000458155	BX004987.5	GENCODE	1410	chr1	+	143391567	143399528	ENST00000447389	GAGTTTGACATACTCAAATTGCCCAAATTTCAGCTGTTTAAACAACCAAGTCATCATTGA	intergenic							56.7711	22.5776	6.30954	4.21093
ASHGA5P026541	4.27729	2.0967	4.27729	up	noncoding	ENST00000527061	RP11-867G23.10	GENCODE	467	chr11	+	66176628	66177474		GGCGGACTTTTTGGAAAAGCTTCTGGATGCCACGGACTCCACGACCAACCAACTAGGTTG	intergenic							69.4745	28.1375	6.61852	4.52182
ASHGA5P026513	4.27713	2.09664	4.27713	up	noncoding	TCONS_00011937	XLOC_005448	LincRNAs identified by Cabili et al	221	chr6	+	119671081	119738843		ATAGAAATCAATTTCTTGATTTCAGTAGGAATAGTGAGTCCCTAAGAGGGGAGAAGCCAG	intergenic							23.9308	8.67125	4.97462	2.87798
ASHGA5P016925	4.26356	2.09206	4.26356	up	noncoding	ENST00000435744	ANKRD30BP2	pseudogene	1610	chr21	+	14410528	14439354	NM_001145029, NM_052997, NR_026916, TCONS_00026436, TCONS_00026681	CTCTGCAGTGTGAGATTGACTTTAAACCAAGAAGAAGAGAAGAGAAGAAATGCCAATATA								38.6845	14.8565	5.71755	3.62549
ASHGA5P027608	4.26245	2.09168	4.26245	up	noncoding	ENST00000549373	RP11-115H15.2	GENCODE	493	chr12	-	116612306	116619100		AGGATGTGTACAGGTTAGATTTCGAGGGGACTGTTTTCTGTTTAAGAAGTAACTCATTTT	intron sense-overlapping	NM_015335	MED13L	mediator of RNA polymerase II transcription subunit 13-like	-	116396380	116714991	44.8476	17.4996	5.94615	3.85446
ASHGA5P018580	4.25991	2.09082	4.25991	up	noncoding	ENST00000455247	LINC00505	GENCODE	354	chr1	+	46921494	46948147		CTTGTGGAAGCCACCATATAAAGAAGTCCAGGCTATACTCCTAGAGGCCACATGCAAGAG	intergenic							87.9789	36.6803	6.97854	4.88772
ASHGA5P026633	4.25631	2.0896	4.25631	up	noncoding	ENST00000535936	RP11-707G14.7	GENCODE	383	chr11	+	73639577	73641417		TTTTATTTATTTAACGGAGGAAGGTCATTTCTGGCTGGGGTAATAATGTTGTTGACAGAG	intergenic							16.7912	5	4.41172	2.32211
ASHGA5P033814	4.25115	2.08785	4.25115	up	noncoding	ENST00000579580	RP11-344B2.2	GENCODE	772	chr18	+	29867399	29870303		CCTGACTTGTGTTTATTCTGACTCAAAAAGTATGTGGATGGCAGAAAACAAGAGAAATAA	natural antisense	NM_001242409	FAM59A	protein FAM59A isoform 1	-	29843483	30050447	54.9582	21.931	6.26021	4.17236
ASHGA5P033814	4.25115	2.08785	4.25115	up	noncoding	ENST00000579580	RP11-344B2.2	GENCODE	772	chr18	+	29867399	29870303		CCTGACTTGTGTTTATTCTGACTCAAAAAGTATGTGGATGGCAGAAAACAAGAGAAATAA	natural antisense	NM_022751	FAM59A	protein FAM59A isoform 2	-	29843483	30050447	54.9582	21.931	6.26021	4.17236
ASHGA5P034730	4.24887	2.08708	4.24887	up	noncoding	uc002psm.1	AX746478	UCSC_knowngene	1957	chr19	+	50988163	50990120		GTGTGAAGTTCAGAAGTTTCATACCAAGAAGTTTGCTGAGCATGATGTTTGTATATTGAT	intergenic							926.773	417.062	10.5548	8.46774
ASHGA5P055414	4.24735	2.08656	4.24735	up	noncoding	TCONS_00016903	XLOC_007896	LincRNAs identified by Cabili et al	379	chr9	-	139506485	139510295	TCONS_00016513	ATCACAACTTTAAACCCCGTCCGTACTGAAGCCTGCGTCCGAATTTCTTCTGTTTTTGTG	intergenic							308.998	137.704	8.90838	6.82181
ASHGA5P056441	4.24511	2.0858	4.24511	up	noncoding	TCONS_00004291	XLOC_002136	LincRNAs identified by Cabili et al	260	chr2	-	65952654	65953735	TCONS_00004290	AGGCACGCCAAACTCAGGAGGAGCCAAATGGAAGAGATGCAGAGAGCAAGGTATATGGGA	intergenic							16.7577	5	4.40792	2.32211
ASHGA5P018067	4.24419	2.08549	4.24419	up	noncoding	ENST00000449066	AC140481.1	GENCODE	409	chr2	-	131174328	131182711		AAGGAAACCCAGACAAGGCCAAGCTGGCTGAAAGAGCAACCAGCCACCTCTGCAATCTGC	intergenic							334.388	149.118	9.02799	6.9425
ASHGA5P058636	4.23868	2.08362	4.23868	up	noncoding	uc021tax.1	HM587423	UCSC_knowngene	440	chr16	+	3048955	3050814		CCACAGCCAGGGTTCCATGGGGCCAATGGTTTTAGGAATAGTGAGTCAGACCCAGGGGAC	intergenic							24.6096	9.07815	5.01895	2.93533
ASHGA5P058752	4.235	2.08236	4.235	up	noncoding	uc.392-	uc.392	UCR	256	chr15	-	70392133	70392389		AAAGCCATTCAAAGCTAATTAAGCAGCCATTCCAAGCACTATTTGCAAGCGGGAGGCTCA	intergenic							36.4268	13.9805	5.62206	3.5397
ASHGA5P020392	4.23451	2.08219	4.23451	up	noncoding	ENST00000512802	NOP14-AS1	GENCODE	334	chr4	+	2939377	2942168	uc003ggg.1	TGTCCTGAATGGAGAACCCCAGCACCCAGAAGCATCCACTGAAGGACGTGTGTCCTGGAA	intronic antisense	NM_003703	NOP14	nucleolar protein 14	-	2939663	2965118	329.388	147.355	9.00593	6.92373
ASHGA5P055123	4.22959	2.08052	4.22959	up	noncoding	ENST00000525797	RP11-680E19.1	GENCODE	1754	chr11	+	106122133	106135632		TTTTATAAATATAAGAATGCATACTGGATTAAAGTACTAGTAGTATAAAAAATACAGAAA	intergenic							17.0749	5.37537	4.43726	2.35674
ASHGA5P039390	4.22927	2.08041	4.22927	up	noncoding	ENST00000510073	RP11-124A7.2	GENCODE	451	chr4	-	41255899	41258738		ATAAATGGCAGAATTTTGGGATTAAAAAATAAGTTTAAAATAAAATGATGAAATTTAACA	natural antisense	ENST00000514924	UCHL1	ubiquitin carboxyl-terminal esterase L1 (ubiquitin thiolesterase) [Source:HGNC Symbol;Acc:12513]	+	41258429	41259754	16.7	5	4.40252	2.32211
ASHGA5P049917	4.22653	2.07947	4.22653	up	noncoding	TCONS_00001841	XLOC_001228	LincRNAs identified by Cabili et al	3540	chr1	-	224795998	224803149		TTTCCCCCAGTGGCCCAGCATCTTGGAAGTTCACCATGCTTGCTTTGCAAGAGATTCCTG	intergenic							212.016	94.1396	8.33508	6.25561
ASHGA5P049434	4.22372	2.07851	4.22372	up	noncoding	ENST00000416689	RP5-848E13.3	GENCODE	3075	chr1	+	43424774	43442099		AAGCAGATGGTTAAGAGCTCTACAACTTCTGTGAGGTAAAGAATATCTGCAGGGCTGGAC	natural antisense	NM_006516	SLC2A1	solute carrier family 2, facilitated glucose transporter member 1	-	43391045	43424847	180.577	80.2665	8.1006	6.02209
ASHGA5P030582	4.22326	2.07836	4.22326	up	noncoding	uc002ahe.3	BC028842	UCSC_knowngene	610	chr15	+	62352737	62353471	ENST00000558368	CTCTAAGATTCGCTTTTAATTCACTAGCCACTAACCAGTTACCTATCTCATTACAGATAT	bidirectional	NM_001018088	VPS13C	vacuolar protein sorting-associated protein 13C isoform 2B	-	62156504	62352664	381.899	170.89	9.22897	7.15062
ASHGA5P030582	4.22326	2.07836	4.22326	up	noncoding	uc002ahe.3	BC028842	UCSC_knowngene	610	chr15	+	62352737	62353471	ENST00000558368	CTCTAAGATTCGCTTTTAATTCACTAGCCACTAACCAGTTACCTATCTCATTACAGATAT	bidirectional	NM_017684	VPS13C	vacuolar protein sorting-associated protein 13C isoform 1A	-	62144589	62352664	381.899	170.89	9.22897	7.15062
ASHGA5P030582	4.22326	2.07836	4.22326	up	noncoding	uc002ahe.3	BC028842	UCSC_knowngene	610	chr15	+	62352737	62353471	ENST00000558368	CTCTAAGATTCGCTTTTAATTCACTAGCCACTAACCAGTTACCTATCTCATTACAGATAT	bidirectional	NM_018080	VPS13C	vacuolar protein sorting-associated protein 13C isoform 1B	-	62156504	62352664	381.899	170.89	9.22897	7.15062
ASHGA5P030582	4.22326	2.07836	4.22326	up	noncoding	uc002ahe.3	BC028842	UCSC_knowngene	610	chr15	+	62352737	62353471	ENST00000558368	CTCTAAGATTCGCTTTTAATTCACTAGCCACTAACCAGTTACCTATCTCATTACAGATAT	bidirectional	NM_020821	VPS13C	vacuolar protein sorting-associated protein 13C isoform 2A	-	62144589	62352664	381.899	170.89	9.22897	7.15062
ASHGA5P047894	4.21891	2.07687	4.21891	up	noncoding	uc001mff.1	AK128569	UCSC_knowngene	2703	chr11	-	7448496	7526103		AAAGAAGACTGGACAGGAGGAAGAGAGATGCATAGTGAGATGGGTTCCAGAGGTTCGGAG	intronic antisense	NM_175733	SYT9	synaptotagmin-9	+	7273180	7490276	16.6596	5	4.39898	2.32211
ASHGA5P047894	4.21891	2.07687	4.21891	up	noncoding	uc001mff.1	AK128569	UCSC_knowngene	2703	chr11	-	7448496	7526103		AAAGAAGACTGGACAGGAGGAAGAGAGATGCATAGTGAGATGGGTTCCAGAGGTTCGGAG	intronic antisense	NM_198474	OLFML1	olfactomedin-like protein 1 precursor	+	7506599	7532606	16.6596	5	4.39898	2.32211
ASHGA5P029775	4.21765	2.07644	4.21765	up	noncoding	ENST00000398460	MEG3	GENCODE	3382	chr14	+	101323581	101327355		GTTTTAGGAAAAACATCAAAGCTGGATAGGTTGGGCAGAAGAGCTGGGGATAGCATTTAG	intergenic							20.9499	7.48021	4.76055	2.68411
ASHGA5P034905	4.21544	2.07568	4.21544	up	noncoding	ENST00000400892	NPPA-AS1	GENCODE	936	chr1	+	11903917	11908136		CTCAAGAGGCTCCCACTTCAAAGGTGTGAGAAGAGTAAAAAAGAGTCCTTGGTTATCTCA	natural antisense	NM_006172	NPPA	natriuretic peptides A preproprotein	-	11905766	11907840	561.486	251.928	9.80579	7.73011
ASHGA5P058234	4.21222	2.07458	4.21222	up	noncoding	TCONS_00028410	XLOC_013763	LincRNAs identified by Cabili et al	254	chr20	-	44543294	44544555		AGCACTTCGGGAGGCTGAGGATGAGGAAATTGAAGATCTGAGTGCTTAAGCAAGGGATCA	intergenic							263.197	119.095	8.68104	6.60647
ASHGA5P039023	4.21193	2.07448	4.21193	up	noncoding	ENST00000464612	SNHG12	GENCODE	719	chr1	-	28905049	28907522	uc001bqm.3, uc001bqo.3	GGACCAAATGATGGGAACAATAAAATTGTTCATGACAGTTGTTCTCATTTTGCTGTCCAG	natural antisense	NM_017846	TRNAU1AP	tRNA selenocysteine 1-associated protein 1	+	28879528	28905057	277.992	125.338	8.75681	6.68232
ASHGA5P046418	4.20937	2.07361	4.20937	up	noncoding	ENST00000420865	RP11-309M23.1	GENCODE	588	chrX	+	950955	955100		CCGTCAACAAAACGCTAATAAGTGCAGAAAGACTGTTTAGCAGGAAACATGTCCAAAAAA	intergenic							18.6882	6.52455	4.58021	2.5066
ASHGA5P030285	4.20913	2.07352	4.20913	up	noncoding	NR_034095	LOC400456	RefSeq	1445	chr15	-	95822518	95870329		CCAGTCCTCCATTCCATTCCCTAATTTGTATGCAATGGCATTTAACATTTTGACTTTGCT	intergenic							797.968	358.169	10.3215	8.24798
ASHGA5P030290	4.20793	2.07311	4.20793	up	noncoding	ENST00000560395	RP11-327J17.3	GENCODE	441	chr15	-	96809757	96819225		TTTATCCTTGCCACACAAAAGATCGTGTGGAAGAAATTTCTCTGTTCGATGGAACGAGAG	intergenic							22.7283	8.29639	4.89063	2.81752
ASHGA5P030557	4.20363	2.07164	4.20363	up	noncoding	ENST00000561155	RP11-420M1.2	GENCODE	364	chr15	+	55972582	55973661		CCAAAACTACAGTCTGATGAAGAGATGTTGTTATGTTCTGTGGACCTGCTATAATTGTTG	natural antisense	NM_173814	PRTG	protogenin precursor	-	55903738	56035177	16.6004	5	4.39375	2.32211
ASHGA5P015708	4.20076	2.07065	4.20076	up	noncoding	ENST00000422825	ZNF815P	GENCODE	805	chr7	+	5886952	5893996		CTAGGCAGAGAAAGCTGACTTCATGAGACCGAGGATCTCGTTCGTTGATCGATGCTACAT	intergenic							1605.48	732.869	11.3687	9.29803
ASHGA5P023490	4.19659	2.06922	4.19659	up	noncoding	ENST00000582066	RP11-580I16.2	GENCODE	294	chr17	-	45681229	45713916		GGCAACAGGATATTCCAGTATAGACACTCCAGGAAAAACAGAATCTTTTAATCAGCAAAA	natural antisense	NM_006310	NPEPPS	puromycin-sensitive aminopeptidase	+	45608443	45700642	41.6834	16.3634	5.83227	3.76306
ASHGA5P033587	4.19393	2.0683	4.19393	up	noncoding	ENST00000438255	RP11-261C10.3	GENCODE	432	chr1	-	243242158	243245427	ENST00000447412, NR_029401	AAATAATAGTGCATGCATCAAGTGCAATGGGAAGCTCTTCTGGAGAGGGAGAGAAGCTTC	intergenic							16.5702	5	4.39042	2.32211
ASHGA5P051935	4.19023	2.06703	4.19023	up	noncoding	uc003gwh.3	BC025350	UCSC_knowngene	1365	chr4	-	41881538	41884569		TTTAACCAAATAGTTATTGCTTTATCAACCCGAGTCTGCAAATAAATTAATCAAAAGCAA	intergenic							59.7283	24.3619	6.38625	4.31922
ASHGA5P015106	4.175	2.06178	4.175	up	noncoding	ENST00000416700	RP11-58A12.3	GENCODE	681	chr9	+	69146938	69149621		TTTGGGGGCGGCTGAAGAAAAGAAGAATGGTATTCACGCAGTTCCCATTTTACAGATGAA	intergenic							56.1063	22.8873	6.29208	4.2303
ASHGA5P028690	4.17455	2.06162	4.17455	up	noncoding	NR_028064	LINC00552	RefSeq	2579	chr13	-	114451483	114454062		AGCATTTGTGCATGTAAACACATCCAAGCTTGGAAATGGCACAGTAAAAGCACAGCACCG	intergenic							31.459	12.1089	5.39717	3.33555
ASHGA5P038738	4.17293	2.06106	4.17293	up	noncoding	ENST00000447181	OSBPL10-AS1	GENCODE	575	chr3	+	31750762	31756404		AAATAAACAGCTGGCTTTCCCCTATGGAAATGAGGAACTGCTGAAGATTCTGAGGAGGCT	intronic antisense	NM_001174060	OSBPL10	oxysterol-binding protein-related protein 10 isoform 2	-	31702316	32023342	148.124	65.6831	7.79228	5.73122
ASHGA5P038738	4.17293	2.06106	4.17293	up	noncoding	ENST00000447181	OSBPL10-AS1	GENCODE	575	chr3	+	31750762	31756404		AAATAAACAGCTGGCTTTCCCCTATGGAAATGAGGAACTGCTGAAGATTCTGAGGAGGCT	intronic antisense	NM_017784	OSBPL10	oxysterol-binding protein-related protein 10 isoform 1	-	31702316	32023342	148.124	65.6831	7.79228	5.73122
ASHGA5P029998	4.17156	2.06059	4.17156	up	noncoding	ENST00000559003	CTD-2651B20.3	GENCODE	630	chr15	-	45543883	45548200		TGTAAGAACTTCTAACAGGTACATTCCTGTAAGCATTACCCACCACTGGACTAGGCACTG	intronic antisense	NM_004212	SLC28A2	sodium/nucleoside cotransporter 2	+	45544427	45568132	68.6509	28.5356	6.60053	4.53994
ASHGA5P026186	4.17076	2.06031	4.17076	up	noncoding	CD514953		LincRNAs identified by Khalil et al	1030	chr5	+	3227242	3228228		ATTGGAATAGCACATAATCCTAGGCGGTGCTTCATCTGTCAAACAGCTTGGAATCCTGTG	intergenic							113.686	49.1499	7.37182	5.31151
ASHGA5P026246	4.17034	2.06016	4.17034	up	noncoding	ENST00000528204	NAV2-IT1	GENCODE	506	chr11	+	19402030	19406561		AATGGATGTGCATGAGTTTGTCTCCAACTTGTAAAAAATGTGCTTTTGCAAGAATGAGTG	intron sense-overlapping	NM_001111018	NAV2	neuron navigator 2 isoform 3	+	19372270	20143147	23.1107	8.51581	4.91633	2.85616
ASHGA5P021450	4.16964	2.05992	4.16964	up	noncoding	ENST00000532597	RP11-770J1.3	GENCODE	313	chr11	-	118382625	118401292		TGGAAAAGAGAATCAACTCTGCCTTAGGCGAACAATTTACCATAATATTCTGAGACAGGA	intronic antisense	NM_001080441	TTC36	tetratricopeptide repeat protein 36	+	118398209	118401740	335.672	152.331	9.03462	6.9747
ASHGA5P021450	4.16964	2.05992	4.16964	up	noncoding	ENST00000532597	RP11-770J1.3	GENCODE	313	chr11	-	118382625	118401292		TGGAAAAGAGAATCAACTCTGCCTTAGGCGAACAATTTACCATAATATTCTGAGACAGGA	natural antisense	NM_001197104	MLL	histone-lysine N-methyltransferase MLL isoform 1 precursor	+	118307204	118397539	335.672	152.331	9.03462	6.9747
ASHGA5P021450	4.16964	2.05992	4.16964	up	noncoding	ENST00000532597	RP11-770J1.3	GENCODE	313	chr11	-	118382625	118401292		TGGAAAAGAGAATCAACTCTGCCTTAGGCGAACAATTTACCATAATATTCTGAGACAGGA	natural antisense	NM_005933	MLL	histone-lysine N-methyltransferase MLL isoform 2 precursor	+	118307204	118397539	335.672	152.331	9.03462	6.9747
ASHGA5P058026	4.16896	2.05969	4.16896	up	noncoding	TCONS_00025482	XLOC_012303	LincRNAs identified by Cabili et al	1721	chr17	+	71908270	71911948		CAGCAGTATGGATATTTCCCACGAGCCTCTGACGGGTGCTCTGAGAAAGATTTGGGCCGG	intergenic							16.465	5	4.3818	2.32211
ASHGA5P026720	4.16736	2.05913	4.16736	up	noncoding	ENST00000563681	RP11-660M18.2	GENCODE	466	chr11	+	90224886	90585825	ENST00000561596, ENST00000562245, ENST00000562678, uc021qoq.1	GATCCAGACAGAAAAAGAGAACAGCAAATATTTGAAAGAGCTTAAGACGTACTCCTCAAG	intergenic							137.962	60.937	7.68257	5.62344
ASHGA5P026120	4.16709	2.05904	4.16709	up	noncoding	TCONS_00014311	XLOC_006469	LincRNAs identified by Cabili et al	419	chr7	-	63496664	63498931		TGGGGTGCAGAGGATTTGTGACAGTCCATACACAGAAAAAGGAAAAGGTGGCTTTGAAGA	intergenic							16.4559	5	4.38115	2.32211
ASHGA5P027946	4.15872	2.05614	4.15872	up	noncoding	ENST00000552320	RP1-90J4.1	GENCODE	483	chr12	+	47808790	47813962		TTCTCTTTCAACTCCATGGACATCAGAGAGAGTCCCTTTCAAAAAAGGAGGCTCAGGTCT	intergenic							27.7559	10.5417	5.19912	3.14298
ASHGA5P033959	4.15679	2.05547	4.15679	up	noncoding	TCONS_00003103	XLOC_001850	LincRNAs identified by Cabili et al	228	chr2	+	216444129	216447358		CTTGCCGTCCTTGATTTCAGCTAGCAGAAAAGTACTGAATCTGTCAAACTAATAATTTTT	intergenic							149.817	66.8327	7.81196	5.75648
ASHGA5P018936	4.15528	2.05495	4.15528	up	noncoding	NR_030770	CCM2	RefSeq	1840	chr7	+	45039344	45116069		GGCTGGACAGCCTGGAATTGTCTCGCCATTTAAACGAGTATTCCTAAAAGGTGAAAAGAG	exon sense-overlapping	NM_001029835	CCM2	malcavernin isoform 1	+	45067232	45116069	25.6376	9.67545	5.08115	3.02621
ASHGA5P018936	4.15528	2.05495	4.15528	up	noncoding	NR_030770	CCM2	RefSeq	1840	chr7	+	45039344	45116069		GGCTGGACAGCCTGGAATTGTCTCGCCATTTAAACGAGTATTCCTAAAAGGTGAAAAGAG	exon sense-overlapping	NM_001167934	CCM2	malcavernin isoform 3	+	45039786	45116069	25.6376	9.67545	5.08115	3.02621
ASHGA5P018936	4.15528	2.05495	4.15528	up	noncoding	NR_030770	CCM2	RefSeq	1840	chr7	+	45039344	45116069		GGCTGGACAGCCTGGAATTGTCTCGCCATTTAAACGAGTATTCCTAAAAGGTGAAAAGAG	exon sense-overlapping	NM_001167935	CCM2	malcavernin isoform 4	+	45039786	45116069	25.6376	9.67545	5.08115	3.02621
ASHGA5P018936	4.15528	2.05495	4.15528	up	noncoding	NR_030770	CCM2	RefSeq	1840	chr7	+	45039344	45116069		GGCTGGACAGCCTGGAATTGTCTCGCCATTTAAACGAGTATTCCTAAAAGGTGAAAAGAG	exon sense-overlapping	NM_031443	CCM2	malcavernin isoform 2	+	45039786	45116069	25.6376	9.67545	5.08115	3.02621
ASHGA5P044866	4.15424	2.05458	4.15424	up	noncoding	ENST00000526382	RP11-396J6.1	GENCODE	550	chr8	+	68644821	68647900		GATGTGTCTACATGAGAGACTTTCCCACGAATAGCATAACTTACCTAATATAATACCTTG	intronic antisense	NM_020361	CPA6	carboxypeptidase A6 preproprotein	-	68334404	68658620	63.3644	26.241	6.47874	4.42416
ASHGA5P039257	4.1535	2.05433	4.1535	up	noncoding	ENST00000453324	SDHAP2	GENCODE	1439	chr3	+	195384943	195398662		TAACACTTGCTAAATATCTGCTGGTATCTGGTGTGGCCTTTAGAGGTTTTACATTTTTAT	intron sense-overlapping	ENST00000381954	MUC20	mucin 20, cell surface associated [Source:HGNC Symbol;Acc:23282]	+	195343315	195460421	1373.88	634.044	11.139	9.08466
ASHGA5P023733	4.15121	2.05353	4.15121	up	noncoding	HMlincRNA1622-	HMlincRNA1622	LincRNAs identified by Khalil et al	70890	chrX	-	136563527	136634417		CCACGGCTCAACCTGCTTTCTGTTTCATTGCCTTGAAAGGAAAGACATCTGGAGAAAATT	intergenic							31.541	12.2077	5.40019	3.34666
ASHGA5P032325	4.14863	2.05264	4.14863	up	noncoding	ENST00000581745	RP11-218M11.5	GENCODE	559	chr17	-	28878210	28878769		TGGAGGTGAAGCTGGCCTTGTGGATCACTTGGGCCTCATGAGGGGAAAAGAAAGACCAGG	intergenic							17.0544	5.67711	4.43564	2.383
ASHGA5P045136	4.14663	2.05194	4.14663	up	noncoding	TCONS_00002076	XLOC_000266	LincRNAs identified by Cabili et al	496	chr1	+	79735991	79775346	TCONS_00001003	AAAGGTTCAAATAGAAAAGCAGCATGGTGATGGGGCTGACTGTTCCAGAATTGATGTGCC	intergenic							17.3367	5.88501	4.46213	2.41019
ASHGA5P044953	4.13955	2.04947	4.13955	up	noncoding	ENST00000499653	KB-431C1.4	GENCODE	2048	chr8	+	103255836	103265561		CTTCCAGTTCTTTAAGTCAAAATTTTTATGCACATAACCATGTCAGTGTATTGCCCTTAG	natural antisense	NM_015902	UBR5	E3 ubiquitin-protein ligase UBR5	-	103264501	103424917	1246.54	570.514	10.9827	8.93324
ASHGA5P027015	4.13945	2.04944	4.13945	up	noncoding	ENST00000458146	RP11-339D23.1	GENCODE	580	chr1	-	80839048	80840306		CAATGACTGAGAATACCCTGAGATTCCATCTGTAAATGGACAGTATAAATAAATGTGGTA	intergenic							28.0123	10.7185	5.21506	3.16562
ASHGA5P022808	4.13768	2.04882	4.13768	up	noncoding	ENST00000563072	RP11-303E16.6	GENCODE	408	chr16	+	81105602	81110203		TGCTACACCAGTCTGTCCTATACAGGTCACAGGAACCTCAAGTATTTCACAGAATGATGC	intronic antisense	NM_001100873	C16orf46	uncharacterized protein C16orf46 isoform 1	-	81087101	81110872	22.0422	8.13945	4.84304	2.79421
ASHGA5P022808	4.13768	2.04882	4.13768	up	noncoding	ENST00000563072	RP11-303E16.6	GENCODE	408	chr16	+	81105602	81110203		TGCTACACCAGTCTGTCCTATACAGGTCACAGGAACCTCAAGTATTTCACAGAATGATGC	intronic antisense	NM_152337	C16orf46	uncharacterized protein C16orf46 isoform 2	-	81094584	81110872	22.0422	8.13945	4.84304	2.79421
ASHGA5P055837	4.13414	2.04759	4.13414	up	noncoding	ENST00000417810	RP5-982E9.1	GENCODE	336	chr7	-	156397825	156398438		CCTTTCTTCACGCAGTGCGTAAAACACTTTTAAAAATACAAGTATTATCCTGTCCTGTTT	intergenic							190.694	86.9344	8.18831	6.14073
ASHGA5P022455	4.13089	2.04645	4.13089	up	noncoding	ENST00000557090	AL133168.3	GENCODE	254	chr14	+	97397703	97409917		TGCCAGGCACTAGGGGTGCTGCAGCGGAAGAGCTAAGCATTGAGGGAGACCAGAACTGCC	exon sense-overlapping	ENST00000557222	VRK1	vaccinia related kinase 1 [Source:HGNC Symbol;Acc:12718]	+	97319224	97398059	16.3313	5	4.36857	2.32211
ASHGA5P015887	4.12745	2.04525	4.12745	up	noncoding	ENST00000424436	RP4-742C19.12	GENCODE	592	chr22	+	39487638	39488860		AAGTTGCAGGAGGCCAGGAGCCAGGAGGGGAAACCACTCAGTTTGCAAAACGTCGCTTCC	intergenic							16.3155	5	4.36736	2.32211
ASHGA5P028223	4.12595	2.04473	4.12595	up	noncoding	NR_027035	LOC144486	RefSeq	2568	chr12	+	94853778	94856344		TTGCTCCTGCCATACATATACACATGCACATACATACTTTTTCTGCTATATGTTACACAT	bidirectional	NM_001042399	CCDC41	coiled-coil domain-containing protein 41	-	94702055	94853764	402.998	185.299	9.31864	7.27392
ASHGA5P028223	4.12595	2.04473	4.12595	up	noncoding	NR_027035	LOC144486	RefSeq	2568	chr12	+	94853778	94856344		TTGCTCCTGCCATACATATACACATGCACATACATACTTTTTCTGCTATATGTTACACAT	bidirectional	NM_016122	CCDC41	coiled-coil domain-containing protein 41	-	94702055	94853764	402.998	185.299	9.31864	7.27392
ASHGA5P030215	4.12503	2.0444	4.12503	up	noncoding	ENST00000515341	GOLGA6L5	pseudogene	1828	chr15	-	85053156	85060016	ENST00000414190, ENST00000506719, NM_001164465, NM_001267536, NM_198181, uc010upk.1	AGGCTGCATGCCATTCTTTTCGGGCTGCGGAGAACAGGGAGCTAAACATCACCATCATCT								2286.63	1061.27	11.8864	9.84203
ASHGA5P008308	4.12324	2.04378	4.12324	up	noncoding	ENST00000341853	DNM1P46	GENCODE	3831	chr15	-	100330360	100347132	ENST00000425045, uc010urz.1	AAATGTTAGTGTTGAGACAAGAAACGTAAAACCCCAGGGTAAGGACAGCAAGGCTGAGGA	bidirectional	ENST00000559714	CTD-2054N24.2	Uncharacterized protein [Source:UniProtKB/TrEMBL;Acc:H0YK47]	+	100347227	100417353	16.2967	5	4.36589	2.32211
ASHGA5P008308	4.12324	2.04378	4.12324	up	noncoding	ENST00000341853	DNM1P46	GENCODE	3831	chr15	-	100330360	100347132	ENST00000425045, uc010urz.1	AAATGTTAGTGTTGAGACAAGAAACGTAAAACCCCAGGGTAAGGACAGCAAGGCTGAGGA	bidirectional	ENST00000560059	CTD-2054N24.2	Uncharacterized protein [Source:UniProtKB/TrEMBL;Acc:H0YK47]	+	100347263	100379270	16.2967	5	4.36589	2.32211
ASHGA5P000091	4.12216	2.0434	4.12216	up	noncoding	AY927582		RNAdb	883	chr7	-	116270181	116271062		ATACCTTTGGCCAATCAAAGAGAAGGTCAAGTAAAATGAAGTGTGCAATAAAGAAGCACA	intergenic							17.7432	6.14638	4.49654	2.45314
ASHGA5P050993	4.11881	2.04223	4.11881	up	noncoding	NR_038338	LOC100505783	RefSeq	1612	chr20	+	42839721	42854667	ENST00000442383, NR_038337	AGACAATCCCCGGCTGAGCGCTTGGCCAGAGTTTCTGTGATGCTAGAATCTGGACTGCCT	bidirectional	NM_016470	C20orf111	uncharacterized protein C20orf111	-	42824580	42839546	182.917	83.4059	8.11986	6.07764
ASHGA5P029857	4.11841	2.04209	4.11841	up	noncoding	uc021sff.1	AJ004954	UCSC_knowngene	426	chr15	-	22448275	22448786		GGAGGCAGCTGTGCTGGGGCTGAGAAATGAAAGGGATTATTATTTTTAATGTTGTTTACA	intergenic							65.5331	27.4743	6.53159	4.4895
ASHGA5P056670	4.11579	2.04117	4.11579	up	noncoding	TCONS_00007052	XLOC_002952	LincRNAs identified by Cabili et al	555	chr3	+	184433592	184445372	TCONS_00006334	AAAGTGCTGAACCAGGAGAGATCTCATCCGCTGTCCACTGGGGAATGGCCTTGCCCTATG	intergenic							138.031	61.7958	7.68312	5.64195
ASHGA5P028732	4.10956	2.03898	4.10956	up	noncoding	uc001upm.3	TPTE2P6	UCSC_knowngene	1708	chr13	+	25141010	25171812		TTCTATTAAAGAGAAAAAGAAGAAAAAGAAACTTAATTTGTTTTTTGGGGGATAGTTGAG	intergenic							16.2461	5	4.3611	2.32211
ASHGA5P045419	4.10841	2.03858	4.10841	up	noncoding	TCONS_00000874	XLOC_000111	LincRNAs identified by Cabili et al	246	chr1	+	29460741	29462475		AGTGCTTGTTCAACATGCTTCTGCAACATCACTTGGTCCTCGAAAATTTCTGGTTTGGGA	intergenic							33.8237	13.3442	5.50961	3.47103
ASHGA5P057746	4.10713	2.03813	4.10713	up	noncoding	TCONS_00021740	XLOC_010330	LincRNAs identified by Cabili et al	357	chr13	+	30170019	30170919		TAAAAGATTTGGAAAACAGAAAAACAGTGGACGGTGTCCGTGGTCTTTGAATCCTTTCTA	intergenic							30.7593	12.0048	5.36089	3.32276
ASHGA5P023436	4.10537	2.03751	4.10537	up	noncoding	ENST00000580854	BVES-AS1	GENCODE	790	chr6	+	105585165	105616858		TCTTCAAGCTGACTCCATCATAGGACTGGAGAGAGATTGGATGTCAGAGTGATTGATGTG	intronic antisense	NM_022361	POPDC3	popeye domain-containing protein 3	-	105605774	105627858	16.2299	5	4.35963	2.32211
ASHGA5P041887	4.09912	2.03531	4.09912	up	noncoding	uc003ped.4	GUSBP4	UCSC_knowngene	1530	chr6	-	58272359	58287724	ENST00000418368, ENST00000418765, NR_003660, uc003peb.4, uc003pec.4	CGCATCGGGACCGGACCCGCAGCTTGTGGTCACCATGGGCTTCACGGGGTTCGGGGTTCG	intergenic							1355.83	632.905	11.1162	9.08089
ASHGA5P000059	4.09702	2.03457	4.09702	up	noncoding	AK123196		RNAdb	1909	chr2	+	46896008	46897917		GGTGCAGTCTAACCCAATGCATATGGAACTGTTTGGACAGAATAAAATAGTTTAAATGGC	intergenic							16.1966	5	4.35669	2.32211
ASHGA5P020470	4.0942	2.03358	4.0942	up	noncoding	ENST00000514145	RP11-77P16.4	GENCODE	569	chr3	+	129831392	129838017		AATAATACTTTGCAAGGCCTCAGAAACTCTGCTATCCACAGGCAGGTAGAAGTTGCTGGT	intergenic							17.2543	5.94585	4.45389	2.42031
ASHGA5P026929	4.09015	2.03215	4.09015	up	noncoding	ENST00000421651	NTM-IT3	GENCODE	373	chr11	+	132154195	132154975		TGTGCTCATGGGACCCTGAGATGCAGCAGAAAGAGCAGTGTGAGGAGCAAAGTGACGCTG	intron sense-overlapping	NM_001048209	NTM	neurotrimin isoform 2 precursor	+	131240370	132206716	16.1693	5	4.35427	2.32211
ASHGA5P026929	4.09015	2.03215	4.09015	up	noncoding	ENST00000421651	NTM-IT3	GENCODE	373	chr11	+	132154195	132154975		TGTGCTCATGGGACCCTGAGATGCAGCAGAAAGAGCAGTGTGAGGAGCAAAGTGACGCTG	intron sense-overlapping	NM_001144058	NTM	neurotrimin isoform 3 precursor	+	131780711	132206716	16.1693	5	4.35427	2.32211
ASHGA5P026929	4.09015	2.03215	4.09015	up	noncoding	ENST00000421651	NTM-IT3	GENCODE	373	chr11	+	132154195	132154975		TGTGCTCATGGGACCCTGAGATGCAGCAGAAAGAGCAGTGTGAGGAGCAAAGTGACGCTG	intron sense-overlapping	NM_001144059	NTM	neurotrimin isoform 4 precursor	+	131780711	132184961	16.1693	5	4.35427	2.32211
ASHGA5P026929	4.09015	2.03215	4.09015	up	noncoding	ENST00000421651	NTM-IT3	GENCODE	373	chr11	+	132154195	132154975		TGTGCTCATGGGACCCTGAGATGCAGCAGAAAGAGCAGTGTGAGGAGCAAAGTGACGCTG	intron sense-overlapping	NM_016522	NTM	neurotrimin isoform 1 precursor	+	131780711	132206716	16.1693	5	4.35427	2.32211
ASHGA5P051680	4.08772	2.0313	4.08772	up	noncoding	ENST00000470236	RP11-85F14.5	GENCODE	612	chr3	-	136561298	136580896		TGGGAGAAATGTAAGACATGTGCTTAATTTGAGGCACAGACCAAAAGAAGCTGAGTCTGA	intronic antisense	NM_001097599	SLC35G2	solute carrier family 35 member G2	+	136537860	136574734	16.1589	5	4.35341	2.32211
ASHGA5P051680	4.08772	2.0313	4.08772	up	noncoding	ENST00000470236	RP11-85F14.5	GENCODE	612	chr3	-	136561298	136580896		TGGGAGAAATGTAAGACATGTGCTTAATTTGAGGCACAGACCAAAAGAAGCTGAGTCTGA	intronic antisense	NM_001097600	SLC35G2	solute carrier family 35 member G2	+	136537860	136574734	16.1589	5	4.35341	2.32211
ASHGA5P051680	4.08772	2.0313	4.08772	up	noncoding	ENST00000470236	RP11-85F14.5	GENCODE	612	chr3	-	136561298	136580896		TGGGAGAAATGTAAGACATGTGCTTAATTTGAGGCACAGACCAAAAGAAGCTGAGTCTGA	intronic antisense	NM_025246	SLC35G2	solute carrier family 35 member G2	+	136537860	136574734	16.1589	5	4.35341	2.32211
ASHGA5P017198	4.08535	2.03046	4.08535	up	noncoding	ENST00000438790	RP1-65J11.1	GENCODE	446	chr1	+	31297521	31306580		CCATTTTCTGACAAACGGCAAGAGTTTAGAAAGTACCAGTGACGTGCCTGATAGAATCTC	intergenic							23.131	8.7401	4.91772	2.88726
ASHGA5P016391	4.08516	2.03039	4.08516	up	noncoding	ENST00000430018	AC135966.1	GENCODE	499	chr3	-	23236560	23244069		GCACCAGCCGGCAAGAGAAAGAGGCCCACTGCAATATGCTGTGAAGAATACATAAGAAGT	bidirectional	NM_152653	UBE2E2	ubiquitin-conjugating enzyme E2 E2	+	23244783	23632296	21.5037	8.0158	4.80313	2.77273
ASHGA5P018163	4.08217	2.02933	4.08217	up	noncoding	ENST00000450157	RP11-69E11.4	GENCODE	599	chr1	-	39987951	40007432		CACCTGCCAGAAACAAGGAGAGTCAGCAATTACCAGCCAGCCAAGGTCCTGGAAGCTGAC	natural antisense	NM_181809	BMP8A	bone morphogenetic protein 8A precursor	+	39957317	39995541	1092.67	504.808	10.7821	8.75272
ASHGA5P033851	4.07802	2.02787	4.07802	up	noncoding	ENST00000581232	hsa-mir-1539	GENCODE	582	chr18	+	47013708	47018248		AAGAAGCAGTTACATCACTTTATAAACGAAAAGTACTGACGCTCGCTAGGATGTCAGTAC	intronic antisense	NM_001035006	RPL17	60S ribosomal protein L17 isoform a	-	47014850	47018935	16.1268	5	4.34998	2.32211
ASHGA5P033851	4.07802	2.02787	4.07802	up	noncoding	ENST00000581232	hsa-mir-1539	GENCODE	582	chr18	+	47013708	47018248		AAGAAGCAGTTACATCACTTTATAAACGAAAAGTACTGACGCTCGCTAGGATGTCAGTAC	intronic antisense	NM_001199341	RPL17	60S ribosomal protein L17 isoform a	-	47014850	47018834	16.1268	5	4.34998	2.32211
ASHGA5P033851	4.07802	2.02787	4.07802	up	noncoding	ENST00000581232	hsa-mir-1539	GENCODE	582	chr18	+	47013708	47018248		AAGAAGCAGTTACATCACTTTATAAACGAAAAGTACTGACGCTCGCTAGGATGTCAGTAC	intronic antisense	NM_001199344	RPL17	60S ribosomal protein L17 isoform a	-	47014850	47018834	16.1268	5	4.34998	2.32211
ASHGA5P033851	4.07802	2.02787	4.07802	up	noncoding	ENST00000581232	hsa-mir-1539	GENCODE	582	chr18	+	47013708	47018248		AAGAAGCAGTTACATCACTTTATAAACGAAAAGTACTGACGCTCGCTAGGATGTCAGTAC	intronic antisense	NM_001199345	RPL17	60S ribosomal protein L17 isoform b	-	47014850	47018935	16.1268	5	4.34998	2.32211
ASHGA5P033851	4.07802	2.02787	4.07802	up	noncoding	ENST00000581232	hsa-mir-1539	GENCODE	582	chr18	+	47013708	47018248		AAGAAGCAGTTACATCACTTTATAAACGAAAAGTACTGACGCTCGCTAGGATGTCAGTAC	intronic antisense	NM_001199355	RPL17-C18ORF32	RPL17-C18orf32 protein isoform 1	-	47007547	47017954	16.1268	5	4.34998	2.32211
ASHGA5P033851	4.07802	2.02787	4.07802	up	noncoding	ENST00000581232	hsa-mir-1539	GENCODE	582	chr18	+	47013708	47018248		AAGAAGCAGTTACATCACTTTATAAACGAAAAGTACTGACGCTCGCTAGGATGTCAGTAC	intronic antisense	NM_001199356	RPL17-C18ORF32	RPL17-C18orf32 protein isoform 2	-	47007547	47018935	16.1268	5	4.34998	2.32211
ASHGA5P033851	4.07802	2.02787	4.07802	up	noncoding	ENST00000581232	hsa-mir-1539	GENCODE	582	chr18	+	47013708	47018248		AAGAAGCAGTTACATCACTTTATAAACGAAAAGTACTGACGCTCGCTAGGATGTCAGTAC	natural antisense	NM_000985	RPL17	60S ribosomal protein L17 isoform a	-	47014850	47018935	16.1268	5	4.34998	2.32211
ASHGA5P033851	4.07802	2.02787	4.07802	up	noncoding	ENST00000581232	hsa-mir-1539	GENCODE	582	chr18	+	47013708	47018248		AAGAAGCAGTTACATCACTTTATAAACGAAAAGTACTGACGCTCGCTAGGATGTCAGTAC	natural antisense	NM_001199340	RPL17	60S ribosomal protein L17 isoform a	-	47014850	47018935	16.1268	5	4.34998	2.32211
ASHGA5P033851	4.07802	2.02787	4.07802	up	noncoding	ENST00000581232	hsa-mir-1539	GENCODE	582	chr18	+	47013708	47018248		AAGAAGCAGTTACATCACTTTATAAACGAAAAGTACTGACGCTCGCTAGGATGTCAGTAC	natural antisense	NM_001199342	RPL17	60S ribosomal protein L17 isoform a	-	47014850	47018834	16.1268	5	4.34998	2.32211
ASHGA5P033851	4.07802	2.02787	4.07802	up	noncoding	ENST00000581232	hsa-mir-1539	GENCODE	582	chr18	+	47013708	47018248		AAGAAGCAGTTACATCACTTTATAAACGAAAAGTACTGACGCTCGCTAGGATGTCAGTAC	natural antisense	NM_001199343	RPL17	60S ribosomal protein L17 isoform a	-	47014850	47018834	16.1268	5	4.34998	2.32211
ASHGA5P033828	4.07768	2.02775	4.07768	up	noncoding	TCONS_00028412	XLOC_013766	LincRNAs identified by Cabili et al	361	chr20	-	44963602	44968432		TGAATTTGGAGTATGATAGGCAGAGGAAAGAACACAGGCTCTGGATGGGATCAAACTGTC	intergenic							16.1246	5	4.34986	2.32211
ASHGA5P016840	4.07619	2.02722	4.07619	up	noncoding	uc003spd.2	ZNF815	UCSC_knowngene	1135	chr7	+	5862790	5894066		AGCTTCCCAGAAAGCTGACTTCATGAGACCGAGGATCTCGTTCGTTGATCGATGCTACAT	intergenic							2216.78	1037.88	11.8378	9.81056
ASHGA5P019787	4.07565	2.02703	4.07565	up	noncoding	ENST00000503179	RP11-53O19.1	GENCODE	775	chr5	-	44776857	44808861		CAGGAAAATGGCCTCTTTAAATATACACTTCTCTGTAGTGTATGCTAGAAATGGAGTGGC	bidirectional	NM_016640	MRPS30	28S ribosomal protein S30, mitochondrial	+	44809026	44815618	21.2265	7.91895	4.78268	2.75565
ASHGA5P049342	4.06527	2.02335	4.06527	up	noncoding	ENST00000564138	RP11-510J16.3	GENCODE	2775	chr16	+	81993523	81996298		CTCAACCCTTTTGACTTTAAAAGGAAAATAGCTTAACCTTCAACCTGTGTGACATTTAAC	intergenic							160.139	73.1768	7.9122	5.88885
ASHGA5P037021	4.05704	2.02043	4.05704	up	noncoding	ENST00000420264	RP5-1187J4.11	GENCODE	545	chr20	+	31938668	31941866		CCAAAAAACCTAAGTACAGATACATTTAAACACAAAGACATAGGGGTATTCATGATGGGA	intergenic							23.4565	8.95661	4.93929	2.91887
ASHGA5P041414	4.05454	2.01954	4.05454	up	noncoding	NR_026703	VTRNA1-1	RefSeq	98	chr5	+	140090860	140090958		AGCGGTTACTTCGACAGTTCTTTAATTGAAACAAGCAACCTGTCTGGGTTGTTCGAGACC	intergenic							77.0868	33.244	6.77475	4.75521
ASHGA5P019844	4.05239	2.01877	4.05239	up	noncoding	ENST00000504004	RP11-526F3.1	GENCODE	711	chr5	+	111563979	111593006		TGAATTTAGGGAGAATTTTCACCACTTCTGAATAAGTGGCCCATGTGTTTCAATTATGGA	intronic antisense	NM_022140	EPB41L4A	band 4.1-like protein 4A	-	111498314	111755010	36.7084	14.7632	5.63367	3.6149
ASHGA5P020777	4.0507	2.01817	4.0507	up	noncoding	NR_046464	MEG3	RefSeq	1687	chr14	+	101292444	101327360	ENST00000519709, ENST00000524035, ENST00000524131	TAAACTGCAGGCACGTGGGCCGTGGCCCGGCTGGGTCGGCTGAAGAACTGCGGATGGAAG	intergenic							75.7587	32.6296	6.74833	4.73016
ASHGA5P016961	4.04986	2.01787	4.04986	up	noncoding	ENST00000436033	RP11-67L3.4	GENCODE	414	chr1	+	55353399	55354336		TCGGGTAGGGTGCTTCTAGCACGGTGCTTTGTGCACAGTAAACACTCCAGCGGCTGTTGA	bidirectional	NM_014762	DHCR24	delta(24)-sterol reductase precursor	-	55315299	55352921	37.6614	15.2062	5.67499	3.65712
ASHGA5P035133	4.04763	2.01708	4.04763	up	noncoding	TCONS_00004577	XLOC_002488	LincRNAs identified by Cabili et al	2080	chr2	-	217927046	217931700		GTTTCGGTGGCACTGGATTGATAGACTCATACTAATTGGTGTGGGTGTCTCAATTTTCTC	intergenic							15.9902	5	4.33919	2.32211
ASHGA5P025993	4.04572	2.0164	4.04572	up	noncoding	NR_049741	SIKE1	RefSeq	5569	chr1	-	115312104	115323308		GGAGAGCGAGTATCAAGAGGATGCATCCGATATGAAGGACATGTCCAAATACAAACCTCA	exon sense-overlapping	NM_001102396	SIKE1	suppressor of IKBKE 1 isoform 1	-	115312104	115323308	653.202	309.043	10.0392	8.02282
ASHGA5P025993	4.04572	2.0164	4.04572	up	noncoding	NR_049741	SIKE1	RefSeq	5569	chr1	-	115312104	115323308		GGAGAGCGAGTATCAAGAGGATGCATCCGATATGAAGGACATGTCCAAATACAAACCTCA	exon sense-overlapping	NM_025073	SIKE1	suppressor of IKBKE 1 isoform 2	-	115312104	115323308	653.202	309.043	10.0392	8.02282
ASHGA5P022191	4.04513	2.01618	4.04513	up	noncoding	ENST00000551898	RP11-493L12.2	GENCODE	359	chr12	-	47599683	47609983		CAGGGAAATGCAGGCTGAGGAATTACCAAGGAGGCAGGAGGTGGAGCAAAACACACCAAG	intronic antisense	ENST00000546455	PCED1B	PC-esterase domain containing 1B [Source:HGNC Symbol;Acc:28255]	+	47473385	47630443	15.9796	5	4.3383	2.32211
ASHGA5P017037	4.04239	2.01521	4.04239	up	noncoding	ENST00000436942	RP11-462G8.3	GENCODE	472	chr10	+	132893480	132894040		CCAGTCCCCGGCTGCTCAGGACCGAGGCTGAGACGGGCGACCAGGACGGGACTGTATGGC	intronic antisense	NM_174937	TCERG1L	transcription elongation regulator 1-like protein	-	132890654	133109984	16.3924	5.40682	4.37476	2.35955
ASHGA5P033740	4.03608	2.01296	4.03608	up	noncoding	TCONS_00028653	XLOC_013728	LincRNAs identified by Cabili et al	498	chr20	-	32577407	32579666		AGTAATTGATGACATTGGAGCCAGAAATCGAATGAACCGGGCCCAGTTCAATCCACTTAC	intergenic							67.4836	29.0249	6.57666	4.56371
ASHGA5P016758	4.03425	2.0123	4.03425	up	noncoding	ENST00000433905	RP4-583P15.10	GENCODE	266	chr20	+	62376896	62377309		AATGTCCTCAAGGAAAAGAAAGAACATGTGAGTGCTTCTGAAAACACAGCAAGAGGACTT	natural antisense	NM_025224	ZBTB46	zinc finger and BTB domain-containing protein 46	-	62375020	62436856	162.559	74.7444	7.93231	5.92001
ASHGA5P018082	4.03388	2.01217	4.03388	up	noncoding	ENST00000449197	RP11-429G19.2	GENCODE	523	chr10	-	97781034	97802602		GTCAATTGAGTATCTACATCTAACGTAACACTGGCTCATAGTGGGAAATCAATAAATATC	intronic antisense	NM_001001732	CC2D2B	protein CC2D2B isoform 2	+	97759847	97792441	23.8569	9.20989	4.96797	2.95581
ASHGA5P018082	4.03388	2.01217	4.03388	up	noncoding	ENST00000449197	RP11-429G19.2	GENCODE	523	chr10	-	97781034	97802602		GTCAATTGAGTATCTACATCTAACGTAACACTGGCTCATAGTGGGAAATCAATAAATATC	intronic antisense	NM_001159747	CC2D2B	protein CC2D2B isoform 1	+	97759847	97792441	23.8569	9.20989	4.96797	2.95581
ASHGA5P030366	4.03379	2.01214	4.03379	up	noncoding	ENST00000567527	RP11-701H24.4	GENCODE	1236	chr15	+	25332807	25334043		GAATGTAAGCACTTCTTTCCCAGAGCACTCTGAGTTTCCTCATTTGCAGGGACAAATACT	intergenic							404.129	190.027	9.3239	7.31176
ASHGA5P030304	4.02895	2.0104	4.02895	up	noncoding	TCONS_00008647	XLOC_004165	LincRNAs identified by Cabili et al	659	chr4	-	174284948	174290968	TCONS_00008646	GGCTAATATGAAAGCTGCATCTTTACTAGTTAGCTACCATGCGTCATTATTTATCAAAAG	intergenic							27.1864	10.6631	5.16774	3.15733
ASHGA5P028749	4.0287	2.01031	4.0287	up	noncoding	ENST00000567234	LINC00543	GENCODE	1845	chr13	+	28527662	28529507		TACCAGAATCTGAATCATTGTCTAATGTGCCACGTATATAACAATATATCACTAACAGCG	intergenic							52.7755	22.1346	6.19612	4.1858
ASHGA5P045555	4.02111	2.00759	4.02111	up	noncoding	ENST00000570141	RP11-439E19.9	GENCODE	2968	chr1	+	246845409	246848377		AAGGAAAACTGACTATTGGAAAGATAAGGGATGGGTGAGGGGTGAAATCAGGAATCTTGC	intergenic							31.8058	12.7335	5.41328	3.40568
ASHGA5P017299	4.01901	2.00684	4.01901	up	noncoding	ENST00000439870	AC079807.2	GENCODE	417	chr2	+	48133220	48134795		GGGCGGGCGGGTCCCACAAACTGCAAGGAAAAGAAAAACCCTCAACAGGAATTACCTTTA	bidirectional	NM_001190274	FBXO11	F-box only protein 11 isoform 4	-	48034058	48132932	210.891	98.403	8.327	6.32016
ASHGA5P025967	4.0179	2.00644	4.0179	up	noncoding	NR_047614	UTY	RefSeq	6025	chrY	-	15360258	15592550	NR_047616	TAGTTTAAAGGAGTGTACAATATGGGCTGCCGTGAGATGTAACCAAAGGAACAGTAAATT	exon sense-overlapping	NM_001258249	UTY	histone demethylase UTY isoform 4	-	15360258	15592550	15.904	5	4.32856	2.32211
ASHGA5P025967	4.0179	2.00644	4.0179	up	noncoding	NR_047614	UTY	RefSeq	6025	chrY	-	15360258	15592550	NR_047616	TAGTTTAAAGGAGTGTACAATATGGGCTGCCGTGAGATGTAACCAAAGGAACAGTAAATT	exon sense-overlapping	NM_001258250	UTY	histone demethylase UTY isoform 5	-	15360258	15592550	15.904	5	4.32856	2.32211
ASHGA5P025967	4.0179	2.00644	4.0179	up	noncoding	NR_047614	UTY	RefSeq	6025	chrY	-	15360258	15592550	NR_047616	TAGTTTAAAGGAGTGTACAATATGGGCTGCCGTGAGATGTAACCAAAGGAACAGTAAATT	exon sense-overlapping	NM_001258251	UTY	histone demethylase UTY isoform 6	-	15360258	15592550	15.904	5	4.32856	2.32211
ASHGA5P025967	4.0179	2.00644	4.0179	up	noncoding	NR_047614	UTY	RefSeq	6025	chrY	-	15360258	15592550	NR_047616	TAGTTTAAAGGAGTGTACAATATGGGCTGCCGTGAGATGTAACCAAAGGAACAGTAAATT	exon sense-overlapping	NM_001258252	UTY	histone demethylase UTY isoform 7	-	15360258	15592550	15.904	5	4.32856	2.32211
ASHGA5P025967	4.0179	2.00644	4.0179	up	noncoding	NR_047614	UTY	RefSeq	6025	chrY	-	15360258	15592550	NR_047616	TAGTTTAAAGGAGTGTACAATATGGGCTGCCGTGAGATGTAACCAAAGGAACAGTAAATT	exon sense-overlapping	NM_001258253	UTY	histone demethylase UTY isoform 8	-	15360258	15592550	15.904	5	4.32856	2.32211
ASHGA5P025967	4.0179	2.00644	4.0179	up	noncoding	NR_047614	UTY	RefSeq	6025	chrY	-	15360258	15592550	NR_047616	TAGTTTAAAGGAGTGTACAATATGGGCTGCCGTGAGATGTAACCAAAGGAACAGTAAATT	exon sense-overlapping	NM_001258254	UTY	histone demethylase UTY isoform 9	-	15360258	15592550	15.904	5	4.32856	2.32211
ASHGA5P025967	4.0179	2.00644	4.0179	up	noncoding	NR_047614	UTY	RefSeq	6025	chrY	-	15360258	15592550	NR_047616	TAGTTTAAAGGAGTGTACAATATGGGCTGCCGTGAGATGTAACCAAAGGAACAGTAAATT	exon sense-overlapping	NM_001258255	UTY	histone demethylase UTY isoform 10	-	15360258	15592550	15.904	5	4.32856	2.32211
ASHGA5P025967	4.0179	2.00644	4.0179	up	noncoding	NR_047614	UTY	RefSeq	6025	chrY	-	15360258	15592550	NR_047616	TAGTTTAAAGGAGTGTACAATATGGGCTGCCGTGAGATGTAACCAAAGGAACAGTAAATT	exon sense-overlapping	NM_001258256	UTY	histone demethylase UTY isoform 11	-	15360258	15592550	15.904	5	4.32856	2.32211
ASHGA5P025967	4.0179	2.00644	4.0179	up	noncoding	NR_047614	UTY	RefSeq	6025	chrY	-	15360258	15592550	NR_047616	TAGTTTAAAGGAGTGTACAATATGGGCTGCCGTGAGATGTAACCAAAGGAACAGTAAATT	exon sense-overlapping	NM_001258257	UTY	histone demethylase UTY isoform 12	-	15360258	15592550	15.904	5	4.32856	2.32211
ASHGA5P025967	4.0179	2.00644	4.0179	up	noncoding	NR_047614	UTY	RefSeq	6025	chrY	-	15360258	15592550	NR_047616	TAGTTTAAAGGAGTGTACAATATGGGCTGCCGTGAGATGTAACCAAAGGAACAGTAAATT	exon sense-overlapping	NM_001258258	UTY	histone demethylase UTY isoform 13	-	15360258	15592550	15.904	5	4.32856	2.32211
ASHGA5P025967	4.0179	2.00644	4.0179	up	noncoding	NR_047614	UTY	RefSeq	6025	chrY	-	15360258	15592550	NR_047616	TAGTTTAAAGGAGTGTACAATATGGGCTGCCGTGAGATGTAACCAAAGGAACAGTAAATT	exon sense-overlapping	NM_001258259	UTY	histone demethylase UTY isoform 14	-	15360258	15592550	15.904	5	4.32856	2.32211
ASHGA5P025967	4.0179	2.00644	4.0179	up	noncoding	NR_047614	UTY	RefSeq	6025	chrY	-	15360258	15592550	NR_047616	TAGTTTAAAGGAGTGTACAATATGGGCTGCCGTGAGATGTAACCAAAGGAACAGTAAATT	exon sense-overlapping	NM_001258260	UTY	histone demethylase UTY isoform 15	-	15360258	15592550	15.904	5	4.32856	2.32211
ASHGA5P025967	4.0179	2.00644	4.0179	up	noncoding	NR_047614	UTY	RefSeq	6025	chrY	-	15360258	15592550	NR_047616	TAGTTTAAAGGAGTGTACAATATGGGCTGCCGTGAGATGTAACCAAAGGAACAGTAAATT	exon sense-overlapping	NM_001258261	UTY	histone demethylase UTY isoform 16	-	15360258	15592550	15.904	5	4.32856	2.32211
ASHGA5P025967	4.0179	2.00644	4.0179	up	noncoding	NR_047614	UTY	RefSeq	6025	chrY	-	15360258	15592550	NR_047616	TAGTTTAAAGGAGTGTACAATATGGGCTGCCGTGAGATGTAACCAAAGGAACAGTAAATT	exon sense-overlapping	NM_001258262	UTY	histone demethylase UTY isoform 17	-	15360258	15592550	15.904	5	4.32856	2.32211
ASHGA5P025967	4.0179	2.00644	4.0179	up	noncoding	NR_047614	UTY	RefSeq	6025	chrY	-	15360258	15592550	NR_047616	TAGTTTAAAGGAGTGTACAATATGGGCTGCCGTGAGATGTAACCAAAGGAACAGTAAATT	exon sense-overlapping	NM_001258263	UTY	histone demethylase UTY isoform 18	-	15360258	15592550	15.904	5	4.32856	2.32211
ASHGA5P025967	4.0179	2.00644	4.0179	up	noncoding	NR_047614	UTY	RefSeq	6025	chrY	-	15360258	15592550	NR_047616	TAGTTTAAAGGAGTGTACAATATGGGCTGCCGTGAGATGTAACCAAAGGAACAGTAAATT	exon sense-overlapping	NM_001258264	UTY	histone demethylase UTY isoform 19	-	15360258	15592550	15.904	5	4.32856	2.32211
ASHGA5P025967	4.0179	2.00644	4.0179	up	noncoding	NR_047614	UTY	RefSeq	6025	chrY	-	15360258	15592550	NR_047616	TAGTTTAAAGGAGTGTACAATATGGGCTGCCGTGAGATGTAACCAAAGGAACAGTAAATT	exon sense-overlapping	NM_001258265	UTY	histone demethylase UTY isoform 20	-	15360258	15592550	15.904	5	4.32856	2.32211
ASHGA5P025967	4.0179	2.00644	4.0179	up	noncoding	NR_047614	UTY	RefSeq	6025	chrY	-	15360258	15592550	NR_047616	TAGTTTAAAGGAGTGTACAATATGGGCTGCCGTGAGATGTAACCAAAGGAACAGTAAATT	exon sense-overlapping	NM_001258266	UTY	histone demethylase UTY isoform 21	-	15360258	15592550	15.904	5	4.32856	2.32211
ASHGA5P025967	4.0179	2.00644	4.0179	up	noncoding	NR_047614	UTY	RefSeq	6025	chrY	-	15360258	15592550	NR_047616	TAGTTTAAAGGAGTGTACAATATGGGCTGCCGTGAGATGTAACCAAAGGAACAGTAAATT	exon sense-overlapping	NM_001258267	UTY	histone demethylase UTY isoform 22	-	15360258	15592550	15.904	5	4.32856	2.32211
ASHGA5P025967	4.0179	2.00644	4.0179	up	noncoding	NR_047614	UTY	RefSeq	6025	chrY	-	15360258	15592550	NR_047616	TAGTTTAAAGGAGTGTACAATATGGGCTGCCGTGAGATGTAACCAAAGGAACAGTAAATT	exon sense-overlapping	NM_001258268	UTY	histone demethylase UTY isoform 23	-	15360258	15592550	15.904	5	4.32856	2.32211
ASHGA5P025967	4.0179	2.00644	4.0179	up	noncoding	NR_047614	UTY	RefSeq	6025	chrY	-	15360258	15592550	NR_047616	TAGTTTAAAGGAGTGTACAATATGGGCTGCCGTGAGATGTAACCAAAGGAACAGTAAATT	exon sense-overlapping	NM_001258269	UTY	histone demethylase UTY isoform 24	-	15360258	15592550	15.904	5	4.32856	2.32211
ASHGA5P025967	4.0179	2.00644	4.0179	up	noncoding	NR_047614	UTY	RefSeq	6025	chrY	-	15360258	15592550	NR_047616	TAGTTTAAAGGAGTGTACAATATGGGCTGCCGTGAGATGTAACCAAAGGAACAGTAAATT	exon sense-overlapping	NM_001258270	UTY	histone demethylase UTY isoform 25	-	15360258	15592550	15.904	5	4.32856	2.32211
ASHGA5P025967	4.0179	2.00644	4.0179	up	noncoding	NR_047614	UTY	RefSeq	6025	chrY	-	15360258	15592550	NR_047616	TAGTTTAAAGGAGTGTACAATATGGGCTGCCGTGAGATGTAACCAAAGGAACAGTAAATT	exon sense-overlapping	NM_007125	UTY	histone demethylase UTY isoform 3	-	15360258	15592550	15.904	5	4.32856	2.32211
ASHGA5P025967	4.0179	2.00644	4.0179	up	noncoding	NR_047614	UTY	RefSeq	6025	chrY	-	15360258	15592550	NR_047616	TAGTTTAAAGGAGTGTACAATATGGGCTGCCGTGAGATGTAACCAAAGGAACAGTAAATT	exon sense-overlapping	NM_182659	UTY	histone demethylase UTY isoform 2	-	15409388	15592550	15.904	5	4.32856	2.32211
ASHGA5P025967	4.0179	2.00644	4.0179	up	noncoding	NR_047614	UTY	RefSeq	6025	chrY	-	15360258	15592550	NR_047616	TAGTTTAAAGGAGTGTACAATATGGGCTGCCGTGAGATGTAACCAAAGGAACAGTAAATT	exon sense-overlapping	NM_182660	UTY	histone demethylase UTY isoform 1	-	15434913	15592550	15.904	5	4.32856	2.32211
ASHGA5P050449	4.01776	2.00639	4.01776	up	noncoding	ENST00000427354	AC007254.3	GENCODE	790	chr2	+	40437104	40482198	ENST00000444629, NR_038441	CAGCATATTGGTTTCTGTTCATTTTCACAAGATTGACAGGCTCATTACAGCAATATTAAC	intronic antisense	NM_001112800	SLC8A1	sodium/calcium exchanger 1 isoform B precursor	-	40339285	40657444	40.7649	16.7182	5.79865	3.79225
ASHGA5P050449	4.01776	2.00639	4.01776	up	noncoding	ENST00000427354	AC007254.3	GENCODE	790	chr2	+	40437104	40482198	ENST00000444629, NR_038441	CAGCATATTGGTTTCTGTTCATTTTCACAAGATTGACAGGCTCATTACAGCAATATTAAC	intronic antisense	NM_001112801	SLC8A1	sodium/calcium exchanger 1 isoform C precursor	-	40339285	40657444	40.7649	16.7182	5.79865	3.79225
ASHGA5P050449	4.01776	2.00639	4.01776	up	noncoding	ENST00000427354	AC007254.3	GENCODE	790	chr2	+	40437104	40482198	ENST00000444629, NR_038441	CAGCATATTGGTTTCTGTTCATTTTCACAAGATTGACAGGCTCATTACAGCAATATTAAC	intronic antisense	NM_001112802	SLC8A1	sodium/calcium exchanger 1 isoform D precursor	-	40339285	40739575	40.7649	16.7182	5.79865	3.79225
ASHGA5P050449	4.01776	2.00639	4.01776	up	noncoding	ENST00000427354	AC007254.3	GENCODE	790	chr2	+	40437104	40482198	ENST00000444629, NR_038441	CAGCATATTGGTTTCTGTTCATTTTCACAAGATTGACAGGCTCATTACAGCAATATTAAC	intronic antisense	NM_001252624	SLC8A1	sodium/calcium exchanger 1 isoform E precursor	-	40339285	40657444	40.7649	16.7182	5.79865	3.79225
ASHGA5P050449	4.01776	2.00639	4.01776	up	noncoding	ENST00000427354	AC007254.3	GENCODE	790	chr2	+	40437104	40482198	ENST00000444629, NR_038441	CAGCATATTGGTTTCTGTTCATTTTCACAAGATTGACAGGCTCATTACAGCAATATTAAC	intronic antisense	NM_021097	SLC8A1	sodium/calcium exchanger 1 isoform A precursor	-	40339285	40657444	40.7649	16.7182	5.79865	3.79225
ASHGA5P046431	4.01444	2.0052	4.01444	up	noncoding	ENST00000446557	RP13-16H11.2	GENCODE	319	chr10	-	26953134	26965088	ENST00000449071, ENST00000455612	CTGGGCTAAAGATCTCAGACTTAGTTGCTTATCTTAATTTGGGGAAAATAAATTAAGGAG	intergenic							123.992	56.0617	7.50834	5.50314
ASHGA5P018358	4.01265	2.00455	4.01265	up	noncoding	ENST00000452506	RP11-954J6.3	GENCODE	210	chrX	+	154718983	154841277	ENST00000444722	TCAGGAGAGACAGAAGGGTTGACAAGCAGAAATACAGAACAAATGGTGGTTCCTGAAACA	intronic antisense	NM_001184797	TMLHE	trimethyllysine dioxygenase, mitochondrial isoform 2 precursor	-	154722195	154842622	17.2694	6.14019	4.4559	2.45134
ASHGA5P018358	4.01265	2.00455	4.01265	up	noncoding	ENST00000452506	RP11-954J6.3	GENCODE	210	chrX	+	154718983	154841277	ENST00000444722	TCAGGAGAGACAGAAGGGTTGACAAGCAGAAATACAGAACAAATGGTGGTTCCTGAAACA	natural antisense	NM_018196	TMLHE	trimethyllysine dioxygenase, mitochondrial isoform 1 precursor	-	154718672	154842622	17.2694	6.14019	4.4559	2.45134
ASHGA5P037614	4.01144	2.00412	4.01144	up	noncoding	TCONS_00025223	XLOC_012451	LincRNAs identified by Cabili et al	1365	chr17	-	34897581	34900678	AL049275	ATAGCTTGTGGTTGTCGTTACACTGGAAGGAAATAGAAAACCGGACAGTGGTGTGTGTGT	intergenic							15.8807	5	4.32623	2.32211
ASHGA5P047936	4.00884	2.00319	4.00884	up	noncoding	ENST00000532541	CTC-497E21.4	GENCODE	1124	chr11	-	13001584	13011084	NR_038904	ATTTCTACAAATATTTCGACATCTCCATATACTCACTCCTTTCCCCCCTGAGTGGAGAGA	intergenic							2659.27	1275.52	12.1157	10.1125
ASHGA5P000006	4.00736	2.00265	4.00736	up	noncoding	AF041410		NRED	569	chr19	+	45842449	45842995		CAGTAGCGAGTATTTACTAAGTACTTTCTATTTGCGAGGCCCTGATAAAAGTACTGTCCT	intergenic							17.8619	6.50359	4.50687	2.50421
[truncated: 2,504 more rows]
