# Supplementary material for: Molecular Mechanism of the Cell Death Induced by the Histone Deacetylase Pan Inhibitor LBH589 (Panobinostat) in Wilms Tumor Cells
Source: PLoS One. 2015 Jul 15;10(7):e0126566. doi: 10.1371/journal.pone.0126566 (PMC4503685; doi:10.1371/journal.pone.0126566)
Supplement: S4 Dataset — (XLS) [file pone.0126566.s004.xls]

## Sheet: LBH589 vs Blank_down
# Fold Change cut-off: 2.0 # Condition pairs: LBH589 vs Blank # Column A: ProbeName, it represents probe name. # Column B: Fold change, positive value indicates up-regulation and negative value indicates down-regulation. # Column C: Log Fold change, log2 value of absolute fold change. Positive value indicates up-regulation and negative value indicates down-regulation. # Column D: Absolute Fold ch…
LBH589 vs Blank 2.0 fold down regulated LncRNAs
	Fold Change and Regulation				Annotations																		Raw Intensities		Normalized Intensities
ProbeName	Fold change([LBH589] vs [Blank])	Log Fold change([LBH589] vs [Blank])	Absolute Fold change([LBH589] vs [Blank])	Regulation([LBH589] vs [Blank])	type	seqname	GeneSymbol	source	RNAlength	chrom	strand	txStart	txEnd	Xhyb	Sequence	relationship	Associated_gene_acc	Associated_gene_name	Associated_protein_name	Associated_gene_strand	Associated_gene_start	Associated_gene_end	[LBH589](raw)	[Blank](raw)	[LBH589](normalized)	[Blank](normalized)
ASHGA5P026893	-4611	-12.1709	4611	down	noncoding	BG943147		LincRNAs identified by Khalil et al	351	chr7	-	86774838	86775191		CTATGGGTAACACTGAAAATAAATCTGAAGCCTTTCACTTTTAGGGCTTTCTTATATGTC	intergenic							22.6575	157091	4.88584	17.0567
ASHGA5P020951	-2915.48	-11.5095	2915.48	down	noncoding	ENST00000522471	RP11-150O12.3	GENCODE	397	chr8	-	37455152	37456296		AGGGGTGCAGGGCTTCCCAGGAATCAACAATGCCCAAGAAGGAAGGGATTGTAGAAATAG	intergenic							20.3585	85695.3	4.71521	16.2247
ASHGA5P027353	-1230.16	-10.2646	1230.16	down	noncoding	TCONS_00012277	XLOC_005832	LincRNAs identified by Cabili et al	667	chr6	-	132452887	132454497		AGCAAAACCAGCGTAGAGGAGCTGGACCGTTTAGGAAAAGAAAAAATGAAGACCCTTATT	intergenic							39.3966	73300.7	5.74747	16.0121
ASHGA5P041552	-842.181	-9.71799	842.181	down	noncoding	uc011dff.2	LOC285593	UCSC_knowngene	1423	chr5	+	173006645	173008614		GGGACATTAAAAGGAGGACTTCCACGTTTAATTCTGAATGGTCTATTTTATTTGTGCAAT	intergenic							5	4991.25	2.33322	12.0512
ASHGA5P017727	-387.037	-8.59633	387.037	down	noncoding	ENST00000445151	RP4-610C12.1	GENCODE	719	chr20	-	29558487	29570363		AGGTAAGCTGATGTGCCTGAGACAGGTTTGACCAGGCAACTGAAAAGATATCCCTAAGAG	intergenic							127.959	81347.9	7.5558	16.1521
ASHGA5P026104	-305.96	-8.2572	305.96	down	noncoding	TCONS_00014308	XLOC_006459	LincRNAs identified by Cabili et al	932	chr7	-	56683915	56685484		AATCTCATCTCGAATATTCTCTCAGTGTGACTGTGATATAAATCTTTGCCAAGCATCTGT	intergenic							17.9529	8016.52	4.51634	12.7735
ASHGA5P021157	-288.018	-8.17002	288.018	down	noncoding	ENST00000526703	RP11-347E10.1	GENCODE	555	chr11	+	110225923	110252710	ENST00000526605	GTAAAACTGAACAGTGAGGTGGCGGAAGATAAATATGCTGAGGCATGTTTTCAAGGAGGG	intergenic							17.3368	7409.39	4.46224	12.6323
ASHGA5P026868	-261.191	-8.02896	261.191	down	noncoding	TCONS_00012533	XLOC_005361	LincRNAs identified by Cabili et al	541	chr6	+	80247345	80251560	TCONS_00012530, TCONS_00012534, TCONS_00012535	TTATCTTTCATGTTTGCTCAGAATAGTGAGGTGATTCTCCACAGGAAAACTGGAATGCTG	intergenic							160.065	68650.7	7.91124	15.9402
ASHGA5P036182	-123.904	-6.95308	123.904	down	noncoding	ENST00000413525	AC010090.1	GENCODE	362	chr2	+	145324001	145337001		GCATGCAAAACTCTTGACAGAAGACATTCAGAAATTGATTTGATATCAGATACAAGGAGA	intergenic							5	727.116	2.33322	9.2863
ASHGA5P019218	-73.7746	-6.20505	73.7746	down	noncoding	NR_026587	EFCAB2	RefSeq	3687	chr1	+	245133630	245288530		AAGGACAGGGAAGAGAGATTGGAACAATTATCAGGTCATTAGGATGCTGTCCTACGGAAG	exon sense-overlapping	NM_001143943	EFCAB2	EF-hand calcium-binding domain-containing protein 2 isoform b	+	245133630	245288530	5	437.36	2.33322	8.53827
ASHGA5P019218	-73.7746	-6.20505	73.7746	down	noncoding	NR_026587	EFCAB2	RefSeq	3687	chr1	+	245133630	245288530		AAGGACAGGGAAGAGAGATTGGAACAATTATCAGGTCATTAGGATGCTGTCCTACGGAAG	exon sense-overlapping	NM_032328	EFCAB2	EF-hand calcium-binding domain-containing protein 2 isoform a	+	245133170	245251148	5	437.36	2.33322	8.53827
ASHGA5P026770	-71.1968	-6.15374	71.1968	down	noncoding	uc001pkw.1	AK094117	UCSC_knowngene	1693	chr11	+	110225919	110278336	ENST00000526605, ENST00000526703	AATCTCTCCTTTGGAAAGAGCTGGAACTTTTAGTAAAACTGAACAGTGAGGTGGCGGAAG	intergenic							110.569	12976.7	7.33123	13.485
ASHGA5P026771	-69.6428	-6.1219	69.6428	down	noncoding	uc001pkv.1	AK124179	UCSC_knowngene	2086	chr11	+	110199129	110278336	ENST00000526605, ENST00000526703	AGATTCCTTTTCCTCAGCCGGGCACAGAGCCAACCTGAAGTGTAGCACTGTGGTGACCTG	intergenic							53.3646	6137.89	6.21265	12.3346
ASHGA5P053820	-66.4878	-6.05502	66.4878	down	noncoding	uc004bos.3	AB074162	UCSC_knowngene	2239	chr9	+	127420690	127422929		CTTACGTAACAGTTCAGGACTACTTCGGTTCTTTTACTGGGTAAGCACTTTCAATTTTTT	intronic antisense	NM_001489	NR6A1	nuclear receptor subfamily 6 group A member 1 isoform 2	-	127284702	127533576	5	395.736	2.33322	8.38824
ASHGA5P053820	-66.4878	-6.05502	66.4878	down	noncoding	uc004bos.3	AB074162	UCSC_knowngene	2239	chr9	+	127420690	127422929		CTTACGTAACAGTTCAGGACTACTTCGGTTCTTTTACTGGGTAAGCACTTTCAATTTTTT	intronic antisense	NM_033334	NR6A1	nuclear receptor subfamily 6 group A member 1 isoform 1	-	127284702	127533576	5	395.736	2.33322	8.38824
ASHGA5P038394	-58.7397	-5.87626	58.7397	down	noncoding	ENST00000514281	RP11-71E19.2	GENCODE	254	chr3	-	126007709	126012867		CAAATCAGCTTCTCAAGTGTCAACATCCTGTTGCGATTTTCATTGATATTGAACTGAATT	intergenic							5	350.841	2.33322	8.20948
ASHGA5P040327	-51.9474	-5.69898	51.9474	down	noncoding	uc001emi.4	BC065231	UCSC_knowngene	507	chr1	+	145004780	145005287		GAGTGAAGGCAATTTTGAAGGCATGACTACGACCTGCTCTGGCCACAAGAGCTAAGAGTT	intronic antisense	NM_001198832	PDE4DIP	myomegalin isoform 8	-	144851423	145039992	53.8067	4520.94	6.22442	11.9234
ASHGA5P040327	-51.9474	-5.69898	51.9474	down	noncoding	uc001emi.4	BC065231	UCSC_knowngene	507	chr1	+	145004780	145005287		GAGTGAAGGCAATTTTGAAGGCATGACTACGACCTGCTCTGGCCACAAGAGCTAAGAGTT	intronic antisense	NM_022359	PDE4DIP	myomegalin isoform 3	-	144951760	145076186	53.8067	4520.94	6.22442	11.9234
ASHGA5P020922	-51.7641	-5.69388	51.7641	down	noncoding	ENST00000521989	RP11-150O12.6	GENCODE	470	chr8	-	37373967	37374539		TGATGGAATTGAGCAGATGGGAATGACCTGGAATCTAACACTCTACAATTCAGACACACC	intergenic							99.7215	8525.76	7.16771	12.8616
ASHGA5P023186	-50.7412	-5.66509	50.7412	down	noncoding	uc002kmi.3	BC094703	UCSC_knowngene	2250	chr18	+	3603735	3608323		CTGCAGTGAAGCATCAGAAAAGTATAGTAAGAAGAAACTGAATTTGAAGTGGATTCTTAC	intronic antisense	NM_001003809	DLGAP1	disks large-associated protein 1 isoform 2	-	3496029	3845358	6.2043	433.746	2.86139	8.52648
ASHGA5P023186	-50.7412	-5.66509	50.7412	down	noncoding	uc002kmi.3	BC094703	UCSC_knowngene	2250	chr18	+	3603735	3608323		CTGCAGTGAAGCATCAGAAAAGTATAGTAAGAAGAAACTGAATTTGAAGTGGATTCTTAC	intronic antisense	NM_001242761	DLGAP1	disks large-associated protein 1 isoform 3	-	3502142	4455266	6.2043	433.746	2.86139	8.52648
ASHGA5P023186	-50.7412	-5.66509	50.7412	down	noncoding	uc002kmi.3	BC094703	UCSC_knowngene	2250	chr18	+	3603735	3608323		CTGCAGTGAAGCATCAGAAAAGTATAGTAAGAAGAAACTGAATTTGAAGTGGATTCTTAC	intronic antisense	NM_001242762	DLGAP1	disks large-associated protein 1 isoform 4	-	3496029	3874767	6.2043	433.746	2.86139	8.52648
ASHGA5P023186	-50.7412	-5.66509	50.7412	down	noncoding	uc002kmi.3	BC094703	UCSC_knowngene	2250	chr18	+	3603735	3608323		CTGCAGTGAAGCATCAGAAAAGTATAGTAAGAAGAAACTGAATTTGAAGTGGATTCTTAC	intronic antisense	NM_001242763	DLGAP1	disks large-associated protein 1 isoform 5	-	3496029	3874767	6.2043	433.746	2.86139	8.52648
ASHGA5P023186	-50.7412	-5.66509	50.7412	down	noncoding	uc002kmi.3	BC094703	UCSC_knowngene	2250	chr18	+	3603735	3608323		CTGCAGTGAAGCATCAGAAAAGTATAGTAAGAAGAAACTGAATTTGAAGTGGATTCTTAC	intronic antisense	NM_001242764	DLGAP1	disks large-associated protein 1 isoform 6	-	3496029	3874253	6.2043	433.746	2.86139	8.52648
ASHGA5P023186	-50.7412	-5.66509	50.7412	down	noncoding	uc002kmi.3	BC094703	UCSC_knowngene	2250	chr18	+	3603735	3608323		CTGCAGTGAAGCATCAGAAAAGTATAGTAAGAAGAAACTGAATTTGAAGTGGATTCTTAC	intronic antisense	NM_001242765	DLGAP1	disks large-associated protein 1 isoform 7	-	3502142	3845358	6.2043	433.746	2.86139	8.52648
ASHGA5P023186	-50.7412	-5.66509	50.7412	down	noncoding	uc002kmi.3	BC094703	UCSC_knowngene	2250	chr18	+	3603735	3608323		CTGCAGTGAAGCATCAGAAAAGTATAGTAAGAAGAAACTGAATTTGAAGTGGATTCTTAC	intronic antisense	NM_001242766	DLGAP1	disks large-associated protein 1 isoform 8	-	3496029	3845358	6.2043	433.746	2.86139	8.52648
ASHGA5P023186	-50.7412	-5.66509	50.7412	down	noncoding	uc002kmi.3	BC094703	UCSC_knowngene	2250	chr18	+	3603735	3608323		CTGCAGTGAAGCATCAGAAAAGTATAGTAAGAAGAAACTGAATTTGAAGTGGATTCTTAC	intronic antisense	NM_004746	DLGAP1	disks large-associated protein 1 isoform 1	-	3496029	4455266	6.2043	433.746	2.86139	8.52648
ASHGA5P026636	-46.0148	-5.52403	46.0148	down	noncoding	ENST00000530510	RP11-702H23.6	GENCODE	609	chr11	+	74166392	74167870		CTAGCTGAGATCTGGGATAGTTTCTGAATTCAGAAGTGTTCACCAGCCACATTGCATGTA	natural antisense	NM_005472	KCNE3	potassium voltage-gated channel subfamily E member 3	-	74165885	74178600	5	275.252	2.33322	7.85725
ASHGA5P056651	-45.8046	-5.51742	45.8046	down	noncoding	TCONS_00006917	XLOC_002730	LincRNAs identified by Cabili et al	308	chr3	+	96336526	96337039		CCTCTACCTATAAATCTTCCCACTAATTTCTATCGCCTATACTTTATTTGGGTAAATGGT	intergenic							124.858	9466.33	7.51915	13.0366
ASHGA5P017380	-41.8166	-5.386	41.8166	down	noncoding	ENST00000440862	BX284650.1	GENCODE	307	chr1	-	143744198	143744717	ENST00000414344, ENST00000434047	CAGCTGGGCGGATTTATTTAATGGGGATGTGTTCAAGGCAAGACCGAATTCAGAAGGATA	intergenic							48.1271	3249.6	6.05874	11.4447
ASHGA5P016099	-40.4816	-5.33919	40.4816	down	noncoding	ENST00000426786	AL592284.1	GENCODE	324	chr1	-	144481626	144521970	ENST00000417986, ENST00000422629, ENST00000429388, NM_001178055, NR_024584	GGGAGAACTGGACTTATTTAATGGGGATGTGTTCAAGGCAAGACCGAATTCAGAAGGATA	natural antisense	ENST00000538264	AL592284.2	Uncharacterized protein [Source:UniProtKB/TrEMBL;Acc:F5H305]	+	144339737	144521058	48.2456	3171.67	6.06264	11.4018
ASHGA5P029068	-40.0819	-5.32488	40.0819	down	noncoding	ENST00000417554	RP11-495P10.2	GENCODE	213	chr1	-	147930761	147931881	ENST00000411795, ENST00000411941, ENST00000414344, ENST00000417986, ENST00000418192, ENST00000422629, ENST00000426301, ENST00000426786, ENST00000429388, ENST00000430014, ENST00000434047, ENST00000437785, ENST00000440084, ENST00000440719, ENST00000440862, ENST00000445225, ENST00000455295, ENST00000458262, NM_001178055, NM_001178056, NM_024615, NR_024510, NR_024511, NR_024584, NR_027468, NR_046135,…	GGATTTATTTAATGGGGATGTGTTCAAGGCAAGACCGAATTCAGAAGGATATCGACGTCG	intergenic							65.5005	4309.67	6.53043	11.8553
ASHGA5P016328	-40.0482	-5.32366	40.0482	down	noncoding	ENST00000429388	BX284650.1	GENCODE	187	chr1	-	143744198	143745417	ENST00000417986, ENST00000422629, ENST00000426786, NM_001178055, NR_024584	GGGAGAACTGGATTTATTTAATGGGGATGTGTTCAAGGCAAGACCGAATTCAGAAGGATA	intergenic							54.1872	3508.86	6.23548	11.5591
ASHGA5P051081	-38.1199	-5.25247	38.1199	down	noncoding	ENST00000453910	LINC00478	GENCODE	559	chr21	+	17791837	17979423	ENST00000435697	TGGTTTGTGAAAGAATATCTGTGTGCTTAGGGAGGAAACTTTTTGATCTGCAGAAAAGCC	intergenic							7.05775	374.605	3.05994	8.31242
ASHGA5P014882	-36.7379	-5.1992	36.7379	down	noncoding	ENST00000414344	AL592284.1	GENCODE	515	chr1	-	144481554	144521271	ENST00000434047, ENST00000440862	CAGCTGGGCAGACTTATTTAATGGGGATGTGTTCAAGGCAAGACCGAATTCAGAAGGATA	natural antisense	ENST00000538264	AL592284.2	Uncharacterized protein [Source:UniProtKB/TrEMBL;Acc:F5H305]	+	144339737	144521058	53.9894	3233.37	6.22904	11.4282
ASHGA5P019885	-36.2599	-5.1803	36.2599	down	noncoding	NR_031764	UGT3A2	RefSeq	1853	chr5	-	36035118	36067023		AAACTTTAGGTGGCAGGACTTGGAGAACTTCATTGCCAAGTTTGGGGACTCTGGTTTTGT	exon sense-overlapping	NM_001168316	UGT3A2	UDP-glucuronosyltransferase 3A2 isoform 2 precursor	-	36035118	36067023	9.45289	482.682	3.50494	8.68524
ASHGA5P019885	-36.2599	-5.1803	36.2599	down	noncoding	NR_031764	UGT3A2	RefSeq	1853	chr5	-	36035118	36067023		AAACTTTAGGTGGCAGGACTTGGAGAACTTCATTGCCAAGTTTGGGGACTCTGGTTTTGT	exon sense-overlapping	NM_174914	UGT3A2	UDP-glucuronosyltransferase 3A2 isoform 1 precursor	-	36035118	36067023	9.45289	482.682	3.50494	8.68524
ASHGA5P033606	-35.0059	-5.12953	35.0059	down	noncoding	TCONS_00028327	XLOC_013670	LincRNAs identified by Cabili et al	736	chr20	-	19189994	19190824		ATGGGGGATAAAAGGGAGAAATTCATGGAGTATGCCTAGAACAGGCCTTGTATGCAGCAT	intergenic							8.46439	416.495	3.3363	8.46583
ASHGA5P041730	-33.398	-5.06169	33.398	down	noncoding	ENST00000456103	LINC00533	GENCODE	537	chr6	-	28616062	28616843		GGCAACAGAATTTGTCACCTAATTAAGTGCAATTCGGTCATAAAAGAAGCCACAGAATCA	intergenic							5	201.569	2.33322	7.39491
ASHGA5P029567	-33.3932	-5.06148	33.3932	down	noncoding	ENST00000554428	OTX2-AS1	GENCODE	389	chr14	+	57279950	57386510	uc021rtn.1	AAACTAAGTCTTACAACTATTATTTAGTTCATCAAAACAAATAAATCTCAATGAGAACAA	intergenic							11.3067	539.101	3.78634	8.84783
ASHGA5P037105	-32.6274	-5.02801	32.6274	down	noncoding	ENST00000558899	RP5-914P20.5	GENCODE	572	chr20	+	49547520	49561316		GAACAGCTTCCAAAATCTTATTCACAGAGGTTTTGTGGTCTTTTGGGCTAAGAATTTAAT	intronic antisense	NM_003859	DPM1	dolichol-phosphate mannosyltransferase	-	49551404	49575060	8.9361	411.601	3.42124	8.44925
ASHGA5P037105	-32.6274	-5.02801	32.6274	down	noncoding	ENST00000558899	RP5-914P20.5	GENCODE	572	chr20	+	49547520	49561316		GAACAGCTTCCAAAATCTTATTCACAGAGGTTTTGTGGTCTTTTGGGCTAAGAATTTAAT	natural antisense	NM_015339	ADNP	activity-dependent neuroprotector homeobox protein	-	49506882	49547527	8.9361	411.601	3.42124	8.44925
ASHGA5P037105	-32.6274	-5.02801	32.6274	down	noncoding	ENST00000558899	RP5-914P20.5	GENCODE	572	chr20	+	49547520	49561316		GAACAGCTTCCAAAATCTTATTCACAGAGGTTTTGTGGTCTTTTGGGCTAAGAATTTAAT	natural antisense	NM_181442	ADNP	activity-dependent neuroprotector homeobox protein	-	49506882	49547527	8.9361	411.601	3.42124	8.44925
ASHGA5P041186	-32.1266	-5.0057	32.1266	down	noncoding	ENST00000514114	CTC-564N23.3	GENCODE	527	chr5	+	76383287	76447216		CTATTGACCACAGTGAACTGGGGCATGGGCAATCAATAAACACATATTAGATTAAGCTAT	bidirectional	NM_032367	ZBED3	zinc finger BED domain-containing protein 3	-	76372531	76383030	5	193.401	2.33322	7.33892
ASHGA5P028676	-32.0723	-5.00326	32.0723	down	noncoding	ENST00000417976	BX248398.1	GENCODE	1054	chr1	-	144299757	144301536	ENST00000431928	TCATGTGCTTGTGAAAATGGCATAAAGCCGGTTTCTTGTGCTGGTTATGTAATTTTCAGA	intergenic							15.1327	710.573	4.25199	9.25524
ASHGA5P041445	-31.7834	-4.9902	31.7834	down	noncoding	ENST00000414314	AC005592.2	GENCODE	521	chr5	+	141961412	142006755		ACTTTGATAGCAGTTGGGGTTTCACGGAGCATTTGGGATGAATAAACAAGCATCTCTGGA	intronic antisense	NM_000800	FGF1	fibroblast growth factor 1 isoform 1 precursor	-	141971742	142066060	5.84686	257.611	2.77301	7.76321
ASHGA5P041445	-31.7834	-4.9902	31.7834	down	noncoding	ENST00000414314	AC005592.2	GENCODE	521	chr5	+	141961412	142006755		ACTTTGATAGCAGTTGGGGTTTCACGGAGCATTTGGGATGAATAAACAAGCATCTCTGGA	intronic antisense	NM_001144892	FGF1	fibroblast growth factor 1 isoform 1 precursor	-	141971742	142000920	5.84686	257.611	2.77301	7.76321
ASHGA5P041445	-31.7834	-4.9902	31.7834	down	noncoding	ENST00000414314	AC005592.2	GENCODE	521	chr5	+	141961412	142006755		ACTTTGATAGCAGTTGGGGTTTCACGGAGCATTTGGGATGAATAAACAAGCATCTCTGGA	intronic antisense	NM_001144934	FGF1	fibroblast growth factor 1 isoform 1 precursor	-	141971742	142077635	5.84686	257.611	2.77301	7.76321
ASHGA5P041445	-31.7834	-4.9902	31.7834	down	noncoding	ENST00000414314	AC005592.2	GENCODE	521	chr5	+	141961412	142006755		ACTTTGATAGCAGTTGGGGTTTCACGGAGCATTTGGGATGAATAAACAAGCATCTCTGGA	intronic antisense	NM_001144935	FGF1	fibroblast growth factor 1 isoform 1 precursor	-	141971742	142077635	5.84686	257.611	2.77301	7.76321
ASHGA5P041445	-31.7834	-4.9902	31.7834	down	noncoding	ENST00000414314	AC005592.2	GENCODE	521	chr5	+	141961412	142006755		ACTTTGATAGCAGTTGGGGTTTCACGGAGCATTTGGGATGAATAAACAAGCATCTCTGGA	intronic antisense	NM_001257205	FGF1	fibroblast growth factor 1 isoform 1 precursor	-	141971742	142077635	5.84686	257.611	2.77301	7.76321
ASHGA5P041445	-31.7834	-4.9902	31.7834	down	noncoding	ENST00000414314	AC005592.2	GENCODE	521	chr5	+	141961412	142006755		ACTTTGATAGCAGTTGGGGTTTCACGGAGCATTTGGGATGAATAAACAAGCATCTCTGGA	intronic antisense	NM_001257206	FGF1	fibroblast growth factor 1 isoform 4 precursor	-	141971742	142077635	5.84686	257.611	2.77301	7.76321
ASHGA5P041445	-31.7834	-4.9902	31.7834	down	noncoding	ENST00000414314	AC005592.2	GENCODE	521	chr5	+	141961412	142006755		ACTTTGATAGCAGTTGGGGTTTCACGGAGCATTTGGGATGAATAAACAAGCATCTCTGGA	intronic antisense	NM_001257207	FGF1	fibroblast growth factor 1 isoform 1 precursor	-	141971742	142066060	5.84686	257.611	2.77301	7.76321
ASHGA5P041445	-31.7834	-4.9902	31.7834	down	noncoding	ENST00000414314	AC005592.2	GENCODE	521	chr5	+	141961412	142006755		ACTTTGATAGCAGTTGGGGTTTCACGGAGCATTTGGGATGAATAAACAAGCATCTCTGGA	intronic antisense	NM_001257208	FGF1	fibroblast growth factor 1 isoform 1 precursor	-	141971742	142065268	5.84686	257.611	2.77301	7.76321
ASHGA5P041445	-31.7834	-4.9902	31.7834	down	noncoding	ENST00000414314	AC005592.2	GENCODE	521	chr5	+	141961412	142006755		ACTTTGATAGCAGTTGGGGTTTCACGGAGCATTTGGGATGAATAAACAAGCATCTCTGGA	intronic antisense	NM_001257209	FGF1	fibroblast growth factor 1 isoform 1 precursor	-	141971742	142065268	5.84686	257.611	2.77301	7.76321
ASHGA5P041445	-31.7834	-4.9902	31.7834	down	noncoding	ENST00000414314	AC005592.2	GENCODE	521	chr5	+	141961412	142006755		ACTTTGATAGCAGTTGGGGTTTCACGGAGCATTTGGGATGAATAAACAAGCATCTCTGGA	intronic antisense	NM_001257210	FGF1	fibroblast growth factor 1 isoform 1 precursor	-	141971742	142023866	5.84686	257.611	2.77301	7.76321
ASHGA5P041445	-31.7834	-4.9902	31.7834	down	noncoding	ENST00000414314	AC005592.2	GENCODE	521	chr5	+	141961412	142006755		ACTTTGATAGCAGTTGGGGTTTCACGGAGCATTTGGGATGAATAAACAAGCATCTCTGGA	intronic antisense	NM_001257211	FGF1	fibroblast growth factor 1 isoform 4 precursor	-	141971742	142065268	5.84686	257.611	2.77301	7.76321
ASHGA5P041445	-31.7834	-4.9902	31.7834	down	noncoding	ENST00000414314	AC005592.2	GENCODE	521	chr5	+	141961412	142006755		ACTTTGATAGCAGTTGGGGTTTCACGGAGCATTTGGGATGAATAAACAAGCATCTCTGGA	intronic antisense	NM_001257212	FGF1	fibroblast growth factor 1 isoform 4 precursor	-	141971742	142000920	5.84686	257.611	2.77301	7.76321
ASHGA5P041445	-31.7834	-4.9902	31.7834	down	noncoding	ENST00000414314	AC005592.2	GENCODE	521	chr5	+	141961412	142006755		ACTTTGATAGCAGTTGGGGTTTCACGGAGCATTTGGGATGAATAAACAAGCATCTCTGGA	intronic antisense	NM_033136	FGF1	fibroblast growth factor 1 isoform 2 precursor	-	141971742	142066060	5.84686	257.611	2.77301	7.76321
ASHGA5P041445	-31.7834	-4.9902	31.7834	down	noncoding	ENST00000414314	AC005592.2	GENCODE	521	chr5	+	141961412	142006755		ACTTTGATAGCAGTTGGGGTTTCACGGAGCATTTGGGATGAATAAACAAGCATCTCTGGA	intronic antisense	NM_033137	FGF1	fibroblast growth factor 1 isoform 3 precursor	-	141971742	141993726	5.84686	257.611	2.77301	7.76321
ASHGA5P053792	-31.0549	-4.95675	31.0549	down	noncoding	ENST00000563434	RP11-4O1.2	GENCODE	4488	chr9	-	114794834	114800010		ATTCCTGTCATATGTTTTGTAAACAATTTTTCGAGTTCATAATTTTTCAATCTTGTTTGT	intergenic							5	187.293	2.33322	7.28997
ASHGA5P020878	-30.0109	-4.90742	30.0109	down	noncoding	ENST00000521257	RP11-359E19.2	GENCODE	739	chr8	+	39972169	39984987		ATATGTCTTTACCAGCTCTCGCAAATGAAGACAGAGCCTGTCTATGTCATTCAGACTGGC	intergenic							5	181.251	2.33322	7.24064
ASHGA5P038979	-26.9075	-4.74994	26.9075	down	noncoding	ENST00000511512	RP11-71E19.1	GENCODE	501	chr3	+	125985638	126010122		AACCTTAAGACCAGAGCAGCCCACGATATTTTTTAATGAGGGCAAAAATAGAAGACTTGC	intergenic							49.9517	2148.23	6.11204	10.862
ASHGA5P050461	-26.5192	-4.72897	26.5192	down	noncoding	ENST00000437916	RP11-89K21.1	GENCODE	2880	chr2	-	45148215	45166338		AGCTTGTCAGGTACTGAGAAATTCTAGAGTTTGTCTTTAATCCTCAAGTCTTTGGAACCA	intergenic							5	161.335	2.33322	7.06219
ASHGA5P042502	-25.8155	-4.69017	25.8155	down	noncoding	uc001gch.1	AF268386	UCSC_knowngene	4462	chr1	+	162751900	162756362		GGGGTAAAGGGCAAATGGATTTAATTTCTGCTTAAAACTATCATAGACGTTCCAAATAGA	intergenic							35.766	1441.39	5.59323	10.2834
ASHGA5P032135	-25.7718	-4.68772	25.7718	down	noncoding	ENST00000570444	RP11-104H15.9	GENCODE	327	chr17	-	7339875	7340842		AACGTCACTAGGCGATTTTTCCAAAGACACCGGCGCCTCGTGCTCAGTGACGTAGCTGTG	natural antisense	NM_178518	TMEM102	transmembrane protein 102	+	7338761	7340998	6.92434	249.573	3.02808	7.7158
ASHGA5P045031	-25.3828	-4.66578	25.3828	down	noncoding	ENST00000522875	PVT1	GENCODE	922	chr8	+	129001506	129108902		GCCAACAGAGATTTTGAGAAACACATTGAAGGATCTGTTAACACTTGATATACCCAATAA	intergenic							35.2328	1391.22	5.57014	10.2359
ASHGA5P028713	-24.4159	-4.60975	24.4159	down	noncoding	ENST00000431928	AL592284.1	GENCODE	1063	chr1	-	144479977	144481765	ENST00000417976	TGTTTGTGAAAATGGCATAAAGCCGGTTTCTTGTGCTGGTTATGCAATTTTCAGAATGTG	intronic antisense	ENST00000538264	AL592284.2	Uncharacterized protein [Source:UniProtKB/TrEMBL;Acc:F5H305]	+	144339737	144521058	18.7518	684.311	4.586	9.19575
ASHGA5P034617	-24.1593	-4.59451	24.1593	down	noncoding	ENST00000412639	RP3-510D11.2	GENCODE	269	chr1	+	9242270	9243855		TGAGAACGGGGGACTCATTCCTCCGGCACTGGGAGAAGACGATTCTTTAGGAGGAGGACA	intergenic							10.9637	379.627	3.73602	8.33053
ASHGA5P038134	-23.3205	-4.54353	23.3205	down	noncoding	ENST00000426702	UBE2E1-AS1	GENCODE	778	chr3	-	23845514	23848396		CTTAAGTGTTTGGTTTCAGGAGTCCTGGTAGAGTATATAAAAATGATGACATTCTTTGCT	intronic antisense	NM_003341	UBE2E1	ubiquitin-conjugating enzyme E2 E1 isoform 1	+	23847383	23933131	5	142.888	2.33322	6.87675
ASHGA5P038134	-23.3205	-4.54353	23.3205	down	noncoding	ENST00000426702	UBE2E1-AS1	GENCODE	778	chr3	-	23845514	23848396		CTTAAGTGTTTGGTTTCAGGAGTCCTGGTAGAGTATATAAAAATGATGACATTCTTTGCT	intronic antisense	NM_182666	UBE2E1	ubiquitin-conjugating enzyme E2 E1 isoform 2	+	23847383	23933131	5	142.888	2.33322	6.87675
ASHGA5P036328	-21.804	-4.44652	21.804	down	noncoding	TCONS_00026273	XLOC_012621	LincRNAs identified by Cabili et al	786	chr18	+	7272466	7277412		TAGCACAGAGTCTGCCCTGCACTTTTGGTGTCACCCTAATAATCCTTGGGAAAATTACAG	intergenic							65.0874	2334.05	6.51985	10.9664
ASHGA5P030156	-21.6662	-4.43737	21.6662	down	noncoding	ENST00000568553	ANP32BP1	pseudogene	737	chr15	-	75614113	75614850	NM_006401	TTTAACTGTGAGGTTACTAACATGAATGACTACTGAGAGTGTCTTCAAGCTCCTGCCCCA								181.127	6998.31	8.10409	12.5415
ASHGA5P054618	-21.1163	-4.40028	21.1163	down	noncoding	ENST00000522718	RP11-150O12.1	GENCODE	1093	chr8	-	37278858	37351431		TTGAAGAATAAGAAGCCACAGCTTGTCAGGGAATCAGGCTGGAAAAATGTTATGAGACTG	intergenic							5.26975	155.701	2.60754	7.00782
ASHGA5P031350	-20.8645	-4.38298	20.8645	down	noncoding	ENST00000563342	RP11-298D21.2	GENCODE	702	chr16	-	83759280	83759982		GACGGGTTATAAATGAGCACAACTTGATTCTCTGTTCTGGAAAATTAGTGTTTTGAAACT	intronic antisense	NM_001220488	CDH13	cadherin-13 isoform 2	+	82660398	83830215	12.9086	392.775	3.9928	8.37578
ASHGA5P031350	-20.8645	-4.38298	20.8645	down	noncoding	ENST00000563342	RP11-298D21.2	GENCODE	702	chr16	-	83759280	83759982		GACGGGTTATAAATGAGCACAACTTGATTCTCTGTTCTGGAAAATTAGTGTTTTGAAACT	intronic antisense	NM_001220489	CDH13	cadherin-13 isoform 3 precursor	+	82660398	83830215	12.9086	392.775	3.9928	8.37578
ASHGA5P031350	-20.8645	-4.38298	20.8645	down	noncoding	ENST00000563342	RP11-298D21.2	GENCODE	702	chr16	-	83759280	83759982		GACGGGTTATAAATGAGCACAACTTGATTCTCTGTTCTGGAAAATTAGTGTTTTGAAACT	intronic antisense	NM_001220490	CDH13	cadherin-13 isoform 4	+	82660398	83830215	12.9086	392.775	3.9928	8.37578
ASHGA5P031350	-20.8645	-4.38298	20.8645	down	noncoding	ENST00000563342	RP11-298D21.2	GENCODE	702	chr16	-	83759280	83759982		GACGGGTTATAAATGAGCACAACTTGATTCTCTGTTCTGGAAAATTAGTGTTTTGAAACT	intronic antisense	NM_001257	CDH13	cadherin-13 isoform 1 preproprotein	+	82660398	83830215	12.9086	392.775	3.9928	8.37578
ASHGA5P015699	-20.7555	-4.37542	20.7555	down	noncoding	NR_024103	HOXB-AS5	RefSeq	564	chr17	+	46800541	46802119		AGCAGTCGCCTCCGGGCTTTATTGCAAGTTTACGGTTCCATACAAGTAAATCCGAAAAAA	bidirectional	NM_032391	PRAC	small nuclear protein PRAC	-	46799081	46799882	62.7323	2108.32	6.46241	10.8378
ASHGA5P014708	-20.3073	-4.34392	20.3073	down	noncoding	ENST00000412669	AC002456.2	GENCODE	449	chr7	-	90219936	90226667		AGGTCCCAAGGTAATTGTACATTTTTTCATCCTACATCTCAAGAGACCAAGGGACCTAAG	intronic antisense	ENST00000380050	CDK14	cyclin-dependent kinase 14 [Source:HGNC Symbol;Acc:8883]	+	90225810	90839905	15.0088	450.999	4.23793	8.58185
ASHGA5P014708	-20.3073	-4.34392	20.3073	down	noncoding	ENST00000412669	AC002456.2	GENCODE	449	chr7	-	90219936	90226667		AGGTCCCAAGGTAATTGTACATTTTTTCATCCTACATCTCAAGAGACCAAGGGACCTAAG	intronic antisense	ENST00000430760	CDK14	cyclin-dependent kinase 14 [Source:HGNC Symbol;Acc:8883]	+	90193087	90419943	15.0088	450.999	4.23793	8.58185
ASHGA5P014708	-20.3073	-4.34392	20.3073	down	noncoding	ENST00000412669	AC002456.2	GENCODE	449	chr7	-	90219936	90226667		AGGTCCCAAGGTAATTGTACATTTTTTCATCCTACATCTCAAGAGACCAAGGGACCTAAG	intronic antisense	ENST00000446224	CDK14	cyclin-dependent kinase 14 [Source:HGNC Symbol;Acc:8883]	+	90193087	90419942	15.0088	450.999	4.23793	8.58185
ASHGA5P014708	-20.3073	-4.34392	20.3073	down	noncoding	ENST00000412669	AC002456.2	GENCODE	449	chr7	-	90219936	90226667		AGGTCCCAAGGTAATTGTACATTTTTTCATCCTACATCTCAAGAGACCAAGGGACCTAAG	intronic antisense	ENST00000449528	CDK14	cyclin-dependent kinase 14 [Source:HGNC Symbol;Acc:8883]	+	90095737	90419943	15.0088	450.999	4.23793	8.58185
ASHGA5P014708	-20.3073	-4.34392	20.3073	down	noncoding	ENST00000412669	AC002456.2	GENCODE	449	chr7	-	90219936	90226667		AGGTCCCAAGGTAATTGTACATTTTTTCATCCTACATCTCAAGAGACCAAGGGACCTAAG	intronic antisense	ENST00000456689	CDK14	cyclin-dependent kinase 14 [Source:HGNC Symbol;Acc:8883]	+	90193087	90419943	15.0088	450.999	4.23793	8.58185
ASHGA5P049640	-19.7334	-4.30257	19.7334	down	noncoding	ENST00000579633	AC124789.1	GENCODE	468	chr17	-	36607549	36608607	ENST00000582649	CTGTGTTCAGACTGCAGAGACCTTGGAAAGGATCAACCATATACAATGTCCATTTCCTGC	intronic antisense	NM_001199417	ARHGAP23	rho GTPase-activating protein 23	+	36584719	36668628	23.8301	717.289	4.96571	9.26827
ASHGA5P017279	-19.6514	-4.29656	19.6514	down	noncoding	ENST00000439622	RP3-323P24.3	GENCODE	665	chrX	+	57148094	57153676		GGAGTTGGAACAGAGAAATTCACTATGGATGATGCTATATCTTTATATGACCTTTGGAAT	bidirectional	NM_001006681	SPIN2B	spindlin-2B	-	57146114	57147979	5.14044	141.046	2.5631	6.85966
ASHGA5P017279	-19.6514	-4.29656	19.6514	down	noncoding	ENST00000439622	RP3-323P24.3	GENCODE	665	chrX	+	57148094	57153676		GGAGTTGGAACAGAGAAATTCACTATGGATGATGCTATATCTTTATATGACCTTTGGAAT	bidirectional	NM_001006682	SPIN2B	spindlin-2B	-	57146114	57147979	5.14044	141.046	2.5631	6.85966
ASHGA5P017279	-19.6514	-4.29656	19.6514	down	noncoding	ENST00000439622	RP3-323P24.3	GENCODE	665	chrX	+	57148094	57153676		GGAGTTGGAACAGAGAAATTCACTATGGATGATGCTATATCTTTATATGACCTTTGGAAT	bidirectional	NM_001006683	SPIN2B	spindlin-2B	-	57146114	57147979	5.14044	141.046	2.5631	6.85966
ASHGA5P016735	-19.6498	-4.29645	19.6498	down	noncoding	uc001ekv.2	LOC728855	UCSC_knowngene	304	chr1	-	144339562	144340773	ENST00000417554, ENST00000418192, ENST00000433598, ENST00000452356, NM_001178055, NM_001178056, NM_024615, NR_046138, uc001eqo.1	AGGACTGCCTGTTTGCAGATTTCAGATACTCAGACTCCACCTTTACTTTTACCTATGTTG	intronic antisense	ENST00000538264	AL592284.2	Uncharacterized protein [Source:UniProtKB/TrEMBL;Acc:F5H305]	+	144339737	144521058	87.6458	2887.36	6.97298	11.2694
ASHGA5P020761	-19.4845	-4.28425	19.4845	down	noncoding	ENST00000519481	PVT1	GENCODE	542	chr8	+	128902922	129008896		TGGGCTTGAGAATCCTGTTACACCTGGGATTTAGGCACTTTCAATCTGAAAAAATACATA	intronic antisense	ENST00000539634	TMEM75	transmembrane protein 75 [Source:HGNC Symbol;Acc:32295]	-	128959125	128960591	91.262	2990.21	7.03265	11.3169
ASHGA5P035345	-19.1561	-4.25973	19.1561	down	noncoding	NR_033258	ZEB2	RefSeq	3026	chr2	-	145268951	145277958	uc021vqh.1	GACAGTCATGTCAGAGTGAAATCTCTCAGGAAAAGTGTAACTAGTAGTTACAAAGTAAAT	exon sense-overlapping	NM_001171653	ZEB2	zinc finger E-box-binding homeobox 2 isoform 2	-	145141941	145277958	27.354	806.651	5.17663	9.43636
ASHGA5P035345	-19.1561	-4.25973	19.1561	down	noncoding	NR_033258	ZEB2	RefSeq	3026	chr2	-	145268951	145277958	uc021vqh.1	GACAGTCATGTCAGAGTGAAATCTCTCAGGAAAAGTGTAACTAGTAGTTACAAAGTAAAT	exon sense-overlapping	NM_014795	ZEB2	zinc finger E-box-binding homeobox 2 isoform 1	-	145141941	145277958	27.354	806.651	5.17663	9.43636
ASHGA5P026527	-18.8137	-4.23371	18.8137	down	noncoding	ENST00000443012	RP4-782L23.2	GENCODE	767	chr1	-	60220418	60254854		CTGGAGCCTGGAATATCACTCAGCACAAAGTATATACTCAATAAAGGTTTTCCTGGCCAG	intronic antisense	NM_001113411	FGGY	FGGY carbohydrate kinase domain-containing protein isoform a	+	59762624	60228402	7.84734	210.239	3.22324	7.45696
ASHGA5P026527	-18.8137	-4.23371	18.8137	down	noncoding	ENST00000443012	RP4-782L23.2	GENCODE	767	chr1	-	60220418	60254854		CTGGAGCCTGGAATATCACTCAGCACAAAGTATATACTCAATAAAGGTTTTCCTGGCCAG	intronic antisense	NM_001244714	FGGY	FGGY carbohydrate kinase domain-containing protein isoform 3	+	59775749	60228402	7.84734	210.239	3.22324	7.45696
ASHGA5P026527	-18.8137	-4.23371	18.8137	down	noncoding	ENST00000443012	RP4-782L23.2	GENCODE	767	chr1	-	60220418	60254854		CTGGAGCCTGGAATATCACTCAGCACAAAGTATATACTCAATAAAGGTTTTCCTGGCCAG	intronic antisense	NM_018291	FGGY	FGGY carbohydrate kinase domain-containing protein isoform b	+	59762624	60228402	7.84734	210.239	3.22324	7.45696
ASHGA5P029084	-18.7363	-4.22776	18.7363	down	noncoding	uc001eqo.1	FLJ39739	UCSC_knowngene	476	chr1	-	147930760	148176401	ENST00000414344, ENST00000426301, ENST00000430014, ENST00000434047, ENST00000440084, ENST00000440862, NR_046135, NR_046136, NR_046137, NR_046138, NR_046139	AGTGAGACTCGGTGTCATCACCAATCCGTCGCCAGAAGGGGAGGAAACTGGAATCCAGCA	intron sense-overlapping	NM_001143883	PPIAL4B	peptidyl-prolyl cis-trans isomerase A-like 4A/B/C	-	147954634	147955419	20.3731	575.782	4.71648	8.94424
ASHGA5P029084	-18.7363	-4.22776	18.7363	down	noncoding	uc001eqo.1	FLJ39739	UCSC_knowngene	476	chr1	-	147930760	148176401	ENST00000414344, ENST00000426301, ENST00000430014, ENST00000434047, ENST00000440084, ENST00000440862, NR_046135, NR_046136, NR_046137, NR_046138, NR_046139	AGTGAGACTCGGTGTCATCACCAATCCGTCGCCAGAAGGGGAGGAAACTGGAATCCAGCA	intron sense-overlapping	NM_015383	NBPF14	neuroblastoma breakpoint family member 14	-	148003641	148025848	20.3731	575.782	4.71648	8.94424
ASHGA5P029084	-18.7363	-4.22776	18.7363	down	noncoding	uc001eqo.1	FLJ39739	UCSC_knowngene	476	chr1	-	147930760	148176401	ENST00000414344, ENST00000426301, ENST00000430014, ENST00000434047, ENST00000440084, ENST00000440862, NR_046135, NR_046136, NR_046137, NR_046138, NR_046139	AGTGAGACTCGGTGTCATCACCAATCCGTCGCCAGAAGGGGAGGAAACTGGAATCCAGCA	intron sense-overlapping	NM_178230	PPIAL4A	peptidylprolyl cis-trans isomerase A-like 4B	-	147954759	147955419	20.3731	575.782	4.71648	8.94424
ASHGA5P016309	-18.2889	-4.19289	18.2889	down	noncoding	ENST00000429139	MIR181A2HG	GENCODE	662	chr9	+	127420745	127460910		GTTCAGGACTACTTCGGTTCTTTTACTGGATCATATAAATCTTTCGCCTTTTAAATCATG	intronic antisense	NM_001489	NR6A1	nuclear receptor subfamily 6 group A member 1 isoform 2	-	127284702	127533576	12.3263	328.371	3.9194	8.1123
ASHGA5P016309	-18.2889	-4.19289	18.2889	down	noncoding	ENST00000429139	MIR181A2HG	GENCODE	662	chr9	+	127420745	127460910		GTTCAGGACTACTTCGGTTCTTTTACTGGATCATATAAATCTTTCGCCTTTTAAATCATG	intronic antisense	NM_033334	NR6A1	nuclear receptor subfamily 6 group A member 1 isoform 1	-	127284702	127533576	12.3263	328.371	3.9194	8.1123
ASHGA5P000102	-18.1713	-4.18359	18.1713	down	noncoding	BC046172		RNAdb	525	chr6	+	17707072	17707569		CGGTTGGTTAAGTAGGCAGGAAGTAAGCAGACAGTAAAATCAAAGACAAGAGCTAATGAT	intergenic							22.5586	624.686	4.87932	9.06291
ASHGA5P031433	-17.8999	-4.16188	17.8999	down	noncoding	ENST00000438575	RP1-35C21.2	GENCODE	798	chr1	-	177362422	177546084		GTGCACATTTAAGGAATTCATGGCCAATATTTGTCATGTCATTTCATGAATTGTCTGAGA	intergenic							76.26	2257.12	6.75826	10.9201
ASHGA5P027222	-17.592	-4.13685	17.592	down	noncoding	ENST00000553227	RP11-23J18.1	pseudogene	404	chr12	-	47529280	47529684		ATTCATCTACTCTGTGAAGTCTAGGACAGGAAGTCTATGGACAGGAAGATGGTTGGTGAC								10.0501	253.149	3.60042	7.73727
ASHGA5P038978	-17.0406	-4.0909	17.0406	down	noncoding	ENST00000512435	RP11-71E19.1	GENCODE	447	chr3	+	125985659	126007260		CGTGGGTTTGAATTTACACATGCGCACATAATGGGTATGAATAAACCTTTCTTCAAAAAA	intergenic							5	105.556	2.33322	6.42412
ASHGA5P028735	-16.992	-4.08678	16.992	down	noncoding	ENST00000457628	RP11-165I9.8	GENCODE	771	chr13	+	25755578	25763898		GGACATTATGATGCCCAAGTAACAGAATACTGTTGCTGAGAAAGATCTTTTACAAAATCT	intergenic							5	105.313	2.33322	6.42
ASHGA5P020639	-16.8282	-4.07281	16.8282	down	noncoding	ENST00000517838	PVT1	GENCODE	518	chr8	+	128903115	129008896		ATTTGGAGAGAATCCTGTTACACCTGGGATTTAGGCACTTTCAATCTGAAAAAATACATA	intronic antisense	ENST00000539634	TMEM75	transmembrane protein 75 [Source:HGNC Symbol;Acc:32295]	-	128959125	128960591	116.333	3326.55	7.40944	11.4823
ASHGA5P032850	-16.7627	-4.06719	16.7627	down	noncoding	ENST00000577346	RP11-680C21.1	GENCODE	2607	chr17	+	11191521	11194128		GTGTTTTGTATTTTCTTGCATTATGCCATGGAAATTGCTGGTTTCCTAGGTCAAAACAAT	intron sense-overlapping	NM_001173461	SHISA6	protein shisa-6 homolog isoform 2 precursor	+	11144739	11467380	84.749	2373.15	6.92058	10.9878
ASHGA5P032850	-16.7627	-4.06719	16.7627	down	noncoding	ENST00000577346	RP11-680C21.1	GENCODE	2607	chr17	+	11191521	11194128		GTGTTTTGTATTTTCTTGCATTATGCCATGGAAATTGCTGGTTTCCTAGGTCAAAACAAT	intron sense-overlapping	NM_001173462	SHISA6	protein shisa-6 homolog isoform 3 precursor	+	11144739	11467380	84.749	2373.15	6.92058	10.9878
ASHGA5P032850	-16.7627	-4.06719	16.7627	down	noncoding	ENST00000577346	RP11-680C21.1	GENCODE	2607	chr17	+	11191521	11194128		GTGTTTTGTATTTTCTTGCATTATGCCATGGAAATTGCTGGTTTCCTAGGTCAAAACAAT	intron sense-overlapping	NM_207386	SHISA6	protein shisa-6 homolog isoform 1 precursor	+	11144739	11467380	84.749	2373.15	6.92058	10.9878
ASHGA5P055685	-16.1127	-4.01013	16.1127	down	noncoding	TCONS_00003757	XLOC_001558	LincRNAs identified by Cabili et al	2151	chr2	+	86116375	86132077		TTGAAAATACTGGAGGAAAAGCTGTCACTGGGCGATTTAAATCCGGTAAGTTGGCCAAGG	intergenic							5	100.02	2.33322	6.34335
ASHGA5P018465	-15.9138	-3.99221	15.9138	down	noncoding	ENST00000453875	HOTAIR	GENCODE	562	chr12	-	54357684	54361139		TACAGACGGCGGCGAGAGGCCCCAAAGAGTCTGATGTTTACAAGACCAGAAATGCCACGG	intergenic							5	98.7173	2.33322	6.32543
ASHGA5P028440	-15.8231	-3.98396	15.8231	down	noncoding	ENST00000413501	RP11-165I9.4	GENCODE	1147	chr13	-	25746965	25754217		TGGATGGGGATTGGGATTTATTGGCCTAATGCAAAGAGCATATAAAAAATGAGTAGGGAA	intergenic							163.805	4549.79	7.94539	11.9294
ASHGA5P033477	-15.8157	-3.98328	15.8157	down	noncoding	NR_015407	LOC339535	RefSeq	1540	chr1	-	238643683	238649317		CTTCTTCATATTTAGTACTTTTACAATTTTAACAGTAAAATTAGTTTCATGTTTTATAGC	intergenic							33.711	834.475	5.50413	9.48742
ASHGA5P058375	-15.7673	-3.97886	15.7673	down	noncoding	uc002hom.1	LOC284100	UCSC_knowngene	2319	chr17	-	36202572	36233931		GCTACCACTGGAAAGGGGTCTACCACAGGTATCTGGCAGAATTTGCCACAGGAAATGACA	intergenic							50.9815	1284.53	6.14266	10.1215
ASHGA5P040331	-15.7167	-3.97422	15.7167	down	noncoding	uc001emj.3	BX647792	UCSC_knowngene	704	chr1	+	145013718	145018395		TTGCTGTATTCTGGGATAAAAGAAAGTCTGATGCAGGGAAAGGGGAAGTTGGAAAAACTG	intronic antisense	NM_001198832	PDE4DIP	myomegalin isoform 8	-	144851423	145039992	54.6135	1381.81	6.25055	10.2248
ASHGA5P040331	-15.7167	-3.97422	15.7167	down	noncoding	uc001emj.3	BX647792	UCSC_knowngene	704	chr1	+	145013718	145018395		TTGCTGTATTCTGGGATAAAAGAAAGTCTGATGCAGGGAAAGGGGAAGTTGGAAAAACTG	intronic antisense	NM_022359	PDE4DIP	myomegalin isoform 3	-	144951760	145076186	54.6135	1381.81	6.25055	10.2248
ASHGA5P042657	-15.6344	-3.96665	15.6344	down	noncoding	NR_033896	FLJ46906	RefSeq	1022	chr6	+	139012804	139018425		ATGGATCACCGGAGAGATCACTATATCAGGACATAGACTTGACTTTCAGGGTTGGAGGAA	intronic antisense	ENST00000491526	NHSL1	NHS-like 1 [Source:HGNC Symbol;Acc:21021]	-	138768201	139013708	22.1667	529.598	4.85104	8.8177
ASHGA5P043553	-15.2798	-3.93355	15.2798	down	noncoding	ENST00000422542	AC005682.5	GENCODE	366	chr7	+	22896146	22900458		GCCAGAGATGTGTTCGAAAGGCTTACTTTTATTTTGTACTAGAAAAGATTGTCTTTCCAA	intergenic							5	94.7859	2.33322	6.26677
ASHGA5P021331	-15.0773	-3.91431	15.0773	down	noncoding	NR_024597	C11orf73	RefSeq	1054	chr11	+	86013252	86056985	NR_024596	TTCTGAAATGATATTTCTTTTCACTTTGAGTATCCTAGAGATGGGAGGATGCCTAGGAAG	exon sense-overlapping	NM_016401	C11orf73	protein Hikeshi	+	86013252	86056985	8.09704	175.163	3.27236	7.18666
ASHGA5P022569	-15.0741	-3.914	15.0741	down	noncoding	ENST00000558922	LINC00277	GENCODE	1713	chr15	+	69366758	69388148		CAGGAACGTGAAAATGAAGGGAGGGTTACTAACTTTATGCCATCTTCAAACCAGAAGATC	intergenic							5	93.5994	2.33322	6.24722
ASHGA5P039813	-14.9691	-3.90392	14.9691	down	noncoding	ENST00000420168	RP11-31F15.1	GENCODE	900	chr1	+	113499141	113511020	uc001edd.3	CTGTTCCTCAACTTCCATCAATCAAGTTTAATCTAAATCAAGGATTCAAACTGAGAAGCA	natural antisense	ENST00000429288	SLC16A1	solute carrier family 16, member 1 (monocarboxylic acid transporter 1) [Source:HGNC Symbol;Acc:10922]	-	113460381	113499635	22.0592	503.417	4.84402	8.74793
ASHGA5P021001	-14.9432	-3.90142	14.9432	down	noncoding	ENST00000523190	PVT1	GENCODE	443	chr8	+	129021903	129113343		TTTAACCTGTCATCAAGACCTGGGATTTTGGTGAAGGACAGAATAACGGGCTCCCAGATT	intergenic							40.6703	959.824	5.7936	9.69502
ASHGA5P036886	-14.9301	-3.90015	14.9301	down	noncoding	ENST00000423020	RP5-963E22.4	GENCODE	542	chr20	-	61798148	61812255		AGAAGAGCAGAGAGATGAAGGCCTCCATGCCACAGCCCAGGCCGTGCACATTTGTGTTGA	intergenic							59.0503	1426.06	6.36972	10.2699
ASHGA5P015230	-14.8613	-3.89349	14.8613	down	noncoding	ENST00000418192	BX284650.1	GENCODE	209	chr1	-	143743239	143744355	ENST00000417554, ENST00000433598, ENST00000452356, NM_001178055, NM_001178056, NM_024615, NR_046138, uc001ekv.2, uc001eqo.1	GAGGACTGCCTGTTTGCAGATTCAGATACTCAGACTCCACCTTTACTTTTACCTATGTTG	intergenic							99.4148	2498.48	7.16206	11.0556
ASHGA5P017463	-14.767	-3.8843	14.767	down	noncoding	ENST00000441971	AC002456.2	GENCODE	450	chr7	-	90219936	90225204	ENST00000415965	CCTGGACTGGGTAATTGTACATTTTTTCATCCTACATCTCAAGAGACCAAGGGACCTAAG	intronic antisense	ENST00000430760	CDK14	cyclin-dependent kinase 14 [Source:HGNC Symbol;Acc:8883]	+	90193087	90419943	19.1798	426.388	4.62075	8.50505
ASHGA5P017463	-14.767	-3.8843	14.767	down	noncoding	ENST00000441971	AC002456.2	GENCODE	450	chr7	-	90219936	90225204	ENST00000415965	CCTGGACTGGGTAATTGTACATTTTTTCATCCTACATCTCAAGAGACCAAGGGACCTAAG	intronic antisense	ENST00000446224	CDK14	cyclin-dependent kinase 14 [Source:HGNC Symbol;Acc:8883]	+	90193087	90419942	19.1798	426.388	4.62075	8.50505
ASHGA5P017463	-14.767	-3.8843	14.767	down	noncoding	ENST00000441971	AC002456.2	GENCODE	450	chr7	-	90219936	90225204	ENST00000415965	CCTGGACTGGGTAATTGTACATTTTTTCATCCTACATCTCAAGAGACCAAGGGACCTAAG	intronic antisense	ENST00000449528	CDK14	cyclin-dependent kinase 14 [Source:HGNC Symbol;Acc:8883]	+	90095737	90419943	19.1798	426.388	4.62075	8.50505
ASHGA5P017463	-14.767	-3.8843	14.767	down	noncoding	ENST00000441971	AC002456.2	GENCODE	450	chr7	-	90219936	90225204	ENST00000415965	CCTGGACTGGGTAATTGTACATTTTTTCATCCTACATCTCAAGAGACCAAGGGACCTAAG	intronic antisense	ENST00000456689	CDK14	cyclin-dependent kinase 14 [Source:HGNC Symbol;Acc:8883]	+	90193087	90419943	19.1798	426.388	4.62075	8.50505
ASHGA5P027435	-14.3277	-3.84073	14.3277	down	noncoding	NR_026836	TRHDE-AS1	RefSeq	3175	chr12	-	72656326	72667289		GCAAGTAGATGAGAGACGAATGTTCATGTTTCTATATGGTCTGAATAAAAGTGTTATCAC	natural antisense	NM_013381	TRHDE	thyrotropin-releasing hormone-degrading ectoenzyme	+	72666528	73059422	18.3482	397.263	4.55388	8.39461
ASHGA5P036739	-14.2967	-3.83761	14.2967	down	noncoding	ENST00000451375	RP4-614N24.1	GENCODE	463	chr1	+	37238740	37241369		GCATCTACATGGGCTAGAACAGCAAAAAGCATGTTTTAGTCCTTTCTTAATTTGTGAATA	intergenic							5	88.8488	2.33322	6.17083
ASHGA5P030666	-14.2568	-3.83357	14.2568	down	noncoding	ENST00000561283	RP11-307C19.1	GENCODE	3814	chr15	+	77817881	77826452		GGGGGCATCGCCCATCACACACCAACATTGCTCTTGACATATTTATGGCTCCAATAAAAT	intergenic							16.0088	342.433	4.3407	8.17427
ASHGA5P015046	-14.243	-3.83218	14.243	down	noncoding	ENST00000415965	AC002456.2	GENCODE	317	chr7	-	90219932	90225062		ACTGGGTGCGGTAATTGTACATTTTTTCATCCTACATCTCAAGAGACCAAGGGACCTAAG	intronic antisense	ENST00000430760	CDK14	cyclin-dependent kinase 14 [Source:HGNC Symbol;Acc:8883]	+	90193087	90419943	18.3987	396.133	4.5569	8.38908
ASHGA5P015046	-14.243	-3.83218	14.243	down	noncoding	ENST00000415965	AC002456.2	GENCODE	317	chr7	-	90219932	90225062		ACTGGGTGCGGTAATTGTACATTTTTTCATCCTACATCTCAAGAGACCAAGGGACCTAAG	intronic antisense	ENST00000446224	CDK14	cyclin-dependent kinase 14 [Source:HGNC Symbol;Acc:8883]	+	90193087	90419942	18.3987	396.133	4.5569	8.38908
ASHGA5P015046	-14.243	-3.83218	14.243	down	noncoding	ENST00000415965	AC002456.2	GENCODE	317	chr7	-	90219932	90225062		ACTGGGTGCGGTAATTGTACATTTTTTCATCCTACATCTCAAGAGACCAAGGGACCTAAG	intronic antisense	ENST00000449528	CDK14	cyclin-dependent kinase 14 [Source:HGNC Symbol;Acc:8883]	+	90095737	90419943	18.3987	396.133	4.5569	8.38908
ASHGA5P015046	-14.243	-3.83218	14.243	down	noncoding	ENST00000415965	AC002456.2	GENCODE	317	chr7	-	90219932	90225062		ACTGGGTGCGGTAATTGTACATTTTTTCATCCTACATCTCAAGAGACCAAGGGACCTAAG	intronic antisense	ENST00000456689	CDK14	cyclin-dependent kinase 14 [Source:HGNC Symbol;Acc:8883]	+	90193087	90419943	18.3987	396.133	4.5569	8.38908
ASHGA5P051690	-13.9923	-3.80656	13.9923	down	noncoding	uc001eqn.3	FLJ39739	UCSC_knowngene	1075	chr1	-	147905096	147931904	ENST00000411795, ENST00000411941, ENST00000426301, ENST00000430014, ENST00000437785, ENST00000440084, ENST00000440719, ENST00000445225, ENST00000455295, ENST00000458262, NM_001178056, NM_024615, NR_024510, NR_024511, NR_027468, NR_046135, NR_046136, NR_046137, NR_046138, NR_046139, uc001ejr.4, uc001ekv.2, uc001eky.4, uc001ela.4, uc001eql.2, uc001eqo.1, uc001esl.4, uc009why.2, uc009wjy.1, uc009wjz…	CTGAATATTTACGAAAGCTGAAAGCGTGCGAGGGGGGTGGGGTGGAAATAGCGGCTGCTT	intergenic							30.5651	667.945	5.35103	9.15759
ASHGA5P043992	-13.9056	-3.7976	13.9056	down	noncoding	ENST00000479102	OR2A9P	GENCODE	1990	chr7	+	143991572	143998027	ENST00000476560, ENST00000487102	ACTTACGTTATCAACTCTGACTCCATAAGACAACTTTGCAAAGTCTTGGCTCATAACTAT	bidirectional	ENST00000543357	ARHGEF35	Rho guanine nucleotide exchange factor (GEF) 35 [Source:HGNC Symbol;Acc:33846]	-	143883790	143991230	18.2014	380.944	4.53887	8.33646
ASHGA5P048055	-13.8798	-3.79491	13.8798	down	noncoding	ENST00000531982	CTD-2210P24.3	GENCODE	534	chr11	-	45772373	45773422		TGGACTTCTCAGAGATGGAATTTGGAGGAATGTAATACAGATGCAAATAGAGTTTTCCCC	intergenic							28.7687	620.751	5.25887	9.05378
ASHGA5P031474	-13.8166	-3.78833	13.8166	down	noncoding	ENST00000561847	RP11-715J22.6	GENCODE	504	chr16	+	2526558	2527062		GTTTGCCTTTAGATGGTTTCTGGTTTAAAGTACATAAGGACAATGAAGCAGGTTACAAAA	intron sense-overlapping	NM_001199107	TBC1D24	TBC1 domain family member 24 isoform 1	+	2525146	2555734	45.3068	993.365	5.96255	9.75088
ASHGA5P031474	-13.8166	-3.78833	13.8166	down	noncoding	ENST00000561847	RP11-715J22.6	GENCODE	504	chr16	+	2526558	2527062		GTTTGCCTTTAGATGGTTTCTGGTTTAAAGTACATAAGGACAATGAAGCAGGTTACAAAA	intron sense-overlapping	NM_020705	TBC1D24	TBC1 domain family member 24 isoform 2	+	2525146	2555734	45.3068	993.365	5.96255	9.75088
ASHGA5P050646	-13.8138	-3.78804	13.8138	down	noncoding	uc021opn.1	AK123834	UCSC_knowngene	2002	chr1	-	89004735	89150887		ACTTGGATAATAAACCCACTTCCTAGAATTTTTATGAATATGAAATATTGTGTGAACTAC	intronic antisense	NM_006256	PKN2	serine/threonine-protein kinase N2	+	89149921	89301938	9.57529	189.937	3.52274	7.31078
ASHGA5P027666	-13.6757	-3.77354	13.6757	down	noncoding	TCONS_00012218	XLOC_005775	LincRNAs identified by Cabili et al	254	chr6	-	83386874	83387744		TAAGAACAGCGTCAATTTTGCTTGGCTTTGGAGGAGAATTTGGATGAAAATGCAGAAGGA	intergenic							13.6423	276.087	4.08736	7.8609
ASHGA5P053561	-13.4577	-3.75036	13.4577	down	noncoding	ENST00000517790	PVT1	GENCODE	599	chr8	+	128807999	128903178		TCCTGTGGTCATAGCGAATCTTTCTAAAGCTCTGATCAGTCAAGAAGGGGGTTGTATCAA	intergenic							5.72732	110.25	2.73974	6.4901
ASHGA5P021557	-13.3497	-3.73874	13.3497	down	noncoding	NR_029385	OTX2-AS1	RefSeq	2440	chr14	+	57279900	57397550	ENST00000554358	GTCTGAGAAGGCTACCAAGTCATGATGGAGAAAAACGTGAAACCACTGATTCAGTTCATT	intergenic							5	83.0635	2.33322	6.07196
ASHGA5P042874	-13.3083	-3.73426	13.3083	down	noncoding	ENST00000450458	AC074389.7	GENCODE	454	chr7	-	1731541	1732086		GCAGGCAGACATTGCTGGTCAGGAATGCAGAATCGGCCTTTAAATACCTCAGCAATTTCA	intronic antisense	ENST00000424383	ELFN1	extracellular leucine-rich repeat and fibronectin type III domain containing 1 [Source:HGNC Symbol;Acc:33154]	+	1727754	1787590	5	82.8016	2.33322	6.06747
ASHGA5P057337	-13.2602	-3.72903	13.2602	down	noncoding	TCONS_00016139	XLOC_007531	LincRNAs identified by Cabili et al	657	chr9	+	118426661	118454445		AAGTTCAACAAGTCGGTGGGCAGAAGTCTAAAATCAAGGTGTCAGCAGTGTGGAATCCTT	intergenic							5	82.4903	2.33322	6.06225
ASHGA5P038194	-13.1528	-3.7173	13.1528	down	noncoding	ENST00000434363	RP4-613B23.1	GENCODE	461	chr3	-	42674059	42695818		TTGGTTTCTTCCTTTTTTTCTCAAAAACTTTTAAGAAACATTAATAAAAACATTAGTACT	intronic antisense	NM_145166	ZBTB47	zinc finger and BTB domain-containing protein 47	+	42695175	42709072	5	81.8577	2.33322	6.05052
ASHGA5P038194	-13.1528	-3.7173	13.1528	down	noncoding	ENST00000434363	RP4-613B23.1	GENCODE	461	chr3	-	42674059	42695818		TTGGTTTCTTCCTTTTTTTCTCAAAAACTTTTAAGAAACATTAATAAAAACATTAGTACT	natural antisense	NM_005385	NKTR	NK-tumor recognition protein	+	42642146	42690233	5	81.8577	2.33322	6.05052
ASHGA5P031616	-12.9876	-3.69907	12.9876	down	noncoding	ENST00000565747	CTD-2270L9.4	GENCODE	579	chr16	+	23464327	23467110	ENST00000562842, ENST00000570080	TCTTCCGGAAGTCGTTGGCCGTTACCATAGTGACTGCAGGCGTCCGGAGCGCTGAGCAGA	natural antisense	NM_153603	COG7	conserved oligomeric Golgi complex subunit 7	-	23399813	23464512	9.85363	184.652	3.57047	7.26954
ASHGA5P016200	-12.9327	-3.69295	12.9327	down	noncoding	ENST00000427868	AC092296.1	GENCODE	462	chr19	-	36804643	36813112		TGAGTATCTGGTGGATTTTCACATCTCAAGCCAGCTAAGAGTATGGGAAATAGGACTCGT	intergenic							5.10776	93.5818	2.55392	6.24686
ASHGA5P015285	-12.9174	-3.69125	12.9174	down	noncoding	ENST00000418813	LINC00478	GENCODE	264	chr21	+	17791998	17979404	ENST00000435697, ENST00000453910	AAGACATCTAGGACATCCATAAAAATTCATCAGAGAGCATTTTACTACTGAGCTGCAAAG	intergenic							17.5356	341.316	4.47944	8.17069
ASHGA5P025675	-12.8667	-3.68557	12.8667	down	noncoding	NR_024552	CALHM2	RefSeq	1850	chr10	-	105206542	105212162	NM_015916, NR_046344	ACCTGTCAGACTTCCGGGAGGAGGTCAGCCGCAGGCTCAGCTCTTTGGATGGCTGCTCAT	exon sense-overlapping	NM_015916	CALHM2	calcium homeostasis modulator protein 2	-	105206542	105212162	8.12556	151.3	3.27743	6.963
ASHGA5P054609	-12.8338	-3.68188	12.8338	down	noncoding	TCONS_00010584	XLOC_005110	LincRNAs identified by Cabili et al	2395	chr5	-	180253879	180258943	NR_045680, TCONS_00010581, TCONS_00010585, TCONS_00011108, uc003mmj.2	TGCTGTTACTGCTTTAGCTGCTGTTCTGCTTAATCTCAGACAGCTGGAAGGTAGTATTCC	intergenic							56.0558	1163.72	6.29049	9.97236
ASHGA5P025851	-12.8213	-3.68047	12.8213	down	noncoding	NR_038975	MIR181A2HG	RefSeq	617	chr9	+	127420714	127460907	ENST00000429139	CTTTTACTGGATGCAGAATCTACCTACATTCGGCTGAAAATCAGATGGAAGAATCCACAG	intronic antisense	NM_001489	NR6A1	nuclear receptor subfamily 6 group A member 1 isoform 2	-	127284702	127533576	13.3959	252.977	4.05586	7.73634
ASHGA5P025851	-12.8213	-3.68047	12.8213	down	noncoding	NR_038975	MIR181A2HG	RefSeq	617	chr9	+	127420714	127460907	ENST00000429139	CTTTTACTGGATGCAGAATCTACCTACATTCGGCTGAAAATCAGATGGAAGAATCCACAG	intronic antisense	NM_033334	NR6A1	nuclear receptor subfamily 6 group A member 1 isoform 1	-	127284702	127533576	13.3959	252.977	4.05586	7.73634
ASHGA5P033366	-12.7616	-3.67374	12.7616	down	noncoding	ENST00000357671	ARID4B-IT1	GENCODE	463	chr1	-	235333434	235334206		GTGCCCGGCCTCCACTTATGTTTTTAAAGGTGTTGCTATATCTATATATTTTAAATTTGC	intron sense-overlapping	NM_001206794	ARID4B	AT-rich interactive domain-containing protein 4B isoform 1	-	235330209	235490802	107.127	2314.87	7.28126	10.955
ASHGA5P033366	-12.7616	-3.67374	12.7616	down	noncoding	ENST00000357671	ARID4B-IT1	GENCODE	463	chr1	-	235333434	235334206		GTGCCCGGCCTCCACTTATGTTTTTAAAGGTGTTGCTATATCTATATATTTTAAATTTGC	intron sense-overlapping	NM_016374	ARID4B	AT-rich interactive domain-containing protein 4B isoform 1	-	235330209	235491532	107.127	2314.87	7.28126	10.955
ASHGA5P033366	-12.7616	-3.67374	12.7616	down	noncoding	ENST00000357671	ARID4B-IT1	GENCODE	463	chr1	-	235333434	235334206		GTGCCCGGCCTCCACTTATGTTTTTAAAGGTGTTGCTATATCTATATATTTTAAATTTGC	intron sense-overlapping	NM_031371	ARID4B	AT-rich interactive domain-containing protein 4B isoform 2	-	235330209	235491532	107.127	2314.87	7.28126	10.955
ASHGA5P020493	-12.7535	-3.67282	12.7535	down	noncoding	ENST00000514702	HOXC-AS3	GENCODE	368	chr12	-	54377734	54379303		GCTGCGAGAGACCAATGGGATTTGAAAATGGCCTTGATGATTCAGACGGCCGTGACGTCA	natural antisense	NM_017409	HOXC10	homeobox protein Hox-C10	+	54378945	54384062	12.7189	237.963	3.96843	7.64126
ASHGA5P051311	-12.6124	-3.65677	12.6124	down	noncoding	uc001edd.3	BX648855	UCSC_knowngene	2320	chr1	+	113499070	113511603		GCATTTAAGGACCAAGAAAAAGTTAATTAGCCCAGTATAAGTCAACAAGAAATGGTAAGC	natural antisense	ENST00000429288	SLC16A1	solute carrier family 16, member 1 (monocarboxylic acid transporter 1) [Source:HGNC Symbol;Acc:10922]	-	113460381	113499635	19.3744	369.545	4.6376	8.29437
ASHGA5P020327	-12.4812	-3.64169	12.4812	down	noncoding	ENST00000511698	RP11-259O2.2	GENCODE	490	chr5	-	1963722	1967268		GGCTTAAAAGGTCACCCAAGACATAAGTGGTAACAACCGGCAATCCTATAAAATAAAAGG	intergenic							5	77.6555	2.33322	5.97491
ASHGA5P029504	-12.4634	-3.63963	12.4634	down	noncoding	ENST00000557373	RP11-73E17.2	GENCODE	2117	chr14	+	35343548	35345665		TATCTTTCAGGCTGGCTTTAACTGTTCATACACCTAGCAAAATAAACATTTGTGAAAGGC	natural antisense	NM_013448	BAZ1A	bromodomain adjacent to zinc finger domain protein 1A isoform a	-	35221936	35344853	39.5613	781.453	5.75319	9.39282
ASHGA5P029504	-12.4634	-3.63963	12.4634	down	noncoding	ENST00000557373	RP11-73E17.2	GENCODE	2117	chr14	+	35343548	35345665		TATCTTTCAGGCTGGCTTTAACTGTTCATACACCTAGCAAAATAAACATTTGTGAAAGGC	natural antisense	NM_182648	BAZ1A	bromodomain adjacent to zinc finger domain protein 1A isoform b	-	35221936	35344853	39.5613	781.453	5.75319	9.39282
ASHGA5P022691	-12.4569	-3.63888	12.4569	down	noncoding	NR_037654	MTHFS	RefSeq	2375	chr15	-	80135888	80189339		TCTGTGCATGGTGATTGCCCACAGTGAGTATCAAAAGTCCAAAAGAATTTCCATCTTTCT	exon sense-overlapping	NM_001199758	MTHFS	5-formyltetrahydrofolate cyclo-ligase isoform b	-	80135888	80189627	65.8958	1337.19	6.5402	10.1791
ASHGA5P022691	-12.4569	-3.63888	12.4569	down	noncoding	NR_037654	MTHFS	RefSeq	2375	chr15	-	80135888	80189339		TCTGTGCATGGTGATTGCCCACAGTGAGTATCAAAAGTCCAAAAGAATTTCCATCTTTCT	exon sense-overlapping	NM_001199760	ST20-MTHFS	ST20-MTHFS protein	-	80135888	80215448	65.8958	1337.19	6.5402	10.1791
ASHGA5P022691	-12.4569	-3.63888	12.4569	down	noncoding	NR_037654	MTHFS	RefSeq	2375	chr15	-	80135888	80189339		TCTGTGCATGGTGATTGCCCACAGTGAGTATCAAAAGTCCAAAAGAATTTCCATCTTTCT	exon sense-overlapping	NM_006441	MTHFS	5-formyltetrahydrofolate cyclo-ligase isoform a	-	80135888	80189391	65.8958	1337.19	6.5402	10.1791
ASHGA5P056606	-12.3923	-3.63137	12.3923	down	noncoding	TCONS_00006562	XLOC_003187	LincRNAs identified by Cabili et al	442	chr3	-	97949909	97956217		CTGAATGCATCCTTCATTTGACAGTAAAGAAATCAGCCAAAGACTGAATCCTGATACAGA	intergenic							9.1186	163.501	3.45006	7.08143
ASHGA5P027656	-12.1959	-3.60833	12.1959	down	noncoding	ENST00000543217	RP11-282O18.3	GENCODE	793	chr12	-	123736576	123744994		ACTGTCTTCTTGGAGCTTACAGGTTAGTTAGAGAAGATATTAAAAGACAGATGAGATGGG	intronic antisense	NM_001143905	C12orf65	probable peptide chain release factor C12orf65, mitochondrial	+	123718290	123742506	5	75.8298	2.33322	5.94155
ASHGA5P027656	-12.1959	-3.60833	12.1959	down	noncoding	ENST00000543217	RP11-282O18.3	GENCODE	793	chr12	-	123736576	123744994		ACTGTCTTCTTGGAGCTTACAGGTTAGTTAGAGAAGATATTAAAAGACAGATGAGATGGG	intronic antisense	NM_001194995	C12orf65	probable peptide chain release factor C12orf65, mitochondrial	+	123718027	123742506	5	75.8298	2.33322	5.94155
ASHGA5P027656	-12.1959	-3.60833	12.1959	down	noncoding	ENST00000543217	RP11-282O18.3	GENCODE	793	chr12	-	123736576	123744994		ACTGTCTTCTTGGAGCTTACAGGTTAGTTAGAGAAGATATTAAAAGACAGATGAGATGGG	intronic antisense	NM_152269	C12orf65	probable peptide chain release factor C12orf65, mitochondrial	+	123717843	123742506	5	75.8298	2.33322	5.94155
ASHGA5P020091	-12.1563	-3.60363	12.1563	down	noncoding	ENST00000508015	TMEM161B-AS1	GENCODE	575	chr5	+	87688011	87713308		GCTTTAAGGAAGCAAATGGACTTTCAGAACAGAGATTGTCAATAAAGATCCAATGTGATA	intergenic							5	75.5964	2.33322	5.93685
ASHGA5P020597	-12.0575	-3.59186	12.0575	down	noncoding	ENST00000517346	CTB-78F1.2	GENCODE	474	chr5	+	167148367	167156129		TAAGCGAACACACATTGATTATCCTACGGTTCTATAGCTCGAGAAGCCTGGAACTCTGTG	intron sense-overlapping	NM_001122679	ODZ2	teneurin-2	+	166711842	167691162	21.9668	406.821	4.83763	8.42949
ASHGA5P030667	-11.91	-3.57411	11.91	down	noncoding	ENST00000560590	RP11-307C19.2	GENCODE	702	chr15	+	77861311	77865206		TAGGATTTGGACACTGGGGCTACAGGAATTCAAGAAAGAAGAATAAAGAAGCAGCCTTGA	intergenic							15.7329	280.507	4.30921	7.88331
ASHGA5P019396	-11.9043	-3.57341	11.9043	down	noncoding	ENST00000481799	GGTA1P	GENCODE	1487	chr9	-	124217317	124262306		CCTGGTTCTGCGGATCAGGAGAAAATAATGAATGTCAAAGGAAAAGTAATTCTGTCAATG	intergenic							6.28688	107.796	2.88403	6.45744
ASHGA5P018636	-11.485	-3.52167	11.485	down	noncoding	ENST00000455890	LINC00237	GENCODE	480	chr20	-	21074189	21082200		GGAGCCCTAGAAGAGACTGGGGCAGCATGAATGTGCTGGAAGATTAGAGGCTGCTGATGC	intergenic							5	71.4688	2.33322	5.85489
ASHGA5P043098	-11.4247	-3.51408	11.4247	down	noncoding	NR_026873	LINC00174	RefSeq	4426	chr7	-	65841030	65865395	ENST00000421767	GGAAAACCCCATCTCTTCTTTTAACCTTGAGAGTGGATTTCTGACGAATTGATAATAAAT	intergenic							1529.56	31069.2	11.3003	14.8144
ASHGA5P053562	-11.3043	-3.4988	11.3043	down	noncoding	uc003ysl.3	PVT1	UCSC_knowngene	1738	chr8	+	128902834	129113499	ENST00000504719, ENST00000517790, ENST00000518528, ENST00000521122, ENST00000522963, ENST00000523068, ENST00000523427, uc010mdp.1, uc010mdq.3	AAAGATGCCCCTCAAGATGGCTGTGCCTGTCAGCTGCATGGAGCTTCGTTCAAGTATTTT	intronic antisense	ENST00000539634	TMEM75	transmembrane protein 75 [Source:HGNC Symbol;Acc:32295]	-	128959125	128960591	111.136	2106.04	7.33616	10.835
ASHGA5P027824	-11.2817	-3.49591	11.2817	down	noncoding	ENST00000500682	RP11-277P12.20	GENCODE	2830	chr12	+	10516367	10551105		ATTGTTACCATAATAATGAAACGGATTCCCATGGCTACAGCGATGAAGCAGCAGAAAAAA	natural antisense	NM_001199805	KLRC4-KLRK1	NKG2-D type II integral membrane protein	-	10524951	10562745	28.0852	492.762	5.21994	8.71585
ASHGA5P027824	-11.2817	-3.49591	11.2817	down	noncoding	ENST00000500682	RP11-277P12.20	GENCODE	2830	chr12	+	10516367	10551105		ATTGTTACCATAATAATGAAACGGATTCCCATGGCTACAGCGATGAAGCAGCAGAAAAAA	natural antisense	NM_007360	KLRK1	NKG2-D type II integral membrane protein	-	10524951	10542653	28.0852	492.762	5.21994	8.71585
ASHGA5P039693	-11.2224	-3.48831	11.2224	down	noncoding	ENST00000499322	RP11-10K16.1	GENCODE	1866	chr4	-	174065386	174090306		CTAGCAATGTGTAATAATGTAATGACTGCTTAGAATTTCCTGAGAGGGACTGTAACATAT	natural antisense	NM_017423	GALNT7	N-acetylgalactosaminyltransferase 7	+	174089903	174245118	5	69.8297	2.33322	5.82153
ASHGA5P032332	-11.2165	-3.48755	11.2165	down	noncoding	ENST00000579164	RP11-271K11.5	pseudogene	1974	chr17	-	29365592	29378044		AAGACAAACATTTGAATCACTACCATTTTTGCAGTATACGTAAGTTACAAATATAACTTT								6.25826	101.328	2.87651	6.36406
ASHGA5P058330	-11.2138	-3.4872	11.2138	down	noncoding	uc001ejr.4	LOC100286793	UCSC_knowngene	1281	chr1	-	143717587	143744587	ENST00000442423, NR_027468, uc001eqn.3, uc009wjz.1	CTGTTTGCAGATACTGTACAGGACAACCTGCTTTTCATATTCTCTGTGAATTTCAAAGAC	intergenic							15.8347	265.597	4.32055	7.80775
ASHGA5P055441	-11.2112	-3.48687	11.2112	down	noncoding	ENST00000509870	HOXC-AS3	GENCODE	544	chr12	-	54377233	54378622		CGAGGCAACCCGGGGCTCAAAACAGTCAAATTCAAATTAAAAGGTCGAGACACGAATCAG	bidirectional	NM_017409	HOXC10	homeobox protein Hox-C10	+	54378945	54384062	12.4869	206.053	3.9403	7.42717
ASHGA5P019047	-11.1142	-3.47433	11.1142	down	noncoding	ENST00000466225	ADAMTS9-AS1	GENCODE	740	chr3	+	64547342	64572891	ENST00000471990	AATGTCTCAATGGTGGCACTATTTCCAGATTTGGGAGCCCTGCAAAGCTAATCTGCTCAA	natural antisense	NM_182920	ADAMTS9	A disintegrin and metalloproteinase with thrombospondin motifs 9 preproprotein	-	64501330	64673365	8.00563	129.574	3.25357	6.7279
ASHGA5P025632	-10.9795	-3.45673	10.9795	down	noncoding	uc010jbb.1	FLJ42709	UCSC_knowngene	2671	chr5	-	92745064	92917003		CAACAACTTGCAGCTCATCTCTATTGATGGTGAAACAGTCGCAAATGGAATTCCAAGAAA	intergenic							6.03846	95.5405	2.8219	6.27863
ASHGA5P042884	-10.9504	-3.45291	10.9504	down	noncoding	ENST00000437354	AC073316.1	GENCODE	982	chr7	-	3303663	3342084		ATAATTTCTTTAGCTAAGTTGGGAATGGGGTTTAAATGCGTGGGCAAATAGATCTGGCAG	intronic antisense	NM_152744	SDK1	protein sidekick-1 isoform 1	+	3341079	4308631	5	68.1244	2.33322	5.78613
ASHGA5P015249	-10.9499	-3.45285	10.9499	down	noncoding	ENST00000418393	AC004231.2	GENCODE	815	chr17	+	39077681	39132178		ATTGGCAGTGGTCGGATGATGTCTATTATTGTATCATCAAATTCCCTGATGTTTTCCTCT	intronic antisense	NM_213656	KRT39	keratin, type I cytoskeletal 39	-	39114668	39123144	5	68.1208	2.33322	5.78607
ASHGA5P015249	-10.9499	-3.45285	10.9499	down	noncoding	ENST00000418393	AC004231.2	GENCODE	815	chr17	+	39077681	39132178		ATTGGCAGTGGTCGGATGATGTCTATTATTGTATCATCAAATTCCCTGATGTTTTCCTCT	natural antisense	NM_015515	KRT23	keratin, type I cytoskeletal 23	-	39078951	39093836	5	68.1208	2.33322	5.78607
ASHGA5P000002	-10.9302	-3.45024	10.9302	down	noncoding	AA321097		LincRNAs identified by Khalil et al	312	chr3	+	71630871	71677197		CTAACTGTCAAACAAAGATGGGCTAATTAAACGGATGCCAACTAATCGGAAAACTTCTGG	intronic antisense	ENST00000318779	FOXP1	forkhead box P1 [Source:HGNC Symbol;Acc:3823]	-	71247032	71633090	5.35858	83.7171	2.63306	6.0833
ASHGA5P000002	-10.9302	-3.45024	10.9302	down	noncoding	AA321097		LincRNAs identified by Khalil et al	312	chr3	+	71630871	71677197		CTAACTGTCAAACAAAGATGGGCTAATTAAACGGATGCCAACTAATCGGAAAACTTCTGG	intronic antisense	ENST00000318789	FOXP1	forkhead box P1 [Source:HGNC Symbol;Acc:3823]	-	71003843	71633140	5.35858	83.7171	2.63306	6.0833
ASHGA5P000002	-10.9302	-3.45024	10.9302	down	noncoding	AA321097		LincRNAs identified by Khalil et al	312	chr3	+	71630871	71677197		CTAACTGTCAAACAAAGATGGGCTAATTAAACGGATGCCAACTAATCGGAAAACTTCTGG	intronic antisense	ENST00000493089	FOXP1	forkhead box P1 [Source:HGNC Symbol;Acc:3823]	-	71008354	71632904	5.35858	83.7171	2.63306	6.0833
ASHGA5P000002	-10.9302	-3.45024	10.9302	down	noncoding	AA321097		LincRNAs identified by Khalil et al	312	chr3	+	71630871	71677197		CTAACTGTCAAACAAAGATGGGCTAATTAAACGGATGCCAACTAATCGGAAAACTTCTGG	intronic antisense	NM_001012505	FOXP1	forkhead box protein P1 isoform 2	-	71247033	71633140	5.35858	83.7171	2.63306	6.0833
ASHGA5P000002	-10.9302	-3.45024	10.9302	down	noncoding	AA321097		LincRNAs identified by Khalil et al	312	chr3	+	71630871	71677197		CTAACTGTCAAACAAAGATGGGCTAATTAAACGGATGCCAACTAATCGGAAAACTTCTGG	intronic antisense	NM_001244808	FOXP1	forkhead box protein P1 isoform 3	-	71003864	71632904	5.35858	83.7171	2.63306	6.0833
ASHGA5P000002	-10.9302	-3.45024	10.9302	down	noncoding	AA321097		LincRNAs identified by Khalil et al	312	chr3	+	71630871	71677197		CTAACTGTCAAACAAAGATGGGCTAATTAAACGGATGCCAACTAATCGGAAAACTTCTGG	intronic antisense	NM_001244810	FOXP1	forkhead box protein P1 isoform 4	-	71003864	71633140	5.35858	83.7171	2.63306	6.0833
ASHGA5P000002	-10.9302	-3.45024	10.9302	down	noncoding	AA321097		LincRNAs identified by Khalil et al	312	chr3	+	71630871	71677197		CTAACTGTCAAACAAAGATGGGCTAATTAAACGGATGCCAACTAATCGGAAAACTTCTGG	intronic antisense	NM_032682	FOXP1	forkhead box protein P1 isoform 1	-	71003864	71633140	5.35858	83.7171	2.63306	6.0833
ASHGA5P040412	-10.878	-3.44334	10.878	down	noncoding	ENST00000512519	CTD-2127H9.1	GENCODE	837	chr5	-	38843364	38845931		GCTTAGTTTTGATAAGATTGTGTGGCCAAGGCACATATTATTCTGCTTCGTTAAACACTC	bidirectional	NM_001168355	OSMR	oncostatin-M-specific receptor subunit beta isoform 2 precursor	+	38845959	38886759	5	67.749	2.33322	5.77656
ASHGA5P040412	-10.878	-3.44334	10.878	down	noncoding	ENST00000512519	CTD-2127H9.1	GENCODE	837	chr5	-	38843364	38845931		GCTTAGTTTTGATAAGATTGTGTGGCCAAGGCACATATTATTCTGCTTCGTTAAACACTC	bidirectional	NM_003999	OSMR	oncostatin-M-specific receptor subunit beta isoform 1 precursor	+	38846100	38935743	5	67.749	2.33322	5.77656
ASHGA5P037458	-10.6643	-3.41472	10.6643	down	noncoding	ENST00000400353	AP000569.8	GENCODE	2090	chr21	+	35303517	35343487	NR_038883	CCGGCTTGCATCTATTCTATACACTTTCTGTTATTTGTTAGGGCTCACAAGGAACAGTTA	intergenic							13.8546	220.063	4.11318	7.5279
ASHGA5P014668	-10.6616	-3.41435	10.6616	down	noncoding	ENST00000412301	AC129778.2	GENCODE	476	chr9	-	42853719	42857852	ENST00000432011	TGGATGGTGGCTTCCAATTGTGGACAAGATAAGGACCATTGCCCAGGCTGTCTATGGAGC	intergenic							697.452	13602.6	10.1368	13.5512
ASHGA5P040289	-10.6394	-3.41135	10.6394	down	noncoding	ENST00000512642	CTD-2083E4.6	GENCODE	522	chr5	-	269972	271631		AATCTACAAACCTTTTTTACAGTGTGGATTTTTTTTCATGATGTGAATTCAAGTGGTTTC	bidirectional	NM_001267556	PDCD6	programmed cell death protein 6 isoform 2	+	271735	315089	5	66.3143	2.33322	5.74457
ASHGA5P040289	-10.6394	-3.41135	10.6394	down	noncoding	ENST00000512642	CTD-2083E4.6	GENCODE	522	chr5	-	269972	271631		AATCTACAAACCTTTTTTACAGTGTGGATTTTTTTTCATGATGTGAATTCAAGTGGTTTC	bidirectional	NM_001267557	PDCD6	programmed cell death protein 6 isoform 3	+	271735	315089	5	66.3143	2.33322	5.74457
ASHGA5P040289	-10.6394	-3.41135	10.6394	down	noncoding	ENST00000512642	CTD-2083E4.6	GENCODE	522	chr5	-	269972	271631		AATCTACAAACCTTTTTTACAGTGTGGATTTTTTTTCATGATGTGAATTCAAGTGGTTTC	bidirectional	NM_001267558	PDCD6	programmed cell death protein 6 isoform 4	+	271735	315089	5	66.3143	2.33322	5.74457
ASHGA5P040289	-10.6394	-3.41135	10.6394	down	noncoding	ENST00000512642	CTD-2083E4.6	GENCODE	522	chr5	-	269972	271631		AATCTACAAACCTTTTTTACAGTGTGGATTTTTTTTCATGATGTGAATTCAAGTGGTTTC	bidirectional	NM_001267559	PDCD6	programmed cell death protein 6 isoform 5	+	271735	315089	5	66.3143	2.33322	5.74457
ASHGA5P040289	-10.6394	-3.41135	10.6394	down	noncoding	ENST00000512642	CTD-2083E4.6	GENCODE	522	chr5	-	269972	271631		AATCTACAAACCTTTTTTACAGTGTGGATTTTTTTTCATGATGTGAATTCAAGTGGTTTC	bidirectional	NM_013232	PDCD6	programmed cell death protein 6 isoform 1	+	271735	315089	5	66.3143	2.33322	5.74457
ASHGA5P023418	-10.5767	-3.40282	10.5767	down	noncoding	ENST00000580564	RP11-676J15.1	GENCODE	285	chr18	+	70535622	70548634		CTTGTGGGGTTTGGTGTTTCACTTTTTAAAGGCATACAACTTAGGATTCATAACTACATA	bidirectional	NM_001201465	NETO1	neuropilin and tolloid-like protein 1 isoform 3 precursor	-	70409548	70534810	18.214	292.586	4.54029	7.94311
ASHGA5P023418	-10.5767	-3.40282	10.5767	down	noncoding	ENST00000580564	RP11-676J15.1	GENCODE	285	chr18	+	70535622	70548634		CTTGTGGGGTTTGGTGTTTCACTTTTTAAAGGCATACAACTTAGGATTCATAACTACATA	bidirectional	NM_138966	NETO1	neuropilin and tolloid-like protein 1 isoform 3 precursor	-	70410990	70534810	18.214	292.586	4.54029	7.94311
ASHGA5P053352	-10.5646	-3.40116	10.5646	down	noncoding	ENST00000487102	RP4-798C17.6	GENCODE	761	chr7	-	143951188	144052461		CCATAAGACAACTTTGCAAAGTCTTGGCTCATAACTATGTAAGCAATGAGATAACTTAGT	intron sense-overlapping	NM_001005328	OR2A7	olfactory receptor 2A7	-	143955788	143956721	11.0034	169.968	3.74122	7.14238
ASHGA5P053352	-10.5646	-3.40116	10.5646	down	noncoding	ENST00000487102	RP4-798C17.6	GENCODE	761	chr7	-	143951188	144052461		CCATAAGACAACTTTGCAAAGTCTTGGCTCATAACTATGTAAGCAATGAGATAACTTAGT	intron sense-overlapping	NM_198495	CTAGE4	cutaneous T-cell lymphoma-associated antigen 4	-	143963766	143966392	11.0034	169.968	3.74122	7.14238
ASHGA5P053352	-10.5646	-3.40116	10.5646	down	noncoding	ENST00000487102	RP4-798C17.6	GENCODE	761	chr7	-	143951188	144052461		CCATAAGACAACTTTGCAAAGTCTTGGCTCATAACTATGTAAGCAATGAGATAACTTAGT	intronic antisense	NM_001001802	OR2A42	olfactory receptor 2A1/2A42	+	144015217	144016150	11.0034	169.968	3.74122	7.14238
ASHGA5P053352	-10.5646	-3.40116	10.5646	down	noncoding	ENST00000487102	RP4-798C17.6	GENCODE	761	chr7	-	143951188	144052461		CCATAAGACAACTTTGCAAAGTCTTGGCTCATAACTATGTAAGCAATGAGATAACTTAGT	intronic antisense	NM_001005287	OR2A1	olfactory receptor 2A1/2A42	+	144015217	144016150	11.0034	169.968	3.74122	7.14238
ASHGA5P025800	-10.448	-3.38516	10.448	down	noncoding	NR_038131	UNK	RefSeq	1353	chr17	+	73780919	73790279		ATGCCTGAAGCTATGGTTGATACTAAAGGAGGTTTTCCCACTATCCGTATGCATCTTCTC	exon sense-overlapping	NM_001080419	UNK	RING finger protein unkempt homolog	+	73780919	73821886	83.8903	1448.56	6.90617	10.2913
ASHGA5P047453	-10.4434	-3.38452	10.4434	down	noncoding	ENST00000562082	RP11-119F7.5	GENCODE	2295	chr10	+	70458256	70460551		TTTGGTGCACAGCAGGTTGTACATGATTTCATGTTTATGTAGCAAAATGCATTGAAATGT	intergenic							5.43161	81.2516	2.65525	6.03977
ASHGA5P026691	-10.4378	-3.38374	10.4378	down	noncoding	BM717474		LincRNAs identified by Khalil et al	477	chr6	+	105161865	105162329		CCCAAAATTTCAGGTTAAGAATGTGGTTTAAAATCGTTCTTTGTTGGAAATGCACTCAGA	intergenic							5	64.9425	2.33322	5.71696
ASHGA5P005496	-10.4242	-3.38186	10.4242	down	noncoding	ENST00000306399	RP11-443P15.2	pseudogene	891	chr3	+	185677827	185697626	ENST00000423298	TGTTTTGTCCAAGGTTTTGGGGAAAGAAGTCCGAGATGCAAAGATTACCCCGGAAGCTTT								5	64.884	2.33322	5.71508
ASHGA5P051524	-10.3178	-3.36706	10.3178	down	noncoding	ENST00000444883	AL592284.1	GENCODE	372	chr1	-	144506090	144516503	ENST00000412194	CAGAACAACCTGAAGTTCTTTAAGCTGTCAGTTGAAGGACTAGGTAAAAAACAAATATCA	intronic antisense	ENST00000538264	AL592284.2	Uncharacterized protein [Source:UniProtKB/TrEMBL;Acc:F5H305]	+	144339737	144521058	14.3318	220.77	4.16538	7.53244
ASHGA5P050776	-10.2392	-3.35603	10.2392	down	noncoding	uc002vbb.3	BC047484	UCSC_knowngene	1221	chr2	+	206950355	206951576		TTAGTGACAGTGATATTTTAATATTTTTTTAAGCCAGTAATAATTTTTCTCCATTACAGG	natural antisense	NM_017759	INO80D	INO80 complex subunit D	-	206858444	206950906	23.8338	377.201	4.96603	8.32206
ASHGA5P016594	-10.1793	-3.34757	10.1793	down	noncoding	ENST00000432056	HOXB-AS5	GENCODE	504	chr17	+	46801053	46802113		TGCTGGAACCGAGATTCAAAAAGAGCTTCCGGAGGTTCCATACAAGTAAATCCGAAAAAA	intergenic							16.1036	246.257	4.34783	7.6954
ASHGA5P022824	-10.1021	-3.33659	10.1021	down	noncoding	NR_028477	RBMX	RefSeq	2132	chrX	-	135955605	135962939		GCAGTATTTGGCAAATATGGACGAATAGTGGAAGGGTAACACTTTATTTTTCTGAAAACT	exon sense-overlapping	NM_001164803	RBMX	RNA-binding motif protein, X chromosome isoform 2	-	135951352	135962939	77.0324	1273.67	6.77283	10.1094
ASHGA5P022824	-10.1021	-3.33659	10.1021	down	noncoding	NR_028477	RBMX	RefSeq	2132	chrX	-	135955605	135962939		GCAGTATTTGGCAAATATGGACGAATAGTGGAAGGGTAACACTTTATTTTTCTGAAAACT	exon sense-overlapping	NM_002139	RBMX	RNA-binding motif protein, X chromosome isoform 1	-	135955605	135962939	77.0324	1273.67	6.77283	10.1094
ASHGA5P046321	-10.0854	-3.33419	10.0854	down	noncoding	ENST00000426367	RP1-315G1.3	GENCODE	326	chrX	-	123093082	123095191		GCAGTGTCTCCATTGCTGTTATAGAAGTTCGTAGATTCATAAAATAGTGTTTGCTTAAGA	intronic antisense	NM_001042749	STAG2	cohesin subunit SA-2 isoform a	+	123094474	123236505	90.089	1508.62	7.01211	10.3463
ASHGA5P055476	-10.0433	-3.32816	10.0433	down	noncoding	ENST00000549860	RP11-977G19.11	GENCODE	437	chr12	+	56694495	56708592		GAGTCTGTTTTCTTCATTTCTATTAAACCAAGGTCCTTTTTAAGCAGTCGAATTTCATCC	intronic antisense	NM_014255	CNPY2	protein canopy homolog 2 isoform 1 precursor	-	56704212	56710128	124.581	2114.97	7.51501	10.8432
ASHGA5P055476	-10.0433	-3.32816	10.0433	down	noncoding	ENST00000549860	RP11-977G19.11	GENCODE	437	chr12	+	56694495	56708592		GAGTCTGTTTTCTTCATTTCTATTAAACCAAGGTCCTTTTTAAGCAGTCGAATTTCATCC	natural antisense	NM_001190991	CNPY2	protein canopy homolog 2 isoform 2 precursor	-	56708257	56710128	124.581	2114.97	7.51501	10.8432
ASHGA5P010174	-10.0145	-3.32402	10.0145	down	noncoding	NR_024603	MPDU1	RefSeq	1629	chr17	+	7486964	7491527	NM_004870	TCACTTCTAGCTGCCCCAGGTGTTTAAAATCCTGGGAGCCAAGAGTGCTGAAGGGTTGAG	exon sense-overlapping	NM_004870	MPDU1	mannose-P-dolichol utilization defect 1 protein	+	7486964	7491527	44.2527	708.673	5.92751	9.25153
ASHGA5P010174	-10.0145	-3.32402	10.0145	down	noncoding	NR_024603	MPDU1	RefSeq	1629	chr17	+	7486964	7491527	NM_004870	TCACTTCTAGCTGCCCCAGGTGTTTAAAATCCTGGGAGCCAAGAGTGCTGAAGGGTTGAG	natural antisense	NM_006942	SOX15	protein SOX-15	-	7491497	7493488	44.2527	708.673	5.92751	9.25153
ASHGA5P039667	-9.9658	-3.31699	9.9658	down	noncoding	ENST00000513718	RP11-6C14.1	GENCODE	358	chr4	-	160587654	160698936		ATGAAGACTAAATATACAGTTAACAACAACAACAACAAGAAAAGGCTGGAGAAAACAGAG	intergenic							40.2031	638.278	5.77715	9.09414
ASHGA5P035445	-9.82494	-3.29645	9.82494	down	noncoding	NR_038435	HOXD-AS2	RefSeq	692	chr2	-	176999568	177001826		GACACAAGAAGCTTGGATGTGAAATAGCACTTCCTTCTGTGTTACAGAATAAAACAATAT	natural antisense	ENST00000432796	HOXD3	homeobox D3 [Source:HGNC Symbol;Acc:5137]	+	177001684	177034143	1340.54	23545.8	11.0999	14.3963
ASHGA5P050719	-9.80486	-3.2935	9.80486	down	noncoding	ENST00000454488	AC009948.5	GENCODE	563	chr2	+	179278671	179298242	ENST00000420672, uc002umb.1	TTAACAGCTTTTGTTTTGGGCAGAAGAACCTATGGGCACAAAAAGCAGGAACGAGTAGCG	intronic antisense	NM_001139517	PRKRA	interferon-inducible double stranded RNA-dependent protein kinase activator A isoform 2	-	179296140	179315484	5	61.0807	2.33322	5.62672
ASHGA5P050719	-9.80486	-3.2935	9.80486	down	noncoding	ENST00000454488	AC009948.5	GENCODE	563	chr2	+	179278671	179298242	ENST00000420672, uc002umb.1	TTAACAGCTTTTGTTTTGGGCAGAAGAACCTATGGGCACAAAAAGCAGGAACGAGTAGCG	intronic antisense	NM_001139518	PRKRA	interferon-inducible double stranded RNA-dependent protein kinase activator A isoform 3	-	179296140	179315355	5	61.0807	2.33322	5.62672
ASHGA5P050719	-9.80486	-3.2935	9.80486	down	noncoding	ENST00000454488	AC009948.5	GENCODE	563	chr2	+	179278671	179298242	ENST00000420672, uc002umb.1	TTAACAGCTTTTGTTTTGGGCAGAAGAACCTATGGGCACAAAAAGCAGGAACGAGTAGCG	intronic antisense	NM_003690	PRKRA	interferon-inducible double stranded RNA-dependent protein kinase activator A isoform 1	-	179296140	179315958	5	61.0807	2.33322	5.62672
ASHGA5P030617	-9.79102	-3.29146	9.79102	down	noncoding	ENST00000559870	RP11-809H16.5	GENCODE	864	chr15	+	69373218	69392275		ATTTTGATGCCCCCATGAGGGTGGACTCAGGGCAACATTTCAGATGTTATTCCCAAATCT	intergenic							46.1532	725.101	5.99107	9.28253
ASHGA5P058466	-9.74713	-3.28498	9.74713	down	noncoding	uc003txt.3	BC018166	UCSC_knowngene	549	chr7	-	72693842	72698885		CGTCTGGGAGTGTAAAGAACTGGCCAAGTCCAAGGCAGAAGTGGCCTGCATCGCAGTGTA	intergenic							277.588	4932.65	8.75272	12.0377
ASHGA5P027319	-9.73712	-3.28349	9.73712	down	noncoding	ENST00000567780	HOXC-AS3	GENCODE	2816	chr12	-	54375292	54378108		AGAAAGTCAACTGGGAAATTCTGAAGATGAAGTGAAAAAGGAAGAATGTCTTTCCCTTTT	bidirectional	NM_017409	HOXC10	homeobox protein Hox-C10	+	54378945	54384062	61.4865	969.792	6.43176	9.71525
ASHGA5P046099	-9.71956	-3.28089	9.71956	down	noncoding	ENST00000451781	RP11-706O15.5	GENCODE	490	chrX	-	3811332	3823750	ENST00000432445, ENST00000456563, ENST00000457936, NR_034031, uc011mhl.1	AGATGGTGCTATCTGAGAAAGCCAATGGGAGCACCCTCCGTGGGTGCACAGAGGAAAGGA	intergenic							24.1845	364.25	4.99218	8.27307
ASHGA5P043824	-9.59001	-3.26153	9.59001	down	noncoding	ENST00000564977	RP11-395B7.7	GENCODE	3921	chr7	+	100737327	100741248		GTTCTTTTGAAAAATGGGAACCTTTCTCAGATGGGAATTTTGTATCTTTCCTCTGTTTCT	intergenic							157.924	2668.89	7.89318	11.1547
ASHGA5P045025	-9.56918	-3.2584	9.56918	down	noncoding	ENST00000517525	PVT1	GENCODE	392	chr8	+	128806805	128951855	ENST00000517790, ENST00000518528, ENST00000522963, uc003ysj.2	TTATTAGGAGAAAAACCTTCCCGGAAGCTGCAGAAGGACAAATACAGAATCCGTGTCTGG	intergenic							17.3631	250.948	4.4649	7.72329
ASHGA5P015152	-9.51037	-3.2495	9.51037	down	noncoding	ENST00000417354	DNM3OS	GENCODE	568	chr1	-	172109460	172113934		GGATGTAATAAGTGTTGCATGCATCATTCCTTTAATTGAGCAGAGTTAACTGGATCAAAT	intronic antisense	NM_001136127	DNM3	dynamin-3 isoform b	+	171810620	172381857	5	59.2324	2.33322	5.58272
ASHGA5P015152	-9.51037	-3.2495	9.51037	down	noncoding	ENST00000417354	DNM3OS	GENCODE	568	chr1	-	172109460	172113934		GGATGTAATAAGTGTTGCATGCATCATTCCTTTAATTGAGCAGAGTTAACTGGATCAAAT	intronic antisense	NM_015569	DNM3	dynamin-3 isoform a	+	171810620	172381857	5	59.2324	2.33322	5.58272
ASHGA5P014887	-9.49592	-3.24731	9.49592	down	noncoding	ENST00000414386	RP11-328M4.2	GENCODE	419	chr6	-	41491632	41513914		ACGTGGGGAGAAGACGTGAGGCGGCAGATCTGAAAAAGATGGTCATTCCGGACTCCTGAC	bidirectional	NM_001012426	FOXP4	forkhead box protein P4 isoform 1	+	41514163	41570122	21.5484	315.55	4.80675	8.05406
ASHGA5P014887	-9.49592	-3.24731	9.49592	down	noncoding	ENST00000414386	RP11-328M4.2	GENCODE	419	chr6	-	41491632	41513914		ACGTGGGGAGAAGACGTGAGGCGGCAGATCTGAAAAAGATGGTCATTCCGGACTCCTGAC	bidirectional	NM_001012427	FOXP4	forkhead box protein P4 isoform 3	+	41514163	41570122	21.5484	315.55	4.80675	8.05406
ASHGA5P014887	-9.49592	-3.24731	9.49592	down	noncoding	ENST00000414386	RP11-328M4.2	GENCODE	419	chr6	-	41491632	41513914		ACGTGGGGAGAAGACGTGAGGCGGCAGATCTGAAAAAGATGGTCATTCCGGACTCCTGAC	bidirectional	NM_138457	FOXP4	forkhead box protein P4 isoform 2	+	41514163	41570122	21.5484	315.55	4.80675	8.05406
ASHGA5P027749	-9.41046	-3.23427	9.41046	down	noncoding	ENST00000513358	RP11-253E3.3	GENCODE	3485	chr12	+	3150602	3154116		CAGAATGAAAACGAGATACTTTTCCCCAATCTATGTACGTTGTTCTTAAGAATGTACACT	intergenic							154.245	2560.38	7.85599	11.0903
ASHGA5P055347	-9.35857	-3.22629	9.35857	down	noncoding	TCONS_00028515	XLOC_013480	LincRNAs identified by Cabili et al	561	chr20	+	21550601	21596160	TCONS_00028124, TCONS_00028514	ATGTGGATTCAGACCTCACTGGGATGCTTGGCAATTCTAATTCTACCCCAGACTGCAAAT	intergenic							56.0336	849.377	6.28966	9.51594
ASHGA5P022601	-9.34274	-3.22384	9.34274	down	noncoding	ENST00000559458	XXbac-BPG300A18.13	GENCODE	656	chr6	-	32152515	32153659		TGATGTGGAGGCATGGGCCGGGGGCAGTTCTCTCCTCACTTGTAAACTTGTGTAGTTTCA	exon sense-overlapping	NM_002586	PBX2	pre-B-cell leukemia transcription factor 2	-	32152509	32157963	497.094	8467.81	9.62577	12.8496
ASHGA5P044915	-9.29005	-3.21569	9.29005	down	noncoding	ENST00000522132	RP11-68L18.1	GENCODE	362	chr8	+	91660975	91668826		CTTGAATTATACGATGTTCTTATCTCTTGCGGGGCTGTTGAAATAATCAAATCTTTGTAC	intronic antisense	ENST00000519519	TMEM64	transmembrane protein 64 [Source:HGNC Symbol;Acc:25441]	-	91637898	91803859	5	57.8569	2.33322	5.54891
ASHGA5P044915	-9.29005	-3.21569	9.29005	down	noncoding	ENST00000522132	RP11-68L18.1	GENCODE	362	chr8	+	91660975	91668826		CTTGAATTATACGATGTTCTTATCTCTTGCGGGGCTGTTGAAATAATCAAATCTTTGTAC	intronic antisense	ENST00000521852	TMEM64	transmembrane protein 64 [Source:HGNC Symbol;Acc:25441]	-	91643793	91803860	5	57.8569	2.33322	5.54891
ASHGA5P015897	-9.24208	-3.20822	9.24208	down	noncoding	uc009zne.3	HOTAIR	UCSC_knowngene	2333	chr12	-	54356095	54362515	ENST00000424518, ENST00000453875	TACACCCAAGCTCGTTGGGGCCTAAGCCAGTACCGACCTGGTAGAAAAAGCAACCACGAA	intergenic							14.5291	201.644	4.18768	7.39589
ASHGA5P020663	-9.16805	-3.19661	9.16805	down	noncoding	NR_024360	ZFHX4-AS1	RefSeq	1724	chr8	-	77523113	77595510		GGCACTCCTCAATAGAATTCAAATGCTATTTTAAAAGAGTCCATTTCTAAGAAGATGTGG	intronic antisense	NM_024721	ZFHX4	zinc finger homeobox protein 4	+	77593514	77779521	5	57.0888	2.33322	5.52983
ASHGA5P027388	-9.16094	-3.1955	9.16094	down	noncoding	ENST00000551729	RP11-1022B3.1	GENCODE	470	chr12	-	63686408	63753817		CAATGGCATTCTGGTGTTTTACTTTTGTGTTAAATATGTCTCTACTTGAAGGGGAAATGT	intergenic							7.1707	95.5754	3.08393	6.27942
ASHGA5P039247	-9.15394	-3.19439	9.15394	down	noncoding	ENST00000447139	AC046143.3	GENCODE	972	chr3	+	194353651	194366130		TTATCCATACCAATAGCATGAACTGCTTTCTTCCTGAACTGAAGGCAAGCCCATATGGTT	natural antisense	NM_001011655	TMEM44	transmembrane protein 44 isoform b	-	194308401	194354150	34.9395	505.159	5.55913	8.75352
ASHGA5P039247	-9.15394	-3.19439	9.15394	down	noncoding	ENST00000447139	AC046143.3	GENCODE	972	chr3	+	194353651	194366130		TTATCCATACCAATAGCATGAACTGCTTTCTTCCTGAACTGAAGGCAAGCCCATATGGTT	natural antisense	NM_001166305	TMEM44	transmembrane protein 44 isoform c	-	194308401	194354150	34.9395	505.159	5.55913	8.75352
ASHGA5P039247	-9.15394	-3.19439	9.15394	down	noncoding	ENST00000447139	AC046143.3	GENCODE	972	chr3	+	194353651	194366130		TTATCCATACCAATAGCATGAACTGCTTTCTTCCTGAACTGAAGGCAAGCCCATATGGTT	natural antisense	NM_001166306	TMEM44	transmembrane protein 44 isoform d	-	194308401	194354150	34.9395	505.159	5.55913	8.75352
ASHGA5P039247	-9.15394	-3.19439	9.15394	down	noncoding	ENST00000447139	AC046143.3	GENCODE	972	chr3	+	194353651	194366130		TTATCCATACCAATAGCATGAACTGCTTTCTTCCTGAACTGAAGGCAAGCCCATATGGTT	natural antisense	NM_018385	LSG1	large subunit GTPase 1 homolog	-	194361516	194393206	34.9395	505.159	5.55913	8.75352
ASHGA5P039247	-9.15394	-3.19439	9.15394	down	noncoding	ENST00000447139	AC046143.3	GENCODE	972	chr3	+	194353651	194366130		TTATCCATACCAATAGCATGAACTGCTTTCTTCCTGAACTGAAGGCAAGCCCATATGGTT	natural antisense	NM_138399	TMEM44	transmembrane protein 44 isoform a	-	194308401	194354150	34.9395	505.159	5.55913	8.75352
ASHGA5P020414	-9.13713	-3.19174	9.13713	down	noncoding	ENST00000513165	HOXC-AS3	GENCODE	533	chr12	-	54377454	54378542		TTCAAATTAAAAGGTCGAGACACGAATCAGGGAATATTCCGGGAAAGAAAGAGGGAACCT	bidirectional	NM_017409	HOXC10	homeobox protein Hox-C10	+	54378945	54384062	21.1112	297.223	4.77385	7.96559
ASHGA5P015905	-9.12549	-3.1899	9.12549	down	noncoding	ENST00000424605	RP11-125B21.2	GENCODE	746	chr9	-	2535651	2570754		TGATTCCAAGGCTCCAAGCTTGATATAGAAGACTATCATATGAACCAGAAAGGGTAACTG	intergenic							15.8151	217.276	4.31826	7.50816
ASHGA5P032680	-9.1087	-3.18725	9.1087	down	noncoding	TCONS_00029175	XLOC_014114	LincRNAs identified by Cabili et al	1975	chr21	-	45619131	45621216		ACCTGCTCGTGCCACAGGATCATGGTCATTTAGTTCATTCAACTGGTGATCTTAAGCCTA	intergenic							28.1271	401.442	5.22338	8.41062
ASHGA5P043722	-9.08924	-3.18416	9.08924	down	noncoding	ENST00000567474	RP11-731K22.1	GENCODE	474	chr7	+	73402303	73403096	ENST00000567919	ATGGGCTTGGGTGGGAGATCAGGCAATAATAAATAATAAAAACAACAAATTTCACACTTG	intergenic							44.8755	655.324	5.94766	9.13182
ASHGA5P055631	-9.08223	-3.18305	9.08223	down	noncoding	TCONS_00003663	XLOC_001453	LincRNAs identified by Cabili et al	796	chr2	+	45396701	45402931		CGCATGGCTGCTAGTTTATCAGCATAGGTCAATGAATGGTTTTAAGTTGCTATGGGTTTA	intergenic							5	56.5988	2.33322	5.51627
ASHGA5P017289	-9.0734	-3.18164	9.0734	down	noncoding	ENST00000439760	RP11-374M1.2	GENCODE	747	chr9	+	45108580	45112467	TCONS_00007460	AAGGTTGATTCACAGTTTGGAGCAAGAATTAAAGAACCACGAACTTCAAGTCTGGATAAA	intergenic							5	56.5445	2.33322	5.51486
ASHGA5P020689	-9.07306	-3.18159	9.07306	down	noncoding	ENST00000518528	PVT1	GENCODE	624	chr8	+	128808065	128903206		ATTCCACTTACGGGCCTGATCTTTTGGCCAGAAGGAGATTAAAAAGATGCCCCTCAAGAT	intergenic							39.0889	565.466	5.73607	8.91766
ASHGA5P042093	-9.06291	-3.17997	9.06291	down	noncoding	NR_033919	LOC645434	RefSeq	1690	chr6	-	139790131	139795733		GTTTTCAAAAAACTTCTCCAAGGGAAACTCTTTGAAGTGTTTTTACTGCCATTTGATCAG	intergenic							5	56.4894	2.33322	5.51319
ASHGA5P020248	-9.0617	-3.17978	9.0617	down	noncoding	ENST00000510311	AC005592.2	GENCODE	591	chr5	+	141704857	141843619		AGATGGCGTTACCAGAACAACTTCCAGTAAAAGAAGGCACTGAGGTTTAAGTGCTACGTG	bidirectional	NM_001127496	SPRY4	protein sprouty homolog 4 isoform 2	-	141689991	141704620	17.7032	242.685	4.49195	7.67173
ASHGA5P020248	-9.0617	-3.17978	9.0617	down	noncoding	ENST00000510311	AC005592.2	GENCODE	591	chr5	+	141704857	141843619		AGATGGCGTTACCAGAACAACTTCCAGTAAAAGAAGGCACTGAGGTTTAAGTGCTACGTG	bidirectional	NM_030964	SPRY4	protein sprouty homolog 4 isoform 1	-	141689991	141704620	17.7032	242.685	4.49195	7.67173
ASHGA5P035008	-9.05224	-3.17827	9.05224	down	noncoding	ENST00000444871	RP11-89K21.1	GENCODE	581	chr2	-	45158260	45166027		GGCAAACACTATGTCCTTTTCTTTTTCTAGATACAGTTAATTCCTGGAAATTTTAGCGAG	intergenic							14.3334	194.214	4.16624	7.34451
ASHGA5P026985	-9.01028	-3.17157	9.01028	down	noncoding	ENST00000539135	RP11-264F23.3	GENCODE	555	chr12	-	4357930	4385350		ATCCGTCACTTAGCCAGATACTCTGTTGCCATGCTTCTTTAAATAAAGCACATTTCTGGT	natural antisense	NM_001759	CCND2	G1/S-specific cyclin-D2	+	4382901	4414522	45.1245	653.611	5.95654	9.12811
ASHGA5P025994	-8.87769	-3.15019	8.87769	down	noncoding	NR_049759	IFITM3	RefSeq	673	chr11	-	319672	320914	NM_006435, NM_021034	ATGAACCCCTGCTGCCTGGGCTTCATAGCATTCGCCTACTCCGTGAAGGGACAGGAAGAT	exon sense-overlapping	NM_021034	IFITM3	interferon-induced transmembrane protein 3	-	319672	320914	1758.8	27992.3	11.5001	14.6503
ASHGA5P019020	-8.8678	-3.14858	8.8678	down	noncoding	NR_028476	RBMX	RefSeq	1925	chrX	-	135955605	135962939		GAATGGAAAGATGACGGTGGATATTCCATGAATTTTAACATGAGTTCTTCCAGGGGACCA	exon sense-overlapping	NM_001164803	RBMX	RNA-binding motif protein, X chromosome isoform 2	-	135951352	135962939	180.43	2842.2	8.09946	11.248
ASHGA5P019020	-8.8678	-3.14858	8.8678	down	noncoding	NR_028476	RBMX	RefSeq	1925	chrX	-	135955605	135962939		GAATGGAAAGATGACGGTGGATATTCCATGAATTTTAACATGAGTTCTTCCAGGGGACCA	exon sense-overlapping	NM_002139	RBMX	RNA-binding motif protein, X chromosome isoform 1	-	135955605	135962939	180.43	2842.2	8.09946	11.248
ASHGA5P034044	-8.86394	-3.14795	8.86394	down	noncoding	ENST00000398216	RP11-54O7.2	GENCODE	443	chr1	+	849550	850351	ENST00000448179	TCAGAAAACACCTGTGAGAGCCCCGCAGGCATGCAGGGCACTGTCGTGAGCACACCAGTG	intergenic							11.2192	147.173	3.77325	6.9212
ASHGA5P018491	-8.86244	-3.1477	8.86244	down	noncoding	ENST00000454174	RP11-80H5.2	GENCODE	563	chr10	+	91405038	91410424		AGAGGTGTCAGGGGATTTGATGCAGATGATCATCATGGCTTGGAGAAACAATGAAGGAAG	natural antisense	NM_148977	PANK1	pantothenate kinase 1 isoform alpha	-	91339253	91405329	6.52968	83.8952	2.93982	6.08753
ASHGA5P034116	-8.78775	-3.13549	8.78775	down	noncoding	uc002now.2	ZNF826P	UCSC_knowngene	1109	chr19	-	20451077	20607771	uc010ecl.2	CTCTTGTAGAAAGTCAAGTTGAATCTTGATTTCACAGAATTTTTAATAAACCTTTTTATT	intergenic							5	54.7888	2.33322	5.46871
ASHGA5P045315	-8.67453	-3.11678	8.67453	down	noncoding	ENST00000425666	RP11-389K14.3	GENCODE	1013	chr9	-	93063183	93195771		TGGCAGGGGGTGGGTATAACCTATGTCAGTGTTTTTCAATGTGAGCAAATTTTAATAAAC	intergenic							26.9709	363.921	5.15583	8.27262
ASHGA5P034596	-8.6676	-3.11563	8.6676	down	noncoding	NR_040027	ZNF790-AS1	RefSeq	1068	chr19	+	37288451	37319013		TCTAGGGAAAGCATTGGACTGTTTCACAGTCATTACTTATGACACTCAATAGTGATTCAG	natural antisense	NM_001242800	ZNF790	zinc finger protein 790	-	37309223	37341689	5	54.0435	2.33322	5.44885
ASHGA5P034596	-8.6676	-3.11563	8.6676	down	noncoding	NR_040027	ZNF790-AS1	RefSeq	1068	chr19	+	37288451	37319013		TCTAGGGAAAGCATTGGACTGTTTCACAGTCATTACTTATGACACTCAATAGTGATTCAG	natural antisense	NM_001242801	ZNF790	zinc finger protein 790	-	37309223	37341169	5	54.0435	2.33322	5.44885
ASHGA5P034596	-8.6676	-3.11563	8.6676	down	noncoding	NR_040027	ZNF790-AS1	RefSeq	1068	chr19	+	37288451	37319013		TCTAGGGAAAGCATTGGACTGTTTCACAGTCATTACTTATGACACTCAATAGTGATTCAG	natural antisense	NM_001242802	ZNF790	zinc finger protein 790	-	37309223	37328929	5	54.0435	2.33322	5.44885
ASHGA5P034596	-8.6676	-3.11563	8.6676	down	noncoding	NR_040027	ZNF790-AS1	RefSeq	1068	chr19	+	37288451	37319013		TCTAGGGAAAGCATTGGACTGTTTCACAGTCATTACTTATGACACTCAATAGTGATTCAG	natural antisense	NM_206894	ZNF790	zinc finger protein 790	-	37309223	37329286	5	54.0435	2.33322	5.44885
ASHGA5P015691	-8.50248	-3.08788	8.50248	down	noncoding	ENST00000422629	BX248398.1	GENCODE	315	chr1	-	144301396	144341756		CTGTTTGCAGGCAGGACGACTGAGCAAGTTCTTGGAAAACCAGAGATATTAGAGCGGTGA	intronic antisense	ENST00000538264	AL592284.2	Uncharacterized protein [Source:UniProtKB/TrEMBL;Acc:F5H305]	+	144339737	144521058	115.496	1659.25	7.39774	10.4856
ASHGA5P020601	-8.49517	-3.08664	8.49517	down	noncoding	ENST00000517363	RP11-150O12.1	GENCODE	199	chr8	-	37333471	37411585		TTCCTGCTCTAGTAGCCAGTCCTGCCAGGGTTCTGGCTGTGCCGGGACAGTGAATGGCCA	intergenic							14.5829	185.889	4.19335	7.27999
ASHGA5P026060	-8.4585	-3.0804	8.4585	down	noncoding	ENST00000419440	AP004372.1	GENCODE	509	chr11	-	131747573	131767002		CCACAACAGGGCAGTAGAAAGATGCAATGAAACATATACGAGTTATTAAATATTGTCATC	intronic antisense	NM_001048209	NTM	neurotrimin isoform 2 precursor	+	131240370	132206716	73.036	1005.54	6.68773	9.76813
ASHGA5P014142	-8.43983	-3.07721	8.43983	down	noncoding	ENST00000400178	LINC00478	GENCODE	700	chr21	+	17443433	17979450		TCATCAGAGAGCATTTTACTACTGAGCTGCAAAGATGACAAGAGCACCTCAAAGGCAGCA	intergenic							21.634	281.591	4.81252	7.88973
ASHGA5P028768	-8.42249	-3.07425	8.42249	down	noncoding	ENST00000442716	RP11-37L2.1	GENCODE	385	chr13	+	34185103	34185659		CAGGCTTTCAAACCTCCTATTCTTTGCACTACATTATTTGAATAAACCGTAAATACCCTT	intronic antisense	NM_001243476	STARD13	stAR-related lipid transfer protein 13 isoform 4	-	33677271	34250932	41.8831	564.811	5.84049	8.91474
ASHGA5P058402	-8.39389	-3.06934	8.39389	down	noncoding	uc002pyw.1	AK097759	UCSC_knowngene	1905	chr19	-	52803945	52848482		TCTGTTTGGATGGTAAGAGCCTGAGAAGGAGTATGGATACCTGTAAAGCTTTCCTGTCCT	intronic antisense	NM_001161425	ZNF610	zinc finger protein 610 isoform a	+	52839497	52870376	7.66846	94.1935	3.1872	6.25654
ASHGA5P058402	-8.39389	-3.06934	8.39389	down	noncoding	uc002pyw.1	AK097759	UCSC_knowngene	1905	chr19	-	52803945	52848482		TCTGTTTGGATGGTAAGAGCCTGAGAAGGAGTATGGATACCTGTAAAGCTTTCCTGTCCT	intronic antisense	NM_001161426	ZNF610	zinc finger protein 610 isoform a	+	52839497	52870376	7.66846	94.1935	3.1872	6.25654
ASHGA5P058402	-8.39389	-3.06934	8.39389	down	noncoding	uc002pyw.1	AK097759	UCSC_knowngene	1905	chr19	-	52803945	52848482		TCTGTTTGGATGGTAAGAGCCTGAGAAGGAGTATGGATACCTGTAAAGCTTTCCTGTCCT	intronic antisense	NM_001161427	ZNF610	zinc finger protein 610 isoform b	+	52839497	52870376	7.66846	94.1935	3.1872	6.25654
ASHGA5P058402	-8.39389	-3.06934	8.39389	down	noncoding	uc002pyw.1	AK097759	UCSC_knowngene	1905	chr19	-	52803945	52848482		TCTGTTTGGATGGTAAGAGCCTGAGAAGGAGTATGGATACCTGTAAAGCTTTCCTGTCCT	natural antisense	NM_144684	ZNF480	zinc finger protein 480	+	52800425	52829174	7.66846	94.1935	3.1872	6.25654
ASHGA5P039672	-8.36769	-3.06483	8.36769	down	noncoding	ENST00000512835	ANP32C	pseudogene	705	chr4	-	165118158	165118863		TTAAAGTTGAGAAAGCTTGAACTAAGAGTCTCAGGGGGCCTGGAAGTATTGGCAGAAAAG								75.1003	1026.28	6.73268	9.79751
ASHGA5P020976	-8.35164	-3.06206	8.35164	down	noncoding	ENST00000522963	PVT1	GENCODE	568	chr8	+	128808058	128903041	uc003ysj.2	TCTCCATTATTTGAGATGAGTTACATCTTGGAGGACCATAGCTGTCTGCAGTGCAGGAAG	intergenic							7.13628	86.7077	3.07569	6.13775
ASHGA5P032470	-8.29797	-3.05276	8.29797	down	noncoding	NR_024559	MAPT-AS1	RefSeq	855	chr17	-	43920721	43972879		ATGGAGTAGATTTGAGGAATGAGGTTTTCAAAGCAGTTAGTGTGCGGGAGAGTAACCCTG	intronic antisense	NM_001123066	MAPT	microtubule-associated protein tau isoform 6	+	43971747	44105699	5.09353	60.0708	2.54996	5.60272
ASHGA5P032470	-8.29797	-3.05276	8.29797	down	noncoding	NR_024559	MAPT-AS1	RefSeq	855	chr17	-	43920721	43972879		ATGGAGTAGATTTGAGGAATGAGGTTTTCAAAGCAGTTAGTGTGCGGGAGAGTAACCCTG	intronic antisense	NM_001123067	MAPT	microtubule-associated protein tau isoform 5	+	43971747	44105699	5.09353	60.0708	2.54996	5.60272
ASHGA5P032470	-8.29797	-3.05276	8.29797	down	noncoding	NR_024559	MAPT-AS1	RefSeq	855	chr17	-	43920721	43972879		ATGGAGTAGATTTGAGGAATGAGGTTTTCAAAGCAGTTAGTGTGCGGGAGAGTAACCCTG	intronic antisense	NM_001203251	MAPT	microtubule-associated protein tau isoform 7	+	43971747	44105699	5.09353	60.0708	2.54996	5.60272
ASHGA5P032470	-8.29797	-3.05276	8.29797	down	noncoding	NR_024559	MAPT-AS1	RefSeq	855	chr17	-	43920721	43972879		ATGGAGTAGATTTGAGGAATGAGGTTTTCAAAGCAGTTAGTGTGCGGGAGAGTAACCCTG	intronic antisense	NM_001203252	MAPT	microtubule-associated protein tau isoform 8	+	43971747	44105699	5.09353	60.0708	2.54996	5.60272
ASHGA5P032470	-8.29797	-3.05276	8.29797	down	noncoding	NR_024559	MAPT-AS1	RefSeq	855	chr17	-	43920721	43972879		ATGGAGTAGATTTGAGGAATGAGGTTTTCAAAGCAGTTAGTGTGCGGGAGAGTAACCCTG	intronic antisense	NM_005910	MAPT	microtubule-associated protein tau isoform 2	+	43971747	44105699	5.09353	60.0708	2.54996	5.60272
ASHGA5P032470	-8.29797	-3.05276	8.29797	down	noncoding	NR_024559	MAPT-AS1	RefSeq	855	chr17	-	43920721	43972879		ATGGAGTAGATTTGAGGAATGAGGTTTTCAAAGCAGTTAGTGTGCGGGAGAGTAACCCTG	intronic antisense	NM_016834	MAPT	microtubule-associated protein tau isoform 3	+	43971747	44105699	5.09353	60.0708	2.54996	5.60272
ASHGA5P032470	-8.29797	-3.05276	8.29797	down	noncoding	NR_024559	MAPT-AS1	RefSeq	855	chr17	-	43920721	43972879		ATGGAGTAGATTTGAGGAATGAGGTTTTCAAAGCAGTTAGTGTGCGGGAGAGTAACCCTG	intronic antisense	NM_016835	MAPT	microtubule-associated protein tau isoform 1	+	43971747	44105699	5.09353	60.0708	2.54996	5.60272
ASHGA5P032470	-8.29797	-3.05276	8.29797	down	noncoding	NR_024559	MAPT-AS1	RefSeq	855	chr17	-	43920721	43972879		ATGGAGTAGATTTGAGGAATGAGGTTTTCAAAGCAGTTAGTGTGCGGGAGAGTAACCCTG	intronic antisense	NM_016841	MAPT	microtubule-associated protein tau isoform 4	+	43971747	44105699	5.09353	60.0708	2.54996	5.60272
ASHGA5P032470	-8.29797	-3.05276	8.29797	down	noncoding	NR_024559	MAPT-AS1	RefSeq	855	chr17	-	43920721	43972879		ATGGAGTAGATTTGAGGAATGAGGTTTTCAAAGCAGTTAGTGTGCGGGAGAGTAACCCTG	intronic antisense	NM_175882	SPPL2C	signal peptide peptidase-like 2C precursor	+	43922255	43924438	5.09353	60.0708	2.54996	5.60272
ASHGA5P040749	-8.2948	-3.05221	8.2948	down	noncoding	uc010pbe.1	BC062745	UCSC_knowngene	1072	chr1	+	149230715	149232553		TTGTAAGAATGGCATAAAGCCGGTTTCTTGCGGTGGTTATATAATTTTCAGAATGTGTAC	intergenic							38.2704	504.54	5.69983	8.75203
ASHGA5P049817	-8.26534	-3.04707	8.26534	down	noncoding	TCONS_00020805	XLOC_010097	LincRNAs identified by Cabili et al	1415	chr12	-	57477094	57481617		TTGCATTGTGTGTTATAGACTCTGAAGGAGATTCTTGTTGTTTTGAGCAGTGTCCTCATT	intergenic							8.13604	98.7493	3.27882	6.32589
ASHGA5P033703	-8.22605	-3.0402	8.22605	down	noncoding	ENST00000578787	RP11-838N2.5	GENCODE	864	chr18	+	3284142	3327290		CATTAATAGCTGGGATGGAGAGATTAGGGAACTTTCGAAAGCAAATGGAGGAAAGGGTAA	intergenic							5.31438	62.5923	2.61956	5.65976
ASHGA5P044024	-8.2024	-3.03605	8.2024	down	noncoding	ENST00000467458	RP11-796I2.2	GENCODE	1055	chr7	+	151574549	151576299		AAGCCCACAGTCTCCGGGGGCGCTGCGCGCGAAGTAGCACGTGCTTCTCGAAACACCGCA	bidirectional	NM_016203	PRKAG2	5'-AMP-activated protein kinase subunit gamma-2 isoform a	-	151253200	151574316	5	51.1735	2.33322	5.36927
ASHGA5P019896	-8.16972	-3.03029	8.16972	down	noncoding	ENST00000504891	RP11-834C11.6	GENCODE	528	chr12	+	54475901	54496477	ENST00000421848, ENST00000452477	GAAAGAAAAGCCTTGTTTTCTCTAGATCAGAGAGATGGCTTCTGGATTCATCTTTCCCTG	intergenic							12.1485	147.505	3.89531	6.92559
ASHGA5P042659	-8.12825	-3.02295	8.12825	down	noncoding	ENST00000458733	RP11-390P2.4	GENCODE	703	chr6	+	139015526	139018425	ENST00000428044, ENST00000432673, NR_033896	TGCTGCTTACTCAAGAAATACTAGTTGAGTGCCTGTGTGTTGGGCACTGGCTAGAGATAA	intergenic							80.3661	1073.62	6.83679	9.85973
ASHGA5P056700	-8.12244	-3.02191	8.12244	down	noncoding	TCONS_00007947	XLOC_003411	LincRNAs identified by Cabili et al	546	chr4	+	570918	578308		ACGATTCGAGCCTGTTAATATGATGAATTACACTGATTCAGTTTCAAATGTCCAACCAAG	intergenic							31.9577	409.768	5.42041	8.44232
ASHGA5P021102	-8.11188	-3.02004	8.11188	down	noncoding	NR_034111	TRAF3IP2-AS1	RefSeq	737	chr6	+	111804674	111824811		CGGGGGCAGCCGCTGAGACGGTTTTTCACAAGGCTGCGTCCCGGGCACGCGCAAGTACAT	natural antisense	ENST00000358835	REV3L	REV3-like, polymerase (DNA directed), zeta, catalytic subunit [Source:HGNC Symbol;Acc:9968]	-	111620277	111804915	22.4668	282.22	4.87259	7.89262
ASHGA5P021102	-8.11188	-3.02004	8.11188	down	noncoding	NR_034111	TRAF3IP2-AS1	RefSeq	737	chr6	+	111804674	111824811		CGGGGGCAGCCGCTGAGACGGTTTTTCACAAGGCTGCGTCCCGGGCACGCGCAAGTACAT	natural antisense	ENST00000435970	REV3L	REV3-like, polymerase (DNA directed), zeta, catalytic subunit [Source:HGNC Symbol;Acc:9968]	-	111620277	111804915	22.4668	282.22	4.87259	7.89262
ASHGA5P019889	-8.08456	-3.01517	8.08456	down	noncoding	ENST00000504719	PVT1	GENCODE	754	chr8	+	128806778	128903221	ENST00000522963, uc010mdq.3	ACCCCTAAGGGCCTGATCTTTTGGCCAGAAGGAGATTAAAAAGATGCCCCTCAAGATGGC	intergenic							62.9673	831.858	6.46859	9.48376
ASHGA5P042787	-8.07103	-3.01275	8.07103	down	noncoding	TCONS_00019275	XLOC_009108	LincRNAs identified by Cabili et al	268	chr11	+	38210659	38211384		AGAAAGGAAGAATCATGCGTGGGCTGAAATTTCATGAGTATGGGCCAAGCTATTGTCAAA	intergenic							5	50.3463	2.33322	5.34597
ASHGA5P023432	-8.06681	-3.012	8.06681	down	noncoding	ENST00000580781	RP11-78F17.1	GENCODE	776	chr18	+	976590	1174805		CAGATGCTACAGAATCAGCAGGAAGGAAGACTGTGAAAAGGAAAAATGCACTCTTTTAAG	intergenic							5	50.3282	2.33322	5.34522
ASHGA5P021195	-8.03633	-3.00654	8.03633	down	noncoding	ENST00000527617	RP11-693N9.2	GENCODE	768	chr11	-	104777284	104788874	ENST00000527425	TGACAGCCAGGCAAACCATGGGGAACAGTGGGTCAGAGACTGTCCAGCATCTTTGGGAGT	intergenic							16.9665	206.986	4.42763	7.43416
ASHGA5P041977	-8.0279	-3.00502	8.0279	down	noncoding	TCONS_00014836	XLOC_006904	LincRNAs identified by Cabili et al	665	chr8	+	117544536	117587427		AGGGATTTGGTTCTCTGTATGGAGATGCAGTCTGACAAGACAAGTTCACTGCAGTTCACA	intergenic							5.70564	65.9901	2.73276	5.73778
ASHGA5P028652	-8.01268	-3.00229	8.01268	down	noncoding	ENST00000442423	BX284650.3	GENCODE	420	chr1	-	143719662	143721171	NR_027468	TCCTGAATTAAAACTGCAGAATGTGTTAAAGCATCATTCAACATCGTGAGCACATTTGAG	intergenic							10.0168	118.377	3.59537	6.59766
ASHGA5P022008	-7.9927	-2.99868	7.9927	down	noncoding	ENST00000547009	RP11-762I7.4	GENCODE	529	chr12	-	56155333	56156412		TTAAAAGTTTGTGTGAGCCACTGTGCCCTTGTTTGAACTCTTGCTTATCTGTCCTTCTGT	intron sense-overlapping	NM_033082	SARNP	SAP domain-containing ribonucleoprotein	-	56151053	56211540	141.122	1938.01	7.71388	10.7126
ASHGA5P052867	-7.98828	-2.99788	7.98828	down	noncoding	ENST00000456896	RP3-332B22.1	GENCODE	1252	chr6	+	140388571	140414858	uc003qis.3	GCACTAACATGTTAGTTCAAAAACTCAACATTGCTTGCTAAGACTATTGCAATAAACTCC	intergenic							8.82227	103.83	3.40291	6.40079
ASHGA5P020868	-7.97952	-2.9963	7.97952	down	noncoding	ENST00000521122	PVT1	GENCODE	221	chr8	+	128866973	128902987		TTCGTATTTTGCCTGATCTTTTGGCCAGAAGGAGATTAAAAAGATGCCCCTCAAGATGGC	intergenic							54.3427	703.023	6.24123	9.23753
ASHGA5P032903	-7.97352	-2.99522	7.97352	down	noncoding	ENST00000581146	KRT17P2	GENCODE	811	chr17	+	18333540	18334536		CACCTCTGGAGATTGTCATCTGATGGGAAGATAGGAACATGGTCTCATGATCTATGCTCT	intergenic							5	49.705	2.33322	5.32844
ASHGA5P042798	-7.90442	-2.98266	7.90442	down	noncoding	ENST00000431459	RP3-436N22.3	GENCODE	677	chr1	+	173524389	173581911		AATCCAGAAGAAGCCAAGTGATCTAGTTCTTGGGAAGCTTTCATTTTTTAACACTCAAGT	intronic antisense	NM_198493	ANKRD45	ankyrin repeat domain-containing protein 45	-	173577474	173639001	10.2756	119.911	3.63306	6.61572
ASHGA5P042798	-7.90442	-2.98266	7.90442	down	noncoding	ENST00000431459	RP3-436N22.3	GENCODE	677	chr1	+	173524389	173581911		AATCCAGAAGAAGCCAAGTGATCTAGTTCTTGGGAAGCTTTCATTTTTTAACACTCAAGT	natural antisense	NM_178527	SLC9C2	sodium/hydrogen exchanger 11	-	173469603	173572233	10.2756	119.911	3.63306	6.61572
ASHGA5P046049	-7.84458	-2.9717	7.84458	down	noncoding	TCONS_00001617	XLOC_000947	LincRNAs identified by Cabili et al	533	chr1	-	106015902	106029242		AATGCCATGGGTGCAGCATTCAGAAAGCTGGAGAAATAAACCTTCAAAGGATATGGTACA	intergenic							10.6741	123.7	3.69006	6.66176
ASHGA5P033694	-7.83333	-2.96963	7.83333	down	noncoding	ENST00000579835	RP11-78F17.1	GENCODE	508	chr18	+	976697	1159312	ENST00000577719, ENST00000580781, ENST00000581556, ENST00000583497	GAGTTTTCGATAAACCACTGTAGCTCAGTCAGAGGTCCAATTATGATGATACCCACACAG	intergenic							5	48.8417	2.33322	5.30284
ASHGA5P018863	-7.83	-2.96901	7.83	down	noncoding	ENST00000458468	LINC00478	GENCODE	3475	chr21	+	17442841	17982094		CTATCCAAATGGACATCCATAAAAATTCATCAGAGAGCATTTTACTACTGAGCTGCAAAG	intergenic							16.235	192.311	4.36005	7.32906
ASHGA5P017368	-7.79117	-2.96184	7.79117	down	noncoding	ENST00000440719	BX248398.1	GENCODE	389	chr1	-	144326025	144340754	ENST00000411941, ENST00000455295	GAGGACTGCCTGTTTGCAGCTTTAAATCATCTAGGAACTTCATATAAAATTTAATTCCAG	intronic antisense	ENST00000538264	AL592284.2	Uncharacterized protein [Source:UniProtKB/TrEMBL;Acc:F5H305]	+	144339737	144521058	5.64274	63.2799	2.71574	5.67758
ASHGA5P028381	-7.78814	-2.96128	7.78814	down	noncoding	NR_033987	FLJ37505	RefSeq	2020	chr12	+	128366161	128383184		TAAAAATGTATCTGTCACAGAAAATAGTAGGGCTGAGCACGTGAACCTAGGATGGACTCC	intergenic							5	48.5647	2.33322	5.2945
ASHGA5P029119	-7.76912	-2.95775	7.76912	down	noncoding	ENST00000555403	RP11-247L20.4	GENCODE	446	chr14	-	50793243	50794627		ATTCTGAGTAAGTCTGTATGCTATCAAGAACACAAGAATGCAGGATCATGGGAAATGCAC	intronic antisense	ENST00000358473	ATP5S	ATP synthase, H+ transporting, mitochondrial Fo complex, subunit s (factor B) [Source:HGNC Symbol;Acc:18799]	+	50785951	50802276	9.31915	106.656	3.48274	6.44049
ASHGA5P029119	-7.76912	-2.95775	7.76912	down	noncoding	ENST00000555403	RP11-247L20.4	GENCODE	446	chr14	-	50793243	50794627		ATTCTGAGTAAGTCTGTATGCTATCAAGAACACAAGAATGCAGGATCATGGGAAATGCAC	intronic antisense	ENST00000553905	RP11-247L20.2	ATP synthase coupling factor B-like 1; ATP synthase subunit s, mitochondrial; Uncharacterized protein [Source:UniProtKB/TrEMBL;Acc:Q8WXQ4]	+	50785951	50802276	9.31915	106.656	3.48274	6.44049
ASHGA5P042759	-7.72287	-2.94914	7.72287	down	noncoding	TCONS_00019459	XLOC_009272	LincRNAs identified by Cabili et al	1228	chr11	+	108370156	108372543		AACTCTCTGGGTTATGTATAGTGCACTAGAGTCTGGTACAGTTCATGAGCAGCGTCTCTA	intergenic							5	48.1328	2.33322	5.28236
ASHGA5P016312	-7.6797	-2.94105	7.6797	down	noncoding	NR_046247	LOC100505695	RefSeq	1085	chr2	+	171627603	171634757		CGTGCTGTTCTGATAGACTTTAGTCCTCTGACTTCTGTAGACAAGACAGATACTGTAAAG	intergenic							5	47.8966	2.33322	5.27427
ASHGA5P034868	-7.66977	-2.93918	7.66977	down	noncoding	ENST00000442956	LINC00299	GENCODE	2342	chr2	-	8347272	8468549		AGAAGAAGCAAGTGAATTTAAAGCAGAGTGAACTGTAGAGGAGTTCACGACCAAATCTCT	intergenic							5	47.8384	2.33322	5.2724
ASHGA5P056484	-7.62524	-2.93078	7.62524	down	noncoding	TCONS_00004684	XLOC_001329	LincRNAs identified by Cabili et al	247	chr2	+	7213466	7215379		ATTTGTATGAAGGCCAACATGAGATTAGAAGTTGGGCAAGGCACAGTGTGGATGGTGGAT	intergenic							5	47.5554	2.33322	5.264
ASHGA5P053586	-7.57716	-2.92166	7.57716	down	noncoding	NR_026913	LOC100133669	RefSeq	709	chr8	-	144063447	144099807		ATAGATTTTATGGTATGTCTCAAGATATTGAGATAAAGGTAATAAAACAGCTATAAAGTC	natural antisense	ENST00000517503	LY6E	lymphocyte antigen 6 complex, locus E [Source:HGNC Symbol;Acc:6727]	+	144099398	144103827	168.85	2246.25	7.99305	10.9147
ASHGA5P015826	-7.57093	-2.92047	7.57093	down	noncoding	NR_038955	LOC100506190	RefSeq	2123	chr9	+	132250938	132275965		AGATCCATCGATGCCGTTCCATTGTTTGCTGACTTTCATTGATTCTATGAGAAGTCTGCA	intergenic							48.4745	593.521	6.06936	8.98983
ASHGA5P041181	-7.49816	-2.90654	7.49816	down	noncoding	ENST00000515419	CTC-564N23.3	GENCODE	570	chr5	+	76382622	76443570	ENST00000502433, ENST00000505918, ENST00000512213, NR_024398, uc010izz.2	AATAAAGGGAGAGCAGGAGAGTGGTGACGAATTTCCACATTCCGAACAAGCTTGTCGAAA	intronic antisense	NM_032367	ZBED3	zinc finger BED domain-containing protein 3	-	76372531	76383030	5.84301	63.2956	2.77164	5.67818
ASHGA5P022702	-7.49628	-2.90618	7.49628	down	noncoding	ENST00000561111	RP11-316M1.12	GENCODE	633	chr1	+	150937735	150938734		GGACAATAAGGCAGCTGGAGTAATGGTTCAGTCATTCTTACGATGGTTGTTATTGAGGAT	natural antisense	NM_022075	CERS2	ceramide synthase 2	-	150937648	150947479	5	46.6803	2.33322	5.2394
ASHGA5P022702	-7.49628	-2.90618	7.49628	down	noncoding	ENST00000561111	RP11-316M1.12	GENCODE	633	chr1	+	150937735	150938734		GGACAATAAGGCAGCTGGAGTAATGGTTCAGTCATTCTTACGATGGTTGTTATTGAGGAT	natural antisense	NM_181746	CERS2	ceramide synthase 2	-	150937648	150947479	5	46.6803	2.33322	5.2394
ASHGA5P036627	-7.48586	-2.90417	7.48586	down	noncoding	TCONS_00016398	XLOC_007767	LincRNAs identified by Cabili et al	625	chr9	-	92214915	92215681		CATTTGCCTGGTCCCTGCAGGCATTTGGGTTGGCAGTAAACTTTCTTTTCTAACAGATTT	intergenic							14.607	165.426	4.19565	7.09982
ASHGA5P023359	-7.47319	-2.90172	7.47319	down	noncoding	ENST00000579258	LRRC37A11P	pseudogene	3698	chr17	+	37183529	37201600		CATTGGTGAAGATGTATGGAAAGCATACAGTTGGACTGAGAAACTATTCTCAATGAAAAT								5	46.5593	2.33322	5.23494
ASHGA5P016660	-7.41398	-2.89025	7.41398	down	noncoding	ENST00000432673	RP11-390P2.4	GENCODE	917	chr6	+	139013684	139018425		AGCGCGACAGGGTTGTTATGAGGCTCAAAGGAACGGCTGCTGTGAAAAAACATGCTTTGC	natural antisense	ENST00000491526	NHSL1	NHS-like 1 [Source:HGNC Symbol;Acc:21021]	-	138768201	139013708	87.1766	1070.53	6.96452	9.85477
ASHGA5P013447	-7.39773	-2.88708	7.39773	down	noncoding	NR_029415	SHMT2	RefSeq	2097	chr12	+	57624110	57628718		TAAGCTCAACGGCTTTAGCTGTTTGTGTGTCTGTCCAGCCCAAAACTGGCCTCATTGACT	exon sense-overlapping	NM_001166356	SHMT2	serine hydroxymethyltransferase, mitochondrial isoform 2 precursor	+	57623355	57628718	65.7771	798.745	6.53743	9.42452
ASHGA5P013447	-7.39773	-2.88708	7.39773	down	noncoding	NR_029415	SHMT2	RefSeq	2097	chr12	+	57624110	57628718		TAAGCTCAACGGCTTTAGCTGTTTGTGTGTCTGTCCAGCCCAAAACTGGCCTCATTGACT	exon sense-overlapping	NM_001166357	SHMT2	serine hydroxymethyltransferase, mitochondrial isoform 3	+	57624142	57628718	65.7771	798.745	6.53743	9.42452
ASHGA5P013447	-7.39773	-2.88708	7.39773	down	noncoding	NR_029415	SHMT2	RefSeq	2097	chr12	+	57624110	57628718		TAAGCTCAACGGCTTTAGCTGTTTGTGTGTCTGTCCAGCCCAAAACTGGCCTCATTGACT	exon sense-overlapping	NM_001166358	SHMT2	serine hydroxymethyltransferase, mitochondrial isoform 3	+	57623827	57628718	65.7771	798.745	6.53743	9.42452
ASHGA5P013447	-7.39773	-2.88708	7.39773	down	noncoding	NR_029415	SHMT2	RefSeq	2097	chr12	+	57624110	57628718		TAAGCTCAACGGCTTTAGCTGTTTGTGTGTCTGTCCAGCCCAAAACTGGCCTCATTGACT	exon sense-overlapping	NM_001166359	SHMT2	serine hydroxymethyltransferase, mitochondrial isoform 3	+	57624110	57628718	65.7771	798.745	6.53743	9.42452
ASHGA5P013447	-7.39773	-2.88708	7.39773	down	noncoding	NR_029415	SHMT2	RefSeq	2097	chr12	+	57624110	57628718		TAAGCTCAACGGCTTTAGCTGTTTGTGTGTCTGTCCAGCCCAAAACTGGCCTCATTGACT	exon sense-overlapping	NM_005412	SHMT2	serine hydroxymethyltransferase, mitochondrial isoform 1 precursor	+	57623355	57628718	65.7771	798.745	6.53743	9.42452
ASHGA5P013447	-7.39773	-2.88708	7.39773	down	noncoding	NR_029415	SHMT2	RefSeq	2097	chr12	+	57624110	57628718		TAAGCTCAACGGCTTTAGCTGTTTGTGTGTCTGTCCAGCCCAAAACTGGCCTCATTGACT	natural antisense	NM_020142	NDUFA4L2	NADH dehydrogenase [ubiquinone] 1 alpha subcomplex subunit 4-like 2	-	57628685	57634475	65.7771	798.745	6.53743	9.42452
ASHGA5P051436	-7.37712	-2.88306	7.37712	down	noncoding	NR_038840	LOC645206	RefSeq	1666	chr3	+	28616768	28799828		GGGCTGTGTTGTTTGATTTGTATAGTACTGATCTGTAGGTTAAAATACGTTTCCTTTCTT	intergenic							37.3615	439.675	5.66335	8.54641
ASHGA5P053278	-7.36241	-2.88018	7.36241	down	noncoding	ENST00000439070	AC002066.1	GENCODE	699	chr7	-	116056170	116105330		CCCTAGAGACTGAAAAAGGTTTGACTGTCAGGAAACTTTTCTTGTGTTTATTCTTCAATT	intergenic							92.7053	1134.9	7.05928	9.93946
ASHGA5P043892	-7.36181	-2.88006	7.36181	down	noncoding	NR_024368	FLJ45340	RefSeq	10263	chr7	+	128281294	128301052		AAAGGAAACAGGAAGGATAGATTTGGGGCCAATTATATTACTGTTTGGGTTTTTGTTACT	intergenic							5	45.8203	2.33322	5.21328
ASHGA5P027426	-7.3556	-2.87884	7.3556	down	noncoding	ENST00000552998	RP11-320P7.1	GENCODE	629	chr12	-	70612911	70615642		GGTAAATGTTCTACTGGTATTTTAAATAATTCTAAAATAAAGTCATTATTTTTCTTTGCA	intergenic							5	45.7725	2.33322	5.21206
ASHGA5P020548	-7.32607	-2.87304	7.32607	down	noncoding	ENST00000515688	CTD-2269F5.1	GENCODE	265	chr5	+	83680373	83713134		CAATGCTGTAACAAACAGACTAATTGTTCACTGTTGACATATAGAAGTACTACTGATTGG	natural antisense	NM_005711	EDIL3	EGF-like repeat and discoidin I-like domain-containing protein 3 precursor	-	83238125	83680611	33.8645	395.143	5.51188	8.38492
ASHGA5P032424	-7.32498	-2.87282	7.32498	down	noncoding	ENST00000458343	KRT42P	pseudogene	671	chr17	-	39784138	39786844	ENST00000398469, ENST00000420566, ENST00000438131, ENST00000577817, NM_000422	GAGATGCAGATTGAGAACCTCAAGGAGGACCTGGTCTACCTGAAGAAGAACCACAAGCAG								13.9648	154.67	4.12442	6.99725
ASHGA5P029911	-7.27318	-2.86259	7.27318	down	noncoding	ENST00000560268	RP11-3D4.2	GENCODE	447	chr15	-	34150917	34157026		TTTCTGAAATCTGGTCAAAATAAACTGGCGATGTTGCTGCAGCCAAGCTGGCTTACTCTG	intronic antisense	NM_001036	RYR3	ryanodine receptor 3 isoform 1	+	33603176	34158303	5	45.2158	2.33322	5.19581
ASHGA5P029911	-7.27318	-2.86259	7.27318	down	noncoding	ENST00000560268	RP11-3D4.2	GENCODE	447	chr15	-	34150917	34157026		TTTCTGAAATCTGGTCAAAATAAACTGGCGATGTTGCTGCAGCCAAGCTGGCTTACTCTG	intronic antisense	NM_001243996	RYR3	ryanodine receptor 3 isoform 2	+	33603176	34158303	5	45.2158	2.33322	5.19581
ASHGA5P021210	-7.26851	-2.86166	7.26851	down	noncoding	ENST00000528437	RP11-693N9.2	GENCODE	586	chr11	-	104772275	104788872	ENST00000527637, ENST00000531371	GACAGCCAGGATAACGTGTCCAGGAGAGACAGCACAAGGGGCTCCATCTTCATCACACAA	intergenic							83.6394	1001.67	6.90189	9.76355
ASHGA5P026013	-7.25578	-2.85913	7.25578	down	noncoding	NR_072999	JAM2	RefSeq	4353	chr21	+	27011593	27089874	NM_001270407, NM_001270408, NM_021219	ACGAATGCAAATGATCTCAACATAAGTGGCATCATAGCAGCCGTAGTAGTTGTGGCCTTA	exon sense-overlapping	NM_001270407	JAM2	junctional adhesion molecule B isoform 2 precursor	+	27011593	27089874	336.716	4447.02	9.04152	11.9007
ASHGA5P026013	-7.25578	-2.85913	7.25578	down	noncoding	NR_072999	JAM2	RefSeq	4353	chr21	+	27011593	27089874	NM_001270407, NM_001270408, NM_021219	ACGAATGCAAATGATCTCAACATAAGTGGCATCATAGCAGCCGTAGTAGTTGTGGCCTTA	exon sense-overlapping	NM_001270408	JAM2	junctional adhesion molecule B isoform 3 precursor	+	27011593	27086885	336.716	4447.02	9.04152	11.9007
ASHGA5P026013	-7.25578	-2.85913	7.25578	down	noncoding	NR_072999	JAM2	RefSeq	4353	chr21	+	27011593	27089874	NM_001270407, NM_001270408, NM_021219	ACGAATGCAAATGATCTCAACATAAGTGGCATCATAGCAGCCGTAGTAGTTGTGGCCTTA	exon sense-overlapping	NM_021219	JAM2	junctional adhesion molecule B isoform 1 precursor	+	27011593	27089874	336.716	4447.02	9.04152	11.9007
ASHGA5P016902	-7.24144	-2.85628	7.24144	down	noncoding	ENST00000435523	AC058791.2	GENCODE	553	chr7	-	130629554	130773233		GACTTTGCAGGCATTTTATTAATGCTTTTACGAGTTAGAAGAGTTGGGATAATTTGCCAT	intergenic							11.229	121.169	3.77454	6.63082
ASHGA5P037955	-7.20998	-2.85	7.20998	down	noncoding	ENST00000444982	LL22NC01-116C6.1	GENCODE	147	chr22	+	33179162	33180968		TTTATATTGCCTGGATGCCTGACTTGGAAGTTCATGGTACAGTTCAGGGCCTTGAAACAG	intronic antisense	NM_001135774	SYN3	synapsin-3 isoform IIIg	-	32908539	33454377	5	44.8488	2.33322	5.18321
ASHGA5P037955	-7.20998	-2.85	7.20998	down	noncoding	ENST00000444982	LL22NC01-116C6.1	GENCODE	147	chr22	+	33179162	33180968		TTTATATTGCCTGGATGCCTGACTTGGAAGTTCATGGTACAGTTCAGGGCCTTGAAACAG	intronic antisense	NM_003490	SYN3	synapsin-3 isoform IIIa	-	32908539	33402806	5	44.8488	2.33322	5.18321
ASHGA5P037955	-7.20998	-2.85	7.20998	down	noncoding	ENST00000444982	LL22NC01-116C6.1	GENCODE	147	chr22	+	33179162	33180968		TTTATATTGCCTGGATGCCTGACTTGGAAGTTCATGGTACAGTTCAGGGCCTTGAAACAG	intronic antisense	NM_133633	SYN3	synapsin-3 isoform IIIc	-	32908539	33402806	5	44.8488	2.33322	5.18321
ASHGA5P046214	-7.20923	-2.84985	7.20923	down	noncoding	ENST00000433061	RP11-357C3.3	GENCODE	529	chrX	-	62729821	62780929		CTGGAAGAGGATTATTCTCTATAATCCCAGTTAGAGACACAATGACATAAACATCGCTGT	intergenic							7.43234	78.3561	3.13936	5.9892
ASHGA5P037569	-7.19911	-2.84782	7.19911	down	noncoding	ENST00000458154	XXbac-B33L19.4	GENCODE	446	chr22	-	20330725	20331888		ATCAAAGTTGGGTTTCAGGAAGATCACGGAGTTCAGTGAGCACTCAACACCTCTATCAGA	intergenic							12.9525	139.934	3.99987	6.84769
ASHGA5P021853	-7.17006	-2.84199	7.17006	down	noncoding	ENST00000542490	RP11-551L14.1	GENCODE	1264	chr12	-	31264585	31270405	uc001rjz.3	ATGAAAACCTGAATAAGATAGGACAATAGTTGAAGAAAGAAAAGTCTCTGGTGGAGAAGC	intergenic							35.5414	405.178	5.58314	8.42513
ASHGA5P015896	-7.16568	-2.8411	7.16568	down	noncoding	ENST00000424518	HOTAIR	GENCODE	2421	chr12	-	54356091	54368740	ENST00000453875, NR_003716	TCCTTATAAGTATGCACATTGGCGAGAGAAGTGCTGCAACCTAAACCAGCAATTACACCC	intronic antisense	NM_014212	HOXC11	homeobox protein Hox-C11	+	54366909	54370203	5.08488	51.8433	2.54718	5.38829
ASHGA5P046497	-7.14412	-2.83676	7.14412	down	noncoding	ENST00000456333	MED14-AS1	GENCODE	897	chrX	+	40594651	40597950		GTGATCACCAAATAGGGGAACAACTGAAAAATGTGAATGAAAGAAGTATGTACCTATACT	natural antisense	NM_004229	MED14	mediator of RNA polymerase II transcription subunit 14	-	40508794	40594804	24.9073	278.506	5.03718	7.87394
ASHGA5P043026	-7.14304	-2.83654	7.14304	down	noncoding	TCONS_00019699	XLOC_009497	LincRNAs identified by Cabili et al	300	chr11	-	72239230	72246063		GTAAAAGGATGTTCTGTGATGTTGTTGCCTGAATTAGGCAGGGACAATAAATACATTTTT	intergenic							5	44.4275	2.33322	5.16976
ASHGA5P020336	-7.14014	-2.83595	7.14014	down	noncoding	ENST00000511899	RP11-553P9.3	GENCODE	770	chr4	-	136034059	136044892		TCAATGCTACGATAGATTCTGCTTTGGAGATCAACATGCTGTATATCACAATAATGATGG	intergenic							7.14857	74.4391	3.07763	5.91358
ASHGA5P016427	-7.13228	-2.83436	7.13228	down	noncoding	ENST00000430271	RP11-3N2.1	GENCODE	748	chr7	+	63539166	63545179		TAGTATAAAGGTTATTATGATGTTTGTAATGAAGATGAGTATAATGGAGCTATATGTTTC	intergenic							9.926	105.056	3.5818	6.41617
ASHGA5P018443	-7.12937	-2.83378	7.12937	down	noncoding	NR_015375	FLJ35024	RefSeq	928	chr9	-	2535654	2622373		GAGGAAGAAGGCTCCAAGCTTGATATAGAAGACTATCATATGAACCAGAAAGGGTAACTG	natural antisense	NM_001018056	VLDLR	very low-density lipoprotein receptor isoform b precursor	+	2621792	2654485	21.6981	239.247	4.81691	7.65069
ASHGA5P018443	-7.12937	-2.83378	7.12937	down	noncoding	NR_015375	FLJ35024	RefSeq	928	chr9	-	2535654	2622373		GAGGAAGAAGGCTCCAAGCTTGATATAGAAGACTATCATATGAACCAGAAAGGGTAACTG	natural antisense	NM_003383	VLDLR	very low-density lipoprotein receptor isoform a precursor	+	2621792	2654485	21.6981	239.247	4.81691	7.65069
ASHGA5P056136	-7.12166	-2.83221	7.12166	down	noncoding	TCONS_00027736	XLOC_013310	LincRNAs identified by Cabili et al	1030	chr19	-	35391800	35396094		AGGCGTTAGGCTCCCAGCGGCTCTCAGCCGTTAAGTGGAGAATGTTCAGGACTGTCGAGG	intergenic							5	44.3294	2.33322	5.16543
ASHGA5P043597	-7.11799	-2.83147	7.11799	down	noncoding	TCONS_00018338	XLOC_008619	LincRNAs identified by Cabili et al	1418	chr10	+	114665491	114704954		GCAATGACTATTGGGAAGTCTCTGCCCTGTATATCAGGGTAGCACAAATAATTCAGCACA	intergenic							5	44.3043	2.33322	5.16469
ASHGA5P022273	-7.10573	-2.82898	7.10573	down	noncoding	ENST00000553757	RP11-260M19.2	GENCODE	537	chr14	+	104689920	104754406		TGCGAGGAGGAAATCGGGATTCAAGTCTGCAAAATAGAGGGGAGACCCCTAGGAGCTTGG	intron sense-overlapping	ENST00000419115	C14orf144	chromosome 14 open reading frame 144 [Source:HGNC Symbol;Acc:20358]	+	104710540	104712473	12.4088	132.221	3.9303	6.75929
ASHGA5P049633	-7.09892	-2.8276	7.09892	down	noncoding	ENST00000531465	HMGB1P24	GENCODE	328	chr17	-	35501059	35501387		ACAACTAAACATGGGCAAAGGAGATCCTAAGAAGCCTAGAGGCAAGATGTTGTCATACGC	intron sense-overlapping	NM_198834	ACACA	acetyl-CoA carboxylase 1 isoform 1	-	35441926	35766902	1424.55	18690.4	11.1919	14.0195
ASHGA5P049633	-7.09892	-2.8276	7.09892	down	noncoding	ENST00000531465	HMGB1P24	GENCODE	328	chr17	-	35501059	35501387		ACAACTAAACATGGGCAAAGGAGATCCTAAGAAGCCTAGAGGCAAGATGTTGTCATACGC	intron sense-overlapping	NM_198836	ACACA	acetyl-CoA carboxylase 1 isoform 2	-	35441926	35716059	1424.55	18690.4	11.1919	14.0195
ASHGA5P049633	-7.09892	-2.8276	7.09892	down	noncoding	ENST00000531465	HMGB1P24	GENCODE	328	chr17	-	35501059	35501387		ACAACTAAACATGGGCAAAGGAGATCCTAAGAAGCCTAGAGGCAAGATGTTGTCATACGC	intron sense-overlapping	NM_198837	ACACA	acetyl-CoA carboxylase 1 isoform 3	-	35441926	35656692	1424.55	18690.4	11.1919	14.0195
ASHGA5P049633	-7.09892	-2.8276	7.09892	down	noncoding	ENST00000531465	HMGB1P24	GENCODE	328	chr17	-	35501059	35501387		ACAACTAAACATGGGCAAAGGAGATCCTAAGAAGCCTAGAGGCAAGATGTTGTCATACGC	intron sense-overlapping	NM_198838	ACACA	acetyl-CoA carboxylase 1 isoform 4	-	35441926	35656692	1424.55	18690.4	11.1919	14.0195
ASHGA5P049633	-7.09892	-2.8276	7.09892	down	noncoding	ENST00000531465	HMGB1P24	GENCODE	328	chr17	-	35501059	35501387		ACAACTAAACATGGGCAAAGGAGATCCTAAGAAGCCTAGAGGCAAGATGTTGTCATACGC	intron sense-overlapping	NM_198839	ACACA	acetyl-CoA carboxylase 1 isoform 2	-	35441926	35766902	1424.55	18690.4	11.1919	14.0195
ASHGA5P019023	-7.06622	-2.82094	7.06622	down	noncoding	ENST00000474656	RP4-545C24.1	GENCODE	773	chr7	+	143892450	143911316	ENST00000462305, ENST00000463561, ENST00000464929, ENST00000468575, ENST00000486094	GAAGTTTCAGTATGCATTCTTAGAAACCAGATATACAAAGACAAGATCTCTGCTTTCAAG	natural antisense	NM_001003702	ARHGEF35	rho guanine nucleotide exchange factor 35	-	143883175	143892791	5	44.0114	2.33322	5.15416
ASHGA5P035817	-7.06016	-2.8197	7.06016	down	noncoding	NR_027252	CYP1B1-AS1	RefSeq	1776	chr2	+	38358246	38408993		GACCATAACTCACTTAAAAGCCTGAAAGCTGTTTTATGCCAACTAATAAAGTGCAGTTTA	intergenic							7.70532	79.7863	3.19478	6.01448
ASHGA5P053680	-7.05472	-2.81859	7.05472	down	noncoding	ENST00000574939	RP11-112J3.16	GENCODE	546	chr9	+	35772159	35780595		TCTTCATCACGGGGAGACATCAGCTGGATATTGAGATGGAAGGATGACTATGAGTATGAG	intergenic							5	43.9417	2.33322	5.15181
ASHGA5P019856	-7.03774	-2.81511	7.03774	down	noncoding	ENST00000504145	RP11-37B2.1	GENCODE	1572	chr8	-	90729655	90769939		CTAACTCCAGTTCATTGGAAATTTCTGCTTCTTTGAGACTGAGGTTATATTCCACTTCTT	bidirectional	NM_003821	RIPK2	receptor-interacting serine/threonine-protein kinase 2	+	90769974	90803292	47.3835	539.453	6.03349	8.8486
ASHGA5P030680	-7.01857	-2.81118	7.01857	down	noncoding	TCONS_00007053	XLOC_002952	LincRNAs identified by Cabili et al	917	chr3	+	184433592	184456543	TCONS_00006332, TCONS_00006333, TCONS_00006334, TCONS_00006335, TCONS_00007052	TTTCATACGTGGAAGAGAGAAGGATGTTCCACTGGAAAAGCAGAATTGCAGCTGAGCTGT	intergenic							9.11357	94.4579	3.44933	6.26051
ASHGA5P041444	-7.01209	-2.80985	7.01209	down	noncoding	ENST00000425963	AC005592.2	GENCODE	362	chr5	+	141783782	141909695		AATCTACTGATTATCTGTAGAACCAGCCTTATATAAACAAGGAAGCATCTAGCAGGTGAG	intergenic							5	43.701	2.33322	5.14306
ASHGA5P045245	-6.96093	-2.79928	6.96093	down	noncoding	ENST00000452477	RP11-292F9.2	GENCODE	528	chr9	-	46359241	46380257		GTCAGCACTTTGCCGAAAACCTCAAATAAAGACTTTTTTAAAAATGTGCGATGGAAAACT	intergenic							43.9335	492.71	5.91632	8.71561
ASHGA5P018101	-6.92964	-2.79278	6.92964	down	noncoding	ENST00000449449	TRAF3IP2-AS1	GENCODE	784	chr6	+	111804764	111897944		TTTTCACAAGGTGCATTTTAGTGGTTACCAGGTTGCCACGTATTTGAAGTGGTGTGAGAG	intronic antisense	NM_001164281	TRAF3IP2	adapter protein CIKS isoform 3	-	111876580	111927477	120.622	1418.76	7.46851	10.2613
ASHGA5P018101	-6.92964	-2.79278	6.92964	down	noncoding	ENST00000449449	TRAF3IP2-AS1	GENCODE	784	chr6	+	111804764	111897944		TTTTCACAAGGTGCATTTTAGTGGTTACCAGGTTGCCACGTATTTGAAGTGGTGTGAGAG	intronic antisense	NM_001164283	TRAF3IP2	adapter protein CIKS isoform 5	-	111876580	111888563	120.622	1418.76	7.46851	10.2613
ASHGA5P018101	-6.92964	-2.79278	6.92964	down	noncoding	ENST00000449449	TRAF3IP2-AS1	GENCODE	784	chr6	+	111804764	111897944		TTTTCACAAGGTGCATTTTAGTGGTTACCAGGTTGCCACGTATTTGAAGTGGTGTGAGAG	intronic antisense	NM_147686	TRAF3IP2	adapter protein CIKS isoform 2	-	111876580	111927477	120.622	1418.76	7.46851	10.2613
ASHGA5P044557	-6.9275	-2.79233	6.9275	down	noncoding	uc003yvm.3	DQ574852	UCSC_knowngene	4833	chr8	-	141531042	141535875	ENST00000560295	TTGGGGCAGGTGATTAAATTTATATAGGTACCTCAAGAAAAAGAACCTGAATATGCTGCA	intergenic							55.9388	631.639	6.28561	9.07794
ASHGA5P019264	-6.91989	-2.79075	6.91989	down	noncoding	NR_073091	MEAF6	RefSeq	4846	chr1	-	37955560	37980420		AAAGCGAAAGAATAAAAACCGGCACAGGTATGTATATTAGGTTAGGCTGGGAAGTTTTTT	exon sense-overlapping	NM_001270875	MEAF6	chromatin modification-related protein MEAF6 isoform 2	-	37955560	37980420	140.542	1673.91	7.70815	10.4989
ASHGA5P019264	-6.91989	-2.79075	6.91989	down	noncoding	NR_073091	MEAF6	RefSeq	4846	chr1	-	37955560	37980420		AAAGCGAAAGAATAAAAACCGGCACAGGTATGTATATTAGGTTAGGCTGGGAAGTTTTTT	exon sense-overlapping	NM_001270876	MEAF6	chromatin modification-related protein MEAF6 isoform 3	-	37955560	37980420	140.542	1673.91	7.70815	10.4989
ASHGA5P019264	-6.91989	-2.79075	6.91989	down	noncoding	NR_073091	MEAF6	RefSeq	4846	chr1	-	37955560	37980420		AAAGCGAAAGAATAAAAACCGGCACAGGTATGTATATTAGGTTAGGCTGGGAAGTTTTTT	exon sense-overlapping	NM_022756	MEAF6	chromatin modification-related protein MEAF6 isoform 1	-	37955560	37980420	140.542	1673.91	7.70815	10.4989
ASHGA5P036731	-6.87967	-2.78234	6.87967	down	noncoding	ENST00000565928	TSPY26P	GENCODE	3884	chr20	-	30774279	30778163		TTTGTCCAGTCACAAGGGGATCTGTGACACTTTTGTTTTCTATACGCATGATAAAAAATA	intergenic							336.101	4195.91	9.03753	11.8199
ASHGA5P036405	-6.85902	-2.778	6.85902	down	noncoding	TCONS_00026624	XLOC_012686	LincRNAs identified by Cabili et al	290	chr18	+	53763145	53763519		CTGGTCGGAGAAATTTGTGAAACACTTTGCATAATACTTAAAAGAATGTATGGCACATCA	intronic antisense	ENST00000382897	AC006305.1	HCG2045177; Uncharacterized protein; cDNA FLJ45743 fis, clone KIDNE2016464 [Source:UniProtKB/TrEMBL;Acc:Q6ZS83]	-	53670843	53858493	25.8174	277.764	5.09131	7.86931
ASHGA5P028066	-6.85651	-2.77747	6.85651	down	noncoding	ENST00000552576	RP11-644F5.11	GENCODE	1274	chr12	+	56122887	56124467		GATGTGGTGAGATGGGCTGAAGGTGGTCTGAAGATCAAGATTGAGAGACTAGATACATAA	natural antisense	NM_001257389	CD63	CD63 antigen isoform A	-	56119226	56123457	35.1529	383.753	5.56697	8.34444
ASHGA5P028066	-6.85651	-2.77747	6.85651	down	noncoding	ENST00000552576	RP11-644F5.11	GENCODE	1274	chr12	+	56122887	56124467		GATGTGGTGAGATGGGCTGAAGGTGGTCTGAAGATCAAGATTGAGAGACTAGATACATAA	natural antisense	NM_001780	CD63	CD63 antigen isoform A	-	56119226	56122922	35.1529	383.753	5.56697	8.34444
ASHGA5P030403	-6.85147	-2.77641	6.85147	down	noncoding	NR_026771	DKFZP434L187	RefSeq	4303	chr15	+	30488238	30506743		GGTGACTTAACTTGCAAAAGATGATCATATGTGAGAACGGATGTCTCAAATTAGGAAATA	intergenic							6.20436	61.6266	2.86158	5.63799
ASHGA5P052916	-6.82799	-2.77146	6.82799	down	noncoding	NR_038849	LOC100505633	RefSeq	1154	chr1	+	159931013	159948876		GCACTAAATTAGCTTTGTATGTTATTAAATGTGTCTCGTCAATGCTGTTGGCATTGTTTC	intergenic							8.13348	81.8323	3.27855	6.05001
ASHGA5P027188	-6.80318	-2.76621	6.80318	down	noncoding	ENST00000553029	RP11-554L12.1	GENCODE	546	chr12	-	39481514	39486676		GGGTATGGCTGAGTTAAGTAGACTACATGAAAAATAAACAGTCAACAATCTTACAGAGAA	intergenic							6.79893	67.269	2.99918	5.76539
ASHGA5P038178	-6.76769	-2.75866	6.76769	down	noncoding	NR_033965	FLJ33065	RefSeq	2125	chr3	-	40214637	40351189		TGGATCACAAGAACTAATCTTTCATGATTTGGAAACCGGAAGGAAAGAAGCACTTTTGTA	intronic antisense	NM_015460	MYRIP	rab effector MyRIP	+	39851302	40301811	5	42.1523	2.33322	5.09188
ASHGA5P038178	-6.76769	-2.75866	6.76769	down	noncoding	NR_033965	FLJ33065	RefSeq	2125	chr3	-	40214637	40351189		TGGATCACAAGAACTAATCTTTCATGATTTGGAAACCGGAAGGAAAGAAGCACTTTTGTA	natural antisense	NM_005875	EIF1B	eukaryotic translation initiation factor 1b	+	40351172	40353915	5	42.1523	2.33322	5.09188
ASHGA5P015706	-6.76395	-2.75787	6.76395	down	noncoding	ENST00000422793	AC007092.1	GENCODE	765	chr2	+	59151736	59158211		TGGAAGCATGAAGCAATAACACATGGTTTGCCAAAGAATCTGCATTGAATAATACTGGTG	intergenic							10.5527	106.188	3.67512	6.43298
ASHGA5P035881	-6.75483	-2.75592	6.75483	down	noncoding	ENST00000445738	AC007365.1	GENCODE	1386	chr2	+	64834108	64843133		TTCTGTGTGGTTTGCACGTTCGTCCACTGTACCGAGGTAGCATTTCTTCTCATTATGACT	intergenic							5	42.0774	2.33322	5.08914
ASHGA5P043512	-6.73888	-2.75251	6.73888	down	noncoding	ENST00000424460	AC007128.1	GENCODE	1853	chr7	+	8301893	8384146		CCTGGTCATTTGACTACTGGTTAAATGAGCCTGAAAATTTCATCAGGTTTCATATAAAGA	intronic antisense	NM_004968	ICA1	islet cell autoantigen 1	-	8152814	8302185	5	42.0016	2.33322	5.08573
ASHGA5P041727	-6.68156	-2.74019	6.68156	down	noncoding	NR_028077	ZSCAN12	RefSeq	4367	chr6	-	28346597	28367544		GTTCTGTAAAAAGCTTTTCCAGTATCTGCAAATCACACAGTTTTTTTTAACTCTATTACT	exon sense-overlapping	NM_001163391	ZSCAN12	zinc finger and SCAN domain-containing protein 12	-	28356726	28367544	25.9784	272.243	5.09995	7.84014
ASHGA5P017049	-6.63462	-2.73001	6.63462	down	noncoding	ENST00000437057	RP11-408E5.5	GENCODE	400	chr13	-	19836936	19838013		CACGTGACAGTTCCTGAACATATGGTTGTTGAATAAATGAATGAAAAATGAGAAAACCAG	intergenic							5	41.3567	2.33322	5.06323
ASHGA5P053903	-6.62334	-2.72756	6.62334	down	noncoding	ENST00000414513	CD99P1	GENCODE	3071	chrX	+	2534659	2556735		ATGAAACAGATACAGAGTATTGGTGTCAACCTAAGTATTGGTGTCAACAAAGAGATGGTT	intergenic							5	41.2877	2.33322	5.06078
ASHGA5P032740	-6.60742	-2.72409	6.60742	down	noncoding	ENST00000571282	RP5-1029F21.3	GENCODE	493	chr17	+	406410	414587		ACACCTGGGGAAACCTGGAAATCTTCAGTGATGTTTTGGTGGAGTGAGAACCTCTACAAA	natural antisense	NM_001128159	VPS53	vacuolar protein sorting-associated protein 53 homolog isoform 1	-	411907	618096	7.0786	68.264	3.06502	5.7891
ASHGA5P018688	-6.60037	-2.72255	6.60037	down	noncoding	ENST00000456532	RP5-1158E12.3	GENCODE	375	chrX	-	45707508	45710920		CTGCGCGCAGGTGGCAGTGTAGAAGCCAGACCGGGAGCTTCCAGAAGTGGTTTCTGAAAG	intergenic							7.23424	69.6611	3.09606	5.81861
ASHGA5P016736	-6.58683	-2.71958	6.58683	down	noncoding	ENST00000433598	BX248398.1	GENCODE	405	chr1	-	144325551	144340593	ENST00000452356	TATGTTGGCGGCCCCAGAAGCTTTAAATCATCTAGGAACTTCATATAAAATTTAATTCCA	intronic antisense	ENST00000538264	AL592284.2	Uncharacterized protein [Source:UniProtKB/TrEMBL;Acc:F5H305]	+	144339737	144521058	11.8337	116.752	3.85708	6.57666
ASHGA5P021016	-6.57191	-2.71631	6.57191	down	noncoding	ENST00000523427	PVT1	GENCODE	938	chr8	+	128806820	128903198		TCCTTGTCATGAGCCTGATCTTTTGGCCAGAAGGAGATTAAAAAGATGCCCCTCAAGATG	intergenic							62.3505	672.058	6.45173	9.16805
ASHGA5P036017	-6.55178	-2.71189	6.55178	down	noncoding	NR_037580	TMEM222	RefSeq	1870	chr1	+	27648635	27662891	NR_037576	ATTAGAGGCAAGAGTGGAGAGTCAGACCATCCAGGAACCACATCTCTGGACCTTCAGAAG	exon sense-overlapping	NM_032125	TMEM222	transmembrane protein 222	+	27648635	27662891	25.1322	257.753	5.05232	7.76421
ASHGA5P023498	-6.54328	-2.71001	6.54328	down	noncoding	ENST00000582261	AC015818.3	GENCODE	2334	chr17	-	20422624	20432000	ENST00000445433, uc002gxc.1	TGGACAAACACCTCATTCCAGTAGCTGACACTGGCAATTGAACTAATTGACACCTACCAC	intergenic							100.415	1096.7	7.17792	9.88793
ASHGA5P047930	-6.53507	-2.7082	6.53507	down	noncoding	ENST00000524855	CTD-3224I3.3	GENCODE	426	chr11	-	11264734	11265262		ACCAAAAAGGGACATAATTGTGTGGTGAAAATAACAAGGGACTTCAAATCAGAAAACCCA	intergenic							13.3494	132.055	4.04901	6.75722
ASHGA5P027485	-6.51139	-2.70297	6.51139	down	noncoding	ENST00000549930	RP11-511B23.2	GENCODE	249	chr12	-	93397533	93609455	ENST00000550324, NR_040096	TGAGCCACTGTGCCCGGCCAAATGAGCTATTTATGATGATCATAAGGACACAAGATAAGG	intergenic							526.004	6467.55	9.7027	12.4057
ASHGA5P058525	-6.50736	-2.70207	6.50736	down	noncoding	uc009xtc.2	LOC728190	UCSC_knowngene	1420	chr10	-	88965544	89102315		TTCTTTTGAGGTGTGTTTGTCAAAGTGTCTCTGATGAACCACAACAAGTTTGTCAAGTGC	intronic antisense	NM_001099338	FAM22A	protein FAM22A	+	88985204	88994733	5	40.6328	2.33322	5.03529
ASHGA5P046002	-6.50383	-2.70129	6.50383	down	noncoding	uc004bxw.3	LOC100506190	UCSC_knowngene	1757	chr9	+	132250938	132266538	uc004bxv.3, uc004bxx.3	AATGTAGTGTCTTTAGACCGTGCAATGTTGTGCTCCTGTTAGTCTGATATCAGGGGCTTG	intergenic							301.149	3547.69	8.87235	11.5736
ASHGA5P016634	-6.48074	-2.69616	6.48074	down	noncoding	ENST00000432414	AC010890.1	GENCODE	535	chr2	+	134023766	134042334		CAAGAAATTGGAGCATAAGGGACATTTCCACATTCTAACTTTACATGAAGACTCAGGACT	intronic antisense	NM_207363	NCKAP5	nck-associated protein 5 isoform 1	-	133429371	134326031	5.1933	48.0276	2.58256	5.27871
ASHGA5P016634	-6.48074	-2.69616	6.48074	down	noncoding	ENST00000432414	AC010890.1	GENCODE	535	chr2	+	134023766	134042334		CAAGAAATTGGAGCATAAGGGACATTTCCACATTCTAACTTTACATGAAGACTCAGGACT	intronic antisense	NM_207481	NCKAP5	nck-associated protein 5 isoform 2	-	133429371	134326031	5.1933	48.0276	2.58256	5.27871
ASHGA5P032245	-6.47134	-2.69406	6.47134	down	noncoding	ENST00000578214	RP11-815I9.4	GENCODE	1833	chr17	-	18570941	18572774	NM_001455, NM_201559, NR_026718	TGATTTATGATGAGAACTATCCGAGGCCACACTTGGCCTCTAAATAAGCTGCTCTAGGGA	intron sense-overlapping	NM_001145045	ZNF286B	putative zinc finger protein 286B	-	18561741	18585572	30.6797	314.819	5.35655	8.05062
ASHGA5P027933	-6.47009	-2.69378	6.47009	down	noncoding	ENST00000546982	RP11-25I15.2	GENCODE	565	chr12	+	43040384	43080503	ENST00000548764	GCAGAGCCACACTCTTAAAGATTATAAATGTTGTCTTCAAATAATTGAATATTTGAAGGT	intergenic							5	40.3984	2.33322	5.027
ASHGA5P049934	-6.45128	-2.68959	6.45128	down	noncoding	ENST00000583497	RP11-78F17.1	GENCODE	456	chr18	+	1159141	1174824		AATTTGTGTATTTCCATGGATGTATAATATATTTACATATCTACTATCTTTCATCAAATT	intergenic							7.78059	73.8214	3.21005	5.89964
ASHGA5P014645	-6.43684	-2.68635	6.43684	down	noncoding	uc004bxz.2	LOC100506190	UCSC_knowngene	1513	chr9	+	132264675	132275965		AGCCCAGCAGATGCCGTTCCATTGTTTGCTGACTTTCATTGATTCTATGAGAAGTCTGCA	intergenic							56.1778	590.054	6.29438	8.98073
ASHGA5P025859	-6.42968	-2.68475	6.42968	down	noncoding	NR_040056	IQCH-AS1	RefSeq	317	chr15	-	67807259	67813400	NR_040051	GAGTGGCCAGGCGTGGGTTCTCACTATGTTGCTTAAGCTGGTCCAGAACTCAAGCCAGTC	bidirectional	NM_001143936	C15orf61	uncharacterized protein C15orf61 precursor	+	67813521	67819641	87.9039	934.576	6.9763	9.66105
ASHGA5P028495	-6.41561	-2.68159	6.41561	down	noncoding	TCONS_00010587	XLOC_005110	LincRNAs identified by Cabili et al	982	chr5	-	180257007	180258290	NR_045680, TCONS_00010581, TCONS_00010582, TCONS_00010584, TCONS_00010585, TCONS_00010586, TCONS_00011105, TCONS_00011106, TCONS_00011108, uc003mmj.2	AGATGGAGAGACCAGTTGATCGGTCACACAAGCTGTTCCACGATAATTCTTGTGTCAGAA	intergenic							440.388	5259.68	9.44695	12.1285
ASHGA5P019262	-6.40075	-2.67824	6.40075	down	noncoding	NR_027139	SPIN3	RefSeq	1721	chrX	-	57002802	57021988		TGGGCATAAGGTAAAATATTGGGTAGGTCCTTTGGAGTTCTAGACTCAGTTTGAGATTAC	exon sense-overlapping	NM_001010862	SPIN3	spindlin-3	-	57017263	57021988	26.1003	261.428	5.10625	7.78449
ASHGA5P039061	-6.39167	-2.67619	6.39167	down	noncoding	ENST00000560287	PBX2P1	GENCODE	2179	chr3	+	142895126	142897305	ENST00000559458, NM_002586	ATATCTACCTCGGAGGGAGTTTCTGCTACTTTAGGGAATTATTGACTGGGCTTTGGGGTT	intergenic							431.693	5157.48	9.41683	12.093
ASHGA5P017169	-6.36565	-2.67031	6.36565	down	noncoding	NR_033998	LOC729970	RefSeq	954	chr1	+	95393583	95428826		ATGAAACGATAGCAAAGGGAAAAACAGCTAAGTGTTTCCTGGCTGAATTTTATTTTGCTT	bidirectional	NM_001839	CNN3	calponin-3	-	95362506	95392735	19.0395	186.238	4.61267	7.28298
ASHGA5P036723	-6.35278	-2.66739	6.35278	down	noncoding	ENST00000454331	RP4-610C12.3	GENCODE	553	chr20	-	29521636	29522987	NR_026658	TATTTATAACTCCCTCTATAACTCTCTGTTTGGAGACACTGTGGCTCTATTGACAGACTG	intergenic							187.365	2091.81	8.15783	10.8252
ASHGA5P040797	-6.3414	-2.6648	6.3414	down	noncoding	ENST00000519040	CTC-367J11.1	GENCODE	368	chr5	-	149855093	149865531		CCAAAAGATCTACAAAATGCTCACACAGAGAAGATGACAGCTTCTACAAATAAATGTCAA	natural antisense	ENST00000522491	NDST1	N-deacetylase/N-sulfotransferase (heparan glucosaminyl) 1 [Source:HGNC Symbol;Acc:7680]	+	149865380	149901020	32.0313	323.271	5.42385	8.08865
ASHGA5P028649	-6.33519	-2.66339	6.33519	down	noncoding	NR_027469	LOC100286793	RefSeq	1195	chr1	-	143718512	143744587		ATTGTTATGAGTCCTCACAGATGTCAGAGGACGATGCTGTGACCTATATTTGCAAACGCC	intergenic							22.5623	222.221	4.87948	7.54287
ASHGA5P050976	-6.30059	-2.65549	6.30059	down	noncoding	ENST00000559455	RP5-977B1.7	GENCODE	584	chr20	-	35190609	35201560	ENST00000559804, uc002xfk.3	GAGGTGAAAACAGCCAACGCTTTACAACGACGCTGTGCGGGGCACTTCGTGTGTGTCATC	bidirectional	NM_001199513	TGIF2	homeobox protein TGIF2	+	35201875	35222355	5.61715	50.9558	2.70741	5.3629
ASHGA5P050976	-6.30059	-2.65549	6.30059	down	noncoding	ENST00000559455	RP5-977B1.7	GENCODE	584	chr20	-	35190609	35201560	ENST00000559804, uc002xfk.3	GAGGTGAAAACAGCCAACGCTTTACAACGACGCTGTGCGGGGCACTTCGTGTGTGTCATC	bidirectional	NM_001199514	TGIF2	homeobox protein TGIF2	+	35201875	35222355	5.61715	50.9558	2.70741	5.3629
ASHGA5P050976	-6.30059	-2.65549	6.30059	down	noncoding	ENST00000559455	RP5-977B1.7	GENCODE	584	chr20	-	35190609	35201560	ENST00000559804, uc002xfk.3	GAGGTGAAAACAGCCAACGCTTTACAACGACGCTGTGCGGGGCACTTCGTGTGTGTCATC	bidirectional	NM_021809	TGIF2	homeobox protein TGIF2	+	35202009	35222355	5.61715	50.9558	2.70741	5.3629
ASHGA5P047875	-6.25758	-2.6456	6.25758	down	noncoding	ENST00000429109	RP11-399E6.4	GENCODE	394	chr1	-	41840675	41841341		ATGGATTCTGGGACATGGACTCATGGTTGCTGTACCATCTTCTTATTTATTTATAGCCAG	intronic antisense	ENST00000372591	FOXO6	forkhead box O6 [Source:HGNC Symbol;Acc:24814]	+	41827593	41849262	5.67059	51.115	2.72239	5.368
ASHGA5P041385	-6.24207	-2.64202	6.24207	down	noncoding	ENST00000506592	RP11-119J18.1	GENCODE	377	chr5	+	135148355	135162271		CTGTGTCAAGAGTGAATGAAGTGATAAAACCAGGAGAGCAGTGTGCTGTGAAAAAGTTAA	intergenic							8.06794	74.2163	3.26619	5.90822
ASHGA5P039894	-6.21861	-2.63659	6.21861	down	noncoding	ENST00000532680	RP11-539G18.2	GENCODE	517	chr4	+	39640800	39652934		CCCTTTACCTTAACATTTTTGCACCGGAAACGACCAAAATTAAGTTCAACAGGAATATTA	bidirectional	NM_174921	C4orf34	uncharacterized protein C4orf34	-	39552545	39640481	5.60324	50.0982	2.70251	5.3391
ASHGA5P022592	-6.21669	-2.63615	6.21669	down	noncoding	ENST00000559299	RP11-276M12.1	GENCODE	526	chr15	-	82245643	82288007		CCCCCCGAAGTTCTTAAGGTGGAGCGGAATTCATTTTATTTGCAAATGTGGAAGGCATTA	intergenic							5	38.8291	2.33322	4.96937
ASHGA5P039718	-6.20612	-2.63369	6.20612	down	noncoding	ENST00000509012	AC108142.1	GENCODE	564	chr4	-	182795590	183065348		GAGTGGTAAGGGTGAAAGAGAGACATTTTATCGTAATAAAAGTCTTCATTGATTAGGAAC	bidirectional	ENST00000512480	ODZ3	odz, odd Oz/ten-m homolog 3 (Drosophila) [Source:HGNC Symbol;Acc:29944]	+	183065842	183268082	5	38.7526	2.33322	4.96691
ASHGA5P044788	-6.20344	-2.63307	6.20344	down	noncoding	ENST00000520487	RP11-470M17.2	GENCODE	531	chr8	+	40018976	40030131		CGTGAGCCTATAAGTAACTTGTCTTAAGAATTTCCACTCCTTCTGTACTCTGATTTAAAT	intergenic							69.5009	708.718	6.61879	9.25186
ASHGA5P035025	-6.1938	-2.63083	6.1938	down	noncoding	ENST00000413185	AC073283.4	GENCODE	1046	chr2	-	47558518	47572128		AAAGGTGATTTAGGTGACTTATCAACTTTTCATGAGTACAGATGAAGAACTCTTCTAGGG	bidirectional	ENST00000405271	EPCAM	epithelial cell adhesion molecule [Source:HGNC Symbol;Acc:11529]	+	47572296	47614039	5	38.6547	2.33322	4.96404
ASHGA5P055267	-6.13535	-2.61715	6.13535	down	noncoding	ENST00000545339	CD27-AS1	GENCODE	1766	chr12	-	6548326	6560733		CTCGAAAAGGCACTCTGTCACGTGTACACAGGAAAGGGCCCTGACAAGAGGATGGGACTG	natural antisense	NM_001242	CD27	CD27 antigen precursor	+	6554050	6560884	5	38.297	2.33322	4.95037
ASHGA5P018331	-6.11762	-2.61297	6.11762	down	noncoding	ENST00000452184	RP11-262H14.1	GENCODE	457	chr9	+	66457899	66470542		ATGAGAAGTTTAAAAAATAAAATTTAAAGAGAGAAAAGGCTTTGGTATCAGGATGATTCT	intergenic							23.1995	221.171	4.92252	7.53549
ASHGA5P051743	-6.1173	-2.61289	6.1173	down	noncoding	ENST00000455295	RP11-277L2.2	GENCODE	390	chr1	+	149576471	149591238	ENST00000411941, ENST00000412194, ENST00000433598, ENST00000440719, ENST00000444883, ENST00000452356	CTCTCTGAAGCTGTAGAGGAGGCTCAAGAATCAGAACAACCTGAAGTTCTTTAAGCTGTC	intergenic							17.7813	166.84	4.50036	7.11325
ASHGA5P016910	-6.09685	-2.60806	6.09685	down	noncoding	ENST00000435627	AC007383.3	GENCODE	482	chr2	+	206950245	206950880		CCGGCCTCACATCAGAGTGAGAGGCGCTGGCAATGGACTAGGAAGCTCGGCTGCCGCTGC	natural antisense	NM_017759	INO80D	INO80 complex subunit D	-	206858444	206950906	5	38.035	2.33322	4.94128
ASHGA5P056959	-6.09151	-2.6068	6.09151	down	noncoding	TCONS_00011108	XLOC_005110	LincRNAs identified by Cabili et al	1222	chr5	-	180256803	180258229	TCONS_00010582, TCONS_00010586, TCONS_00010587, TCONS_00011105, TCONS_00011106	GGCTTAATCTCAGACAGCTGGAAGGTTGCTCCGGATCTCGCCATCTGGCCTGCGTTCAAT	intergenic							158.633	1683.11	7.89922	10.506
ASHGA5P040457	-6.0838	-2.60497	6.0838	down	noncoding	ENST00000511794	CTC-436P18.3	GENCODE	577	chr5	-	60497135	60548716		CAACATCGTACCTGTCTTTTCAGTGTATTATTCCCAAATAAAAGTTTAACCTCTTTTCGG	intergenic							5.14315	44.3969	2.56377	5.16874
ASHGA5P058868	-6.07294	-2.6024	6.07294	down	noncoding	uc.241+	uc.241	UCR	202	chr8	+	65497129	65497331		GAAACACATCGTTAAGGCAATTAAACCTCCTGGATGTGATTAAGAAACATAATTACGACA	intergenic							5	37.8938	2.33322	4.93562
ASHGA5P015053	-6.07073	-2.60187	6.07073	down	noncoding	ENST00000416068	PCBP1-AS1	GENCODE	555	chr2	-	70278345	70313405		TAAAAACCAGAAAAAACAAAACTGGATACATGTGCAGAACATGCAGGTGAGACGTGGTCT	intergenic							12.3842	112.982	3.92631	6.52818
ASHGA5P058362	-6.06669	-2.60091	6.06669	down	noncoding	uc001vih.1	AK098560	UCSC_knowngene	1525	chr13	-	64402979	64418258	uc010aeh.1	GGGTCCTAAGGATAACTTCAGGAAGTGGGTATTAATTCTCACTGTATAAGTGAAGACATT	intergenic							5.01475	43.1052	2.52438	5.12529
ASHGA5P056227	-6.06021	-2.59937	6.06021	down	noncoding	TCONS_00001234	XLOC_000516	LincRNAs identified by Cabili et al	278	chr1	+	200661852	200663035		TCCAGAAATAATACGATCCAGCCATATTTGGAGTCTGCTCTACACTGGAACATCTTTTTT	intergenic							15.5279	144.104	4.2888	6.88816
ASHGA5P045109	-6.03968	-2.59447	6.03968	down	noncoding	TCONS_00000982	XLOC_000253	LincRNAs identified by Cabili et al	214	chr1	+	73020892	73023568		TTGGTTATTTTAGGGCGACATTTGCAGTTGCTTGGGCAATATCATGAGCCTCACCTCATG	intergenic							5	37.6809	2.33322	4.92769
ASHGA5P038671	-6.01596	-2.58879	6.01596	down	noncoding	ENST00000414438	AC069277.2	GENCODE	761	chr3	+	6532420	6625777		GAACAACGAAACAACGGATGATCTGCCTTTAATAGGATAAAAGCCAGTATTTGCAAATAT	intergenic							23.0259	215.957	4.91062	7.49942
ASHGA5P039529	-5.99367	-2.58344	5.99367	down	noncoding	ENST00000504082	AC004069.2	GENCODE	549	chr4	-	106058436	106061776		ATTAGCAGCTGAAGAATGACTCAGATCATCAGTAGTGAATAAGAATGATTAGGGGGAAAT	intergenic							5	37.3705	2.33322	4.91666
ASHGA5P038746	-5.98517	-2.58139	5.98517	down	noncoding	TCONS_00023262	XLOC_011248	LincRNAs identified by Cabili et al	3624	chr15	+	50655997	50660476		ACTATCTGGAAAACTGTGCTAATAGTGCCTGATCTACACAAATTTAAGTGACTATACCCC	intergenic							5	37.333	2.33322	4.91461
ASHGA5P014807	-5.9796	-2.58005	5.9796	down	noncoding	ENST00000413560	PROX1-AS1	GENCODE	496	chr1	-	214014070	214139601		CACTGACCAGGCTCAAGTTTGTACATTCCAACTTGTTGTTTGGGCCTTGTTGGACATAAC	intergenic							5	37.2883	2.33322	4.91327
ASHGA5P033399	-5.96227	-2.57586	5.96227	down	noncoding	ENST00000576963	RP11-353N14.2	GENCODE	1788	chr17	+	77797250	77801503		CCTTATCCAAACAGTTCACACGAAGACCAGATCCAAAAATAAAAGTGTGCTTTGTCCTCT	intergenic							13.4048	121.266	4.05643	6.63229
ASHGA5P016092	-5.96223	-2.57585	5.96223	down	noncoding	uc010fjx.1	LINC00116	UCSC_knowngene	1260	chr2	-	110969791	110975365	ENST00000426713	TTACAGTCGGACCGCGCTGCACGCCGGCGGCAGCCATGGCGGATGTGTCAGAGAGGACAC	intergenic							5	37.1931	2.33322	4.90907
ASHGA5P041740	-5.91676	-2.56481	5.91676	down	noncoding	uc003nog.1	AK097625	UCSC_knowngene	2261	chr6	-	29867167	29911213		TTAGAGTACTGATGAGAAGACTCTTGGCTGAGTGGATCCTGGATATCTTAAGAACGGTGG	natural antisense	NM_001242758	HLA-A	HLA class I histocompatibility antigen, A-1 alpha chain precursor	+	29910246	29913661	5	36.8901	2.33322	4.89803
ASHGA5P041740	-5.91676	-2.56481	5.91676	down	noncoding	uc003nog.1	AK097625	UCSC_knowngene	2261	chr6	-	29867167	29911213		TTAGAGTACTGATGAGAAGACTCTTGGCTGAGTGGATCCTGGATATCTTAAGAACGGTGG	natural antisense	NM_002116	HLA-A	HLA class I histocompatibility antigen, A-1 alpha chain precursor	+	29910246	29913661	5	36.8901	2.33322	4.89803
ASHGA5P040791	-5.91155	-2.56354	5.91155	down	noncoding	ENST00000452356	RP11-277L2.2	GENCODE	405	chr1	+	149576632	149591710	ENST00000411941, ENST00000412194, ENST00000433598, ENST00000440719, ENST00000444883, ENST00000455295	TTTCAACTAGTTGTGGAGCATTTGATCCAAAATAAAATGAAAGTCCTCTCTGAAGCTGTA	intergenic							19.0011	173.216	4.6084	7.17194
ASHGA5P042174	-5.89882	-2.56043	5.89882	down	noncoding	NR_073093	MPC1	RefSeq	1206	chr6	-	166778407	166796501		TCACTATGGAATAATAGAGAGTTGAAAAATGAAGTGACACCCAATAACAGGACGGGTAAG	exon sense-overlapping	NM_001270879	MPC1	mitochondrial pyruvate carrier 1 isoform 2	-	166778407	166796501	17.4946	158.655	4.47586	7.03629
ASHGA5P042174	-5.89882	-2.56043	5.89882	down	noncoding	NR_073093	MPC1	RefSeq	1206	chr6	-	166778407	166796501		TCACTATGGAATAATAGAGAGTTGAAAAATGAAGTGACACCCAATAACAGGACGGGTAAG	exon sense-overlapping	NM_016098	MPC1	mitochondrial pyruvate carrier 1 isoform 1	-	166778407	166796501	17.4946	158.655	4.47586	7.03629
ASHGA5P021875	-5.89345	-2.55911	5.89345	down	noncoding	NR_046372	P2RX4	RefSeq	2081	chr12	+	121647663	121671909		TGGCACACAGGAGTCTCAACAGGCAGGTGCGTAGCTTTCAACGGGTCTGTCAAGACGTGT	exon sense-overlapping	NM_001256796	P2RX4	P2X purinoceptor 4 isoform 1	+	121647663	121671909	27.9466	258.909	5.21152	7.77063
ASHGA5P021875	-5.89345	-2.55911	5.89345	down	noncoding	NR_046372	P2RX4	RefSeq	2081	chr12	+	121647663	121671909		TGGCACACAGGAGTCTCAACAGGCAGGTGCGTAGCTTTCAACGGGTCTGTCAAGACGTGT	exon sense-overlapping	NM_001261397	P2RX4	P2X purinoceptor 4 isoform 3	+	121647663	121671909	27.9466	258.909	5.21152	7.77063
ASHGA5P021875	-5.89345	-2.55911	5.89345	down	noncoding	NR_046372	P2RX4	RefSeq	2081	chr12	+	121647663	121671909		TGGCACACAGGAGTCTCAACAGGCAGGTGCGTAGCTTTCAACGGGTCTGTCAAGACGTGT	exon sense-overlapping	NM_001261398	P2RX4	P2X purinoceptor 4 isoform 4	+	121647663	121671909	27.9466	258.909	5.21152	7.77063
ASHGA5P021875	-5.89345	-2.55911	5.89345	down	noncoding	NR_046372	P2RX4	RefSeq	2081	chr12	+	121647663	121671909		TGGCACACAGGAGTCTCAACAGGCAGGTGCGTAGCTTTCAACGGGTCTGTCAAGACGTGT	exon sense-overlapping	NM_002560	P2RX4	P2X purinoceptor 4 isoform 2	+	121647663	121671909	27.9466	258.909	5.21152	7.77063
ASHGA5P053314	-5.89109	-2.55853	5.89109	down	noncoding	ENST00000447307	AC058791.1	GENCODE	726	chr7	-	130566520	130597935	NR_034120	AAGTGACTTTAATCCAGTTTGCTCATGCAAGAACAGACTGGCATTTCACATCCAGGAAAA	intergenic							11.7113	103.779	3.84171	6.40024
ASHGA5P044780	-5.86244	-2.5515	5.86244	down	noncoding	TCONS_00017154	XLOC_007956	LincRNAs identified by Cabili et al	442	chrX	+	38782352	38796758		TGGAAACTTCTTCTGAGCTTAGGAGTAATGTTATGGGAGAAATGCAAATAAAGAGTGCCT	intergenic							5	36.5959	2.33322	4.88472
ASHGA5P044321	-5.85545	-2.54978	5.85545	down	noncoding	ENST00000562490	RP11-102F4.3	GENCODE	3266	chr8	-	70579283	70582549		CGTGTGTTTAATGAAATCTGTTGTCGATGTACTAATCTTGGTTTACAGCATCTTGAATAC	intergenic							252.044	2683.23	8.61552	11.1653
ASHGA5P037754	-5.8477	-2.54787	5.8477	down	noncoding	ENST00000439423	RP6-109B7.2	GENCODE	1181	chr22	-	46451619	46454040		CCCGTTCACAGTTTCATACGAGCAACACACTGAAATAGGATTTTGGAAATTTATATTAGA	intronic antisense	ENST00000381051	hsa-mir-4763	hsa-mir-4763 [Source:miRBase;Acc:MI0017404]	+	46449748	46501903	5	36.507	2.33322	4.88109
ASHGA5P043028	-5.81668	-2.54019	5.81668	down	noncoding	ENST00000456114	AC005537.2	GENCODE	636	chr7	-	43011865	43084204		GACTAGCATTAGCTGTCCTGATTAATAGACACTGTGACAAGATTCTTTATTGCTAAAAGA	intergenic							122.151	1205.95	7.48739	10.0276
ASHGA5P028078	-5.8138	-2.53948	5.8138	down	noncoding	ENST00000549565	RP11-977G19.11	GENCODE	399	chr12	+	56693925	56708572	ENST00000549860	GACAGAGCCAAATCTTTTTTCTGAGTCTGTTTTCTTCATTTCTATTAAACCAAGGTCCTT	intronic antisense	NM_014255	CNPY2	protein canopy homolog 2 isoform 1 precursor	-	56704212	56710128	242.768	2568.35	8.55759	11.0971
ASHGA5P028078	-5.8138	-2.53948	5.8138	down	noncoding	ENST00000549565	RP11-977G19.11	GENCODE	399	chr12	+	56693925	56708572	ENST00000549860	GACAGAGCCAAATCTTTTTTCTGAGTCTGTTTTCTTCATTTCTATTAAACCAAGGTCCTT	natural antisense	NM_001190991	CNPY2	protein canopy homolog 2 isoform 2 precursor	-	56708257	56710128	242.768	2568.35	8.55759	11.0971
ASHGA5P028078	-5.8138	-2.53948	5.8138	down	noncoding	ENST00000549565	RP11-977G19.11	GENCODE	399	chr12	+	56693925	56708572	ENST00000549860	GACAGAGCCAAATCTTTTTTCTGAGTCTGTTTTCTTCATTTCTATTAAACCAAGGTCCTT	natural antisense	NM_004077	CS	citrate synthase, mitochondrial precursor	-	56665482	56694175	242.768	2568.35	8.55759	11.0971
ASHGA5P018699	-5.80302	-2.5368	5.80302	down	noncoding	ENST00000456582	RP4-639F20.1	GENCODE	401	chr1	+	95426880	95428826		ATGAAACGATTTTCTGCCATTTCAGTTCCTGTTATCGTGCTTTGAGGTGCACTGAACTGC	intergenic							41.2008	386.326	5.81471	8.35152
ASHGA5P021112	-5.78715	-2.53285	5.78715	down	noncoding	ENST00000525418	RP11-939C17.2	GENCODE	511	chr11	-	75283079	75283828	ENST00000531652, ENST00000534545	ACCTAGTTTTATAGTTGGGAGAGGTTGGGATAGAGCTGGGGAGGTCCGCTCAGGCACACG	natural antisense	NM_001207014	SERPINH1	serpin H1 precursor	+	75273100	75283849	8.89291	76.2202	3.4147	5.94756
ASHGA5P021112	-5.78715	-2.53285	5.78715	down	noncoding	ENST00000525418	RP11-939C17.2	GENCODE	511	chr11	-	75283079	75283828	ENST00000531652, ENST00000534545	ACCTAGTTTTATAGTTGGGAGAGGTTGGGATAGAGCTGGGGAGGTCCGCTCAGGCACACG	natural antisense	NM_001235	SERPINH1	serpin H1 precursor	+	75273100	75283849	8.89291	76.2202	3.4147	5.94756
ASHGA5P015954	-5.76112	-2.52635	5.76112	down	noncoding	ENST00000425159	MRPL45P2	GENCODE	927	chr17	-	45527933	45569858		CAATGGAACCAATTGTTTTACAGTCTGTTCCACATGATCATTGTAATAAGGGTTAGAATA	intergenic							11.9438	103.551	3.87043	6.39678
ASHGA5P028723	-5.75184	-2.52402	5.75184	down	noncoding	ENST00000443092	SACS-AS1	GENCODE	2044	chr13	+	23993109	24002818		GGAGAGTGCTACTGATCTTTTGTGTGTGTGTAATAAAGATTTCGATGTAAAATGTACAAC	intronic antisense	NM_014363	SACS	sacsin	-	23902964	24007841	5	35.8338	2.33322	4.85724
ASHGA5P054729	-5.75085	-2.52378	5.75085	down	noncoding	NR_034137	LOC729013	RefSeq	1113	chr11	+	10879763	10900823		CGTGCTACCTAGGTGATAGCGGAGCGGCTGGGTAGGAAGCAATTGTTCTCAAACTTCACT	natural antisense	ENST00000526020	ZBED5	zinc finger, BED-type containing 5 [Source:HGNC Symbol;Acc:30803]	-	10876165	10880343	5	35.8271	2.33322	4.857
ASHGA5P046784	-5.7428	-2.52175	5.7428	down	noncoding	NR_001525	TTTY4	RefSeq	1370	chrY	-	27209229	27246039		CAGGACATGTGTGGTATTCTAAATCTAATCCCCAGAATTTTATTTCTTCAAGACTGTGAT	intergenic							5	35.7702	2.33322	4.85497
ASHGA5P045242	-5.74087	-2.52127	5.74087	down	noncoding	ENST00000377547	RP11-374M1.5	GENCODE	439	chr9	-	45001906	45003117		TCATGAAGCAAGCAAGGGCCGCGGTCCCGGATCCTGCAACATATACCTCATTTTCTCCAG	intergenic							25.6282	231.359	5.08048	7.60175
ASHGA5P044556	-5.73654	-2.52018	5.73654	down	noncoding	ENST00000560295	CTA-204B4.6	GENCODE	9346	chr8	-	141530254	141539600		ACCTCCTTACATAACCCCTAACATGCACAGAATGCTGTAAATCTGATAAAATATGATGTG	intergenic							472.647	5073.24	9.54984	12.07
ASHGA5P019024	-5.69822	-2.51051	5.69822	down	noncoding	ENST00000464929	RP4-545C24.1	GENCODE	819	chr7	+	143892446	143940924	ENST00000462305, ENST00000463561, ENST00000470435, ENST00000474656, ENST00000486094, ENST00000488041, ENST00000498693	GCAGAGCATGGTCATTCAACATTTATTCAACCAAAAATACTAAGTCAGCTCTATACAAAC	intronic antisense	NM_001001802	OR2A42	olfactory receptor 2A1/2A42	-	143929003	143929936	213.213	2136.33	8.34503	10.8555
ASHGA5P019024	-5.69822	-2.51051	5.69822	down	noncoding	ENST00000464929	RP4-545C24.1	GENCODE	819	chr7	+	143892446	143940924	ENST00000462305, ENST00000463561, ENST00000470435, ENST00000474656, ENST00000486094, ENST00000488041, ENST00000498693	GCAGAGCATGGTCATTCAACATTTATTCAACCAAAAATACTAAGTCAGCTCTATACAAAC	intronic antisense	NM_001005287	OR2A1	olfactory receptor 2A1/2A42	-	143929003	143929936	213.213	2136.33	8.34503	10.8555
ASHGA5P019024	-5.69822	-2.51051	5.69822	down	noncoding	ENST00000464929	RP4-545C24.1	GENCODE	819	chr7	+	143892446	143940924	ENST00000462305, ENST00000463561, ENST00000470435, ENST00000474656, ENST00000486094, ENST00000488041, ENST00000498693	GCAGAGCATGGTCATTCAACATTTATTCAACCAAAAATACTAAGTCAGCTCTATACAAAC	natural antisense	NM_001003702	ARHGEF35	rho guanine nucleotide exchange factor 35	-	143883175	143892791	213.213	2136.33	8.34503	10.8555
ASHGA5P050778	-5.6858	-2.50736	5.6858	down	noncoding	ENST00000440326	AC007879.7	GENCODE	806	chr2	+	208104373	208110312		GGGTAAAGGAAACACTGAGTTCAAGTGCTTCTTTATAAAGGACACTTAACTGATCTAAAT	intergenic							5	35.4245	2.33322	4.84058
ASHGA5P037822	-5.66612	-2.50236	5.66612	down	noncoding	ENST00000434730	KB-1183D5.14	GENCODE	775	chr22	+	21667208	21669193		CTACTAAACACTGCCCCAGGCAATTAAATATTCCAAAGTGACCAGCAGAATTTTTATGTT	intergenic							8.24025	68.6799	3.29568	5.79804
ASHGA5P045701	-5.64488	-2.49694	5.64488	down	noncoding	ENST00000431981	RP11-112J3.16	GENCODE	472	chr9	+	35772307	35790429		GACTGTATTTTCACAAAGCTGATATTTCTGGCCCTTAGAATATGATACCTGTTTGTCTAA	intergenic							25.0168	222.076	5.04482	7.54176
ASHGA5P038062	-5.64423	-2.49678	5.64423	down	noncoding	ENST00000380981	WI2-81516E3.1	GENCODE	3426	chr22	+	49288728	49294198	NR_038944	GCAGCTTGTAACCCCATCCCTGTAATGAGAATGAAAATTAATTCAATTTGTATCATTTCC	intergenic							89.2653	837.419	6.9967	9.49348
ASHGA5P019007	-5.64168	-2.49613	5.64168	down	noncoding	ENST00000464242	RP11-475N22.4	GENCODE	1163	chr3	+	128208054	128216209		CTCAGCGCAGCTTACGATTCTTCATCAACTCGTAAAATGAGATCGCCGCGGAGCTCGAGC	intronic antisense	NM_032638	GATA2	endothelial transcription factor GATA-2 isoform 1	-	128198264	128212030	15.9057	138.025	4.329	6.82512
ASHGA5P027514	-5.63679	-2.49487	5.63679	down	noncoding	NR_027157	TMPO-AS1	RefSeq	3161	chr12	-	98906750	98910004		TAGCTACAGGTGGTTACTTGCAGATTTACTGCTGTAGAGCTCCAAAATTGAGATTACACT	natural antisense	NM_001032283	TMPO	thymopoietin isoform beta	+	98909350	98944157	5	35.1193	2.33322	4.82809
ASHGA5P027514	-5.63679	-2.49487	5.63679	down	noncoding	NR_027157	TMPO-AS1	RefSeq	3161	chr12	-	98906750	98910004		TAGCTACAGGTGGTTACTTGCAGATTTACTGCTGTAGAGCTCCAAAATTGAGATTACACT	natural antisense	NM_001032284	TMPO	thymopoietin isoform gamma	+	98909350	98944157	5	35.1193	2.33322	4.82809
ASHGA5P027514	-5.63679	-2.49487	5.63679	down	noncoding	NR_027157	TMPO-AS1	RefSeq	3161	chr12	-	98906750	98910004		TAGCTACAGGTGGTTACTTGCAGATTTACTGCTGTAGAGCTCCAAAATTGAGATTACACT	natural antisense	NM_003276	TMPO	thymopoietin isoform alpha	+	98909350	98929412	5	35.1193	2.33322	4.82809
ASHGA5P019298	-5.63548	-2.49454	5.63548	down	noncoding	NR_037703	RNF7	RefSeq	2267	chr3	+	141457050	141465645		CAGGGTCCAGATGAGGGAATTGGAGTTCGTAATTGGTCCGAGGCCCTGAACCTAATAAAT	exon sense-overlapping	NM_001201370	RNF7	RING-box protein 2 isoform 4	+	141457050	141465645	41.1113	372.886	5.81184	8.30638
ASHGA5P019298	-5.63548	-2.49454	5.63548	down	noncoding	NR_037703	RNF7	RefSeq	2267	chr3	+	141457050	141465645		CAGGGTCCAGATGAGGGAATTGGAGTTCGTAATTGGTCCGAGGCCCTGAACCTAATAAAT	exon sense-overlapping	NM_014245	RNF7	RING-box protein 2 isoform 1	+	141457050	141465645	41.1113	372.886	5.81184	8.30638
ASHGA5P019298	-5.63548	-2.49454	5.63548	down	noncoding	NR_037703	RNF7	RefSeq	2267	chr3	+	141457050	141465645		CAGGGTCCAGATGAGGGAATTGGAGTTCGTAATTGGTCCGAGGCCCTGAACCTAATAAAT	exon sense-overlapping	NM_183237	RNF7	RING-box protein 2 isoform 3	+	141457050	141465645	41.1113	372.886	5.81184	8.30638
ASHGA5P036277	-5.61971	-2.4905	5.61971	down	noncoding	ENST00000436616	AC009948.5	GENCODE	918	chr2	+	179278725	179298716		CCATATCTACAAGAACTATTTAGTTCTCAAAACTGGGAAGAAATGTTTCAGAGGCATCAT	intronic antisense	NM_001139517	PRKRA	interferon-inducible double stranded RNA-dependent protein kinase activator A isoform 2	-	179296140	179315484	85.1767	796.885	6.92766	9.41816
ASHGA5P036277	-5.61971	-2.4905	5.61971	down	noncoding	ENST00000436616	AC009948.5	GENCODE	918	chr2	+	179278725	179298716		CCATATCTACAAGAACTATTTAGTTCTCAAAACTGGGAAGAAATGTTTCAGAGGCATCAT	intronic antisense	NM_001139518	PRKRA	interferon-inducible double stranded RNA-dependent protein kinase activator A isoform 3	-	179296140	179315355	85.1767	796.885	6.92766	9.41816
ASHGA5P036277	-5.61971	-2.4905	5.61971	down	noncoding	ENST00000436616	AC009948.5	GENCODE	918	chr2	+	179278725	179298716		CCATATCTACAAGAACTATTTAGTTCTCAAAACTGGGAAGAAATGTTTCAGAGGCATCAT	intronic antisense	NM_003690	PRKRA	interferon-inducible double stranded RNA-dependent protein kinase activator A isoform 1	-	179296140	179315958	85.1767	796.885	6.92766	9.41816
ASHGA5P029969	-5.61826	-2.49012	5.61826	down	noncoding	TCONS_00008729	XLOC_003411	LincRNAs identified by Cabili et al	380	chr4	+	582505	611754	TCONS_00007948	TTTGTTGCGTGCCTACACTGTCGATGTCAGGCTGGGGACACACAGGACCGACCGAGCATG	intergenic							5	34.9952	2.33322	4.82334
ASHGA5P046413	-5.60797	-2.48748	5.60797	down	noncoding	ENST00000444722	RP13-228J13.1	GENCODE	459	chrX	-	154564166	154581240		TTTCTGGCCCTTTTCCTGGAAGTGCTTTCAAGTTACAGGAACACCAATAAGAGGCCCTTT	intergenic							5.32305	42.6228	2.62191	5.10938
ASHGA5P013620	-5.60595	-2.48696	5.60595	down	noncoding	NR_036627	RBM5	RefSeq	3075	chr3	+	50126340	50156397		AGGAAAACAGAAAAAGTTGGTGATTCAAGGAAAGCACATTGCAATGCATTATAGCAATCC	exon sense-overlapping	NM_005778	RBM5	RNA-binding protein 5	+	50126340	50156397	21.9832	191.854	4.83886	7.32582
ASHGA5P029932	-5.59334	-2.48371	5.59334	down	noncoding	ENST00000561320	RP11-346D14.1	GENCODE	2471	chr15	-	38431795	38519066	ENST00000561161	ATCTGATACTGTGAAATATTTCTTATCTTGATTTTCTCCTGGATAAGATCCTGGAGCTTG	intergenic							5.64794	45.3874	2.71669	5.2004
ASHGA5P042238	-5.59187	-2.48333	5.59187	down	noncoding	ENST00000451355	RP11-405O10.2	GENCODE	1676	chr6	+	7183315	7185520		CTTTTTGTGTGAAAATGTAGAGCATACCTAGTTCTCAGACCCAATTCCATAGATTAGAAA	intron sense-overlapping	NM_001003698	RREB1	ras-responsive element-binding protein 1 isoform 2	+	7108085	7252213	8.41928	69.412	3.32942	5.81275
ASHGA5P042238	-5.59187	-2.48333	5.59187	down	noncoding	ENST00000451355	RP11-405O10.2	GENCODE	1676	chr6	+	7183315	7185520		CTTTTTGTGTGAAAATGTAGAGCATACCTAGTTCTCAGACCCAATTCCATAGATTAGAAA	intron sense-overlapping	NM_001003699	RREB1	ras-responsive element-binding protein 1 isoform 1	+	7108085	7252213	8.41928	69.412	3.32942	5.81275
ASHGA5P042238	-5.59187	-2.48333	5.59187	down	noncoding	ENST00000451355	RP11-405O10.2	GENCODE	1676	chr6	+	7183315	7185520		CTTTTTGTGTGAAAATGTAGAGCATACCTAGTTCTCAGACCCAATTCCATAGATTAGAAA	intron sense-overlapping	NM_001003700	RREB1	ras-responsive element-binding protein 1 isoform 3	+	7108085	7252213	8.41928	69.412	3.32942	5.81275
ASHGA5P042238	-5.59187	-2.48333	5.59187	down	noncoding	ENST00000451355	RP11-405O10.2	GENCODE	1676	chr6	+	7183315	7185520		CTTTTTGTGTGAAAATGTAGAGCATACCTAGTTCTCAGACCCAATTCCATAGATTAGAAA	intron sense-overlapping	NM_001168344	RREB1	ras-responsive element-binding protein 1 isoform 2	+	7107829	7252213	8.41928	69.412	3.32942	5.81275
ASHGA5P027695	-5.59126	-2.48317	5.59126	down	noncoding	ENST00000561864	RP11-474D1.4	GENCODE	577	chr12	-	130509037	130529501		CTGGCTCCGAGTGTCCGTATCGCGTGGCTGTATCATTTCAGAAAGCGTATTCAAGGAGCG	intergenic							5	34.7979	2.33322	4.81639
ASHGA5P049750	-5.58626	-2.48188	5.58626	down	noncoding	TCONS_00013599	XLOC_006253	LincRNAs identified by Cabili et al	5358	chr7	+	130610772	130618587		ACTGACATGGCTTTAGGAAACACAGCACATTCACAAACATCTGAAGCCAACTGCAAGGCA	intergenic							13.4878	114.643	4.06693	6.54881
ASHGA5P019002	-5.58526	-2.48162	5.58526	down	noncoding	NR_026665	CD58	RefSeq	1188	chr1	-	117057155	117113715		TATATGAATGTTCTTTAATTGAGAAGACAATTTCTTCATTTTTAGGTATTCTGAAATGTG	exon sense-overlapping	NM_001144822	CD58	lymphocyte function-associated antigen 3 isoform 2	-	117061321	117113715	5	34.767	2.33322	4.81484
ASHGA5P019002	-5.58526	-2.48162	5.58526	down	noncoding	NR_026665	CD58	RefSeq	1188	chr1	-	117057155	117113715		TATATGAATGTTCTTTAATTGAGAAGACAATTTCTTCATTTTTAGGTATTCTGAAATGTG	exon sense-overlapping	NM_001779	CD58	lymphocyte function-associated antigen 3 isoform 1	-	117057155	117113715	5	34.767	2.33322	4.81484
ASHGA5P018822	-5.57192	-2.47817	5.57192	down	noncoding	ENST00000457991	RP11-277L2.2	GENCODE	603	chr1	+	149605700	149616657		TGCGCGTGACGGCCCGCCTGGCAGGACGACTGAGCAAGTTCTTGGAAAACCAGAGATATT	intergenic							86.95	808.053	6.96049	9.43867
ASHGA5P016871	-5.55966	-2.475	5.55966	down	noncoding	ENST00000435256	TPTE2P1	pseudogene	593	chr13	-	25525525	25541592		TCTTCAGTGACCTAAGTACTGTGACAATTGTTCATTTTTCTTCTGGTTCAACACATCTTT								144.317	1381.04	7.74932	10.2243
ASHGA5P027688	-5.54194	-2.47039	5.54194	down	noncoding	ENST00000541797	RP11-749H20.1	GENCODE	462	chr12	-	128278071	128305728		CTACCTCTTCTCTCTCTACTTGAAATTCAAGCAAGACCTTGGAGAATACAGGTGGAGCTG	intergenic							31.9696	281.937	5.42099	7.89138
ASHGA5P036210	-5.53526	-2.46865	5.53526	down	noncoding	ENST00000418474	AC009506.1	GENCODE	1494	chr2	+	160471806	160473593		GGGGTAAAATTCTACTGCCTTTCCACGGACAAGTTAAACTGGCTGTAATGTTTATGCACT	natural antisense	NM_013450	BAZ2B	bromodomain adjacent to zinc finger domain protein 2B	-	160175489	160473059	194.531	1906.81	8.21621	10.6849
ASHGA5P019717	-5.52347	-2.46558	5.52347	down	noncoding	ENST00000501715	TMEM161B-AS1	GENCODE	1101	chr5	+	87564840	87732491		ACTTTTCATGATCCAATGTGATAATTTATGTGAAATCTTTCTGCAAACTATACAGTATGA	bidirectional	NM_153354	TMEM161B	transmembrane protein 161B	-	87491022	87564665	16.9708	144.6	4.42797	6.89354
ASHGA5P038759	-5.52044	-2.46478	5.52044	down	noncoding	ENST00000412811	RP11-761N21.1	GENCODE	500	chr3	+	40807697	40904117		AAGGTATCATCTCTTCTCTATCAATGACTTGGGTGATACTTCTGGCAACAAAACAGACAG	intergenic							5	34.3494	2.33322	4.798
ASHGA5P045033	-5.50436	-2.46057	5.50436	down	noncoding	ENST00000522414	PVT1	GENCODE	654	chr8	+	129108764	129112133		TAAACATCTTGCCTTATAATTCAATAGTCTTCTACAACAAACTTTGCTAATGAATTTTTT	intergenic							29.4086	256.111	5.29355	7.75412
ASHGA5P048763	-5.49926	-2.45924	5.49926	down	noncoding	NR_040054	IQCH-AS1	RefSeq	806	chr15	-	67807259	67814182		CGGGCCAGGTCCTGCCAGGGAGCCTTGGAGCAGTGGTACTTGATGAAGGGGAAGCAGCCG	natural antisense	NM_001143936	C15orf61	uncharacterized protein C15orf61 precursor	+	67813521	67819641	42.5046	377.275	5.86343	8.32266
ASHGA5P051761	-5.47066	-2.45172	5.47066	down	noncoding	ENST00000382864	EGFEM1P	GENCODE	994	chr3	+	168530082	168547410	ENST00000491953	CACATTACAGTCTGTTTAGATCACATCTTTGGACACAATTGCAGCTTGAGCTGCAAGGAC	intergenic							5	34.0221	2.33322	4.78493
ASHGA5P046096	-5.46705	-2.45076	5.46705	down	noncoding	uc011mhl.1	AK097803	UCSC_knowngene	1681	chrX	-	3782438	3799884	NR_034031	ATCTCGACCTGCCAAGTATACAGCTAAAGCTGAGTTCATAAAAAGGGATGATTTGGCCGA	intergenic							42.1281	371.053	5.84856	8.29932
ASHGA5P013446	-5.46295	-2.44968	5.46295	down	noncoding	NR_029416	SHMT2	RefSeq	2176	chr12	+	57623827	57628718	NR_029415, NR_029417	TGCCTCAGAGATACTATGGGGGAGCAGAGGTGGTGGATGAAATTGAGCTGCTGTGCCAGC	exon sense-overlapping	NM_001166356	SHMT2	serine hydroxymethyltransferase, mitochondrial isoform 2 precursor	+	57623355	57628718	215.512	2074.57	8.3649	10.8146
ASHGA5P013446	-5.46295	-2.44968	5.46295	down	noncoding	NR_029416	SHMT2	RefSeq	2176	chr12	+	57623827	57628718	NR_029415, NR_029417	TGCCTCAGAGATACTATGGGGGAGCAGAGGTGGTGGATGAAATTGAGCTGCTGTGCCAGC	exon sense-overlapping	NM_001166357	SHMT2	serine hydroxymethyltransferase, mitochondrial isoform 3	+	57624142	57628718	215.512	2074.57	8.3649	10.8146
ASHGA5P013446	-5.46295	-2.44968	5.46295	down	noncoding	NR_029416	SHMT2	RefSeq	2176	chr12	+	57623827	57628718	NR_029415, NR_029417	TGCCTCAGAGATACTATGGGGGAGCAGAGGTGGTGGATGAAATTGAGCTGCTGTGCCAGC	exon sense-overlapping	NM_001166358	SHMT2	serine hydroxymethyltransferase, mitochondrial isoform 3	+	57623827	57628718	215.512	2074.57	8.3649	10.8146
ASHGA5P013446	-5.46295	-2.44968	5.46295	down	noncoding	NR_029416	SHMT2	RefSeq	2176	chr12	+	57623827	57628718	NR_029415, NR_029417	TGCCTCAGAGATACTATGGGGGAGCAGAGGTGGTGGATGAAATTGAGCTGCTGTGCCAGC	exon sense-overlapping	NM_001166359	SHMT2	serine hydroxymethyltransferase, mitochondrial isoform 3	+	57624110	57628718	215.512	2074.57	8.3649	10.8146
ASHGA5P013446	-5.46295	-2.44968	5.46295	down	noncoding	NR_029416	SHMT2	RefSeq	2176	chr12	+	57623827	57628718	NR_029415, NR_029417	TGCCTCAGAGATACTATGGGGGAGCAGAGGTGGTGGATGAAATTGAGCTGCTGTGCCAGC	exon sense-overlapping	NM_005412	SHMT2	serine hydroxymethyltransferase, mitochondrial isoform 1 precursor	+	57623355	57628718	215.512	2074.57	8.3649	10.8146
ASHGA5P013446	-5.46295	-2.44968	5.46295	down	noncoding	NR_029416	SHMT2	RefSeq	2176	chr12	+	57623827	57628718	NR_029415, NR_029417	TGCCTCAGAGATACTATGGGGGAGCAGAGGTGGTGGATGAAATTGAGCTGCTGTGCCAGC	natural antisense	NM_020142	NDUFA4L2	NADH dehydrogenase [ubiquinone] 1 alpha subcomplex subunit 4-like 2	-	57628685	57634475	215.512	2074.57	8.3649	10.8146
ASHGA5P018299	-5.45278	-2.44699	5.45278	down	noncoding	ENST00000451733	RP11-80H5.2	GENCODE	445	chr10	+	91405198	91410424		CCTTTGCAAGGGGATTTGATGCAGATGATCATCATGGCTTGGAGAAACAATGAAGGAAGC	natural antisense	NM_148977	PANK1	pantothenate kinase 1 isoform alpha	-	91339253	91405329	8.39049	67.504	3.32363	5.77062
ASHGA5P056941	-5.44849	-2.44586	5.44849	down	noncoding	TCONS_00010751	XLOC_004478	LincRNAs identified by Cabili et al	1272	chr5	+	95183792	95185762		AGAGCTCAAGGAGCATTTCTCAAGGATGGATCATAACTGACTATTGTGTGTCTCAAGGTT	intergenic							5	33.8699	2.33322	4.77908
ASHGA5P037711	-5.43851	-2.44321	5.43851	down	noncoding	uc003azp.1	AK057177	UCSC_knowngene	2229	chr22	-	41605125	41613360		CCAGGCTCCTCTGTGGATTTACAAATGATGATATTTTAACATGGTTCAAATAGAATACTG	natural antisense	NM_031488	L3MBTL2	lethal(3)malignant brain tumor-like protein 2	+	41601312	41627275	156.038	1471.97	7.87497	10.3182
ASHGA5P058335	-5.42886	-2.44065	5.42886	down	noncoding	uc001hqe.1	AK055856	UCSC_knowngene	3331	chr1	-	226723318	226730469		CCAATCTCAGACTAATCAGAAGGCTGACCAACAAGCTAAAATTTCCACTATTACTGCAGA	intergenic							6.06612	47.748	2.82907	5.26972
ASHGA5P056963	-5.41343	-2.43654	5.41343	down	noncoding	TCONS_00011550	XLOC_005818	LincRNAs identified by Cabili et al	1647	chr6	-	117993975	117996447		TGGAAATTACAAATGCCGGAAAGAACCTAGGGATGGAAAGCAGCCCTCAACTTTGACCAA	intergenic							33.3558	288.709	5.48772	7.92426
ASHGA5P050503	-5.40628	-2.43464	5.40628	down	noncoding	ENST00000421255	PCBP1-AS1	GENCODE	694	chr2	-	70259270	70312705	ENST00000415060, ENST00000416068, ENST00000437456, ENST00000439670, ENST00000444320, ENST00000458686, uc002sgc.3	TTTTTTCTTTATTCTAAAAACCAGAAAAAACAAAACTGGATACATGTGCAGAACATGCAG	intergenic							9.56841	76.6378	3.5218	5.95643
ASHGA5P021632	-5.39772	-2.43235	5.39772	down	noncoding	NR_037918	PRH1-PRR4	RefSeq	1603	chr12	-	10998447	11324224		CCTCAGTAATCTAGGATTCAATGACAGATGTGAACTATGAAGACTTTACTTTCACCATAC	exon sense-overlapping	NM_001098538	PRR4	proline-rich protein 4 isoform 1 precursor	-	10998447	11002075	58.9978	523.189	6.36828	8.80063
ASHGA5P021632	-5.39772	-2.43235	5.39772	down	noncoding	NR_037918	PRH1-PRR4	RefSeq	1603	chr12	-	10998447	11324224		CCTCAGTAATCTAGGATTCAATGACAGATGTGAACTATGAAGACTTTACTTTCACCATAC	exon sense-overlapping	NM_006250	PRH1	proline-rich protein HaeIII subfamily 1 precursor	-	11033559	11036874	58.9978	523.189	6.36828	8.80063
ASHGA5P021632	-5.39772	-2.43235	5.39772	down	noncoding	NR_037918	PRH1-PRR4	RefSeq	1603	chr12	-	10998447	11324224		CCTCAGTAATCTAGGATTCAATGACAGATGTGAACTATGAAGACTTTACTTTCACCATAC	exon sense-overlapping	NM_007244	PRR4	proline-rich protein 4 isoform 2 precursor	-	10998447	11002075	58.9978	523.189	6.36828	8.80063
ASHGA5P021632	-5.39772	-2.43235	5.39772	down	noncoding	NR_037918	PRH1-PRR4	RefSeq	1603	chr12	-	10998447	11324224		CCTCAGTAATCTAGGATTCAATGACAGATGTGAACTATGAAGACTTTACTTTCACCATAC	intron sense-overlapping	NM_001097643	TAS2R30	taste receptor type 2 member 30	-	11285883	11286843	58.9978	523.189	6.36828	8.80063
ASHGA5P021632	-5.39772	-2.43235	5.39772	down	noncoding	NR_037918	PRH1-PRR4	RefSeq	1603	chr12	-	10998447	11324224		CCTCAGTAATCTAGGATTCAATGACAGATGTGAACTATGAAGACTTTACTTTCACCATAC	intron sense-overlapping	NM_023920	TAS2R13	taste receptor type 2 member 13	-	11060524	11062161	58.9978	523.189	6.36828	8.80063
ASHGA5P021632	-5.39772	-2.43235	5.39772	down	noncoding	NR_037918	PRH1-PRR4	RefSeq	1603	chr12	-	10998447	11324224		CCTCAGTAATCTAGGATTCAATGACAGATGTGAACTATGAAGACTTTACTTTCACCATAC	intron sense-overlapping	NM_023922	TAS2R14	taste receptor type 2 member 14	-	11090852	11091806	58.9978	523.189	6.36828	8.80063
ASHGA5P021632	-5.39772	-2.43235	5.39772	down	noncoding	NR_037918	PRH1-PRR4	RefSeq	1603	chr12	-	10998447	11324224		CCTCAGTAATCTAGGATTCAATGACAGATGTGAACTATGAAGACTTTACTTTCACCATAC	intron sense-overlapping	NM_176884	TAS2R43	taste receptor type 2 member 43	-	11243885	11244912	58.9978	523.189	6.36828	8.80063
ASHGA5P021632	-5.39772	-2.43235	5.39772	down	noncoding	NR_037918	PRH1-PRR4	RefSeq	1603	chr12	-	10998447	11324224		CCTCAGTAATCTAGGATTCAATGACAGATGTGAACTATGAAGACTTTACTTTCACCATAC	intron sense-overlapping	NM_176885	TAS2R31	taste receptor type 2 member 31	-	11182985	11184006	58.9978	523.189	6.36828	8.80063
ASHGA5P021632	-5.39772	-2.43235	5.39772	down	noncoding	NR_037918	PRH1-PRR4	RefSeq	1603	chr12	-	10998447	11324224		CCTCAGTAATCTAGGATTCAATGACAGATGTGAACTATGAAGACTTTACTTTCACCATAC	intron sense-overlapping	NM_176887	TAS2R46	taste receptor type 2 member 46	-	11213963	11214893	58.9978	523.189	6.36828	8.80063
ASHGA5P021632	-5.39772	-2.43235	5.39772	down	noncoding	NR_037918	PRH1-PRR4	RefSeq	1603	chr12	-	10998447	11324224		CCTCAGTAATCTAGGATTCAATGACAGATGTGAACTATGAAGACTTTACTTTCACCATAC	intron sense-overlapping	NM_176888	TAS2R19	taste receptor type 2 member 19	-	11174270	11175170	58.9978	523.189	6.36828	8.80063
ASHGA5P021632	-5.39772	-2.43235	5.39772	down	noncoding	NR_037918	PRH1-PRR4	RefSeq	1603	chr12	-	10998447	11324224		CCTCAGTAATCTAGGATTCAATGACAGATGTGAACTATGAAGACTTTACTTTCACCATAC	intron sense-overlapping	NM_176889	TAS2R20	taste receptor type 2 member 20	-	11148560	11150474	58.9978	523.189	6.36828	8.80063
ASHGA5P021632	-5.39772	-2.43235	5.39772	down	noncoding	NR_037918	PRH1-PRR4	RefSeq	1603	chr12	-	10998447	11324224		CCTCAGTAATCTAGGATTCAATGACAGATGTGAACTATGAAGACTTTACTTTCACCATAC	intron sense-overlapping	NM_176890	TAS2R50	taste receptor type 2 member 50	-	11138511	11139511	58.9978	523.189	6.36828	8.80063
ASHGA5P021632	-5.39772	-2.43235	5.39772	down	noncoding	NR_037918	PRH1-PRR4	RefSeq	1603	chr12	-	10998447	11324224		CCTCAGTAATCTAGGATTCAATGACAGATGTGAACTATGAAGACTTTACTTTCACCATAC	intronic antisense	NM_001110213	PRH2	salivary acidic proline-rich phosphoprotein 1/2 precursor	+	11081834	11087444	58.9978	523.189	6.36828	8.80063
ASHGA5P021632	-5.39772	-2.43235	5.39772	down	noncoding	NR_037918	PRH1-PRR4	RefSeq	1603	chr12	-	10998447	11324224		CCTCAGTAATCTAGGATTCAATGACAGATGTGAACTATGAAGACTTTACTTTCACCATAC	intronic antisense	NM_005042	PRH2	salivary acidic proline-rich phosphoprotein 1/2 precursor	+	11081833	11087444	58.9978	523.189	6.36828	8.80063
ASHGA5P053719	-5.37519	-2.42631	5.37519	down	noncoding	NR_040076	LOC100507244	RefSeq	1675	chr9	-	72768049	72790804		CTCCAGAAGCTTACATCTGATTTAACGAGACAGGTAAGTACAATTTCAACATAATGCATT	intronic antisense	NM_153267	MAMDC2	MAM domain-containing protein 2 precursor	+	72658496	72841888	5	33.3425	2.33322	4.75953
ASHGA5P045028	-5.36081	-2.42245	5.36081	down	noncoding	ENST00000520913	PVT1	GENCODE	584	chr8	+	128902891	128944941		AGACATGGTACCTGATGGACACCAAGCTACGTACAGCTTCAAGGCCCCTTCTTTCTTTGC	intergenic							653.79	6677.78	10.0414	12.4638
ASHGA5P045032	-5.35588	-2.42112	5.35588	down	noncoding	ENST00000512617	PVT1	GENCODE	383	chr8	+	129001429	129082518	ENST00000521600	TTGTCAGTTAAGTTGGGCAGATCTGACTTCGCTGATTAAGTGGATGTATGAGCCGATCCT	intergenic							5	33.2252	2.33322	4.75434
ASHGA5P026679	-5.35541	-2.421	5.35541	down	noncoding	ENST00000527440	RP11-802F5.1	GENCODE	374	chr11	+	78902602	78904205		CCAACCTCACCATTTTCTTTCAGTATTTGAGGACTGAAAAGAAGGCTTCATAATGATGGG	intronic antisense	NM_001098816	ODZ4	teneurin-4	-	78364327	79151695	5	33.222	2.33322	4.75422
ASHGA5P047154	-5.35465	-2.42079	5.35465	down	noncoding	AK022462R		LincRNAs identified by Khalil et al	1784	chr2	+	175921561	175923345		GAAAGTGTGGATGATCTGGACTCAGGATCATTTCTTGCTACTCCTCTAGGCATAGAGGAT	intergenic							6.60451	51.4434	2.95612	5.37691
ASHGA5P021486	-5.35037	-2.41964	5.35037	down	noncoding	NR_073039	MDK	RefSeq	821	chr11	+	46403204	46405387		CAGCGAGCGAATAAGGTGAAGAAGGGCGGCCCGGGGAGCGAGTGCGCTGAGTGGGCCTGG	exon sense-overlapping	NM_001012333	MDK	midkine isoform a precursor	+	46403260	46405387	75.3084	667.84	6.73742	9.15705
ASHGA5P021486	-5.35037	-2.41964	5.35037	down	noncoding	NR_073039	MDK	RefSeq	821	chr11	+	46403204	46405387		CAGCGAGCGAATAAGGTGAAGAAGGGCGGCCCGGGGAGCGAGTGCGCTGAGTGGGCCTGG	exon sense-overlapping	NM_001012334	MDK	midkine isoform a precursor	+	46402617	46405387	75.3084	667.84	6.73742	9.15705
ASHGA5P021486	-5.35037	-2.41964	5.35037	down	noncoding	NR_073039	MDK	RefSeq	821	chr11	+	46403204	46405387		CAGCGAGCGAATAAGGTGAAGAAGGGCGGCCCGGGGAGCGAGTGCGCTGAGTGGGCCTGG	exon sense-overlapping	NM_001270550	MDK	midkine isoform a precursor	+	46402333	46405387	75.3084	667.84	6.73742	9.15705
ASHGA5P021486	-5.35037	-2.41964	5.35037	down	noncoding	NR_073039	MDK	RefSeq	821	chr11	+	46403204	46405387		CAGCGAGCGAATAAGGTGAAGAAGGGCGGCCCGGGGAGCGAGTGCGCTGAGTGGGCCTGG	exon sense-overlapping	NM_001270551	MDK	midkine isoform a precursor	+	46403260	46405387	75.3084	667.84	6.73742	9.15705
ASHGA5P021486	-5.35037	-2.41964	5.35037	down	noncoding	NR_073039	MDK	RefSeq	821	chr11	+	46403204	46405387		CAGCGAGCGAATAAGGTGAAGAAGGGCGGCCCGGGGAGCGAGTGCGCTGAGTGGGCCTGG	exon sense-overlapping	NM_001270552	MDK	midkine isoform b precursor	+	46403204	46405387	75.3084	667.84	6.73742	9.15705
ASHGA5P021486	-5.35037	-2.41964	5.35037	down	noncoding	NR_073039	MDK	RefSeq	821	chr11	+	46403204	46405387		CAGCGAGCGAATAAGGTGAAGAAGGGCGGCCCGGGGAGCGAGTGCGCTGAGTGGGCCTGG	exon sense-overlapping	NM_002391	MDK	midkine isoform a precursor	+	46403204	46405387	75.3084	667.84	6.73742	9.15705
ASHGA5P029050	-5.34971	-2.41946	5.34971	down	noncoding	uc010amc.1	BC148262	UCSC_knowngene	498	chr14	-	27791205	28142425		GTCAGAAGAGTTATTGAAGTGGTCATGAACTCTAAAGTTACAGAGGCAATTATGTAAAGA	intergenic							21.137	176.02	4.77532	7.19478
ASHGA5P014946	-5.34221	-2.41744	5.34221	down	noncoding	ENST00000444320	PCBP1-AS1	GENCODE	582	chr2	-	70278379	70313404	ENST00000415060, ENST00000421255, ENST00000437456, ENST00000439670, ENST00000458686, uc002sgc.3	TGAGTGTGATGTTTCCTGCTGAAAGCACAGGTGAGACGTGGTCTTGTAACACAGTGGTTA	intergenic							73.3001	646.447	6.69422	9.11165
ASHGA5P027436	-5.32481	-2.41273	5.32481	down	noncoding	ENST00000550334	AC087886.1	GENCODE	403	chr12	-	72649460	72665771	NR_026836	GGCCATTTTTGATCCCAGAACAGTTTCTCATAGATTAGAAATATTGGAGTCTACACAAAA	bidirectional	NM_013381	TRHDE	thyrotropin-releasing hormone-degrading ectoenzyme	+	72666528	73059422	158.124	1462.61	7.8946	10.3073
ASHGA5P023537	-5.32119	-2.41175	5.32119	down	noncoding	ENST00000583343	CTC-297N7.5	GENCODE	876	chr17	+	10633107	10672323		GTATACCCAGATTATATTTCCCAGAAAGTGCCTGCAACAATACTTCCAGTCCCATATGTG	natural antisense	NM_001004313	TMEM220	transmembrane protein 220 precursor	-	10616638	10633646	48.1111	417.457	6.05811	8.46986
ASHGA5P023667	-5.31906	-2.41117	5.31906	down	noncoding	HMlincRNA1422-	HMlincRNA1422	LincRNAs identified by Khalil et al	22781	chr10	-	130341500	130364281		CCAGATGGCTCACTGGGGAGGCAGCAGTATTACTTTTGTGGCATTTTATGGTGTAGATAA	intergenic							5	32.9714	2.33322	4.74439
ASHGA5P022723	-5.31012	-2.40874	5.31012	down	noncoding	ENST00000561550	AC124789.1	GENCODE	702	chr17	-	36606637	36608643	ENST00000581922, ENST00000582649, ENST00000582968	ATTTCCTGCCCTCTAACCTGGCAGGGGAGCAAGGCCCAGCCAAGGAGTTACAGAAACTGA	intronic antisense	NM_001199417	ARHGAP23	rho GTPase-activating protein 23	+	36584719	36668628	47.7483	413.24	6.04521	8.45396
ASHGA5P026974	-5.30759	-2.40806	5.30759	down	noncoding	ENST00000547042	RP4-816N1.7	GENCODE	287	chr12	-	2906301	2913104		AAGGAGAATTTGTCCTTGCGATCCAGACTGGAGTCAAACTTTGTGCCATCTAATAGCCAG	natural antisense	NM_002014	FKBP4	peptidyl-prolyl cis-trans isomerase FKBP4	+	2904107	2914587	11.9706	95.7353	3.87452	6.28257
ASHGA5P055865	-5.30595	-2.40761	5.30595	down	noncoding	uc001vtl.1	AK126278	UCSC_knowngene	1939	chr13	+	113888345	113890284		TGTTTGTAAGGTTCCAGAATATCTTAACCATGTAAGTAAACGCTTAGAGGAAGAGGGAGA	exon sense-overlapping	NM_001008895	CUL4A	cullin-4A isoform 1	+	113863930	113919392	20.3648	167.866	4.71584	7.12345
ASHGA5P055865	-5.30595	-2.40761	5.30595	down	noncoding	uc001vtl.1	AK126278	UCSC_knowngene	1939	chr13	+	113888345	113890284		TGTTTGTAAGGTTCCAGAATATCTTAACCATGTAAGTAAACGCTTAGAGGAAGAGGGAGA	exon sense-overlapping	NM_003589	CUL4A	cullin-4A isoform 2	+	113863085	113919392	20.3648	167.866	4.71584	7.12345
ASHGA5P053995	-5.29664	-2.40508	5.29664	down	noncoding	NR_033251	XAGE1C	RefSeq	733	chrX	+	52239018	52243953		TACTGAGACACGGCGGGTAGGTCCACAGGCAGATCCAACTGGGAGTTGAAGTGTGAGTGA	exon sense-overlapping	NM_001097592	XAGE1A	G antigen family D member 2 isoform a	+	52238809	52243953	5	32.8388	2.33322	4.7383
ASHGA5P053995	-5.29664	-2.40508	5.29664	down	noncoding	NR_033251	XAGE1C	RefSeq	733	chrX	+	52239018	52243953		TACTGAGACACGGCGGGTAGGTCCACAGGCAGATCCAACTGGGAGTTGAAGTGTGAGTGA	exon sense-overlapping	NM_001097593	XAGE1A	G antigen family D member 2 isoform d	+	52238962	52243953	5	32.8388	2.33322	4.7383
ASHGA5P053995	-5.29664	-2.40508	5.29664	down	noncoding	NR_033251	XAGE1C	RefSeq	733	chrX	+	52239018	52243953		TACTGAGACACGGCGGGTAGGTCCACAGGCAGATCCAACTGGGAGTTGAAGTGTGAGTGA	exon sense-overlapping	NM_001097594	XAGE1B	G antigen family D member 2 isoform a	+	52238809	52243953	5	32.8388	2.33322	4.7383
ASHGA5P053995	-5.29664	-2.40508	5.29664	down	noncoding	NR_033251	XAGE1C	RefSeq	733	chrX	+	52239018	52243953		TACTGAGACACGGCGGGTAGGTCCACAGGCAGATCCAACTGGGAGTTGAAGTGTGAGTGA	exon sense-overlapping	NM_001097596	XAGE1B	G antigen family D member 2 isoform d	+	52238962	52243953	5	32.8388	2.33322	4.7383
ASHGA5P053995	-5.29664	-2.40508	5.29664	down	noncoding	NR_033251	XAGE1C	RefSeq	733	chrX	+	52239018	52243953		TACTGAGACACGGCGGGTAGGTCCACAGGCAGATCCAACTGGGAGTTGAAGTGTGAGTGA	exon sense-overlapping	NM_001097597	XAGE1C	G antigen family D member 2 isoform a	+	52238809	52243953	5	32.8388	2.33322	4.7383
ASHGA5P053995	-5.29664	-2.40508	5.29664	down	noncoding	NR_033251	XAGE1C	RefSeq	733	chrX	+	52239018	52243953		TACTGAGACACGGCGGGTAGGTCCACAGGCAGATCCAACTGGGAGTTGAAGTGTGAGTGA	exon sense-overlapping	NM_001097598	XAGE1C	G antigen family D member 2 isoform d	+	52238962	52243953	5	32.8388	2.33322	4.7383
ASHGA5P053995	-5.29664	-2.40508	5.29664	down	noncoding	NR_033251	XAGE1C	RefSeq	733	chrX	+	52239018	52243953		TACTGAGACACGGCGGGTAGGTCCACAGGCAGATCCAACTGGGAGTTGAAGTGTGAGTGA	exon sense-overlapping	NM_001097604	XAGE1E	G antigen family D member 2 isoform a	+	52238809	52243953	5	32.8388	2.33322	4.7383
ASHGA5P053995	-5.29664	-2.40508	5.29664	down	noncoding	NR_033251	XAGE1C	RefSeq	733	chrX	+	52239018	52243953		TACTGAGACACGGCGGGTAGGTCCACAGGCAGATCCAACTGGGAGTTGAAGTGTGAGTGA	exon sense-overlapping	NM_001097605	XAGE1E	G antigen family D member 2 isoform d	+	52238962	52243953	5	32.8388	2.33322	4.7383
ASHGA5P053995	-5.29664	-2.40508	5.29664	down	noncoding	NR_033251	XAGE1C	RefSeq	733	chrX	+	52239018	52243953		TACTGAGACACGGCGGGTAGGTCCACAGGCAGATCCAACTGGGAGTTGAAGTGTGAGTGA	exon sense-overlapping	NM_020411	XAGE1D	G antigen family D member 2 isoform a	+	52238809	52243953	5	32.8388	2.33322	4.7383
ASHGA5P053995	-5.29664	-2.40508	5.29664	down	noncoding	NR_033251	XAGE1C	RefSeq	733	chrX	+	52239018	52243953		TACTGAGACACGGCGGGTAGGTCCACAGGCAGATCCAACTGGGAGTTGAAGTGTGAGTGA	exon sense-overlapping	NM_133430	XAGE1D	G antigen family D member 2 isoform d	+	52238962	52243953	5	32.8388	2.33322	4.7383
ASHGA5P029966	-5.29055	-2.40342	5.29055	down	noncoding	TCONS_00008728	XLOC_003411	LincRNAs identified by Cabili et al	4368	chr4	+	570751	578767	TCONS_00007943	ACTTACCATGAGCTGACTTCCACTGATTATTTCAGTTTCCAGGGAAACGAGGTTTGCAGC	intergenic							5	32.8028	2.33322	4.73664
ASHGA5P000531	-5.28027	-2.40061	5.28027	down	noncoding	chr8:66380600-66391625-	chr8:66380600-66391625	LincRNAs identified by Khalil et al	11025	chr8	-	66218046	66229071		AAATACCTTAAGATTGTCCCTGTACAATTGCCACAAAGAAATTACAAATGGGGACAGAAG	intergenic							5	32.7243	2.33322	4.73383
ASHGA5P025817	-5.27324	-2.39869	5.27324	down	noncoding	NR_038249	LOC100507433	RefSeq	2524	chr19	+	38042272	38078248	NR_038247	TTGAATGACTTTCAGTGGCCTTTTCTTCACAGGGCTCACCTGAAACTTCATGTACCATTG	exon sense-overlapping	NM_152606	ZNF540	zinc finger protein 540 isoform a	+	38042272	38105079	5	32.6709	2.33322	4.73191
ASHGA5P025817	-5.27324	-2.39869	5.27324	down	noncoding	NR_038249	LOC100507433	RefSeq	2524	chr19	+	38042272	38078248	NR_038247	TTGAATGACTTTCAGTGGCCTTTTCTTCACAGGGCTCACCTGAAACTTCATGTACCATTG	natural antisense	NM_016536	ZNF571	zinc finger protein 571	-	38055154	38085673	5	32.6709	2.33322	4.73191
ASHGA5P018849	-5.27277	-2.39856	5.27277	down	noncoding	ENST00000458264	AC107057.2	GENCODE	468	chr2	-	5742636	5831620		AGAAAATAAGGAATTCCTTGGGGCTTAATACAAATCCTTGAGAGTTCTAGCCCAGATGCA	intergenic							5.37394	40.6601	2.638	5.03656
ASHGA5P032021	-5.25104	-2.3926	5.25104	down	noncoding	ENST00000565150	RP11-566K11.5	GENCODE	1900	chr16	+	90036198	90038952		ACACCTTGACACGTGGTCCGGATTGAGTCAGCTGTACTGTCATGAAGGTATTATACTCTT	natural antisense	NM_145039	CENPBD1	CENPB DNA-binding domain-containing protein 1	-	90036182	90039240	5	32.4918	2.33322	4.72582
ASHGA5P020926	-5.25048	-2.39245	5.25048	down	noncoding	ENST00000522060	RP11-273G15.2	GENCODE	834	chr8	-	144063465	144099798		TCGTTGTGTTCGGGGTGGGAAGCCCACGGATCTTCAGAGGGAAGGCACCAGGAGTGGACT	natural antisense	ENST00000517503	LY6E	lymphocyte antigen 6 complex, locus E [Source:HGNC Symbol;Acc:6727]	+	144099398	144103827	15.3167	123.621	4.2688	6.66125
ASHGA5P019847	-5.25048	-2.39245	5.25048	down	noncoding	ENST00000504068	RP11-434D9.1	GENCODE	793	chr5	+	67089045	67101063	uc003juz.3	AGCTTTCCCTGAAACTTTCTGAGATGCAAGTGGGTGTTAAATGGTTCAGCAAAGCCAAGC	intergenic							5	32.4892	2.33322	4.72567
ASHGA5P058023	-5.22702	-2.38599	5.22702	down	noncoding	TCONS_00025472	XLOC_012291	LincRNAs identified by Cabili et al	212	chr17	+	66638397	66638883		ATTGTCATAGCATGTCACCACGGAGACTTCCTTGTTCGTGTCTATATGGTTCATACATGG	intergenic							5	32.3336	2.33322	4.71921
ASHGA5P022130	-5.2239	-2.38513	5.2239	down	noncoding	ENST00000549901	RP11-152F13.2	pseudogene	4809	chr15	+	82751613	82762144	ENST00000558282	TCACACAGAGGGGCCCTGGACGGAGGCATCCACTTTGGCCTCTCTGACGGTGAACATACT								5	32.3197	2.33322	4.71835
ASHGA5P039603	-5.21923	-2.38384	5.21923	down	noncoding	ENST00000506412	RP11-553P9.3	GENCODE	289	chr4	-	136042422	136044934	ENST00000511899	GAGGAGCAGTCTGCAAGCAGCCGTAGGAGCAAGACCTTGAGACGTGTCCATCAATGCTAC	intergenic							5	32.2974	2.33322	4.71706
ASHGA5P053490	-5.21481	-2.38261	5.21481	down	noncoding	ENST00000523859	RP11-37B2.1	GENCODE	696	chr8	-	90768462	90769592	ENST00000504145, ENST00000519655	GAGAGGTGGATGATAAACCCTGTCATAGTGGAGCAAGTTCAGGTGTTTAACCGCTGTTAT	bidirectional	NM_003821	RIPK2	receptor-interacting serine/threonine-protein kinase 2	+	90769974	90803292	66.1749	568.752	6.5457	8.92832
ASHGA5P027320	-5.20841	-2.38084	5.20841	down	noncoding	ENST00000513533	HOXC-AS2	GENCODE	504	chr12	-	54388991	54390569		GGGACGCCTTAACCAGCCCCTCTCAGTTGCAGATAACCCAATGAATGAAAGTGCAAATTC	intronic antisense	ENST00000504315	HOXC6	homeobox C6 [Source:HGNC Symbol;Acc:5128]	+	54384407	54422706	101.472	881.659	7.19442	9.57527
ASHGA5P027320	-5.20841	-2.38084	5.20841	down	noncoding	ENST00000513533	HOXC-AS2	GENCODE	504	chr12	-	54388991	54390569		GGGACGCCTTAACCAGCCCCTCTCAGTTGCAGATAACCCAATGAATGAAAGTGCAAATTC	intronic antisense	ENST00000509328	HOXC6	homeobox C6 [Source:HGNC Symbol;Acc:5128]	+	54388727	54423473	101.472	881.659	7.19442	9.57527
ASHGA5P027320	-5.20841	-2.38084	5.20841	down	noncoding	ENST00000513533	HOXC-AS2	GENCODE	504	chr12	-	54388991	54390569		GGGACGCCTTAACCAGCCCCTCTCAGTTGCAGATAACCCAATGAATGAAAGTGCAAATTC	natural antisense	ENST00000508190	HOXC9	homeobox C9 [Source:HGNC Symbol;Acc:5130]	+	54389292	54397082	101.472	881.659	7.19442	9.57527
ASHGA5P056464	-5.20371	-2.37954	5.20371	down	noncoding	TCONS_00004467	XLOC_002344	LincRNAs identified by Cabili et al	290	chr2	-	145281134	145282207		AAGTTTTCTGGCTCAACTCCGAATGGATTGGATTGCGAGTCTGCACGTGAGAAAACCGTT	intergenic							24.9804	205.485	5.04224	7.42178
ASHGA5P057372	-5.19685	-2.37764	5.19685	down	noncoding	TCONS_00016406	XLOC_007777	LincRNAs identified by Cabili et al	698	chr9	-	94246564	94249578		TTTCTCTCTCTCTGATCCAAAATGACTGCTGCATCAGTAAACACTTGGGAGTGAAGCAGG	intergenic							41.2927	348.03	5.81822	8.19585
ASHGA5P047577	-5.19515	-2.37717	5.19515	down	noncoding	ENST00000562983	RP11-399O19.8	GENCODE	1224	chr10	+	90775592	90776816		GTCTTCTGACCTCTGATTAGATCAGACACTTTTTAGATATTGAATCATCAGTTTCTGTAC	intergenic							7.38093	56.1623	3.12818	5.50535
ASHGA5P018240	-5.19013	-2.37577	5.19013	down	noncoding	ENST00000451043	TRPC2	pseudogene	3173	chr11	+	3631130	3658779		GGGCAAGTATTTTCAATGAGACGTTTCAGTTTCTGTTCTGGACCATGTTCGGTATGGAAG								5	32.1108	2.33322	4.70899
ASHGA5P037456	-5.1881	-2.37521	5.1881	down	noncoding	NR_038883	LINC00649	RefSeq	2567	chr21	+	35303515	35343487		TCTGTCACCTCTTTCTAAAAGCTGGGAAATGGTTATTGTCAACGCCAGCCCCATTTTGGA	intergenic							150.889	1352.92	7.82271	10.1979
ASHGA5P025929	-5.18768	-2.37509	5.18768	down	noncoding	uc003jab.2	MAFIP	UCSC_knowngene	2584	chr4_gl000194_random	-	53592	115010		ACAAGAAACGAATAAATCTCTGGAAGCTCTTGGTTTACTGTGTCACCCAAGCGACTGGGA	intergenic							6.30001	47.4998	2.88707	5.26216
ASHGA5P043995	-5.17297	-2.37099	5.17297	down	noncoding	ENST00000461471	OR2A9P	GENCODE	2913	chr7	+	143995111	143998024	ENST00000479887, uc003wed.3	GCTGAAGTCAGCTACACTTTTTCTATTTGAAAAACAATTTCTTGCATTTGGGATTTCAGG	intergenic							18.0942	145.177	4.52969	6.90069
ASHGA5P041182	-5.16227	-2.36801	5.16227	down	noncoding	ENST00000512001	CTC-564N23.3	GENCODE	1668	chr5	+	76382838	76444336		GCAATAGCTGAGTGTGGTTGAAATGTAACTATTGTTTTACAACTTTGCATTAACCTTCCA	natural antisense	NM_032367	ZBED3	zinc finger BED domain-containing protein 3	-	76372531	76383030	5.47938	40.6676	2.66878	5.03679
ASHGA5P044362	-5.15326	-2.36549	5.15326	down	noncoding	TCONS_00001362	XLOC_000647	LincRNAs identified by Cabili et al	327	chr1	+	247549930	247556961		GTCCTCAGAGATGGTGCTGATGGATCCATTTATAATTTATGTGAATTTAAACCTTTGCAA	intergenic							5	31.91	2.33322	4.6987
ASHGA5P042171	-5.15155	-2.36501	5.15155	down	noncoding	NR_026861	LINC00473	RefSeq	1123	chr6	-	166337535	166401527		TCTTCTATCCAATTCAGGTGTTCCTTATGTGATAGCATACTCTGCATCTACAACTAGCTA	intergenic							5	31.9039	2.33322	4.69823
ASHGA5P058042	-5.14951	-2.36443	5.14951	down	noncoding	TCONS_00025631	XLOC_012467	LincRNAs identified by Cabili et al	929	chr17	-	38276826	38278125	TCONS_00026069	CGGGGTGAAGCAGTCCCACGCGGGTATGGGAGAGAATGAAGTTCTTTGTCTCTAAGGGAT	intergenic							5.00204	36.5666	2.51925	4.88368
ASHGA5P018389	-5.14831	-2.3641	5.14831	down	noncoding	ENST00000452846	RP4-639F20.1	GENCODE	518	chr1	+	95393121	95428826		AACCACAAAGTTTCTGCCATTTCAGTTCCTGTTATCGTGCTTTGAGGTGCACTGAACTGC	bidirectional	NM_001839	CNN3	calponin-3	-	95362506	95392735	53.9914	453.78	6.22927	8.59337
ASHGA5P000590	-5.13776	-2.36114	5.13776	down	noncoding	DA969401		LincRNAs identified by Khalil et al	564	chr6	-	131675289	131764931		ATGTTTTGGCACAGGGTCTGAAGGAGCCTGATTGTTGAAGCAAAACTTCCCGTTTACCTA	intergenic							5	31.7998	2.33322	4.69436
ASHGA5P020536	-5.12755	-2.35827	5.12755	down	noncoding	ENST00000515428	RP11-123G5.1	GENCODE	726	chr4	-	127483773	127876561		TGACTGGCAATTTCTTCAACTGTTTCAAATGCTGGAGCATAGCACACATGAAGCAATCCA	intergenic							5	31.7195	2.33322	4.69149
ASHGA5P045811	-5.12551	-2.3577	5.12551	down	noncoding	NR_024280	UNQ6494	RefSeq	2194	chr9	+	92254697	92334674		GGCGCTGCTTAAACTGCAGATGTATGAACAAAATAAAAATGGTGGTTATTTTAAGACACT	intergenic							50.236	420.206	6.12068	8.47838
ASHGA5P037395	-5.12259	-2.35687	5.12259	down	noncoding	ENST00000428669	LINC00478	GENCODE	422	chr21	+	17763933	17979438	ENST00000441820, ENST00000453910, ENST00000458468	CCTTTGAATTAGCTTTCCCTAGGCCATGAGTCAACATTAGTAGTTTATACATCCAAATTG	intergenic							15.8249	124.897	4.31947	6.67634
ASHGA5P019019	-5.11154	-2.35376	5.11154	down	noncoding	NR_037576	TMEM222	RefSeq	1782	chr1	+	27648635	27662891	NR_037580	ATCCAGGAACCACATCTCTGGACCTTCAGAAGGAGGACAACATGGCCTTTGGAAAGCCTG	exon sense-overlapping	NM_032125	TMEM222	transmembrane protein 222	+	27648635	27662891	30.5065	247.368	5.34775	7.7015
ASHGA5P023345	-5.10947	-2.35317	5.10947	down	noncoding	ENST00000578977	RP11-1109M24.16	GENCODE	1481	chr17	-	21760935	21792968		ACTCAGACAGGAAATTGGAAACTCTCCTTTGGTACAATCGACAAAGAGATATTTCAAAGC	intergenic							5	31.6352	2.33322	4.68639
ASHGA5P014487	-5.09692	-2.34963	5.09692	down	noncoding	uc010beg.1	HMGN2P46	UCSC_knowngene	1330	chr15	+	45803333	45848335		ATGAAAGAAGATGAGTCTGGAAGTGTTAGTTGCAAAGATATGCATTTACTTCTCTGGCTA	natural antisense	NM_013309	SLC30A4	zinc transporter 4	-	45774679	45815002	5	31.5615	2.33322	4.68285
ASHGA5P016303	-5.09136	-2.34805	5.09136	down	noncoding	ENST00000429095	AC007092.1	GENCODE	545	chr2	+	58655472	59152836		TGGTGCAGAGGGACTTACCAATTTGGGATTCTTCCAGGAGCTGAAAACTGATTGCAAATA	intergenic							6.69337	49.5473	2.9753	5.32335
ASHGA5P015698	-5.07642	-2.34381	5.07642	down	noncoding	ENST00000429664	AC007092.1	GENCODE	539	chr2	+	58655472	59152836	ENST00000422723, ENST00000455219	CCCTGGCCGGACGTTTGAAACTATTGCTTTGCTGAAAACATCTGACTGCCAGGCTAGGAT	intergenic							5	31.447	2.33322	4.67703
ASHGA5P019110	-5.07504	-2.34342	5.07504	down	noncoding	ENST00000468575	RP4-798C17.6	GENCODE	568	chr7	-	144040334	144052494		GAAGAATTGACTGTTGGAGGTCATTCAACATTTATTCAACCAAAAATACTAAGTCAGCTC	natural antisense	NM_005435	ARHGEF5	rho guanine nucleotide exchange factor 5	+	144052488	144077725	82.1764	693.415	6.87184	9.21526
ASHGA5P048531	-5.07476	-2.34334	5.07476	down	noncoding	BX498441		LincRNAs identified by Khalil et al	668	chr5	-	39803588	39804255		CGAATGCTATCCTCTCATTATGTTTAGACAGCCAAAGGCATTATAACTTAGTCTGAGTTT	intergenic							6.87431	50.8569	3.01704	5.36038
ASHGA5P053853	-5.05661	-2.33817	5.05661	down	noncoding	ENST00000444125	RP11-65J3.1	GENCODE	783	chr9	+	132099157	132109743		GTGTTCATCATCAGTCCCCCGGATGGGTGTTTAAGGCATTTCCAAAGCTCTGTTATTAAA	intergenic							889.367	8337.69	10.4878	12.826
ASHGA5P044979	-5.05334	-2.33724	5.05334	down	noncoding	ENST00000518439	RP11-654G14.1	GENCODE	497	chr8	+	118140693	118142538		GCGTCTGTGTGTGTGCTCATAAACACACAAAGAATTTGATAAAGACATTCAGAATATTCT	intron sense-overlapping	NM_001172811	SLC30A8	zinc transporter 8 isoform b	+	117962511	118188953	24.2676	192.832	4.99671	7.33394
ASHGA5P044979	-5.05334	-2.33724	5.05334	down	noncoding	ENST00000518439	RP11-654G14.1	GENCODE	497	chr8	+	118140693	118142538		GCGTCTGTGTGTGTGCTCATAAACACACAAAGAATTTGATAAAGACATTCAGAATATTCT	intron sense-overlapping	NM_001172813	SLC30A8	zinc transporter 8 isoform b	+	117963189	118188953	24.2676	192.832	4.99671	7.33394
ASHGA5P044979	-5.05334	-2.33724	5.05334	down	noncoding	ENST00000518439	RP11-654G14.1	GENCODE	497	chr8	+	118140693	118142538		GCGTCTGTGTGTGTGCTCATAAACACACAAAGAATTTGATAAAGACATTCAGAATATTCT	intron sense-overlapping	NM_001172815	SLC30A8	zinc transporter 8 isoform b	+	117963189	118188953	24.2676	192.832	4.99671	7.33394
ASHGA5P032342	-5.04649	-2.33528	5.04649	down	noncoding	ENST00000578040	RP1-29G21.1	GENCODE	427	chr17	-	31379124	31379885		GAAGGATGGGTTTCTGAGAACAAGGGTGAGATACGTATTTATAAATGAAATCTTTTCCAT	intron sense-overlapping	NM_001094	ASIC2	acid-sensing ion channel 2 isoform MDEG1	-	31340105	32483825	5	31.2435	2.33322	4.6685
ASHGA5P032342	-5.04649	-2.33528	5.04649	down	noncoding	ENST00000578040	RP1-29G21.1	GENCODE	427	chr17	-	31379124	31379885		GAAGGATGGGTTTCTGAGAACAAGGGTGAGATACGTATTTATAAATGAAATCTTTTCCAT	intron sense-overlapping	NM_183377	ASIC2	acid-sensing ion channel 2 isoform MDEG2	-	31340105	31620006	5	31.2435	2.33322	4.6685
ASHGA5P028205	-5.04555	-2.33501	5.04555	down	noncoding	ENST00000548172	RP11-753N8.1	GENCODE	537	chr12	+	90687099	90690024		CCACTGAAGTCTTCAGCAAAATCAGAATAATGAACATGTGTCAATCCCAAAAACTTCTAT	intergenic							5	31.2391	2.33322	4.66823
ASHGA5P018731	-5.04441	-2.33469	5.04441	down	noncoding	ENST00000457000	AC004947.2	GENCODE	576	chr7	+	26591457	26594733		GGCACCTCTGATTCCTGCAAGTAGACTGACAGCTGCATGTTTGCAGGAAAGTTAAATATT	intergenic							5	31.229	2.33322	4.66791
ASHGA5P045595	-5.04315	-2.33432	5.04315	down	noncoding	ENST00000430387	RP11-509J21.2	GENCODE	728	chr9	+	3647334	3648338		CCCATGTGTGTTTTGTTTTAAGAAGCTGTAGTCTCTTGTTACATGTAGTTTGGAAGAAAT	intergenic							5	31.2169	2.33322	4.66754
ASHGA5P029382	-5.0417	-2.33391	5.0417	down	noncoding	ENST00000552675	RP11-521B24.5	GENCODE	445	chr14	-	105934129	105936954		CAAAACAAAACAAAAAGCTCGAAGATGCCTGCTGACAAGGACTCCCTCCTGTTTCTACCA	natural antisense	NM_001203258	MTA1	metastasis-associated protein MTA1 MTA1s	+	105886185	105937057	1054.54	9611.74	10.7308	13.0647
ASHGA5P029382	-5.0417	-2.33391	5.0417	down	noncoding	ENST00000552675	RP11-521B24.5	GENCODE	445	chr14	-	105934129	105936954		CAAAACAAAACAAAAAGCTCGAAGATGCCTGCTGACAAGGACTCCCTCCTGTTTCTACCA	natural antisense	NM_004689	MTA1	metastasis-associated protein MTA1 MTA1	+	105886185	105937057	1054.54	9611.74	10.7308	13.0647
ASHGA5P035097	-5.04112	-2.33375	5.04112	down	noncoding	uc002sgc.3	PCBP1-AS1	UCSC_knowngene	565	chr2	-	70275818	70282974	ENST00000415060, ENST00000421255, ENST00000437456, ENST00000439670, ENST00000444320, ENST00000458686	CAAGTGTGTTGGGGACTTGAGATGCGTACATGAGTGTGATGTTTCCTGCTGAAAGCACAG	intergenic							63.3786	527.81	6.47934	8.81309
ASHGA5P041519	-5.04041	-2.33354	5.04041	down	noncoding	ENST00000519267	CTC-340A15.2	GENCODE	537	chr5	+	164400493	164557239		AATGTTGTCTGTCTTCTTTCTGCAGTGAAACAGAATGTAAAGTCCAGAAATAAACGTGTA	intergenic							11.125	84.0998	3.7577	6.09124
ASHGA5P018786	-5.03699	-2.33256	5.03699	down	noncoding	ENST00000457645	BX248398.1	GENCODE	554	chr1	-	144300516	144301385	ENST00000434159	TTTAGTCCTTTGAAGAGAGCAGAATGGGGAAATGGAGAGAGAACCTGAAAGAGCCCCAAA	intergenic							294.701	2705.07	8.84281	11.1754
ASHGA5P028039	-5.03059	-2.33073	5.03059	down	noncoding	NR_026657	LOC100240734	RefSeq	502	chr12	+	54495992	54496483	ENST00000421848, ENST00000452477, ENST00000504891	CTTATAACGCTAGTTTTACCCTTGTCAGCACTTTGCCAAAAACCTCAAATAAAGACTTTT	intergenic							125.546	1073.35	7.5279	9.85862
ASHGA5P019016	-5.02841	-2.3301	5.02841	down	noncoding	ENST00000464537	RP11-420J11.2	GENCODE	479	chr3	+	180131999	180140168		CAACAAGGGAAACTGGTAGGAAGCCAAAGGTTTTAAGAGGCAAAAATCAAGTTACCAGGA	intergenic							5	31.1286	2.33322	4.66332
ASHGA5P014723	-5.0103	-2.3249	5.0103	down	noncoding	ENST00000412784	CEP170P1	GENCODE	1070	chr4	+	119437494	119475359		TTGAAGATGTGTGATTATTTTCAGTAGGCAGACATCTAACCCTGAAAACCACTCGCTTGC	intergenic							5	30.997	2.33322	4.65812
ASHGA5P039544	-5.00506	-2.32339	5.00506	down	noncoding	NR_039978	SEC24B-AS1	RefSeq	984	chr4	-	110351118	110354973		TATGGCATTCCAGTTGAGTTTCACCACGCATTATCATGAGAATAAATAATTTCACTGACT	natural antisense	NM_001042734	SEC24B	protein transport protein Sec24B isoform b	+	110354970	110461615	10.0947	75.2377	3.60682	5.93021
ASHGA5P039544	-5.00506	-2.32339	5.00506	down	noncoding	NR_039978	SEC24B-AS1	RefSeq	984	chr4	-	110351118	110354973		TATGGCATTCCAGTTGAGTTTCACCACGCATTATCATGAGAATAAATAATTTCACTGACT	natural antisense	NM_006323	SEC24B	protein transport protein Sec24B isoform a	+	110354970	110461615	10.0947	75.2377	3.60682	5.93021
ASHGA5P019463	-4.99791	-2.32133	4.99791	down	noncoding	NR_029427	WDR13	RefSeq	2116	chrX	+	48455879	48463582		AAGTCTTAGCAGTGGACGCGAGTTTCGGACGCAGTATATCCGCCGGCGCAGCCAGCTGCT	exon sense-overlapping	NM_001166426	WDR13	WD repeat-containing protein 13 isoform 2	+	48456223	48463582	12.9952	98.7989	4.00531	6.32663
ASHGA5P019463	-4.99791	-2.32133	4.99791	down	noncoding	NR_029427	WDR13	RefSeq	2116	chrX	+	48455879	48463582		AAGTCTTAGCAGTGGACGCGAGTTTCGGACGCAGTATATCCGCCGGCGCAGCCAGCTGCT	exon sense-overlapping	NM_017883	WDR13	WD repeat-containing protein 13 isoform 1	+	48455879	48463582	12.9952	98.7989	4.00531	6.32663
ASHGA5P049522	-4.99332	-2.32	4.99332	down	noncoding	ENST00000460249	C17orf76-AS1	GENCODE	773	chr17	+	16342640	16344880	ENST00000492250	TTTTCTGAAGATATCTCTTACCCTGTGATTGACTGTCAGTTGGTGCAGAAAGTGAGATTG	intergenic							86.0284	714.755	6.94334	9.26334
ASHGA5P033891	-4.99325	-2.31998	4.99325	down	noncoding	ENST00000578967	RP11-676J15.1	GENCODE	457	chr18	+	70536274	70548632		ACCCACACCCGCGCCGCGGCTGGGGCTTGGGTTGGGGACTGTGGCGGCGAAGAAGCCGGG	intergenic							32.5831	258.871	5.45017	7.77015
ASHGA5P000761	-4.9873	-2.31826	4.9873	down	noncoding	NR_027653	KLF6	RefSeq	4525	chr10	-	3818187	3827473		GCCAGGGAAGGAGAAAAGCCTTACAGATGCTCATGGGAAGGGTGTGAGTGGCGTTTTGCA	exon sense-overlapping	NM_001160124	KLF6	Krueppel-like factor 6 isoform B	-	3818187	3827473	141.973	1220.13	7.72358	10.0418
ASHGA5P000761	-4.9873	-2.31826	4.9873	down	noncoding	NR_027653	KLF6	RefSeq	4525	chr10	-	3818187	3827473		GCCAGGGAAGGAGAAAAGCCTTACAGATGCTCATGGGAAGGGTGTGAGTGGCGTTTTGCA	exon sense-overlapping	NM_001160125	KLF6	Krueppel-like factor 6 isoform C	-	3818187	3827473	141.973	1220.13	7.72358	10.0418
ASHGA5P000761	-4.9873	-2.31826	4.9873	down	noncoding	NR_027653	KLF6	RefSeq	4525	chr10	-	3818187	3827473		GCCAGGGAAGGAGAAAAGCCTTACAGATGCTCATGGGAAGGGTGTGAGTGGCGTTTTGCA	exon sense-overlapping	NM_001300	KLF6	Krueppel-like factor 6 isoform A	-	3818187	3827473	141.973	1220.13	7.72358	10.0418
ASHGA5P037967	-4.98196	-2.31671	4.98196	down	noncoding	ENST00000433970	RP5-1119A7.10	GENCODE	405	chr22	+	36948211	36948747		GTCTTCTACCTTTGACAGACTTTTATTCATAAGTCTTACTGTAAGCTGTTCTACTCATAG	intergenic							5	30.8265	2.33322	4.64993
ASHGA5P051435	-4.97985	-2.3161	4.97985	down	noncoding	ENST00000443912	AC109586.1	GENCODE	562	chr3	+	28617901	28799028	NR_038840	ACTGCCCGGCGAGAGTGCAGGCGCTGAGGACAGCGACGATCCCGAGACGAGACCCAACGG	intergenic							5	30.8085	2.33322	4.64932
ASHGA5P042505	-4.97622	-2.31505	4.97622	down	noncoding	ENST00000421318	RP11-554D15.4	GENCODE	441	chr6	+	75352099	75361718		GAAATTTCTCAGAAATGGATGTTCTCTACTGATTTCCAAACCTTAGGTATGTCTTCTTAG	intergenic							5.71621	41.0197	2.73564	5.05069
ASHGA5P020325	-4.97432	-2.3145	4.97432	down	noncoding	ENST00000511626	CTC-345K18.2	GENCODE	425	chr5	-	150050219	150051952		AGTTCGCAGCGCGGGGAGAGATGCCTAAAAAGATAACACTTTTCAAGGATCACACTGAAA	natural antisense	NM_001122853	MYOZ3	myozenin-3	+	150040402	150058930	5	30.78	2.33322	4.64772
ASHGA5P020325	-4.97432	-2.3145	4.97432	down	noncoding	ENST00000511626	CTC-345K18.2	GENCODE	425	chr5	-	150050219	150051952		AGTTCGCAGCGCGGGGAGAGATGCCTAAAAAGATAACACTTTTCAAGGATCACACTGAAA	natural antisense	NM_133371	MYOZ3	myozenin-3	+	150040402	150058930	5	30.78	2.33322	4.64772
ASHGA5P040459	-4.96864	-2.31285	4.96864	down	noncoding	uc003jsu.1	BC043229	UCSC_knowngene	2203	chr5	-	60954317	60983841		CCTTCATCGTACAGTTCCTTGGTAAACTCTTATTTTCTTCTTTATCAAGTTTGGATGGAA	intronic antisense	NM_173667	C5orf64	uncharacterized protein C5orf64 precursor	+	60933635	61002362	5.04679	35.5967	2.53537	4.84822
ASHGA5P028793	-4.96738	-2.31248	4.96738	down	noncoding	ENST00000434273	ENOX1-AS2	GENCODE	248	chr13	+	44032600	44033259		TAATTTTGATTGATTGATGCTCCCTCCTATAGCAGCATACAAATTTTAGAGTGGGAGAAA	intronic antisense	NM_001127615	ENOX1	ecto-NOX disulfide-thiol exchanger 1	-	43787699	44203613	548.846	5118.07	9.7707	12.0832
ASHGA5P028793	-4.96738	-2.31248	4.96738	down	noncoding	ENST00000434273	ENOX1-AS2	GENCODE	248	chr13	+	44032600	44033259		TAATTTTGATTGATTGATGCTCCCTCCTATAGCAGCATACAAATTTTAGAGTGGGAGAAA	intronic antisense	NM_001242863	ENOX1	ecto-NOX disulfide-thiol exchanger 1	-	43787665	44361116	548.846	5118.07	9.7707	12.0832
ASHGA5P028793	-4.96738	-2.31248	4.96738	down	noncoding	ENST00000434273	ENOX1-AS2	GENCODE	248	chr13	+	44032600	44033259		TAATTTTGATTGATTGATGCTCCCTCCTATAGCAGCATACAAATTTTAGAGTGGGAGAAA	intronic antisense	NM_017993	ENOX1	ecto-NOX disulfide-thiol exchanger 1	-	43787665	44361116	548.846	5118.07	9.7707	12.0832
ASHGA5P046490	-4.96097	-2.31062	4.96097	down	noncoding	ENST00000567273	AL121578.2	GENCODE	710	chrX	+	37765399	37808658		AGATACAGAAGCTTGTATTCCAAATGAAAATTTCCTACATCTGAGGCATCTGTGTAAAAG	intron sense-overlapping	ENST00000465127	RP5-972B16.2	Uncharacterized protein; cDNA FLJ59144, highly similar to Tetraspanin-7 [Source:UniProtKB/TrEMBL;Acc:B4E171]	+	37208582	38546928	10.2239	75.5101	3.62491	5.93553
ASHGA5P035507	-4.95598	-2.30917	4.95598	down	noncoding	ENST00000422899	AC109589.1	GENCODE	309	chr2	-	199055687	199056241		TGTGTTAAGGACATTATGTTTAGGACTAGATTTACTTCTCCAAAAAGCTAATTCCATGAG	intergenic							5	30.6758	2.33322	4.64239
ASHGA5P043410	-4.95301	-2.30831	4.95301	down	noncoding	ENST00000434887	AC006004.1	GENCODE	2145	chr7	-	146778025	146794701		TAGCACTGTTGTGTGTTCAATCTTTCATTAGATTATATACTCCTTAAGACAGGATCAGGA	intronic antisense	NM_014141	CNTNAP2	contactin-associated protein-like 2 precursor	+	145813452	148118088	5	30.6622	2.33322	4.64152
ASHGA5P018417	-4.94572	-2.30618	4.94572	down	noncoding	ENST00000453216	RP1-180E22.3	GENCODE	664	chr6	+	52442282	52444325		GGCACAGTTCAGGTCCACAGTTATTTCACTTCTAAATAAATATGGTTTTTTAAAAGTGGC	bidirectional	NM_012288	TRAM2	translocating chain-associated membrane protein 2	-	52362199	52441862	5	30.6202	2.33322	4.6394
ASHGA5P044770	-4.94359	-2.30556	4.94359	down	noncoding	ENST00000563059	KB-1836B5.1	GENCODE	911	chr8	+	37920398	37921309		GCTTACAACCTGATCAGGAGACGAGAAGTATTCCAAGTAGTAAATGGTCATTGGAAATAC	intergenic							70.6959	578.671	6.64372	8.94928
ASHGA5P018864	-4.9429	-2.30536	4.9429	down	noncoding	ENST00000458489	RP11-190J1.3	GENCODE	291	chr10	-	103464408	103468158		AATCACTCAGCTTCTATTGCAGATGTGAAGTTTAGCATTTCTTTGCTCACTCTTTTACTG	intergenic							5	30.6085	2.33322	4.63858
ASHGA5P033037	-4.94172	-2.30501	4.94172	down	noncoding	ENST00000584219	RP11-466A19.3	GENCODE	408	chr17	+	30845970	30858510		CTCTCTGAGTTCCTTCTAGGACATTCAATTTTGGGATTAAATTGGTCACTTCATCAGAAA	intronic antisense	NM_015194	MYO1D	unconventional myosin-Id	-	30819627	31203902	5.38354	38.1619	2.64084	4.94585
ASHGA5P023422	-4.94075	-2.30473	4.94075	down	noncoding	ENST00000580622	RP11-659F24.1	GENCODE	440	chr18	+	65608185	65623663		TCAGTATCATCCCATAGCGGAAAAGAAGGTGAAAAATTCTGAAAAAATATTTGAGTGAGG	intergenic							5	30.591	2.33322	4.63795
ASHGA5P034632	-4.92909	-2.30132	4.92909	down	noncoding	TCONS_00003694	XLOC_001484	LincRNAs identified by Cabili et al	613	chr2	+	57947953	57953284		TTCTAAGAAGCATTTTGGAGGTTTTTCTTTACCTGGAGAAAGCACTGGCTAGAGCTATCT	intergenic							5	30.5247	2.33322	4.63454
ASHGA5P041603	-4.92556	-2.30029	4.92556	down	noncoding	ENST00000507681	CTC-573N18.1	GENCODE	806	chr5	+	179868558	179870238		GACTCAGAGAAGAGACTGAGGGAGATGGGATGTGCCAGGGTTTCCTGCTAGGAGCCTCAT	intergenic							31.383	245.965	5.39267	7.69295
ASHGA5P042693	-4.9254	-2.30024	4.9254	down	noncoding	ENST00000412161	SYNE1-AS1	GENCODE	553	chr6	+	152701680	152702699		CCACTCTTAAATTATAATAGCGGGAGTTGTCATCACGAGTGCCTAAGGCTTATGGCAAAA	natural antisense	NM_033071	SYNE1	nesprin-1 isoform 2	-	152442818	152957986	5	30.5014	2.33322	4.63346
ASHGA5P042693	-4.9254	-2.30024	4.9254	down	noncoding	ENST00000412161	SYNE1-AS1	GENCODE	553	chr6	+	152701680	152702699		CCACTCTTAAATTATAATAGCGGGAGTTGTCATCACGAGTGCCTAAGGCTTATGGCAAAA	natural antisense	NM_182961	SYNE1	nesprin-1 isoform 1	-	152442818	152958534	5	30.5014	2.33322	4.63346
ASHGA5P039041	-4.92048	-2.2988	4.92048	down	noncoding	ENST00000515247	RP11-319G6.1	GENCODE	567	chr3	+	139108681	139302161		TTGCATGTATAGCAGTACTTTTACCATCTGTTTCATTTGGATGTTTAATGATGTCAATCT	intronic antisense	NM_001130992	RBP1	retinol-binding protein 1 isoform b	-	139245246	139258671	5	30.4753	2.33322	4.63202
ASHGA5P039041	-4.92048	-2.2988	4.92048	down	noncoding	ENST00000515247	RP11-319G6.1	GENCODE	567	chr3	+	139108681	139302161		TTGCATGTATAGCAGTACTTTTACCATCTGTTTCATTTGGATGTTTAATGATGTCAATCT	intronic antisense	NM_001130993	RBP1	retinol-binding protein 1 isoform c	-	139244626	139258671	5	30.4753	2.33322	4.63202
ASHGA5P039041	-4.92048	-2.2988	4.92048	down	noncoding	ENST00000515247	RP11-319G6.1	GENCODE	567	chr3	+	139108681	139302161		TTGCATGTATAGCAGTACTTTTACCATCTGTTTCATTTGGATGTTTAATGATGTCAATCT	intronic antisense	NM_001200047	NMNAT3	nicotinamide mononucleotide adenylyltransferase 3 isoform 2	-	139279022	139396885	5	30.4753	2.33322	4.63202
ASHGA5P039041	-4.92048	-2.2988	4.92048	down	noncoding	ENST00000515247	RP11-319G6.1	GENCODE	567	chr3	+	139108681	139302161		TTGCATGTATAGCAGTACTTTTACCATCTGTTTCATTTGGATGTTTAATGATGTCAATCT	intronic antisense	NM_002899	RBP1	retinol-binding protein 1 isoform a	-	139236275	139258671	5	30.4753	2.33322	4.63202
ASHGA5P039041	-4.92048	-2.2988	4.92048	down	noncoding	ENST00000515247	RP11-319G6.1	GENCODE	567	chr3	+	139108681	139302161		TTGCATGTATAGCAGTACTTTTACCATCTGTTTCATTTGGATGTTTAATGATGTCAATCT	intronic antisense	NM_004164	RBP2	retinol-binding protein 2	-	139171725	139195352	5	30.4753	2.33322	4.63202
ASHGA5P039041	-4.92048	-2.2988	4.92048	down	noncoding	ENST00000515247	RP11-319G6.1	GENCODE	567	chr3	+	139108681	139302161		TTGCATGTATAGCAGTACTTTTACCATCTGTTTCATTTGGATGTTTAATGATGTCAATCT	intronic antisense	NM_178177	NMNAT3	nicotinamide mononucleotide adenylyltransferase 3 isoform 1	-	139279022	139396885	5	30.4753	2.33322	4.63202
ASHGA5P019799	-4.91358	-2.29677	4.91358	down	noncoding	uc021xxo.1	JF824130	UCSC_knowngene	1508	chr5	+	37840539	37875900		AGAAGGAGAGTACTGGAATACCTGAGTTTTGGCTGGGCACAGAACTGTCTGGAATACAGA	bidirectional	NM_000514	GDNF	glial cell line-derived neurotrophic factor isoform 1 preproprotein	-	37812778	37839782	8.4414	61.2008	3.33238	5.62915
ASHGA5P019840	-4.90433	-2.29405	4.90433	down	noncoding	ENST00000503938	AC006445.8	GENCODE	366	chr4	-	13547698	13548588		TGTGGCAGGAGTACCCTACAAGGTTTGCACAAAGCAAGAAAGCATCATGTAACCGAAATG	intergenic							80.9543	660.867	6.84818	9.14223
ASHGA5P052757	-4.89998	-2.29278	4.89998	down	noncoding	uc003pat.1	AK095117	UCSC_knowngene	2445	chr6	+	52442104	52448783		TTTTTATTAGGTCCACAGTTATTTCACTTCTAAATAAATATGGTTTTTTAAAAGTGGCAC	bidirectional	NM_012288	TRAM2	translocating chain-associated membrane protein 2	-	52362199	52441862	5	30.3247	2.33322	4.626
ASHGA5P054371	-4.89802	-2.2922	4.89802	down	noncoding	NR_038222	LOC219731	RefSeq	3163	chr10	-	11891606	11936709		GGTGGGCCTCAGTCGCATGCAGGACAGCACCGCGTGCGGCAGCTGCTCTGGTGGCCTCCT	natural antisense	NM_153256	C10orf47	uncharacterized protein C10orf47	+	11865396	11914276	5	30.3177	2.33322	4.62542
ASHGA5P050006	-4.89211	-2.29046	4.89211	down	noncoding	TCONS_00018685	XLOC_008413	LincRNAs identified by Cabili et al	606	chr10	+	23864754	23875084		GACACATTTTGCTTGCTTTCTTACAGGTGAATTCCTGTAACACAATCTTCACTTATGTTT	intergenic							7.69977	55.3897	3.19355	5.484
ASHGA5P044230	-4.88796	-2.28923	4.88796	down	noncoding	ENST00000581909	RP11-360L9.8	GENCODE	729	chr8	-	41467210	41479021		TAGAAAATGTCAGAGAGCTCGAACTCTGGAGTGTTGTCCAGAGCCTTACTACTACCACTT	natural antisense	NM_178819	AGPAT6	glycerol-3-phosphate acyltransferase 6	+	41435706	41482520	5	30.2357	2.33322	4.62245
ASHGA5P015006	-4.88475	-2.28828	4.88475	down	noncoding	ENST00000415611	AC005682.5	GENCODE	1021	chr7	+	22893874	22899106		AGTAGAGGAGTGGTGTTTCCAGTGAAATCTATGGCAAGATGGTTTGGGGTCACTATCTAC	intergenic							12.0599	89.0151	3.88512	6.1734
ASHGA5P019294	-4.88446	-2.2882	4.88446	down	noncoding	NR_037702	RNF7	RefSeq	2274	chr3	+	141457050	141465645		CAGGTGATGGATGAGGGAATTGGAGTTCGTAATTGGTCCGAGGCCCTGAACCTAATAAAT	exon sense-overlapping	NM_001201370	RNF7	RING-box protein 2 isoform 4	+	141457050	141465645	44.8177	355.533	5.94483	8.23303
ASHGA5P019294	-4.88446	-2.2882	4.88446	down	noncoding	NR_037702	RNF7	RefSeq	2274	chr3	+	141457050	141465645		CAGGTGATGGATGAGGGAATTGGAGTTCGTAATTGGTCCGAGGCCCTGAACCTAATAAAT	exon sense-overlapping	NM_014245	RNF7	RING-box protein 2 isoform 1	+	141457050	141465645	44.8177	355.533	5.94483	8.23303
ASHGA5P019294	-4.88446	-2.2882	4.88446	down	noncoding	NR_037702	RNF7	RefSeq	2274	chr3	+	141457050	141465645		CAGGTGATGGATGAGGGAATTGGAGTTCGTAATTGGTCCGAGGCCCTGAACCTAATAAAT	exon sense-overlapping	NM_183237	RNF7	RING-box protein 2 isoform 3	+	141457050	141465645	44.8177	355.533	5.94483	8.23303
ASHGA5P020450	-4.88305	-2.28778	4.88305	down	noncoding	ENST00000513793	RP11-328K4.1	GENCODE	438	chr4	+	104177315	104374815		GAAAATTTATGGGCACATACAGAGGAAAAGACATGTGGGGACATAATGAGAGGACAGCCA	intergenic							43.9353	349.796	5.91657	8.20435
ASHGA5P035098	-4.87937	-2.2867	4.87937	down	noncoding	ENST00000437019	PCBP1-AS1	GENCODE	743	chr2	-	70310711	70313313		GTGAATCTTATTAATAGTTTACCACAATTAAGTGTTCATTTTTAGTCTAGAAGGGACAGG	intergenic							5	30.187	2.33322	4.61992
ASHGA5P029951	-4.87838	-2.2864	4.87838	down	noncoding	TCONS_00009203	XLOC_004221	LincRNAs identified by Cabili et al	524	chr4	-	188534049	188534713		GCCTATTTGGAAGACAATTTCCTGATCTCATTTAGCAATAGCTAAAAGTGCTATCTCTTT	intergenic							5	30.1834	2.33322	4.61962
ASHGA5P040925	-4.86268	-2.28175	4.86268	down	noncoding	uc003mmj.2	AK026101	UCSC_knowngene	1639	chr5	-	180256955	180258594	NR_045680, TCONS_00010582, TCONS_00010584, TCONS_00010585, TCONS_00010586, TCONS_00011106, TCONS_00011108	GATATTTCATGGGGACAACCCAGTGACTTCACTTGAAGTAAAGTGGGATTTTCCAACCTT	intergenic							1583.1	14299.1	11.3491	13.6309
ASHGA5P056796	-4.85081	-2.27823	4.85081	down	noncoding	TCONS_00007944	XLOC_003411	LincRNAs identified by Cabili et al	518	chr4	+	570760	572563	TCONS_00008727	ACGATTCGAGATGCTCGCTTCACCCCACTGAGATGTAACTCAGTTTTGTGGGATCCCACT	intergenic							34.5528	268.321	5.54237	7.82059
ASHGA5P032269	-4.849	-2.27769	4.849	down	noncoding	ENST00000563569	AC008088.4	GENCODE	840	chr17	-	20433354	20434194		AAGGGGGCTTTATAACAGAGGCAGAACTCATTATGTTCTAAAAAATACACGCATGTTTCC	intergenic							5.58426	38.9964	2.69758	4.97527
ASHGA5P015283	-4.84555	-2.27666	4.84555	down	noncoding	ENST00000418775	RP11-348F1.2	GENCODE	586	chrX	+	51139362	51141382		TTTCCTAAAGGTCAAAGGAGAAAAATCCTATCATCTGAGGTGCTGAACAAAGAATTCAAT	intergenic							25.7165	197.237	5.08621	7.36287
ASHGA5P029381	-4.84392	-2.27618	4.84392	down	noncoding	ENST00000551271	RP11-521B24.3	GENCODE	2279	chr14	-	105883220	105886076		TTGCTGAGAGGTGGCACGTGACCACATCCATGTCATTCAACAACAGAAAAACAAGTCATC	bidirectional	NM_001203258	MTA1	metastasis-associated protein MTA1 MTA1s	+	105886185	105937057	7.96391	56.8423	3.24616	5.52233
ASHGA5P029381	-4.84392	-2.27618	4.84392	down	noncoding	ENST00000551271	RP11-521B24.3	GENCODE	2279	chr14	-	105883220	105886076		TTGCTGAGAGGTGGCACGTGACCACATCCATGTCATTCAACAACAGAAAAACAAGTCATC	bidirectional	NM_004689	MTA1	metastasis-associated protein MTA1 MTA1	+	105886185	105937057	7.96391	56.8423	3.24616	5.52233
ASHGA5P048918	-4.84388	-2.27616	4.84388	down	noncoding	ENST00000561402	RP11-327J17.3	GENCODE	589	chr15	-	96809614	96826200		AGCACCGTTATTACTGAATTAGATAAAATGATTGTATTTAATTAATCCGTAAATATTAAC	intergenic							5	30.002	2.33322	4.60938
ASHGA5P040078	-4.83656	-2.27398	4.83656	down	noncoding	ENST00000422145	AC092661.1	GENCODE	2353	chr4	+	118349551	118612180		GGCTATTGTTTCAGCTTATGTACATGTTTCTGCTTACCTTCTTGAAAGAGAAACAAGTTA	intergenic							5	29.9524	2.33322	4.6072
ASHGA5P009884	-4.83435	-2.27332	4.83435	down	noncoding	ENST00000357876	RP5-857K21.3	GENCODE	498	chr1	+	529838	532878		CCCAGCTGAGTTTGGATCATAATCCTTCATTCTCAATTTTGTTTGTTATAAGTAGCTTGA	intergenic							5	29.9369	2.33322	4.60654
ASHGA5P058654	-4.80629	-2.26492	4.80629	down	noncoding	uc022aoh.1	CBRC7TM_40	UCSC_knowngene	2254	chr7	-	143947329	143950268	ENST00000478806, uc003weh.1	TCAGTTACATTAGTGAAATGGTGAAAAATCAGACAATGGTCACAGAGTTCCTCCTACTGG	intron sense-overlapping	ENST00000543357	ARHGEF35	Rho guanine nucleotide exchange factor (GEF) 35 [Source:HGNC Symbol;Acc:33846]	-	143883790	143991230	52.4407	412.396	6.18716	8.45208
ASHGA5P054721	-4.8033	-2.26403	4.8033	down	noncoding	TCONS_00008727	XLOC_003411	LincRNAs identified by Cabili et al	3441	chr4	+	570751	578767	AK123125, TCONS_00008728	ATAAAGTGAGCTGGGAAGTACTCCCTCATTTTCTGTTTTCTGTGAAAGAATTGTATAGAA	intergenic							142.211	1176.82	7.72622	9.99024
ASHGA5P028534	-4.79871	-2.26265	4.79871	down	noncoding	ENST00000566370	LINC00563	GENCODE	1400	chr13	-	46870579	46871979		TCCTCTGAGGTTTCTGCTGAGTCATATGCAGGCTCCATCTGATGTAGAGATTCAGTAGAA	intergenic							5	29.7253	2.33322	4.59587
ASHGA5P014641	-4.79445	-2.26137	4.79445	down	noncoding	ENST00000412112	RP11-76I14.1	GENCODE	1378	chr2	+	104669959	104675714		AGATCCCCAGATCCTGAAATTCAAGAAAATATTTGTCAAAGTATTAGCTGAGTGCAAGCT	intergenic							5	29.7032	2.33322	4.59459
ASHGA5P030436	-4.78562	-2.2587	4.78562	down	noncoding	NR_038251	ATPBD4-AS1	RefSeq	1507	chr15	+	35838395	36151202		GCAAGATGGTTGAAAGTCCTGGGTAAACCTTAACCATGATAATAAAAATGTGGTAAGTTA	natural antisense	NM_001141972	ATPBD4	ATP-binding domain-containing protein 4 isoform 2	-	35812473	35838404	12.174	87.9097	3.89838	6.15709
ASHGA5P030436	-4.78562	-2.2587	4.78562	down	noncoding	NR_038251	ATPBD4-AS1	RefSeq	1507	chr15	+	35838395	36151202		GCAAGATGGTTGAAAGTCCTGGGTAAACCTTAACCATGATAATAAAAATGTGGTAAGTTA	natural antisense	NM_080650	ATPBD4	ATP-binding domain-containing protein 4 isoform 1	-	35663169	35838404	12.174	87.9097	3.89838	6.15709
ASHGA5P050379	-4.78067	-2.25721	4.78067	down	noncoding	ENST00000424351	AC017076.4	GENCODE	2954	chr2	-	7054682	7058813		TTTTCTTAAGGTATCCAGCTTGTTGGAATCTAAGATCTGCGAAGGTATTAATAGAATTCC	intronic antisense	NM_014746	RNF144A	probable E3 ubiquitin-protein ligase RNF144A	+	7057522	7184309	18.0802	134.62	4.52876	6.78598
ASHGA5P041235	-4.77479	-2.25544	4.77479	down	noncoding	ENST00000512941	AC113167.2	GENCODE	570	chr5	+	89240726	89243390		CGCTCTACTGGAACAACAGACAAAAACAAATGACCAAACCAACATATTAAAAATGGTTAG	intergenic							5	29.5524	2.33322	4.58866
ASHGA5P036284	-4.76754	-2.25324	4.76754	down	noncoding	ENST00000419129	AC093911.1	GENCODE	552	chr2	+	180138557	180150434		TTCTTACCCTATGTAGAATGTTATAGCCTGCTTTTAACATTTAATCTGCACCATGAGCAC	intergenic							5	29.5067	2.33322	4.58646
ASHGA5P048628	-4.7666	-2.25296	4.7666	down	noncoding	TCONS_00017254	XLOC_008081	LincRNAs identified by Cabili et al	1586	chrX	+	145997664	146036027		TATCCTGTCATTCTCTAGAGAGCTTGTTCCTGAAGCATGGTGCTAAGTCCATATGCAGCA	intergenic							5	29.502	2.33322	4.58618
ASHGA5P035734	-4.76522	-2.25254	4.76522	down	noncoding	ENST00000427950	AC010880.1	GENCODE	432	chr2	+	16536452	16613970		GCTGAGGTTACGTGAACCGGTCTCCAACCATTGATATTGGCCCATTTACTTATTTCACAG	intergenic							5	29.4947	2.33322	4.58576
ASHGA5P050721	-4.7615	-2.25142	4.7615	down	noncoding	ENST00000450044	AC009948.5	GENCODE	793	chr2	+	179278694	179296068	ENST00000420672	TTTTTTCCAGACAAAAATACCTGCTACATGCTTCCTTCTGTATGAATACATGAGACCTAC	intergenic							52.7784	411.273	6.19663	8.44804
ASHGA5P017862	-4.76118	-2.25132	4.76118	down	noncoding	ENST00000446449	AC079767.2	GENCODE	265	chr2	+	208461888	208463906	NM_004379, NM_134442	TCCTCAAGAAGATGAACAGAGTTTATGAAGGAGCATCATTCTAAGAATTAAGTGATGTAG	exon sense-overlapping	NM_004379	CREB1	cyclic AMP-responsive element-binding protein 1 isoform A	+	208394615	208470284	14.2397	104.309	4.15533	6.40665
ASHGA5P017862	-4.76118	-2.25132	4.76118	down	noncoding	ENST00000446449	AC079767.2	GENCODE	265	chr2	+	208461888	208463906	NM_004379, NM_134442	TCCTCAAGAAGATGAACAGAGTTTATGAAGGAGCATCATTCTAAGAATTAAGTGATGTAG	exon sense-overlapping	NM_134442	CREB1	cyclic AMP-responsive element-binding protein 1 isoform B	+	208394615	208470284	14.2397	104.309	4.15533	6.40665
ASHGA5P022275	-4.7464	-2.24683	4.7464	down	noncoding	ENST00000553762	RP11-112J1.2	GENCODE	786	chr14	+	59294951	59361002		GAGCTGTACTCCTGAGTTCCATGCTATAATCAGAAATATGTGGCACATTTTGAACAAAGG	intergenic							5	29.3721	2.33322	4.58005
ASHGA5P026978	-4.74536	-2.24652	4.74536	down	noncoding	uc001qls.1	BC047090	UCSC_knowngene	699	chr12	-	3445188	3445980		GGCAAGAGTTTTTGAAGAGTCTTGGTGAAAAGACAGTCATTAGATGCTATTAAAAAGTTG	intergenic							5	29.3699	2.33322	4.57974
ASHGA5P014967	-4.74201	-2.2455	4.74201	down	noncoding	ENST00000418308	PCBP1-AS1	GENCODE	566	chr2	-	70223902	70313405	ENST00000415222, ENST00000418564, ENST00000425333, ENST00000425601, ENST00000434781, ENST00000437456, ENST00000442040, ENST00000457076, uc002sgb.1	TCAAGGTCACACAATGTCGGGGATGGACCTCCAGATTTCCTTACTGGTGAGACGTGGTCT	intergenic							121.333	975.489	7.47836	9.72386
ASHGA5P007948	-4.73502	-2.24337	4.73502	down	noncoding	NR_026675	CRYM-AS1	RefSeq	2304	chr16	+	21312169	21329912		GGGTACCTAGAGTTGAACTTCCTCTCTTTTTAGAAGAATGGATTTCTCGGAGTCTGAAAA	intronic antisense	NM_001014444	CRYM	thiomorpholine-carboxylate dehydrogenase isoform 2	-	21269838	21314404	6.22709	42.725	2.86905	5.11242
ASHGA5P007948	-4.73502	-2.24337	4.73502	down	noncoding	NR_026675	CRYM-AS1	RefSeq	2304	chr16	+	21312169	21329912		GGGTACCTAGAGTTGAACTTCCTCTCTTTTTAGAAGAATGGATTTCTCGGAGTCTGAAAA	intronic antisense	NM_001888	CRYM	thiomorpholine-carboxylate dehydrogenase isoform 1	-	21269838	21314404	6.22709	42.725	2.86905	5.11242
ASHGA5P038627	-4.72638	-2.24074	4.72638	down	noncoding	ENST00000418353	RP11-135A1.2	GENCODE	430	chr3	-	193848404	193848990		CCCTGAAATGGAATTTCAACGTGTGTCTGTATGTGCATATTTAACAGGAGCTTAATAAAT	intergenic							10.3538	73.057	3.6461	5.88683
ASHGA5P047405	-4.72529	-2.2404	4.72529	down	noncoding	TCONS_00014981	XLOC_007062	LincRNAs identified by Cabili et al	281	chr8	-	39267714	39274897		TGTATTTGTTACTCTCCTCTCTCCAAGCAGTAGCATTCAAGGTTGTTAGAGACTGGTGCT	intergenic							64.6007	504.034	6.50979	8.75019
ASHGA5P034819	-4.72295	-2.23969	4.72295	down	noncoding	NR_027334	LOC100131691	RefSeq	2620	chr19	+	59070552	59086164		CTGTCCAGTTATATGCTACCCTGTACAGGTTGATAGGTTGCAAATGCTTTCTGTCCAGTG	natural antisense	NM_001267033	MZF1	myeloid zinc finger 1 isoform 2	-	59073283	59084942	16.7322	122.187	4.40508	6.64477
ASHGA5P034819	-4.72295	-2.23969	4.72295	down	noncoding	NR_027334	LOC100131691	RefSeq	2620	chr19	+	59070552	59086164		CTGTCCAGTTATATGCTACCCTGTACAGGTTGATAGGTTGCAAATGCTTTCTGTCCAGTG	natural antisense	NM_003422	MZF1	myeloid zinc finger 1 isoform 1	-	59073283	59084942	16.7322	122.187	4.40508	6.64477
ASHGA5P034819	-4.72295	-2.23969	4.72295	down	noncoding	NR_027334	LOC100131691	RefSeq	2620	chr19	+	59070552	59086164		CTGTCCAGTTATATGCTACCCTGTACAGGTTGATAGGTTGCAAATGCTTTCTGTCCAGTG	natural antisense	NM_198055	MZF1	myeloid zinc finger 1 isoform 1	-	59073283	59084942	16.7322	122.187	4.40508	6.64477
ASHGA5P037223	-4.71291	-2.23662	4.71291	down	noncoding	TCONS_00016843	XLOC_007800	LincRNAs identified by Cabili et al	479	chr9	-	100654204	100655367		CACAAATATTCTAGTTGCTTTTGCAATCAGTGCCAATTCAGTCATTGAATTTCCCTTGGG	intergenic							7.18323	49.5241	3.08626	5.32288
ASHGA5P043660	-4.71286	-2.2366	4.71286	down	noncoding	TCONS_00018115	XLOC_008375	LincRNAs identified by Cabili et al	413	chr10	+	7115610	7118468		CCTTCCTTCACTATGTGCATACAACCTCCAGGAAAATAAAATAAAATAGTGTAAGAGTGA	intergenic							12.3021	87.6026	3.91546	6.15206
ASHGA5P017083	-4.70852	-2.23527	4.70852	down	noncoding	ENST00000437506	AC092415.1	GENCODE	515	chr3	-	28039034	28070094		AGAAGCCAAGGCTAAGGCATTCATAGACAAGTGTTATTTGTTTTTTCAAACAAACGAGAT	intergenic							5	29.1204	2.33322	4.56849
ASHGA5P032109	-4.70764	-2.235	4.70764	down	noncoding	ENST00000570493	RP11-314A20.5	GENCODE	480	chr17	-	4635050	4635666		TCGTTAGTTTTTTCCTTGGACAATTCTAGGATCACAGTACCTGCCAGGGCGGAGAGAGGG	natural antisense	NM_001001683	MED11	mediator of RNA polymerase II transcription subunit 11	+	4634722	4636896	5	29.1164	2.33322	4.56822
ASHGA5P053132	-4.70547	-2.23434	4.70547	down	noncoding	ENST00000420642	AC118138.2	GENCODE	950	chr7	+	74765875	74789332		GTTATTTTTAGTCTTCAGCATGGGAAACAATTCTTATGGGCAATGTGGAAGAAAGGTGGT	intergenic							26.2904	195.56	5.11753	7.35187
ASHGA5P046954	-4.70197	-2.23326	4.70197	down	noncoding	uc001jxr.1	AX748385	UCSC_knowngene	2578	chr10	-	79317423	79320001		CTGGTGCAATCTTTCTATAATTCCATTCTGGGATGTTAGCTTATTTGCTTAGAGAATGGT	intron sense-overlapping	NM_001014797	KCNMA1	calcium-activated potassium channel subunit alpha-1 isoform a	-	78629358	79397577	5	29.079	2.33322	4.56648
ASHGA5P046954	-4.70197	-2.23326	4.70197	down	noncoding	uc001jxr.1	AX748385	UCSC_knowngene	2578	chr10	-	79317423	79320001		CTGGTGCAATCTTTCTATAATTCCATTCTGGGATGTTAGCTTATTTGCTTAGAGAATGGT	intron sense-overlapping	NM_001161352	KCNMA1	calcium-activated potassium channel subunit alpha-1 isoform c	-	78644634	79397577	5	29.079	2.33322	4.56648
ASHGA5P046954	-4.70197	-2.23326	4.70197	down	noncoding	uc001jxr.1	AX748385	UCSC_knowngene	2578	chr10	-	79317423	79320001		CTGGTGCAATCTTTCTATAATTCCATTCTGGGATGTTAGCTTATTTGCTTAGAGAATGGT	intron sense-overlapping	NM_001161353	KCNMA1	calcium-activated potassium channel subunit alpha-1 isoform d	-	78644634	79397577	5	29.079	2.33322	4.56648
ASHGA5P046954	-4.70197	-2.23326	4.70197	down	noncoding	uc001jxr.1	AX748385	UCSC_knowngene	2578	chr10	-	79317423	79320001		CTGGTGCAATCTTTCTATAATTCCATTCTGGGATGTTAGCTTATTTGCTTAGAGAATGGT	intron sense-overlapping	NM_002247	KCNMA1	calcium-activated potassium channel subunit alpha-1 isoform b	-	78644634	79397577	5	29.079	2.33322	4.56648
ASHGA5P028719	-4.70087	-2.23293	4.70087	down	noncoding	uc001ela.4	LOC728875	UCSC_knowngene	1257	chr1	-	144480744	144521009	NR_024510	AGACGTACAGGCGGGATCTTCTGGAAGTGAGAATTGTTTTTGTTTGTTTATCTATTGTAG	natural antisense	ENST00000538264	AL592284.2	Uncharacterized protein [Source:UniProtKB/TrEMBL;Acc:F5H305]	+	144339737	144521058	638.461	5692.96	10.0007	12.2336
ASHGA5P053354	-4.6961	-2.23146	4.6961	down	noncoding	ENST00000470435	RP4-798C17.6	GENCODE	602	chr7	-	144040263	144052312		ATGCAAATATAGAACACTAAAGTGTTACATGACAGATGTATGAGGTAGGTATTATTTTCA	bidirectional	NM_005435	ARHGEF5	rho guanine nucleotide exchange factor 5	+	144052488	144077725	175.266	1443.2	8.05423	10.2857
ASHGA5P026506	-4.69456	-2.23099	4.69456	down	noncoding	BX106475		LincRNAs identified by Khalil et al	285	chr6	-	99292443	99292697		CCCCTTTCATAAGAAAAAGGAATTTAGAGAGAGAAGAAAGTCTCAAACAGGATTAAGGTT	intergenic							5	29.0346	2.33322	4.56421
ASHGA5P042645	-4.69355	-2.23068	4.69355	down	noncoding	ENST00000444302	RP3-388E23.2	GENCODE	577	chr6	+	135622705	135628296		GCTTTTCTGGACCATAATTATATGATTATTACTGCTAGCTGTAGAGCTTTAAGTCAAGCA	intronic antisense	NM_001134830	AHI1	jouberin isoform a	-	135605109	135818903	5	29.0313	2.33322	4.5639
ASHGA5P042645	-4.69355	-2.23068	4.69355	down	noncoding	ENST00000444302	RP3-388E23.2	GENCODE	577	chr6	+	135622705	135628296		GCTTTTCTGGACCATAATTATATGATTATTACTGCTAGCTGTAGAGCTTTAAGTCAAGCA	intronic antisense	NM_001134831	AHI1	jouberin isoform a	-	135605109	135818903	5	29.0313	2.33322	4.5639
ASHGA5P042645	-4.69355	-2.23068	4.69355	down	noncoding	ENST00000444302	RP3-388E23.2	GENCODE	577	chr6	+	135622705	135628296		GCTTTTCTGGACCATAATTATATGATTATTACTGCTAGCTGTAGAGCTTTAAGTCAAGCA	intronic antisense	NM_017651	AHI1	jouberin isoform a	-	135605109	135818903	5	29.0313	2.33322	4.5639
ASHGA5P020959	-4.69247	-2.23035	4.69247	down	noncoding	ENST00000522667	RP11-419K12.1	GENCODE	683	chr8	-	130691380	130695925		GACTTTTAGGTGTTGCCTCAGCTTCTCAAAGTTTCTGGTGTTTATGAAGATCCATAACAG	intergenic							18.7073	136.83	4.58195	6.8123
ASHGA5P035076	-4.68969	-2.22949	4.68969	down	noncoding	NR_046438	MEIS1-AS3	RefSeq	4115	chr2	-	66650474	66660602		TTACACACAGTGGCCAGTAGGAAAAGGATTAAGTTGTCCAGACAAAATATAATGGTAACA	intergenic							55.2041	424.256	6.267	8.49649
ASHGA5P035226	-4.68829	-2.22906	4.68829	down	noncoding	uc010fjw.1	LINC00116	UCSC_knowngene	1293	chr2	-	110969791	110973393	ENST00000414416, NR_027063	AAAGTCTTCAGTTGAAGGCGAGACAGATGGGACTATTAGTGAGTTTCGAGAGATCCAACG	intergenic							5	29.0086	2.33322	4.56228
ASHGA5P036053	-4.68793	-2.22895	4.68793	down	noncoding	ENST00000443579	RP1-159A19.4	GENCODE	283	chr1	+	27852315	27857072		ACTTAGTAAGTTCTGGTTTGAATGTACTCACTGAGTGGTCTTCATAAATTACCTCTCTGC	intergenic							21.7538	159.917	4.82135	7.0503
ASHGA5P039756	-4.679	-2.2262	4.679	down	noncoding	ENST00000438293	RP11-88H9.1	GENCODE	3068	chr1	+	112533157	112541464		AGTCATGATCATGAATCCCAACTGGATTCATCATTTTCCACATACTTTACTTCATTTAGC	intergenic							5	28.9516	2.33322	4.55942
ASHGA5P018074	-4.67322	-2.22442	4.67322	down	noncoding	ENST00000449111	RP13-507I23.1	GENCODE	3414	chrX	+	149106845	149392815	uc004fea.2	CTCCTTGAAGAGACAGAGAAGAGTCCATGAGAATCAACATTTTCTGAGGACTCCAACTGT	natural antisense	ENST00000370406	CXorf40B	chromosome X open reading frame 40B [Source:HGNC Symbol;Acc:17402]	-	149100414	149107029	5	28.9213	2.33322	4.55764
ASHGA5P035201	-4.6724	-2.22416	4.6724	down	noncoding	ENST00000430551	AC068535.4	GENCODE	1457	chr2	-	105104915	105126967		GAGGCTCCAGTGTGTTTAGATACAACAATTTCTATGAGAGGACACTTCATTAAAACATTT	intergenic							5	28.9134	2.33322	4.55738
ASHGA5P032372	-4.67225	-2.22412	4.67225	down	noncoding	ENST00000583409	CTB-58E17.3	GENCODE	486	chr17	-	36859732	36862514		GAAACTGCACTTAAGGGTTTCTAACGAATTACCTTTACTAGCAAGAATAAAACTGCAAGA	intronic antisense	NM_005937	MLLT6	protein AF-17	+	36861872	36886056	34.7346	259.619	5.5506	7.77471
ASHGA5P033727	-4.65804	-2.21972	4.65804	down	noncoding	ENST00000414565	RP11-522M21.3	GENCODE	447	chr1	-	245837033	245839780		ATTCTCATTCTTAAGTTCTGCTCAGGAAGTGTATATTCATGCCAAGGCCATGGCACTCAG	intronic antisense	NM_018012	KIF26B	kinesin-like protein KIF26B	+	245318286	245866428	5	28.8312	2.33322	4.55294
ASHGA5P056996	-4.65565	-2.21898	4.65565	down	noncoding	TCONS_00011864	XLOC_005355	LincRNAs identified by Cabili et al	767	chr6	+	77484710	77698599		GACAGCTCAGATGTATTTCTGTGCAAAACTTGTCTCCAAGGAAGACTCTAATCTTCTAAA	intergenic							5	28.814	2.33322	4.5522
ASHGA5P058536	-4.65195	-2.21784	4.65195	down	noncoding	uc010bej.1	HMGN2P46	UCSC_knowngene	984	chr15	+	45803333	45848335		GCTTCCTGAGATGAGTCTGGAAGTGTTAGTTGCAAAGATATGCATTTACTTCTCTGGCTA	natural antisense	NM_013309	SLC30A4	zinc transporter 4	-	45774679	45815002	5	28.785	2.33322	4.55105
ASHGA5P019043	-4.64806	-2.21663	4.64806	down	noncoding	NR_028033	FAS	RefSeq	2583	chr10	+	90750287	90775542	NR_028036	GAAGGACATGATGTGAACATGGAATCATCAAGGAATGCACACTCACCAGCAACACCAAGT	exon sense-overlapping	NM_000043	FAS	tumor necrosis factor receptor superfamily member 6 isoform 1 precursor	+	90750287	90775542	38.6046	289.615	5.71338	7.93001
ASHGA5P019043	-4.64806	-2.21663	4.64806	down	noncoding	NR_028033	FAS	RefSeq	2583	chr10	+	90750287	90775542	NR_028036	GAAGGACATGATGTGAACATGGAATCATCAAGGAATGCACACTCACCAGCAACACCAAGT	exon sense-overlapping	NM_152871	FAS	tumor necrosis factor receptor superfamily member 6 isoform 2 precursor	+	90750287	90775542	38.6046	289.615	5.71338	7.93001
ASHGA5P019043	-4.64806	-2.21663	4.64806	down	noncoding	NR_028033	FAS	RefSeq	2583	chr10	+	90750287	90775542	NR_028036	GAAGGACATGATGTGAACATGGAATCATCAAGGAATGCACACTCACCAGCAACACCAAGT	exon sense-overlapping	NM_152872	FAS	tumor necrosis factor receptor superfamily member 6 isoform 3 precursor	+	90750287	90775542	38.6046	289.615	5.71338	7.93001
ASHGA5P019043	-4.64806	-2.21663	4.64806	down	noncoding	NR_028033	FAS	RefSeq	2583	chr10	+	90750287	90775542	NR_028036	GAAGGACATGATGTGAACATGGAATCATCAAGGAATGCACACTCACCAGCAACACCAAGT	intronic antisense	NM_001141945	ACTA2	actin, aortic smooth muscle	-	90694830	90751147	38.6046	289.615	5.71338	7.93001
ASHGA5P037912	-4.63936	-2.21392	4.63936	down	noncoding	TCONS_00025080	XLOC_012043	LincRNAs identified by Cabili et al	587	chr16	-	86230379	86234192		CACAATTGAATGAAACCAGCGGATTCATTTATTTTAACCTCCACTGGAGCTGTCCCAAAA	intergenic							5.18547	34.2448	2.57971	4.79364
ASHGA5P015483	-4.63829	-2.21359	4.63829	down	noncoding	ENST00000420651	TRAF3IP2-AS1	GENCODE	324	chr6	+	111804760	111824714		TTTTCACAAGGTGACCATGCTTTGGGATTTTCATAGTTTGAGTAATTCCTATGGGCTCTA	natural antisense	ENST00000358835	REV3L	REV3-like, polymerase (DNA directed), zeta, catalytic subunit [Source:HGNC Symbol;Acc:9968]	-	111620277	111804915	202.375	1649.35	8.26553	10.4791
ASHGA5P015483	-4.63829	-2.21359	4.63829	down	noncoding	ENST00000420651	TRAF3IP2-AS1	GENCODE	324	chr6	+	111804760	111824714		TTTTCACAAGGTGACCATGCTTTGGGATTTTCATAGTTTGAGTAATTCCTATGGGCTCTA	natural antisense	ENST00000435970	REV3L	REV3-like, polymerase (DNA directed), zeta, catalytic subunit [Source:HGNC Symbol;Acc:9968]	-	111620277	111804915	202.375	1649.35	8.26553	10.4791
ASHGA5P053852	-4.63491	-2.21254	4.63491	down	noncoding	uc004bxt.1	AX747401	UCSC_knowngene	1772	chr9	+	132098802	132100574		TAGATGGGGTGCGGGGACGGAGACAAATGACGGCCTTTGTAATTTCTTTTCTCTCTTTTT	intergenic							28.8163	212.526	5.26191	7.47446
ASHGA5P026956	-4.63278	-2.21188	4.63278	down	noncoding	DB568003		LincRNAs identified by Khalil et al	459	chr7	+	20542713	20543172		TCATGCTAACTTGTTTCTTATCCTGTCATTAGAGTAGTGGGTCTAACATTTACCATATGT	intergenic							5	28.6469	2.33322	4.5451
ASHGA5P035690	-4.63064	-2.21121	4.63064	down	noncoding	ENST00000455579	AC010729.1	GENCODE	763	chr2	+	5836351	5847791		TGGAAAGAATACTGCAACAACTTCTCGCAATTACTTCGATAATTCGCAATTGCTCTATTA	exon sense-overlapping	NM_003108	SOX11	transcription factor SOX-11	+	5832798	5841517	6.20138	41.5685	2.86086	5.07207
ASHGA5P027585	-4.62447	-2.20929	4.62447	down	noncoding	AA372893		LincRNAs identified by Khalil et al	262	chr9	+	97066816	97067079		TTATCAACACATTTTCACTGAAGCCATTTTGCCTCAGCGAGTTATCCAGTGGCCAGAGCT	intergenic							5	28.5853	2.33322	4.54251
ASHGA5P033325	-4.61133	-2.20518	4.61133	down	noncoding	ENST00000442382	RP4-781K5.6	GENCODE	3564	chr1	-	234805268	234831900		GGTCTGACACCCCATGACCTTTTTTGAGATTTGAGGTTATGCCATGTATTTGAGAATAAA	intergenic							5	28.493	2.33322	4.5384
ASHGA5P053861	-4.59993	-2.20161	4.59993	down	noncoding	NR_073080	PHLDA3	RefSeq	1625	chr1	-	201434606	201438299		TGTCTTTCCCCAAATGAAGATGCCCTGCAAAGGGCAGTAACCACACAGTTTGCTGAGTGA	exon sense-overlapping	NM_012396	PHLDA3	pleckstrin homology-like domain family A member 3	-	201434621	201438299	1870.28	15874.4	11.5863	13.7879
ASHGA5P050941	-4.58584	-2.19719	4.58584	down	noncoding	uc002wuz.3	ZNF337	UCSC_knowngene	4664	chr20	+	25604680	25658708		CGCTTCTCACGTAAGTGTCTCTTTAAGTGCTTACTGTAGTATGACTTATTGCTAAACTTT	natural antisense	NM_015655	ZNF337	zinc finger protein 337	-	25654850	25677469	5	28.3083	2.33322	4.53041
ASHGA5P025833	-4.58333	-2.1964	4.58333	down	noncoding	NR_038396	LOC100506469	RefSeq	1651	chr19	-	36031639	36036931		CATTGGAAAGGTTTATCATGAGTAACCGGGTGCTTTGCTTCTGTGATTCTTGGCCAGTGT	natural antisense	NM_001242597	TMEM147	transmembrane protein 147 isoform 2	+	36036501	36038429	46.8722	351.434	6.01628	8.21268
ASHGA5P025833	-4.58333	-2.1964	4.58333	down	noncoding	NR_038396	LOC100506469	RefSeq	1651	chr19	-	36031639	36036931		CATTGGAAAGGTTTATCATGAGTAACCGGGTGCTTTGCTTCTGTGATTCTTGGCCAGTGT	natural antisense	NM_001242598	TMEM147	transmembrane protein 147 isoform 3	+	36036501	36038429	46.8722	351.434	6.01628	8.21268
ASHGA5P025833	-4.58333	-2.1964	4.58333	down	noncoding	NR_038396	LOC100506469	RefSeq	1651	chr19	-	36031639	36036931		CATTGGAAAGGTTTATCATGAGTAACCGGGTGCTTTGCTTCTGTGATTCTTGGCCAGTGT	natural antisense	NM_014364	GAPDHS	glyceraldehyde-3-phosphate dehydrogenase, testis-specific	+	36024313	36036221	46.8722	351.434	6.01628	8.21268
ASHGA5P025833	-4.58333	-2.1964	4.58333	down	noncoding	NR_038396	LOC100506469	RefSeq	1651	chr19	-	36031639	36036931		CATTGGAAAGGTTTATCATGAGTAACCGGGTGCTTTGCTTCTGTGATTCTTGGCCAGTGT	natural antisense	NM_032635	TMEM147	transmembrane protein 147 isoform 1	+	36036501	36038429	46.8722	351.434	6.01628	8.21268
ASHGA5P023270	-4.57909	-2.19506	4.57909	down	noncoding	ENST00000576752	RP5-1050D4.3	GENCODE	474	chr17	+	4871289	4872117		ATAGATTCTTCACTATACTCTGTATGTTACAGTATGTGGGGCGCGGGTTTTCTGGAGCCA	natural antisense	NM_001171166	CAMTA2	calmodulin-binding transcription activator 2 isoform 2	-	4871286	4890960	5.45979	35.8527	2.66262	4.85768
ASHGA5P023270	-4.57909	-2.19506	4.57909	down	noncoding	ENST00000576752	RP5-1050D4.3	GENCODE	474	chr17	+	4871289	4872117		ATAGATTCTTCACTATACTCTGTATGTTACAGTATGTGGGGCGCGGGTTTTCTGGAGCCA	natural antisense	NM_001171167	CAMTA2	calmodulin-binding transcription activator 2 isoform 4	-	4871286	4890665	5.45979	35.8527	2.66262	4.85768
ASHGA5P023270	-4.57909	-2.19506	4.57909	down	noncoding	ENST00000576752	RP5-1050D4.3	GENCODE	474	chr17	+	4871289	4872117		ATAGATTCTTCACTATACTCTGTATGTTACAGTATGTGGGGCGCGGGTTTTCTGGAGCCA	natural antisense	NM_001171168	CAMTA2	calmodulin-binding transcription activator 2 isoform 3	-	4871286	4890665	5.45979	35.8527	2.66262	4.85768
ASHGA5P023270	-4.57909	-2.19506	4.57909	down	noncoding	ENST00000576752	RP5-1050D4.3	GENCODE	474	chr17	+	4871289	4872117		ATAGATTCTTCACTATACTCTGTATGTTACAGTATGTGGGGCGCGGGTTTTCTGGAGCCA	natural antisense	NM_015099	CAMTA2	calmodulin-binding transcription activator 2 isoform 1	-	4871286	4890960	5.45979	35.8527	2.66262	4.85768
ASHGA5P044687	-4.56679	-2.19118	4.56679	down	noncoding	ENST00000519159	RP11-563N12.2	GENCODE	445	chr8	+	20207720	20227986		AACCAAAGAAGAAAGTGCAGGCGAAGCTCCAAGTGGAAAGCATAATGATTAGGATGGGAT	intergenic							5	28.1766	2.33322	4.5244
ASHGA5P051493	-4.56599	-2.19093	4.56599	down	noncoding	ENST00000443054	BX004987.7	GENCODE	305	chr1	-	143527884	143529223		GAAGAGCAACTTCAGCTATTGAGGTATCTATCAGAAGTCTTACTCTCTAAAAAGCCTCTG	intergenic							5	28.1747	2.33322	4.52415
ASHGA5P000119	-4.56463	-2.1905	4.56463	down	noncoding	BG211770R		LincRNAs identified by Khalil et al	500	chr2	-	48509832	48517478		AGCAAATACTGCATTTCGCATTCTTTTAAAATATATCTTCAGGTCCCTGACAAATGATGG	intergenic							5	28.1622	2.33322	4.52372
ASHGA5P029246	-4.56241	-2.1898	4.56241	down	noncoding	ENST00000557526	RP11-7F17.3	GENCODE	1817	chr14	-	77535522	77542534		GGACAATATACTAGGACATGTTTTCAGGCCAACAGATAAATATACTTCACTTGCATTGAT	intergenic							5.9807	39.4905	2.80475	4.99454
ASHGA5P036675	-4.55794	-2.18838	4.55794	down	noncoding	ENST00000457009	RP4-568F9.6	GENCODE	2490	chr20	-	18303195	18339944		GTCCCACGTTGTTAGGAAAACTCATTTTTAGCCAGTTATGAAGTCTTATATTCTACAAAG	intergenic							5	28.1314	2.33322	4.5216
ASHGA5P034136	-4.5567	-2.18799	4.5567	down	noncoding	NR_027301	LOC148189	RefSeq	2085	chr19	-	28281400	28284848		CATGATGTTTTCTACTTATATTTTATTCAAAAATTTTATACTTTAAGTTCTTACCTTTAG	intergenic							11.4286	78.4853	3.80337	5.99136
ASHGA5P049222	-4.55424	-2.18721	4.55424	down	noncoding	ENST00000560029	CRNDE	GENCODE	659	chr16	-	54952781	54954528		AAATCAATAGGTAAAACCTGTTTAGAAATTAAAAATGAGTTACGATTTAAAGAAAATTCA	intergenic							16.5799	116.968	4.39156	6.57877
ASHGA5P021047	-4.54764	-2.18512	4.54764	down	noncoding	ENST00000523977	RP11-65D13.1	GENCODE	248	chr8	-	77527426	77528676		ATTTTAAAAGATGTAAAATCTGAGCTGCAACACTGAACAAAAGCTGTACTTGCCAGCCAG	intergenic							5	28.0613	2.33322	4.51834
ASHGA5P014651	-4.53559	-2.18129	4.53559	down	noncoding	ENST00000412178	HM13-AS1	GENCODE	489	chr20	-	30155509	30161066		CACGATCGTAGGAACCGGAGATTTTATGGAAAGAAGCTGATATTATTTGGAGAATGAAAA	intronic antisense	NM_030789	HM13	minor histocompatibility antigen H13 isoform 1	+	30102240	30157370	12.9217	89.1805	3.99509	6.17638
ASHGA5P014651	-4.53559	-2.18129	4.53559	down	noncoding	ENST00000412178	HM13-AS1	GENCODE	489	chr20	-	30155509	30161066		CACGATCGTAGGAACCGGAGATTTTATGGAAAGAAGCTGATATTATTTGGAGAATGAAAA	intronic antisense	NM_178580	HM13	minor histocompatibility antigen H13 isoform 2	+	30102240	30157370	12.9217	89.1805	3.99509	6.17638
ASHGA5P014651	-4.53559	-2.18129	4.53559	down	noncoding	ENST00000412178	HM13-AS1	GENCODE	489	chr20	-	30155509	30161066		CACGATCGTAGGAACCGGAGATTTTATGGAAAGAAGCTGATATTATTTGGAGAATGAAAA	intronic antisense	NM_178581	HM13	minor histocompatibility antigen H13 isoform 3	+	30102240	30157370	12.9217	89.1805	3.99509	6.17638
ASHGA5P033511	-4.53257	-2.18033	4.53257	down	noncoding	DA100307		LincRNAs identified by Khalil et al	549	chr11	+	88071055	88157725		ATGCAGGACCCTTGGTGGCACCAGTGTGCAGATGAGCAGATAGTGACTGATTGCCACTGG	intergenic							16.6043	116.556	4.39438	6.5747
ASHGA5P032466	-4.52915	-2.17924	4.52915	down	noncoding	ENST00000579913	LRRC37A4P	GENCODE	3243	chr17	-	43584106	43592522	NR_002940	TTTACAGTCATATCATCTAGCCCAGCAAGTCATGGAAGCATAGTTGTTAAAATCATCTGA	intronic antisense	ENST00000253803	AC091132.2	Uncharacterized protein [Source:UniProtKB/TrEMBL;Acc:H7BXE8]	+	43580625	43611631	26.5008	189.713	5.12877	7.30801
ASHGA5P058940	-4.52535	-2.17803	4.52535	down	noncoding	uc.339-	uc.339	UCR	252	chr12	-	54071095	54071347		ATTGAAATTCCTCCGCGAGGATAATTAAACTCGGGGCCTCATCCGGGCAAAATTACATTC	intron sense-overlapping	ENST00000338662	ATP5G2	ATP synthase, H+ transporting, mitochondrial Fo complex, subunit C2 (subunit 9) [Source:HGNC Symbol;Acc:842]	-	54058985	54071182	8.48475	56.7022	3.34044	5.51847
ASHGA5P051529	-4.52125	-2.17672	4.52125	down	noncoding	ENST00000411941	AL592284.1	GENCODE	389	chr1	-	144506276	144521002	ENST00000426301, ENST00000430014, ENST00000440084, ENST00000440719, ENST00000455295, NM_001178056, NM_024615, NR_024510, NR_024511, NR_027468, NR_046135, NR_046136, NR_046137, NR_046138, NR_046139, uc001ejr.4, uc001ekv.2, uc001eky.4, uc001ela.4, uc001eql.2, uc001eqo.1, uc001esl.4, uc009why.2, uc009wjy.1, uc009wjz.1	CCGAAACCAGTTGGCCTTCAGCCCCTGCCTCGGCCAGAGGTTTCATTTTTAACTGAATAT	natural antisense	ENST00000538264	AL592284.2	Uncharacterized protein [Source:UniProtKB/TrEMBL;Acc:F5H305]	+	144339737	144521058	79.5616	597.772	6.82342	9.00014
ASHGA5P043878	-4.51826	-2.17577	4.51826	down	noncoding	ENST00000497598	RP5-921G16.1	GENCODE	439	chr7	+	123974347	123993469		CTATGCCCTAAGACAGCCATATTTTACCATTTGAAACATAAATAAAAATGACTTCCAGGC	intergenic							29.2711	210.698	5.28516	7.46092
ASHGA5P032222	-4.51794	-2.17566	4.51794	down	noncoding	ENST00000456090	SMCR2	GENCODE	564	chr17	-	17577339	17581002		AGAGACCCTTGGGCTTCCTTCCTTCAAGGCCTCTGGTCTCTAGCAGAGAGAAGAGAGGGA	intergenic							30.85	222.033	5.36551	7.54118
ASHGA5P044715	-4.51514	-2.17477	4.51514	down	noncoding	ENST00000517964	RP11-219J21.1	GENCODE	1131	chr8	+	25543313	25545040		GTCTTGGCCTAAGACAAGCAAATAATTGTCAGATGACTGAATAGTTCTGTTTCCTTATTA	intergenic							5	27.8759	2.33322	4.50799
ASHGA5P017603	-4.51044	-2.17327	4.51044	down	noncoding	ENST00000443623	AC058791.2	GENCODE	453	chr7	-	130628926	130668868		CGCAGATGAGACTGAGTGTACTTGGTCTGGTATTTGTGGCATAACTTACGGAACACATAA	intergenic							217.563	1743.77	8.38085	10.5541
ASHGA5P025788	-4.50219	-2.17063	4.50219	down	noncoding	NR_037712	RAD51D	RefSeq	2164	chr17	-	33426810	33446888	NR_037711	GTCTTACAAGTCTTGATAAACTGCTTGATGCTGGTCTCTATACTGGAGAAGTGACTGAAA	exon sense-overlapping	NM_001142571	RAD51D	DNA repair protein RAD51 homolog 4 isoform 6	-	33426810	33446888	30.7173	220.239	5.35821	7.52884
ASHGA5P025788	-4.50219	-2.17063	4.50219	down	noncoding	NR_037712	RAD51D	RefSeq	2164	chr17	-	33426810	33446888	NR_037711	GTCTTACAAGTCTTGATAAACTGCTTGATGCTGGTCTCTATACTGGAGAAGTGACTGAAA	exon sense-overlapping	NM_002878	RAD51D	DNA repair protein RAD51 homolog 4 isoform 1	-	33426810	33446888	30.7173	220.239	5.35821	7.52884
ASHGA5P025788	-4.50219	-2.17063	4.50219	down	noncoding	NR_037712	RAD51D	RefSeq	2164	chr17	-	33426810	33446888	NR_037711	GTCTTACAAGTCTTGATAAACTGCTTGATGCTGGTCTCTATACTGGAGAAGTGACTGAAA	exon sense-overlapping	NM_133629	RAD51D	DNA repair protein RAD51 homolog 4 isoform 4	-	33426810	33446888	30.7173	220.239	5.35821	7.52884
ASHGA5P056923	-4.49302	-2.16769	4.49302	down	noncoding	TCONS_00010582	XLOC_005110	LincRNAs identified by Cabili et al	2200	chr5	-	180253863	180259036	TCONS_00010586, TCONS_00010587, TCONS_00011105, TCONS_00011106, TCONS_00011108	TGCTTAATCTCAGACAGCTGGAAGGTTGCTCCGGATCTCGCCATCTGGCCTGCGTTCAAT	intergenic							174.178	1364.72	8.04275	10.2104
ASHGA5P029207	-4.49291	-2.16765	4.49291	down	noncoding	ENST00000556646	RP11-486O13.4	GENCODE	565	chr14	-	70892528	71014181		ATGGATACTGTGAAGTGGTACCACCGTAAATCCATGTCCTCTAATGTCAGCGGACTATCA	intron sense-overlapping	NM_003814	ADAM20	disintegrin and metalloproteinase domain-containing protein 20 preproprotein	-	70989077	71001732	5	27.7274	2.33322	4.50087
ASHGA5P029207	-4.49291	-2.16765	4.49291	down	noncoding	ENST00000556646	RP11-486O13.4	GENCODE	565	chr14	-	70892528	71014181		ATGGATACTGTGAAGTGGTACCACCGTAAATCCATGTCCTCTAATGTCAGCGGACTATCA	intronic antisense	NM_003813	ADAM21	disintegrin and metalloproteinase domain-containing protein 21 preproprotein	+	70918873	70926622	5	27.7274	2.33322	4.50087
ASHGA5P053474	-4.49121	-2.16711	4.49121	down	noncoding	ENST00000518880	RP11-363E6.3	GENCODE	620	chr8	-	82192105	82193681		CGGGAAGTGTGGTTTCTAAACTAAAAGACTGCAGGAAGTGTCAACTTTAGTGACTGTCAT	intronic antisense	NM_001444	FABP5	fatty acid-binding protein, epidermal	+	82192717	82197012	5	27.7157	2.33322	4.50033
ASHGA5P036802	-4.48819	-2.16613	4.48819	down	noncoding	uc002xlw.1	BC071794	UCSC_knowngene	852	chr20	-	43001506	43031509		CAGCGGCAACAAAATCTGCTCAGAGACAAACGGACATGTTGCTGATATGAATCTCACTTG	intronic antisense	NM_000457	HNF4A	hepatocyte nuclear factor 4-alpha isoform b	+	43029895	43061485	5	27.6931	2.33322	4.49935
ASHGA5P036802	-4.48819	-2.16613	4.48819	down	noncoding	uc002xlw.1	BC071794	UCSC_knowngene	852	chr20	-	43001506	43031509		CAGCGGCAACAAAATCTGCTCAGAGACAAACGGACATGTTGCTGATATGAATCTCACTTG	intronic antisense	NM_001030003	HNF4A	hepatocyte nuclear factor 4-alpha isoform e	+	42984440	43061485	5	27.6931	2.33322	4.49935
ASHGA5P036802	-4.48819	-2.16613	4.48819	down	noncoding	uc002xlw.1	BC071794	UCSC_knowngene	852	chr20	-	43001506	43031509		CAGCGGCAACAAAATCTGCTCAGAGACAAACGGACATGTTGCTGATATGAATCTCACTTG	intronic antisense	NM_001030004	HNF4A	hepatocyte nuclear factor 4-alpha isoform f	+	42984440	43053276	5	27.6931	2.33322	4.49935
ASHGA5P036802	-4.48819	-2.16613	4.48819	down	noncoding	uc002xlw.1	BC071794	UCSC_knowngene	852	chr20	-	43001506	43031509		CAGCGGCAACAAAATCTGCTCAGAGACAAACGGACATGTTGCTGATATGAATCTCACTTG	intronic antisense	NM_175914	HNF4A	hepatocyte nuclear factor 4-alpha isoform d	+	42984440	43061485	5	27.6931	2.33322	4.49935
ASHGA5P036802	-4.48819	-2.16613	4.48819	down	noncoding	uc002xlw.1	BC071794	UCSC_knowngene	852	chr20	-	43001506	43031509		CAGCGGCAACAAAATCTGCTCAGAGACAAACGGACATGTTGCTGATATGAATCTCACTTG	intronic antisense	NM_178849	HNF4A	hepatocyte nuclear factor 4-alpha isoform a	+	43029895	43061485	5	27.6931	2.33322	4.49935
ASHGA5P036802	-4.48819	-2.16613	4.48819	down	noncoding	uc002xlw.1	BC071794	UCSC_knowngene	852	chr20	-	43001506	43031509		CAGCGGCAACAAAATCTGCTCAGAGACAAACGGACATGTTGCTGATATGAATCTCACTTG	intronic antisense	NM_178850	HNF4A	hepatocyte nuclear factor 4-alpha isoform c	+	43029895	43053276	5	27.6931	2.33322	4.49935
ASHGA5P036802	-4.48819	-2.16613	4.48819	down	noncoding	uc002xlw.1	BC071794	UCSC_knowngene	852	chr20	-	43001506	43031509		CAGCGGCAACAAAATCTGCTCAGAGACAAACGGACATGTTGCTGATATGAATCTCACTTG	natural antisense	NM_001258355	HNF4A	hepatocyte nuclear factor 4-alpha isoform g	+	43029895	43061485	5	27.6931	2.33322	4.49935
ASHGA5P021238	-4.48321	-2.16453	4.48321	down	noncoding	uc021qjd.1	AB231741	UCSC_knowngene	198	chr11	-	56570000	56587123	ENST00000528418	CTCTTTCAGCACAAGATTGCTCTCTTTCTGATGTTGACTGATATCTTCGTGGAGAAAAAA	intergenic							5	27.6492	2.33322	4.49775
ASHGA5P036960	-4.47748	-2.16269	4.47748	down	noncoding	ENST00000429853	RP4-726N1.2	GENCODE	400	chr20	+	18040136	18051652		TTCGTTCAGAACTTCCAATTATACAGAAGAGGCTGTCAACTCCATTAACAAAGCTTTTTT	intergenic							5.27159	33.6569	2.60818	4.77086
ASHGA5P018232	-4.47656	-2.16239	4.47656	down	noncoding	ENST00000450980	RP11-672F9.1	GENCODE	425	chr10	+	38536849	38622083		TTGGTAGGAGAATTGCCCTGGTGGAAAATATTCCTGAAGGCCTTAACTATTCAGAAAATG	intergenic							15.3911	106.534	4.27608	6.43847
ASHGA5P023242	-4.4749	-2.16185	4.4749	down	noncoding	ENST00000575606	RP11-874J12.2	GENCODE	344	chr18	+	3594091	3597370		CTGGCAACAGATGGATATCTGAGAGCCAGCGAACTTTCTTTACCTCCTAGTATCATTTCA	intronic antisense	NM_001003809	DLGAP1	disks large-associated protein 1 isoform 2	-	3496029	3845358	51.5302	377.137	6.15961	8.32146
ASHGA5P023242	-4.4749	-2.16185	4.4749	down	noncoding	ENST00000575606	RP11-874J12.2	GENCODE	344	chr18	+	3594091	3597370		CTGGCAACAGATGGATATCTGAGAGCCAGCGAACTTTCTTTACCTCCTAGTATCATTTCA	intronic antisense	NM_001242761	DLGAP1	disks large-associated protein 1 isoform 3	-	3502142	4455266	51.5302	377.137	6.15961	8.32146
ASHGA5P023242	-4.4749	-2.16185	4.4749	down	noncoding	ENST00000575606	RP11-874J12.2	GENCODE	344	chr18	+	3594091	3597370		CTGGCAACAGATGGATATCTGAGAGCCAGCGAACTTTCTTTACCTCCTAGTATCATTTCA	intronic antisense	NM_001242762	DLGAP1	disks large-associated protein 1 isoform 4	-	3496029	3874767	51.5302	377.137	6.15961	8.32146
ASHGA5P023242	-4.4749	-2.16185	4.4749	down	noncoding	ENST00000575606	RP11-874J12.2	GENCODE	344	chr18	+	3594091	3597370		CTGGCAACAGATGGATATCTGAGAGCCAGCGAACTTTCTTTACCTCCTAGTATCATTTCA	intronic antisense	NM_001242763	DLGAP1	disks large-associated protein 1 isoform 5	-	3496029	3874767	51.5302	377.137	6.15961	8.32146
ASHGA5P023242	-4.4749	-2.16185	4.4749	down	noncoding	ENST00000575606	RP11-874J12.2	GENCODE	344	chr18	+	3594091	3597370		CTGGCAACAGATGGATATCTGAGAGCCAGCGAACTTTCTTTACCTCCTAGTATCATTTCA	intronic antisense	NM_001242764	DLGAP1	disks large-associated protein 1 isoform 6	-	3496029	3874253	51.5302	377.137	6.15961	8.32146
ASHGA5P023242	-4.4749	-2.16185	4.4749	down	noncoding	ENST00000575606	RP11-874J12.2	GENCODE	344	chr18	+	3594091	3597370		CTGGCAACAGATGGATATCTGAGAGCCAGCGAACTTTCTTTACCTCCTAGTATCATTTCA	intronic antisense	NM_001242765	DLGAP1	disks large-associated protein 1 isoform 7	-	3502142	3845358	51.5302	377.137	6.15961	8.32146
ASHGA5P023242	-4.4749	-2.16185	4.4749	down	noncoding	ENST00000575606	RP11-874J12.2	GENCODE	344	chr18	+	3594091	3597370		CTGGCAACAGATGGATATCTGAGAGCCAGCGAACTTTCTTTACCTCCTAGTATCATTTCA	intronic antisense	NM_001242766	DLGAP1	disks large-associated protein 1 isoform 8	-	3496029	3845358	51.5302	377.137	6.15961	8.32146
ASHGA5P023242	-4.4749	-2.16185	4.4749	down	noncoding	ENST00000575606	RP11-874J12.2	GENCODE	344	chr18	+	3594091	3597370		CTGGCAACAGATGGATATCTGAGAGCCAGCGAACTTTCTTTACCTCCTAGTATCATTTCA	intronic antisense	NM_004746	DLGAP1	disks large-associated protein 1 isoform 1	-	3496029	4455266	51.5302	377.137	6.15961	8.32146
ASHGA5P041559	-4.46944	-2.16009	4.46944	down	noncoding	ENST00000505567	RP11-267A15.3	GENCODE	659	chr5	+	174045166	174052778		GATTTTCCCAGTTTAGGAGCATCTGTTTGTCTTGATAACGTTTGGAACAAAGTGAAAAAA	intergenic							5	27.5439	2.33322	4.49331
ASHGA5P057363	-4.46709	-2.15933	4.46709	down	noncoding	TCONS_00016338	XLOC_007718	LincRNAs identified by Cabili et al	3476	chr9	-	70501271	70505069	ENST00000422178, ENST00000425587	TAGAAAGCAAATAGTGAAATGAACATTTACATTCTGGCAACCTCAGAAGTACAACGAACA	intergenic							6.06452	39.31	2.82866	4.988
ASHGA5P031232	-4.46628	-2.15907	4.46628	down	noncoding	ENST00000567261	RP11-297D21.2	GENCODE	475	chr16	-	67464569	67465367		TTCGATTTGGAAAAAGCCGGAACAAAGTCCCAAAGTTGCTGCGCTCGAGGAGCCGCCTGG	natural antisense	NM_000196	HSD11B2	corticosteroid 11-beta-dehydrogenase isozyme 2	+	67465035	67471454	6.09661	39.5227	2.83697	4.99605
ASHGA5P019337	-4.46255	-2.15787	4.46255	down	noncoding	ENST00000478806	RP4-798C17.6	GENCODE	573	chr7	-	143948500	144052800	ENST00000461843, uc003weh.1, uc022aoh.1	GAAGTTTCAGTAGTGAAATGGTGAAAAATCAGACAATGGTCACAGAGTTCCTCCTACTGG	intron sense-overlapping	NM_001005328	OR2A7	olfactory receptor 2A7	-	143955788	143956721	51.0117	372.146	6.14413	8.302
ASHGA5P019337	-4.46255	-2.15787	4.46255	down	noncoding	ENST00000478806	RP4-798C17.6	GENCODE	573	chr7	-	143948500	144052800	ENST00000461843, uc003weh.1, uc022aoh.1	GAAGTTTCAGTAGTGAAATGGTGAAAAATCAGACAATGGTCACAGAGTTCCTCCTACTGG	intron sense-overlapping	NM_198495	CTAGE4	cutaneous T-cell lymphoma-associated antigen 4	-	143963766	143966392	51.0117	372.146	6.14413	8.302
ASHGA5P019337	-4.46255	-2.15787	4.46255	down	noncoding	ENST00000478806	RP4-798C17.6	GENCODE	573	chr7	-	143948500	144052800	ENST00000461843, uc003weh.1, uc022aoh.1	GAAGTTTCAGTAGTGAAATGGTGAAAAATCAGACAATGGTCACAGAGTTCCTCCTACTGG	intronic antisense	NM_001001802	OR2A42	olfactory receptor 2A1/2A42	+	144015217	144016150	51.0117	372.146	6.14413	8.302
ASHGA5P019337	-4.46255	-2.15787	4.46255	down	noncoding	ENST00000478806	RP4-798C17.6	GENCODE	573	chr7	-	143948500	144052800	ENST00000461843, uc003weh.1, uc022aoh.1	GAAGTTTCAGTAGTGAAATGGTGAAAAATCAGACAATGGTCACAGAGTTCCTCCTACTGG	intronic antisense	NM_001005287	OR2A1	olfactory receptor 2A1/2A42	+	144015217	144016150	51.0117	372.146	6.14413	8.302
ASHGA5P019337	-4.46255	-2.15787	4.46255	down	noncoding	ENST00000478806	RP4-798C17.6	GENCODE	573	chr7	-	143948500	144052800	ENST00000461843, uc003weh.1, uc022aoh.1	GAAGTTTCAGTAGTGAAATGGTGAAAAATCAGACAATGGTCACAGAGTTCCTCCTACTGG	natural antisense	NM_005435	ARHGEF5	rho guanine nucleotide exchange factor 5	+	144052488	144077725	51.0117	372.146	6.14413	8.302
ASHGA5P043407	-4.46209	-2.15772	4.46209	down	noncoding	ENST00000478925	RP4-798C17.6	GENCODE	556	chr7	-	144015765	144052244	ENST00000480074	ATGTACATGATGATGGCACTGCCAAAGAAGAGTCCCACCACGCAGAGGTGGGAGGAGCAG	natural antisense	NM_001001802	OR2A42	olfactory receptor 2A1/2A42	+	144015217	144016150	7.32091	47.8937	3.11632	5.27404
ASHGA5P043407	-4.46209	-2.15772	4.46209	down	noncoding	ENST00000478925	RP4-798C17.6	GENCODE	556	chr7	-	144015765	144052244	ENST00000480074	ATGTACATGATGATGGCACTGCCAAAGAAGAGTCCCACCACGCAGAGGTGGGAGGAGCAG	natural antisense	NM_001005287	OR2A1	olfactory receptor 2A1/2A42	+	144015217	144016150	7.32091	47.8937	3.11632	5.27404
ASHGA5P049998	-4.44896	-2.15347	4.44896	down	noncoding	NR_026978	HAUS1	RefSeq	1185	chr18	+	43684297	43708299		GCAAGTGAATACGAGTCAGAAGGTGAGATTAAGTCCAGAGTTTTGAACGAGAATAAATAG	exon sense-overlapping	NM_138443	HAUS1	HAUS augmin-like complex subunit 1	+	43684297	43708299	17.9591	124.395	4.51696	6.67043
ASHGA5P020119	-4.4398	-2.15049	4.4398	down	noncoding	NR_024610	HINT1	RefSeq	971	chr5	-	130494874	130501034		TGATGAAAGTAGTGTTGAATATCTCATGTAAGAGTATTTTACTGCATATCACCAGTCTGG	exon sense-overlapping	NM_005340	HINT1	histidine triad nucleotide-binding protein 1	-	130494874	130501034	60.4825	442.6	6.40503	8.55553
ASHGA5P040790	-4.43153	-2.14781	4.43153	down	noncoding	uc009wle.2	AB074166	UCSC_knowngene	4851	chr1	+	149577754	149582605	uc001elb.4, uc009wka.2	GAGCATGCAGACACTACCAATCAAAAAATTATGTAGAGACATACTTGAGAGTTACAGTTT	intergenic							5	27.3206	2.33322	4.48103
ASHGA5P045404	-4.43019	-2.14737	4.43019	down	noncoding	ENST00000563249	RP11-4O1.2	GENCODE	599	chr9	-	114798140	114799395	ENST00000563434	CAGGGGAAGGTATCTTTTTAAATAAAAATCGTTGCTAAATGGTTGGCTAGTTGTCCTATT	intergenic							5	27.3119	2.33322	4.48059
ASHGA5P056977	-4.4281	-2.14669	4.4281	down	noncoding	TCONS_00011734	XLOC_005201	LincRNAs identified by Cabili et al	503	chr6	+	23349676	23370411		GTAGCAGCAAATGTTTCAATTCATGCCATCACATCTTTGAAAACTGGCAATTCAACCTTG	intergenic							10.8444	71.7527	3.71528	5.86197
ASHGA5P015343	-4.42728	-2.14642	4.42728	down	noncoding	uc001vji.1	AK056689	UCSC_knowngene	1518	chr13	+	74805593	74832291		CATCTTCAGATTGTTATTCCGTGACATCTTATCTACTTAAGCAGCTAACCCATGAGGCAT	intergenic							5	27.2982	2.33322	4.47964
ASHGA5P033708	-4.42593	-2.14598	4.42593	down	noncoding	NR_024101	FLJ35776	RefSeq	1023	chr18	+	3594111	3597377	uc010wzb.2	CCACACAAAACTAGGAACTTTGTTATTCTACTTATTTTTCTGTACTCTGTCTGTTTGCAC	intronic antisense	NM_001003809	DLGAP1	disks large-associated protein 1 isoform 2	-	3496029	3845358	29.2105	206.186	5.28236	7.42834
ASHGA5P033708	-4.42593	-2.14598	4.42593	down	noncoding	NR_024101	FLJ35776	RefSeq	1023	chr18	+	3594111	3597377	uc010wzb.2	CCACACAAAACTAGGAACTTTGTTATTCTACTTATTTTTCTGTACTCTGTCTGTTTGCAC	intronic antisense	NM_001242761	DLGAP1	disks large-associated protein 1 isoform 3	-	3502142	4455266	29.2105	206.186	5.28236	7.42834
ASHGA5P033708	-4.42593	-2.14598	4.42593	down	noncoding	NR_024101	FLJ35776	RefSeq	1023	chr18	+	3594111	3597377	uc010wzb.2	CCACACAAAACTAGGAACTTTGTTATTCTACTTATTTTTCTGTACTCTGTCTGTTTGCAC	intronic antisense	NM_001242762	DLGAP1	disks large-associated protein 1 isoform 4	-	3496029	3874767	29.2105	206.186	5.28236	7.42834
ASHGA5P033708	-4.42593	-2.14598	4.42593	down	noncoding	NR_024101	FLJ35776	RefSeq	1023	chr18	+	3594111	3597377	uc010wzb.2	CCACACAAAACTAGGAACTTTGTTATTCTACTTATTTTTCTGTACTCTGTCTGTTTGCAC	intronic antisense	NM_001242763	DLGAP1	disks large-associated protein 1 isoform 5	-	3496029	3874767	29.2105	206.186	5.28236	7.42834
ASHGA5P033708	-4.42593	-2.14598	4.42593	down	noncoding	NR_024101	FLJ35776	RefSeq	1023	chr18	+	3594111	3597377	uc010wzb.2	CCACACAAAACTAGGAACTTTGTTATTCTACTTATTTTTCTGTACTCTGTCTGTTTGCAC	intronic antisense	NM_001242764	DLGAP1	disks large-associated protein 1 isoform 6	-	3496029	3874253	29.2105	206.186	5.28236	7.42834
ASHGA5P033708	-4.42593	-2.14598	4.42593	down	noncoding	NR_024101	FLJ35776	RefSeq	1023	chr18	+	3594111	3597377	uc010wzb.2	CCACACAAAACTAGGAACTTTGTTATTCTACTTATTTTTCTGTACTCTGTCTGTTTGCAC	intronic antisense	NM_001242765	DLGAP1	disks large-associated protein 1 isoform 7	-	3502142	3845358	29.2105	206.186	5.28236	7.42834
ASHGA5P033708	-4.42593	-2.14598	4.42593	down	noncoding	NR_024101	FLJ35776	RefSeq	1023	chr18	+	3594111	3597377	uc010wzb.2	CCACACAAAACTAGGAACTTTGTTATTCTACTTATTTTTCTGTACTCTGTCTGTTTGCAC	intronic antisense	NM_001242766	DLGAP1	disks large-associated protein 1 isoform 8	-	3496029	3845358	29.2105	206.186	5.28236	7.42834
ASHGA5P033708	-4.42593	-2.14598	4.42593	down	noncoding	NR_024101	FLJ35776	RefSeq	1023	chr18	+	3594111	3597377	uc010wzb.2	CCACACAAAACTAGGAACTTTGTTATTCTACTTATTTTTCTGTACTCTGTCTGTTTGCAC	intronic antisense	NM_004746	DLGAP1	disks large-associated protein 1 isoform 1	-	3496029	4455266	29.2105	206.186	5.28236	7.42834
ASHGA5P031935	-4.42486	-2.14563	4.42486	down	noncoding	ENST00000563230	RP11-556H2.3	GENCODE	433	chr16	+	79123946	79135651		GGAATTACCTGGGATCATTTCTCATCCTCTCTCTCTTTCTCTGTATTACTTAGCCTTAAA	intron sense-overlapping	NM_016373	WWOX	WW domain-containing oxidoreductase isoform 1	+	78133326	79246564	124.409	933.444	7.51396	9.65959
ASHGA5P035216	-4.42165	-2.14459	4.42165	down	noncoding	ENST00000455614	AC006227.1	GENCODE	491	chr2	-	107882608	107981999		ATCATACAGAGAACATTTTGCTGAGATGACACCAACTTCCAGTTCTTCACAAAGATGCAG	intergenic							5	27.2681	2.33322	4.47781
ASHGA5P027177	-4.4208	-2.14431	4.4208	down	noncoding	TCONS_00011688	XLOC_005164	LincRNAs identified by Cabili et al	4004	chr6	+	8931542	8941204		CCACAAGCCCATTTTACTTCTGTTCAAACCAGGTTTGCTATTCTAATTTTGGAATTATGT	intergenic							5	27.2671	2.33322	4.47753
ASHGA5P020437	-4.41421	-2.14215	4.41421	down	noncoding	ENST00000513501	AC226119.4	pseudogene	530	chr4	-	3916913	3926001		TTTTCAGTTTTTCCCAAGAACATACTCACAGTGATTGATCCAGCCATTGGTAATCTAAAA								63.8928	466.73	6.49209	8.63425
ASHGA5P052992	-4.41045	-2.14092	4.41045	down	noncoding	ENST00000415499	AC005062.2	GENCODE	743	chr7	-	19970693	20164785		GATTTCAGCATACCTTAAACCTTTTGAACAGACTTGTCGATACTCTCTTGGAAAAGTATT	intergenic							5.83483	37.2267	2.76983	4.91075
ASHGA5P051521	-4.40332	-2.13859	4.40332	down	noncoding	NR_024584	LOC728875	RefSeq	772	chr1	-	144480745	144521969	ENST00000411795, ENST00000437785, ENST00000445225, ENST00000457645, ENST00000457991, NR_024510, NR_024511, uc001eky.4, uc001ela.4, uc001esl.4	TGGTTCTTCCGGTTCTTTGTGCCGCCTTCACCCAGTGAAGGAGCCTGTATCCACCCTGCC	natural antisense	ENST00000538264	AL592284.2	Uncharacterized protein [Source:UniProtKB/TrEMBL;Acc:F5H305]	+	144339737	144521058	290.49	2328.2	8.82424	10.9628
ASHGA5P052995	-4.40117	-2.13789	4.40117	down	noncoding	ENST00000432668	AC005682.5	GENCODE	574	chr7	+	22895704	22896694		CGCTTGAAAGAATCAGTGAAGCTTTTCAAGTAGAGGAGGTATATTTGAATATGTAACCTT	intergenic							5	27.1611	2.33322	4.47111
ASHGA5P017424	-4.39909	-2.1372	4.39909	down	noncoding	uc001eks.3	LOC728875	UCSC_knowngene	775	chr1	-	144300511	144341755	ENST00000422124, ENST00000457991, NR_024511, TCONS_00000848, uc001eky.4, uc001esl.4	AGGGATGGTGCAGAATGGGGAAATGGAGAGAGAACCTGAAAGAGCCCCAAACTCGAGGAC	intronic antisense	ENST00000538264	AL592284.2	Uncharacterized protein [Source:UniProtKB/TrEMBL;Acc:F5H305]	+	144339737	144521058	1367.24	11177.9	11.1309	13.2681
ASHGA5P049532	-4.39858	-2.13704	4.39858	down	noncoding	ENST00000584151	AC022596.2	GENCODE	719	chr17	-	16754815	16756091	ENST00000581247	TTTCTCAAATAGACTTCATTTGTCCCTTGAGGCTCAGCTCACTGCAGTTAACTAACTAAT	intergenic							13.5883	91.6825	4.08071	6.21774
ASHGA5P034493	-4.39415	-2.13558	4.39415	down	noncoding	uc002myk.3	BC011648	UCSC_knowngene	766	chr19	+	14444554	14454726		AACTGAGGCACTGCTGAGCACCAACAGTCCTGGAGAGCTTTAAGAATGGTTGCCATCTGA	intergenic							5	27.1216	2.33322	4.4688
ASHGA5P044849	-4.391	-2.13455	4.391	down	noncoding	ENST00000519990	RP11-705O24.1	GENCODE	1173	chr8	+	62791440	62798121		CACTTCTTAACTTTTTCTCTTTCTTGCTATTGAGGAGCACAATCTAAAATTTGTAGGCAG	intergenic							6.48363	41.3416	2.92821	5.06276
ASHGA5P040794	-4.38975	-2.13414	4.38975	down	noncoding	ENST00000419105	RP11-277L2.2	GENCODE	777	chr1	+	149591178	149592306		CTTATGAATACTGAATAGTGAACATAGGGTACATTTATATCCTGCTGATTGCTTAGCTGT	intergenic							11.5767	76.748	3.82423	5.95836
ASHGA5P047803	-4.37958	-2.13079	4.37958	down	noncoding	AW235165		LincRNAs identified by Khalil et al	431	chr20	+	1416447	1416866		GAAGGAAGGAAAGAAGAGGTGATCCAATCAGCATATTTTTTCTTTGAGAACATGAATAAC	intergenic							24.8452	172.294	5.03329	7.16409
ASHGA5P031880	-4.3788	-2.13054	4.3788	down	noncoding	TCONS_00006602	XLOC_003209	LincRNAs identified by Cabili et al	695	chr3	-	107757246	107758725		TTATTCCTCAAAGGGTTTAAAGTGCCCTGTTTGGGCCAGGTGTCTTCACACTGAGAAAAG	intergenic							5	27.0248	2.33322	4.46375
ASHGA5P000215	-4.37829	-2.13037	4.37829	down	noncoding	chr11:8171725-8184025-	chr11:8171725-8184025	LincRNAs identified by Khalil et al	12300	chr11	-	8215149	8227449		CCTTGGCTGTGTCTTAACACAGGCTCCCACCTGGGAGAGGGAGAATTAAATATACAAATT	intergenic							5	27.0241	2.33322	4.46359
ASHGA5P018558	-4.37756	-2.13013	4.37756	down	noncoding	uc004bxv.3	LOC100506190	UCSC_knowngene	1388	chr9	+	132245729	132266538		CCAGCACACGGCGCAGTAACAATATAATTACCGTATGCAGTCCCCCAGGATACAGGGTCA	intergenic							67.8513	492.299	6.58436	8.71449
ASHGA5P055314	-4.37345	-2.12877	4.37345	down	noncoding	TCONS_00007054	XLOC_002952	LincRNAs identified by Cabili et al	559	chr3	+	184455325	184456747		CCATTTATAGATGGTGAAGCCAAGGCCTGAAGACCTTTCCTGCAAGGTCGCAGAGGAAGA	intergenic							14.2859	96.214	4.15939	6.28816
ASHGA5P031138	-4.37026	-2.12772	4.37026	down	noncoding	ENST00000567668	LINC00273	GENCODE	518	chr16	-	33950098	33957115		ATTCCACAAATGAAGGTCAGCAGTATCTATTGAGATGTTTCTCCCTCTCATGCGTCTCAT	intergenic							910.545	7475.55	10.5209	12.6486
ASHGA5P029282	-4.36945	-2.12745	4.36945	down	noncoding	ENST00000380722	RP11-497E19.1	GENCODE	1747	chr14	-	85991476	85996332		CAAGGAAGATCACATTTTAGGACAAATACTCATCTACCTGCATTTAAACATCCATTTTCG	natural antisense	ENST00000553678	RP11-497E19.2	Uncharacterized protein [Source:UniProtKB/TrEMBL;Acc:G3V514]	+	85994942	85995730	64.3466	465.488	6.50392	8.63137
ASHGA5P033709	-4.36563	-2.12619	4.36563	down	noncoding	ENST00000573177	RP11-874J12.1	GENCODE	1388	chr18	+	3602997	3604385		AGTTTTAGCAAAAGCAGCAACAAATGTACTTTAAATACTAGCACAGTAAGGGAATTCCTG	intronic antisense	NM_001003809	DLGAP1	disks large-associated protein 1 isoform 2	-	3496029	3845358	9.53507	61.8738	3.51763	5.64382
ASHGA5P033709	-4.36563	-2.12619	4.36563	down	noncoding	ENST00000573177	RP11-874J12.1	GENCODE	1388	chr18	+	3602997	3604385		AGTTTTAGCAAAAGCAGCAACAAATGTACTTTAAATACTAGCACAGTAAGGGAATTCCTG	intronic antisense	NM_001242761	DLGAP1	disks large-associated protein 1 isoform 3	-	3502142	4455266	9.53507	61.8738	3.51763	5.64382
ASHGA5P033709	-4.36563	-2.12619	4.36563	down	noncoding	ENST00000573177	RP11-874J12.1	GENCODE	1388	chr18	+	3602997	3604385		AGTTTTAGCAAAAGCAGCAACAAATGTACTTTAAATACTAGCACAGTAAGGGAATTCCTG	intronic antisense	NM_001242762	DLGAP1	disks large-associated protein 1 isoform 4	-	3496029	3874767	9.53507	61.8738	3.51763	5.64382
ASHGA5P033709	-4.36563	-2.12619	4.36563	down	noncoding	ENST00000573177	RP11-874J12.1	GENCODE	1388	chr18	+	3602997	3604385		AGTTTTAGCAAAAGCAGCAACAAATGTACTTTAAATACTAGCACAGTAAGGGAATTCCTG	intronic antisense	NM_001242763	DLGAP1	disks large-associated protein 1 isoform 5	-	3496029	3874767	9.53507	61.8738	3.51763	5.64382
ASHGA5P033709	-4.36563	-2.12619	4.36563	down	noncoding	ENST00000573177	RP11-874J12.1	GENCODE	1388	chr18	+	3602997	3604385		AGTTTTAGCAAAAGCAGCAACAAATGTACTTTAAATACTAGCACAGTAAGGGAATTCCTG	intronic antisense	NM_001242764	DLGAP1	disks large-associated protein 1 isoform 6	-	3496029	3874253	9.53507	61.8738	3.51763	5.64382
ASHGA5P033709	-4.36563	-2.12619	4.36563	down	noncoding	ENST00000573177	RP11-874J12.1	GENCODE	1388	chr18	+	3602997	3604385		AGTTTTAGCAAAAGCAGCAACAAATGTACTTTAAATACTAGCACAGTAAGGGAATTCCTG	intronic antisense	NM_001242765	DLGAP1	disks large-associated protein 1 isoform 7	-	3502142	3845358	9.53507	61.8738	3.51763	5.64382
ASHGA5P033709	-4.36563	-2.12619	4.36563	down	noncoding	ENST00000573177	RP11-874J12.1	GENCODE	1388	chr18	+	3602997	3604385		AGTTTTAGCAAAAGCAGCAACAAATGTACTTTAAATACTAGCACAGTAAGGGAATTCCTG	intronic antisense	NM_001242766	DLGAP1	disks large-associated protein 1 isoform 8	-	3496029	3845358	9.53507	61.8738	3.51763	5.64382
ASHGA5P033709	-4.36563	-2.12619	4.36563	down	noncoding	ENST00000573177	RP11-874J12.1	GENCODE	1388	chr18	+	3602997	3604385		AGTTTTAGCAAAAGCAGCAACAAATGTACTTTAAATACTAGCACAGTAAGGGAATTCCTG	intronic antisense	NM_004746	DLGAP1	disks large-associated protein 1 isoform 1	-	3496029	4455266	9.53507	61.8738	3.51763	5.64382
ASHGA5P028733	-4.36114	-2.12471	4.36114	down	noncoding	ENST00000450973	TPTE2P6	GENCODE	649	chr13	+	25161361	25171814	NM_001141968, NM_130785, NM_199254, NR_002815, uc001upm.3, uc001upo.3	CCTGCCATGTGCATGTTCATATGTCCTAAGTCTTCCTTGATGATGTATCTATATTTATAT	intergenic							1454.99	11822.7	11.2263	13.351
ASHGA5P048766	-4.35865	-2.12388	4.35865	down	noncoding	ENST00000558147	LINC00277	GENCODE	661	chr15	+	69373189	69383734		TGTGATGCTAGTAAGTACACTTGCCTAGTTGCTGCTCAAGAAATGGAGCTATTATTATTT	intergenic							6.51253	41.2318	2.93444	5.05832
ASHGA5P023263	-4.35724	-2.12342	4.35724	down	noncoding	ENST00000576606	RP11-874J12.2	GENCODE	391	chr18	+	3594109	3597370		CAGCTACGAGATGGATATCTGAGAGCCAGCGAACTTTCTTTACCTCCTAGTATCATTTCA	intronic antisense	NM_001003809	DLGAP1	disks large-associated protein 1 isoform 2	-	3496029	3845358	67.0725	484.614	6.56786	8.69127
ASHGA5P023263	-4.35724	-2.12342	4.35724	down	noncoding	ENST00000576606	RP11-874J12.2	GENCODE	391	chr18	+	3594109	3597370		CAGCTACGAGATGGATATCTGAGAGCCAGCGAACTTTCTTTACCTCCTAGTATCATTTCA	intronic antisense	NM_001242761	DLGAP1	disks large-associated protein 1 isoform 3	-	3502142	4455266	67.0725	484.614	6.56786	8.69127
ASHGA5P023263	-4.35724	-2.12342	4.35724	down	noncoding	ENST00000576606	RP11-874J12.2	GENCODE	391	chr18	+	3594109	3597370		CAGCTACGAGATGGATATCTGAGAGCCAGCGAACTTTCTTTACCTCCTAGTATCATTTCA	intronic antisense	NM_001242762	DLGAP1	disks large-associated protein 1 isoform 4	-	3496029	3874767	67.0725	484.614	6.56786	8.69127
ASHGA5P023263	-4.35724	-2.12342	4.35724	down	noncoding	ENST00000576606	RP11-874J12.2	GENCODE	391	chr18	+	3594109	3597370		CAGCTACGAGATGGATATCTGAGAGCCAGCGAACTTTCTTTACCTCCTAGTATCATTTCA	intronic antisense	NM_001242763	DLGAP1	disks large-associated protein 1 isoform 5	-	3496029	3874767	67.0725	484.614	6.56786	8.69127
ASHGA5P023263	-4.35724	-2.12342	4.35724	down	noncoding	ENST00000576606	RP11-874J12.2	GENCODE	391	chr18	+	3594109	3597370		CAGCTACGAGATGGATATCTGAGAGCCAGCGAACTTTCTTTACCTCCTAGTATCATTTCA	intronic antisense	NM_001242764	DLGAP1	disks large-associated protein 1 isoform 6	-	3496029	3874253	67.0725	484.614	6.56786	8.69127
ASHGA5P023263	-4.35724	-2.12342	4.35724	down	noncoding	ENST00000576606	RP11-874J12.2	GENCODE	391	chr18	+	3594109	3597370		CAGCTACGAGATGGATATCTGAGAGCCAGCGAACTTTCTTTACCTCCTAGTATCATTTCA	intronic antisense	NM_001242765	DLGAP1	disks large-associated protein 1 isoform 7	-	3502142	3845358	67.0725	484.614	6.56786	8.69127
ASHGA5P023263	-4.35724	-2.12342	4.35724	down	noncoding	ENST00000576606	RP11-874J12.2	GENCODE	391	chr18	+	3594109	3597370		CAGCTACGAGATGGATATCTGAGAGCCAGCGAACTTTCTTTACCTCCTAGTATCATTTCA	intronic antisense	NM_001242766	DLGAP1	disks large-associated protein 1 isoform 8	-	3496029	3845358	67.0725	484.614	6.56786	8.69127
ASHGA5P023263	-4.35724	-2.12342	4.35724	down	noncoding	ENST00000576606	RP11-874J12.2	GENCODE	391	chr18	+	3594109	3597370		CAGCTACGAGATGGATATCTGAGAGCCAGCGAACTTTCTTTACCTCCTAGTATCATTTCA	intronic antisense	NM_004746	DLGAP1	disks large-associated protein 1 isoform 1	-	3496029	4455266	67.0725	484.614	6.56786	8.69127
ASHGA5P036528	-4.35442	-2.12248	4.35442	down	noncoding	TCONS_00027227	XLOC_013265	LincRNAs identified by Cabili et al	1334	chr19	-	22208107	22217980		TCTAATACGAGTCACAGAAGGCTCTGCGACTCTTCTATTTTCTCTAGGTTATGCAAATGG	intergenic							5	26.8779	2.33322	4.4557
ASHGA5P056907	-4.35338	-2.12214	4.35338	down	noncoding	TCONS_00010427	XLOC_004940	LincRNAs identified by Cabili et al	956	chr5	-	100348031	100367064		TATCTCAAAGGTGGAGCTCCGGTTTCTTGCTGAGCCAGGAATCACCTATTACTATCTGAT	intergenic							5	26.8698	2.33322	4.45535
ASHGA5P045042	-4.35096	-2.12133	4.35096	down	noncoding	TCONS_00000952	XLOC_000210	LincRNAs identified by Cabili et al	242	chr1	+	56427583	56436730		AATTACCAAGTTATTCAACATGGAAGGCTTTGCCAAGACAGTGGTGGCTGGGATTTGACC	intergenic							5	26.8578	2.33322	4.45455
ASHGA5P023203	-4.34321	-2.11876	4.34321	down	noncoding	ENST00000573369	U95743.1	GENCODE	1001	chr16	-	13823993	13873605		CTGGAGTTCTGACTACTTTGGGAGATCCATTGACTGAAATGGAAGAAAATAATTCTAAAA	intergenic							20.0512	136.487	4.68979	6.80855
ASHGA5P027418	-4.34148	-2.11819	4.34148	down	noncoding	ENST00000548900	RP11-1143G9.4	GENCODE	599	chr12	-	69747272	69748005		CATCAGATGCCTTCATCAGCTGGTATTTTGCCTAAGATCTATTTAAGATAACCTTTTCTT	natural antisense	NM_000239	LYZ	lysozyme C precursor	+	69742133	69748013	5	26.7907	2.33322	4.45141
ASHGA5P057335	-4.33878	-2.11729	4.33878	down	noncoding	TCONS_00016137	XLOC_007530	LincRNAs identified by Cabili et al	1041	chr9	+	118358892	118365964		TTTAAAGCATTTAGCACATTTGTACCATGAAGATACTGAGGCTGCCATCATGCTCTGTTA	intergenic							5	26.7851	2.33322	4.45051
ASHGA5P045231	-4.33766	-2.11692	4.33766	down	noncoding	uc004aby.3	BC019880	UCSC_knowngene	549	chr9	-	41948513	41954688		AGGACACTGTGGGCCATAAATGTGTTCTTTGGCCTGAAGAAATAAAACTTGGTGGTCCAA	intergenic							217.212	1670.19	8.37871	10.4956
ASHGA5P050973	-4.33433	-2.11581	4.33433	down	noncoding	NR_034072	SARS	RefSeq	3192	chr1	+	109756514	109760113		TTTAACTTGAGTTTTGTGCTGATTCTATGTCTTAGGCCCTCTATTGTAGTAGTTTGTTTG	exon sense-overlapping	NM_006513	SARS	serine--tRNA ligase, cytoplasmic	+	109756514	109780804	30.3176	209.637	5.33733	7.45314
ASHGA5P040795	-4.3328	-2.1153	4.3328	down	noncoding	TCONS_00021727	XLOC_010307	LincRNAs identified by Cabili et al	222	chr13	+	23733390	23733727		TAACTAAAGTGCAGCATAAACTGCATGCAGCATTGTTTTCACCACAGCAAACCCTTCGGG	intergenic							5	26.7355	2.33322	4.44852
ASHGA5P058016	-4.32973	-2.11428	4.32973	down	noncoding	TCONS_00025362	XLOC_012177	LincRNAs identified by Cabili et al	950	chr17	+	33648816	33652433	TCONS_00025355, TCONS_00025359, TCONS_00025896	TTCCATCCCTTGTGGAAGAGAGCATGTAAGCAAGACAGGACCTTCAGGCCTCTGAAAAAA	intergenic							5.49218	34.0633	2.67211	4.78639
ASHGA5P028685	-4.32912	-2.11407	4.32912	down	noncoding	ENST00000446442	ATP11A-AS1	GENCODE	2192	chr13	-	113399762	113409007		CTAGGGTACACAGTAAGAGCTTAGTACTCACTAAACATTCACATTATTACCAACTGAATA	intronic antisense	NM_015205	ATP11A	probable phospholipid-transporting ATPase IH isoform a	+	113344642	113541482	5	26.7114	2.33322	4.44729
ASHGA5P028685	-4.32912	-2.11407	4.32912	down	noncoding	ENST00000446442	ATP11A-AS1	GENCODE	2192	chr13	-	113399762	113409007		CTAGGGTACACAGTAAGAGCTTAGTACTCACTAAACATTCACATTATTACCAACTGAATA	intronic antisense	NM_032189	ATP11A	probable phospholipid-transporting ATPase IH isoform b	+	113344642	113541482	5	26.7114	2.33322	4.44729
ASHGA5P042824	-4.32759	-2.11356	4.32759	down	noncoding	TCONS_00019778	XLOC_009577	LincRNAs identified by Cabili et al	7833	chr11	-	119478389	119489008		AGAGACACACACTTGACTCACAGCAATCGATGAGAAGCAGGGATCGCCATTTACATAAGA	intergenic							5	26.7015	2.33322	4.44678
ASHGA5P056580	-4.32713	-2.11341	4.32713	down	noncoding	TCONS_00006328	XLOC_002945	LincRNAs identified by Cabili et al	496	chr3	+	182699181	182704748		ACTCCTGTGGATGACATTTTACAAAGTAAGGAGCATCCTGATTGCTGAACACGTGGAGGT	intronic antisense	ENST00000460412	DCUN1D1	DCN1, defective in cullin neddylation 1, domain containing 1 (S. cerevisiae) [Source:HGNC Symbol;Acc:18184]	-	182681718	182703720	5	26.6956	2.33322	4.44663
ASHGA5P056580	-4.32713	-2.11341	4.32713	down	noncoding	TCONS_00006328	XLOC_002945	LincRNAs identified by Cabili et al	496	chr3	+	182699181	182704748		ACTCCTGTGGATGACATTTTACAAAGTAAGGAGCATCCTGATTGCTGAACACGTGGAGGT	intronic antisense	ENST00000466812	DCUN1D1	DCN1, defective in cullin neddylation 1, domain containing 1 (S. cerevisiae) [Source:HGNC Symbol;Acc:18184]	-	182681787	182703701	5	26.6956	2.33322	4.44663
ASHGA5P056580	-4.32713	-2.11341	4.32713	down	noncoding	TCONS_00006328	XLOC_002945	LincRNAs identified by Cabili et al	496	chr3	+	182699181	182704748		ACTCCTGTGGATGACATTTTACAAAGTAAGGAGCATCCTGATTGCTGAACACGTGGAGGT	intronic antisense	ENST00000469954	DCUN1D1	DCN1, defective in cullin neddylation 1, domain containing 1 (S. cerevisiae) [Source:HGNC Symbol;Acc:18184]	-	182662821	182703741	5	26.6956	2.33322	4.44663
ASHGA5P056580	-4.32713	-2.11341	4.32713	down	noncoding	TCONS_00006328	XLOC_002945	LincRNAs identified by Cabili et al	496	chr3	+	182699181	182704748		ACTCCTGTGGATGACATTTTACAAAGTAAGGAGCATCCTGATTGCTGAACACGTGGAGGT	intronic antisense	ENST00000487822	DCUN1D1	DCN1, defective in cullin neddylation 1, domain containing 1 (S. cerevisiae) [Source:HGNC Symbol;Acc:18184]	-	182681735	182703719	5	26.6956	2.33322	4.44663
ASHGA5P050720	-4.32432	-2.11247	4.32432	down	noncoding	ENST00000420672	AC009948.5	GENCODE	490	chr2	+	179278665	179295551		TCAAAGAATTCCAGATATGATTTTTTTCCAGACAAAAATACCTGCTACATGCTTCCTTCT	intergenic							11.4622	74.7474	3.80766	5.92013
ASHGA5P045345	-4.31395	-2.10901	4.31395	down	noncoding	ENST00000442726	RP11-177F15.1	GENCODE	2900	chr1	+	238648744	238701605		CCCCAGAATAGAAAATGCTTATTCTCTTGGAGAGAGAAATAAATTTAATCTTTACACGGG	intergenic							5	26.5997	2.33322	4.44223
ASHGA5P039930	-4.31288	-2.10865	4.31288	down	noncoding	ENST00000508813	RP11-752D24.2	GENCODE	2465	chr4	+	53811855	53824254		TGCCATCTCCAGGCACTTCTTGGAACACAAGTTCTTTGTACAGGAGAAATAGTCAGACAC	intronic antisense	NM_152540	SCFD2	sec1 family domain-containing protein 2	-	53739150	54232242	5	26.5884	2.33322	4.44187
ASHGA5P035067	-4.30787	-2.10698	4.30787	down	noncoding	NR_033837	LINC00309	RefSeq	3314	chr2	-	64412212	64432619		CAGACTGTCAACATACTCTCAAGAAGTATTCTTTCCATTTTTCTTCTGGGAAAATAGCAG	intergenic							5	26.5555	2.33322	4.4402
ASHGA5P033896	-4.30529	-2.10611	4.30529	down	noncoding	ENST00000562582	RP11-231E4.2	GENCODE	719	chr18	+	72076649	72077368		GTTTTTCCTGATTCGGACCTCACATGCTTTTTGACATGAAGACTTAAGTCTTTCTTAAAT	intergenic							6.68742	41.8408	2.97405	5.08016
ASHGA5P049011	-4.30189	-2.10497	4.30189	down	noncoding	uc002cqb.1	ABCA17P	UCSC_knowngene	1749	chr16	+	2390922	2412667		GAGTTTGAAGGTTAGATGTAAATATGGGTAAGGATCGGGAGGACATTTTTATAAAGTACA	bidirectional	NM_001089	ABCA3	ATP-binding cassette sub-family A member 3	-	2325878	2390747	6.66833	41.6555	2.96982	5.0748
ASHGA5P020826	-4.30165	-2.10489	4.30165	down	noncoding	ENST00000520422	RP11-150O12.1	GENCODE	734	chr8	-	37278921	37351352		ATTTTGCCTGACAGGAGACAGAGGCAGTTGATGCTTGCAGCTTGGTCCAGGAGGCCAGCA	intergenic							7.74182	48.9653	3.20128	5.30617
ASHGA5P042691	-4.30065	-2.10455	4.30065	down	noncoding	TCONS_00014547	XLOC_006924	LincRNAs identified by Cabili et al	1836	chr8	+	129000922	129004320		AAGAAAGGCCCAGGCATTTGCATCTATGTGTGCAGTTCTACTTGTCCTAAAGGCACTTCT	intergenic							37.0215	255.422	5.646	7.75056
ASHGA5P016516	-4.29835	-2.10378	4.29835	down	noncoding	ENST00000431189	AC058791.2	GENCODE	803	chr7	-	130630368	130792738		CACTGAACAGTCTGTTTCATCTTCATAAAAACGCTGCTTTCAGTGCACTGGATTTATTTT	intergenic							12.9077	84.3854	3.99252	6.09631
ASHGA5P036894	-4.29669	-2.10322	4.29669	down	noncoding	TCONS_00025893	XLOC_012171	LincRNAs identified by Cabili et al	1290	chr17	+	31271486	31277403		GGGTCTTACTGTGTTTCTATGAGAAAGGCTGATGAGCAATTTTCAGAATTTGAGGCAAAA	exon sense-overlapping	ENST00000578289	TMEM98	transmembrane protein 98 [Source:HGNC Symbol;Acc:24529]	+	31255221	31272124	6.85599	42.8713	3.01299	5.11621
ASHGA5P027508	-4.29452	-2.1025	4.29452	down	noncoding	ENST00000547515	RP11-541G9.2	GENCODE	576	chr12	-	97666469	97669987		AAGACATCTGTTCCTCTCATCCTTTAGTGAAGTGCAGATGGAGATTCCTACATGGTTTTG	intergenic							5	26.4774	2.33322	4.43572
ASHGA5P025644	-4.29123	-2.10139	4.29123	down	noncoding	NR_024153	FLJ43663	RefSeq	2037	chr7	-	130628918	130791789		TTGCTATTCGGAGGAAAATGGAAGAAACGGAGATACTTTTAGTGAAGCAGAATAAACCAC	intergenic							23.9842	163.334	4.97866	7.08005
ASHGA5P035447	-4.28451	-2.09913	4.28451	down	noncoding	ENST00000412153	AC017048.1	GENCODE	495	chr2	-	177370972	177372430		GCATAGCTTACCAGGATATGGTAGTTATGGGTTCCAATTTTCCCTGATAATAAAAATTGT	intergenic							7.80645	49.2286	3.21444	5.31357
ASHGA5P017931	-4.2822	-2.09835	4.2822	down	noncoding	ENST00000447278	RP11-125B21.2	GENCODE	423	chr9	-	2503279	2522019		TTTGGAAATGGACATAAGAGCCTGGTGGTTGATGATGGAAGAGATGAAACTGTGAAGAGA	intergenic							5	26.4038	2.33322	4.43157
ASHGA5P044311	-4.27663	-2.09648	4.27663	down	noncoding	ENST00000520619	SNHG6	GENCODE	479	chr8	-	67834252	67838633		CAGTGCTTTGCAGTCAGGATTCTATAATACAATGAGAAAAACAGAAGTAATAAGACGTGA	natural antisense	NM_173518	MCMDC2	MCM domain-containing protein 2 isoform a	+	67782983	67834283	5.719	35.258	2.73738	4.83386
ASHGA5P023202	-4.27572	-2.09617	4.27572	down	noncoding	ENST00000573355	RP11-874J12.2	GENCODE	180	chr18	+	3594452	3597226	ENST00000574411	GTGGCTCACGATGGATATCTGAGAGCCAGCGAACTTTCTTTACCTCCTAGTATCATTTCA	intronic antisense	NM_001003809	DLGAP1	disks large-associated protein 1 isoform 2	-	3496029	3845358	46.7275	327.378	6.01183	8.108
ASHGA5P023202	-4.27572	-2.09617	4.27572	down	noncoding	ENST00000573355	RP11-874J12.2	GENCODE	180	chr18	+	3594452	3597226	ENST00000574411	GTGGCTCACGATGGATATCTGAGAGCCAGCGAACTTTCTTTACCTCCTAGTATCATTTCA	intronic antisense	NM_001242761	DLGAP1	disks large-associated protein 1 isoform 3	-	3502142	4455266	46.7275	327.378	6.01183	8.108
ASHGA5P023202	-4.27572	-2.09617	4.27572	down	noncoding	ENST00000573355	RP11-874J12.2	GENCODE	180	chr18	+	3594452	3597226	ENST00000574411	GTGGCTCACGATGGATATCTGAGAGCCAGCGAACTTTCTTTACCTCCTAGTATCATTTCA	intronic antisense	NM_001242762	DLGAP1	disks large-associated protein 1 isoform 4	-	3496029	3874767	46.7275	327.378	6.01183	8.108
ASHGA5P023202	-4.27572	-2.09617	4.27572	down	noncoding	ENST00000573355	RP11-874J12.2	GENCODE	180	chr18	+	3594452	3597226	ENST00000574411	GTGGCTCACGATGGATATCTGAGAGCCAGCGAACTTTCTTTACCTCCTAGTATCATTTCA	intronic antisense	NM_001242763	DLGAP1	disks large-associated protein 1 isoform 5	-	3496029	3874767	46.7275	327.378	6.01183	8.108
ASHGA5P023202	-4.27572	-2.09617	4.27572	down	noncoding	ENST00000573355	RP11-874J12.2	GENCODE	180	chr18	+	3594452	3597226	ENST00000574411	GTGGCTCACGATGGATATCTGAGAGCCAGCGAACTTTCTTTACCTCCTAGTATCATTTCA	intronic antisense	NM_001242764	DLGAP1	disks large-associated protein 1 isoform 6	-	3496029	3874253	46.7275	327.378	6.01183	8.108
ASHGA5P023202	-4.27572	-2.09617	4.27572	down	noncoding	ENST00000573355	RP11-874J12.2	GENCODE	180	chr18	+	3594452	3597226	ENST00000574411	GTGGCTCACGATGGATATCTGAGAGCCAGCGAACTTTCTTTACCTCCTAGTATCATTTCA	intronic antisense	NM_001242765	DLGAP1	disks large-associated protein 1 isoform 7	-	3502142	3845358	46.7275	327.378	6.01183	8.108
ASHGA5P023202	-4.27572	-2.09617	4.27572	down	noncoding	ENST00000573355	RP11-874J12.2	GENCODE	180	chr18	+	3594452	3597226	ENST00000574411	GTGGCTCACGATGGATATCTGAGAGCCAGCGAACTTTCTTTACCTCCTAGTATCATTTCA	intronic antisense	NM_001242766	DLGAP1	disks large-associated protein 1 isoform 8	-	3496029	3845358	46.7275	327.378	6.01183	8.108
ASHGA5P023202	-4.27572	-2.09617	4.27572	down	noncoding	ENST00000573355	RP11-874J12.2	GENCODE	180	chr18	+	3594452	3597226	ENST00000574411	GTGGCTCACGATGGATATCTGAGAGCCAGCGAACTTTCTTTACCTCCTAGTATCATTTCA	intronic antisense	NM_004746	DLGAP1	disks large-associated protein 1 isoform 1	-	3496029	4455266	46.7275	327.378	6.01183	8.108
ASHGA5P036350	-4.27224	-2.09499	4.27224	down	noncoding	ENST00000332935	AC005037.3	GENCODE	820	chr2	+	201828021	201843705		GTGGTATTTCTTTTGTGCTCTAACCAAAATCATGCTAGATTTAGATGCCAATAAATGCAC	natural antisense	NM_006190	ORC2	origin recognition complex subunit 2	-	201774893	201828424	8.44873	53.3068	3.33357	5.42856
ASHGA5P036350	-4.27224	-2.09499	4.27224	down	noncoding	ENST00000332935	AC005037.3	GENCODE	820	chr2	+	201828021	201843705		GTGGTATTTCTTTTGTGCTCTAACCAAAATCATGCTAGATTTAGATGCCAATAAATGCAC	natural antisense	NM_173822	FAM126B	protein FAM126B	-	201838440	201936392	8.44873	53.3068	3.33357	5.42856
ASHGA5P041796	-4.26096	-2.09118	4.26096	down	noncoding	uc021yys.1	DQ591995	UCSC_knowngene	1470	chr6	-	34252326	34253796		CCAGAGAAATAATAGGTATTTGTTAGACCTGAGTGTACATTTCACATGTTATCCTTCACA	intergenic							1157.17	9050.14	10.8651	12.9562
ASHGA5P041795	-4.2597	-2.09075	4.2597	down	noncoding	uc003ojj.3	DQ572964	UCSC_knowngene	2090	chr6	-	34247455	34249545		TTTGAGCTGTGTGGGAGGGAAGGGCATTGAAATTGTAGGTTGTAATCTTGTGCCAACCAA	intergenic							1203.53	9382.4	10.9317	13.0224
ASHGA5P030080	-4.2562	-2.08957	4.2562	down	noncoding	ENST00000565136	RP11-1O10.1	GENCODE	564	chr15	-	62522582	62524094		TAACTATTGAAGCAGTCTACAAATATGGAACTCTTTTTACCTGACCAACATCTCTATGAG	intergenic							6.75209	41.7687	2.9886	5.07817
ASHGA5P020464	-4.25183	-2.08809	4.25183	down	noncoding	ENST00000514073	AC226119.4	GENCODE	682	chr4	-	3916909	3957146	ENST00000513501	CCCCTTTTCATTCCCAAGAACATACTCACAGTGATTGATCCAGCCATTGGTAATCTAAAA	intergenic							93.9295	671.15	7.07866	9.16675
ASHGA5P043834	-4.24017	-2.08412	4.24017	down	noncoding	ENST00000420058	RP11-645N11.2	GENCODE	1072	chr7	+	102613968	102629303		GGCTGCTTATCCCACTGATTCTGATCTGACTGTGTTAAGTAATAAATCATGTGGTTACAT	intronic antisense	NM_001111038	FBXL13	F-box/LRR-repeat protein 13 isoform 2	-	102453307	102715288	5	26.1084	2.33322	4.41734
ASHGA5P043834	-4.24017	-2.08412	4.24017	down	noncoding	ENST00000420058	RP11-645N11.2	GENCODE	1072	chr7	+	102613968	102629303		GGCTGCTTATCCCACTGATTCTGATCTGACTGTGTTAAGTAATAAATCATGTGGTTACAT	intronic antisense	NM_145032	FBXL13	F-box/LRR-repeat protein 13 isoform 1	-	102453307	102715015	5	26.1084	2.33322	4.41734
ASHGA5P031026	-4.23939	-2.08386	4.23939	down	noncoding	ENST00000568354	RP11-101E7.2	GENCODE	385	chr16	-	22094576	22101485		GCACTGGACCTCCAAGACAACAATGAAATTAAAGACAATTTAATGGTTTGGGTAATAGAT	natural antisense	NM_001164579	C16orf52	uncharacterized protein C16orf52	+	22019455	22095972	5	26.1021	2.33322	4.41708
ASHGA5P029644	-4.23747	-2.0832	4.23747	down	noncoding	ENST00000561382	RP1-240K6.3	GENCODE	554	chr14	+	73929203	73930585	uc001xoi.1	AAAGCACTGGCTAAACAAAGGGAGACTATCTGGGAGAAGGTGTTTTCACCCTTTCAAGCT	intergenic							5	26.0919	2.33322	4.41642
ASHGA5P041951	-4.23505	-2.08238	4.23505	down	noncoding	ENST00000564541	RP13-44L19.2	GENCODE	2268	chr6	-	96023058	96025326		ATTTATTGAGTATCTTTCATTATATTGCCTCCTAGTTTTATTACTAAAATTAGAGATCTC	bidirectional	NM_024641	MANEA	glycoprotein endo-alpha-1,2-mannosidase	+	96025372	96057328	6.6029	40.6932	2.95558	5.03796
ASHGA5P014828	-4.23465	-2.08224	4.23465	down	noncoding	ENST00000425333	PCBP1-AS1	GENCODE	546	chr2	-	70258884	70314475	ENST00000413791, ENST00000415222, ENST00000458698	GGCGGAAGCTAGGAAGACAAACATAAAGATGAAGTGCTTAATTCAAGGTCACACAATGTC	bidirectional	NM_006196	PCBP1	poly(rC)-binding protein 1	+	70314584	70316334	34.7607	236.743	5.55174	7.63398
ASHGA5P020105	-4.22911	-2.08035	4.22911	down	noncoding	ENST00000508286	LEF1-AS1	GENCODE	444	chr4	+	109094574	109097586		GGTGGATATGTGCTCCAGGAAAGTACCTGATTGACAAGATCTACATCCAATGCCCAGAAA	intergenic							51.0557	353.842	6.14584	8.22619
ASHGA5P033154	-4.22568	-2.07918	4.22568	down	noncoding	NR_024560	MAPT-IT1	RefSeq	3024	chr17	+	43973148	43976164		AACTGGACCTTGCCTTCTATTGATGTATTTATTTAGCATCTTCCTTACTCCCTCCTTGAA	intron sense-overlapping	NM_001123066	MAPT	microtubule-associated protein tau isoform 6	+	43971747	44105699	812.552	6549.7	10.353	12.4322
ASHGA5P033154	-4.22568	-2.07918	4.22568	down	noncoding	NR_024560	MAPT-IT1	RefSeq	3024	chr17	+	43973148	43976164		AACTGGACCTTGCCTTCTATTGATGTATTTATTTAGCATCTTCCTTACTCCCTCCTTGAA	intron sense-overlapping	NM_001123067	MAPT	microtubule-associated protein tau isoform 5	+	43971747	44105699	812.552	6549.7	10.353	12.4322
ASHGA5P033154	-4.22568	-2.07918	4.22568	down	noncoding	NR_024560	MAPT-IT1	RefSeq	3024	chr17	+	43973148	43976164		AACTGGACCTTGCCTTCTATTGATGTATTTATTTAGCATCTTCCTTACTCCCTCCTTGAA	intron sense-overlapping	NM_001203251	MAPT	microtubule-associated protein tau isoform 7	+	43971747	44105699	812.552	6549.7	10.353	12.4322
ASHGA5P033154	-4.22568	-2.07918	4.22568	down	noncoding	NR_024560	MAPT-IT1	RefSeq	3024	chr17	+	43973148	43976164		AACTGGACCTTGCCTTCTATTGATGTATTTATTTAGCATCTTCCTTACTCCCTCCTTGAA	intron sense-overlapping	NM_001203252	MAPT	microtubule-associated protein tau isoform 8	+	43971747	44105699	812.552	6549.7	10.353	12.4322
ASHGA5P033154	-4.22568	-2.07918	4.22568	down	noncoding	NR_024560	MAPT-IT1	RefSeq	3024	chr17	+	43973148	43976164		AACTGGACCTTGCCTTCTATTGATGTATTTATTTAGCATCTTCCTTACTCCCTCCTTGAA	intron sense-overlapping	NM_005910	MAPT	microtubule-associated protein tau isoform 2	+	43971747	44105699	812.552	6549.7	10.353	12.4322
ASHGA5P033154	-4.22568	-2.07918	4.22568	down	noncoding	NR_024560	MAPT-IT1	RefSeq	3024	chr17	+	43973148	43976164		AACTGGACCTTGCCTTCTATTGATGTATTTATTTAGCATCTTCCTTACTCCCTCCTTGAA	intron sense-overlapping	NM_016834	MAPT	microtubule-associated protein tau isoform 3	+	43971747	44105699	812.552	6549.7	10.353	12.4322
ASHGA5P033154	-4.22568	-2.07918	4.22568	down	noncoding	NR_024560	MAPT-IT1	RefSeq	3024	chr17	+	43973148	43976164		AACTGGACCTTGCCTTCTATTGATGTATTTATTTAGCATCTTCCTTACTCCCTCCTTGAA	intron sense-overlapping	NM_016835	MAPT	microtubule-associated protein tau isoform 1	+	43971747	44105699	812.552	6549.7	10.353	12.4322
ASHGA5P033154	-4.22568	-2.07918	4.22568	down	noncoding	NR_024560	MAPT-IT1	RefSeq	3024	chr17	+	43973148	43976164		AACTGGACCTTGCCTTCTATTGATGTATTTATTTAGCATCTTCCTTACTCCCTCCTTGAA	intron sense-overlapping	NM_016841	MAPT	microtubule-associated protein tau isoform 4	+	43971747	44105699	812.552	6549.7	10.353	12.4322
ASHGA5P018945	-4.22034	-2.07736	4.22034	down	noncoding	ENST00000461843	RP4-798C17.6	GENCODE	336	chr7	-	143948479	144040391	ENST00000478806	GATGTATGAGTAGTGAAATGGTGAAAAATCAGACAATGGTCACAGAGTTCCTCCTACTGG	intron sense-overlapping	NM_001005328	OR2A7	olfactory receptor 2A7	-	143955788	143956721	49.6181	343.749	6.10276	8.18012
ASHGA5P018945	-4.22034	-2.07736	4.22034	down	noncoding	ENST00000461843	RP4-798C17.6	GENCODE	336	chr7	-	143948479	144040391	ENST00000478806	GATGTATGAGTAGTGAAATGGTGAAAAATCAGACAATGGTCACAGAGTTCCTCCTACTGG	intron sense-overlapping	NM_198495	CTAGE4	cutaneous T-cell lymphoma-associated antigen 4	-	143963766	143966392	49.6181	343.749	6.10276	8.18012
ASHGA5P018945	-4.22034	-2.07736	4.22034	down	noncoding	ENST00000461843	RP4-798C17.6	GENCODE	336	chr7	-	143948479	144040391	ENST00000478806	GATGTATGAGTAGTGAAATGGTGAAAAATCAGACAATGGTCACAGAGTTCCTCCTACTGG	intronic antisense	NM_001001802	OR2A42	olfactory receptor 2A1/2A42	+	144015217	144016150	49.6181	343.749	6.10276	8.18012
ASHGA5P018945	-4.22034	-2.07736	4.22034	down	noncoding	ENST00000461843	RP4-798C17.6	GENCODE	336	chr7	-	143948479	144040391	ENST00000478806	GATGTATGAGTAGTGAAATGGTGAAAAATCAGACAATGGTCACAGAGTTCCTCCTACTGG	intronic antisense	NM_001005287	OR2A1	olfactory receptor 2A1/2A42	+	144015217	144016150	49.6181	343.749	6.10276	8.18012
ASHGA5P033149	-4.21818	-2.07662	4.21818	down	noncoding	CV372132		LincRNAs identified by Khalil et al	404	chr11	+	2455414	2456215		TCCGATCACCCATCAGTTCATGCAGTCATTGGATACAGATTTTTGCTATTCATTTATCTA	intergenic							5	25.9737	2.33322	4.40984
ASHGA5P018645	-4.2128	-2.07478	4.2128	down	noncoding	ENST00000455984	AC098973.2	GENCODE	332	chr3	+	27863088	27901683		AATTTGGATGAGCTCTTATGCTCCAGATCCATCATGAGAAGAACATGCCCTGGATTCCTG	intergenic							9.36799	58.5294	3.49075	5.56553
ASHGA5P000548	-4.21235	-2.07462	4.21235	down	noncoding	chr9:115624525-115638900+	chr9:115624525-115638900	LincRNAs identified by Khalil et al	14375	chr9	+	116584704	116599079		CACACAAACCACATCAAATTCTTCCAAAAATTTATCATTAATTGGTGGTCAGTGGATGAC	intergenic							5	25.9391	2.33322	4.40784
ASHGA5P030686	-4.20542	-2.07225	4.20542	down	noncoding	TCONS_00006337	XLOC_002952	LincRNAs identified by Cabili et al	847	chr3	+	184451846	184456867	TCONS_00006333, TCONS_00006335, TCONS_00006336, TCONS_00007054	AAGGCATCTTCTGTTCTCTCCGTCAGGAAGCCTCTTTTGGATGATTAACTGAGATTAAAA	intergenic							235.427	1779.17	8.5085	10.5807
ASHGA5P046495	-4.19954	-2.07023	4.19954	down	noncoding	ENST00000447651	AC092198.1	GENCODE	2691	chrX	+	39868528	39871435		ACGAGCCGAAAACATGTGTACTGTAAATAAAGCCTGTCTAAATAAAGCACTCGGGTAAAG	intergenic							31.611	212.463	5.40375	7.47398
ASHGA5P046084	-4.19701	-2.06936	4.19701	down	noncoding	uc011mgf.1	BC062737	UCSC_knowngene	1321	chrUn_gl000223	+	150071	164052	NM_001164715, NM_183238	CTAAGAGAAGTCACAAAACAGCAGATTTCCCAAGAGCAGCGGAAAATGATCCAGTCACAG	intergenic							110.458	784.76	7.32934	9.3987
ASHGA5P027322	-4.19263	-2.06785	4.19263	down	noncoding	NR_026658	LOC100240735	RefSeq	917	chr12	-	54472622	54475607	ENST00000510754	TCATGAAGCAAGCAAAGACCGCGGTCCCGGATCCGGCAACATCTACCTCATTCTCTCCAG	intergenic							50.551	348.721	6.13063	8.19848
ASHGA5P044744	-4.18999	-2.06695	4.18999	down	noncoding	ENST00000518096	TUBBP1	GENCODE	1646	chr8	+	30209388	30211034		CGCTGCTCCAGCATCTAGGGCATATTCCAACCTTCCAGCCTGCGACCTGCAGAGAAAAAA	intergenic							360.231	2763.76	9.14077	11.2077
ASHGA5P043733	-4.18942	-2.06675	4.18942	down	noncoding	ENST00000417840	AC118138.2	pseudogene	808	chr7	+	74765954	74789271	ENST00000420642, NM_030798	GAGCCTGTGGACGTGGCATGTGGCGTGGACCACATGGTGACCCTGGCCAAGTCATTCATC								81.5088	568.175	6.85952	8.92627
ASHGA5P000420	-4.18916	-2.06666	4.18916	down	noncoding	chr4:4855350-4865400+	chr4:4855350-4865400	LincRNAs identified by Khalil et al	10050	chr4	+	4804449	4814499		CTTTTTTCTCTATCCCTGGAGAGCTAGTTAAGTGTATCTGGATAAACCAGGCCATGTTCT	intergenic							5	25.7929	2.33322	4.39988
ASHGA5P044163	-4.18851	-2.06644	4.18851	down	noncoding	ENST00000523884	RP11-875O11.1	GENCODE	471	chr8	-	22842108	22865044	uc003xcr.3	TTCTGCCATCTCTTCCTGGATGCTCACAAAAGCTCGGCTCCAGGAAGACAGCACACGACC	natural antisense	NM_001160036	RHOBTB2	rho-related BTB domain-containing protein 2 isoform 1	+	22844929	22877710	5.21591	30.9442	2.58931	4.65575
ASHGA5P044163	-4.18851	-2.06644	4.18851	down	noncoding	ENST00000523884	RP11-875O11.1	GENCODE	471	chr8	-	22842108	22865044	uc003xcr.3	TTCTGCCATCTCTTCCTGGATGCTCACAAAAGCTCGGCTCCAGGAAGACAGCACACGACC	natural antisense	NM_001160037	RHOBTB2	rho-related BTB domain-containing protein 2 isoform 2	+	22853360	22877710	5.21591	30.9442	2.58931	4.65575
ASHGA5P044163	-4.18851	-2.06644	4.18851	down	noncoding	ENST00000523884	RP11-875O11.1	GENCODE	471	chr8	-	22842108	22865044	uc003xcr.3	TTCTGCCATCTCTTCCTGGATGCTCACAAAAGCTCGGCTCCAGGAAGACAGCACACGACC	natural antisense	NM_015178	RHOBTB2	rho-related BTB domain-containing protein 2 isoform 3	+	22857091	22877710	5.21591	30.9442	2.58931	4.65575
ASHGA5P015537	-4.18536	-2.06535	4.18536	down	noncoding	ENST00000421140	NSUN5P1	pseudogene	1535	chr7	+	75039650	75045876	ENST00000457352, NM_001168347, NM_001168348, NM_018044, NM_148956, NR_033323	TGGATCCTTCCTGCAGTGGCTCGGGTGAGATGGTATGCCGAGCAGACAGCTGGAGGATCC								241.728	1818.01	8.54916	10.6145
ASHGA5P040884	-4.18533	-2.06534	4.18533	down	noncoding	ENST00000518902	CTB-43E15.3	GENCODE	490	chr5	-	173146248	173173214	ENST00000521128	GCCACCTCTATATACATGTACACAAAGCCACACAGTTTACACAGTCACAGGTATTTAAGT	intergenic							6.97844	42.5578	3.04114	5.10649
ASHGA5P043222	-4.1829	-2.0645	4.1829	down	noncoding	uc001gsf.3	CR936711	UCSC_knowngene	1342	chr1	+	190447389	190450524		GAAATTGGAAAGCAATTTGCCTGGGAAGCAAAATGTTGATATGATTCAGGTGATTTTAAC	bidirectional	NM_199051	FAM5C	protein FAM5C precursor	-	190066796	190446759	6.75253	41.0939	2.98865	5.05316
ASHGA5P016834	-4.18117	-2.06391	4.18117	down	noncoding	ENST00000434781	PCBP1-AS1	GENCODE	565	chr2	-	70224002	70314447	ENST00000457076	TGCGCGTGAGAGGAAGACAAACATAAAGATGAAGTGCTTAATTCAAGGTCACACAATGTC	bidirectional	NM_006196	PCBP1	poly(rC)-binding protein 1	+	70314584	70316334	39.4369	266.608	5.74888	7.81279
ASHGA5P020372	-4.17943	-2.06331	4.17943	down	noncoding	ENST00000512427	HOXC-AS1	GENCODE	290	chr12	-	54392805	54393404		TAAATAGTGTCTTGAAGAAGTGTAGGAGAGATCTACACAACTTAAGTGGGGCGTCCCCAT	intronic antisense	ENST00000504315	HOXC6	homeobox C6 [Source:HGNC Symbol;Acc:5128]	+	54384407	54422706	15.015	97.178	4.23858	6.30189
ASHGA5P020372	-4.17943	-2.06331	4.17943	down	noncoding	ENST00000512427	HOXC-AS1	GENCODE	290	chr12	-	54392805	54393404		TAAATAGTGTCTTGAAGAAGTGTAGGAGAGATCTACACAACTTAAGTGGGGCGTCCCCAT	intronic antisense	ENST00000508190	HOXC9	homeobox C9 [Source:HGNC Symbol;Acc:5130]	+	54389292	54397082	15.015	97.178	4.23858	6.30189
ASHGA5P020372	-4.17943	-2.06331	4.17943	down	noncoding	ENST00000512427	HOXC-AS1	GENCODE	290	chr12	-	54392805	54393404		TAAATAGTGTCTTGAAGAAGTGTAGGAGAGATCTACACAACTTAAGTGGGGCGTCCCCAT	intronic antisense	ENST00000509328	HOXC6	homeobox C6 [Source:HGNC Symbol;Acc:5128]	+	54388727	54423473	15.015	97.178	4.23858	6.30189
ASHGA5P030255	-4.17695	-2.06245	4.17695	down	noncoding	ENST00000558334	RP11-617F23.1	GENCODE	1168	chr15	-	90617746	90625439		AAATAAGTTAGAATGGAATTTGTCCAGGAGTTTCCAAGTCACCCGAGAGGCTGTGCACCT	natural antisense	NM_198526	ZNF710	zinc finger protein 710	+	90544751	90625432	7.68812	47.1829	3.19016	5.25261
ASHGA5P000075	-4.17408	-2.06146	4.17408	down	noncoding	AV722915		LincRNAs identified by Khalil et al	669	chr1	+	186489181	186489845		CAGTGTACTTGGGTGCTCATGTCACTAAAATACCTCATTTATCCCTCCCACCTTCTTCTG	intergenic							996.167	7779.73	10.6589	12.7203
ASHGA5P015469	-4.17341	-2.06123	4.17341	down	noncoding	ENST00000577817	AC006050.3	GENCODE	1235	chr17	-	28894777	28898799	ENST00000326333, ENST00000420566, ENST00000453795, ENST00000584769	CTTCAGCAAGACAGAGGAACTGAAACGCGAGGTGGCTACCAACAGCGAACTGGTCCAGAG	intergenic							68.023	471.966	6.58766	8.64889
ASHGA5P036783	-4.17272	-2.06099	4.17272	down	noncoding	TCONS_00026565	XLOC_012884	LincRNAs identified by Cabili et al	563	chr18	-	72824304	72837517		ATGCTATTCTCGGTTTCCCCAATAACAAAATGAAAGTGCAAAGGTGCCGTGTCAGCAGGT	intergenic							18.8274	122.939	4.59268	6.65367
ASHGA5P014795	-4.17089	-2.06035	4.17089	down	noncoding	ENST00000413436	PCBP1-AS1	GENCODE	602	chr2	-	70190594	70314944	ENST00000423402	AAGCCGAATGAGGAAGACAAACATAAAGATGAAGTGCTTAATTCAAGGTCACACAATGTC	natural antisense	NM_006196	PCBP1	poly(rC)-binding protein 1	+	70314584	70316334	38.4812	258.534	5.70824	7.76859
ASHGA5P058827	-4.16782	-2.05929	4.16782	down	noncoding	uc.146+	uc.146	UCR	214	chr4	+	111916475	111916689		CCTTTCATCTATAATAGAGATGTCGAATTTCCTCCAAACTGGATTTGCATGTTTTAACTG	intergenic							5	25.6603	2.33322	4.39251
ASHGA5P045044	-4.15617	-2.05526	4.15617	down	noncoding	ENST00000561761	RP11-629O1.2	GENCODE	1546	chr8	+	134584413	134586104		TTAGCTTTGGCTGGGAATATCGTCTGGGCCAATAAAGAGTTTTTGGATGAAATAACAAAA	bidirectional	NM_003033	ST3GAL1	CMP-N-acetylneuraminate-beta-galactosamide- alpha-2,3-sialyltransferase 1	-	134467090	134584183	75.138	518.064	6.73331	8.78857
ASHGA5P045044	-4.15617	-2.05526	4.15617	down	noncoding	ENST00000561761	RP11-629O1.2	GENCODE	1546	chr8	+	134584413	134586104		TTAGCTTTGGCTGGGAATATCGTCTGGGCCAATAAAGAGTTTTTGGATGAAATAACAAAA	bidirectional	NM_173344	ST3GAL1	CMP-N-acetylneuraminate-beta-galactosamide- alpha-2,3-sialyltransferase 1	-	134467090	134584183	75.138	518.064	6.73331	8.78857
ASHGA5P019242	-4.14888	-2.05272	4.14888	down	noncoding	ENST00000475089	RP4-798C17.6	GENCODE	592	chr7	-	144008683	144052796		ATAGAACACTAAAGTGTTACATGACAGATGTATGAGGGGAAGAGTGCTGGATTCAGAGCC	intronic antisense	NM_001001802	OR2A42	olfactory receptor 2A1/2A42	+	144015217	144016150	225.777	1671.68	8.44463	10.4974
ASHGA5P019242	-4.14888	-2.05272	4.14888	down	noncoding	ENST00000475089	RP4-798C17.6	GENCODE	592	chr7	-	144008683	144052796		ATAGAACACTAAAGTGTTACATGACAGATGTATGAGGGGAAGAGTGCTGGATTCAGAGCC	intronic antisense	NM_001005287	OR2A1	olfactory receptor 2A1/2A42	+	144015217	144016150	225.777	1671.68	8.44463	10.4974
ASHGA5P019242	-4.14888	-2.05272	4.14888	down	noncoding	ENST00000475089	RP4-798C17.6	GENCODE	592	chr7	-	144008683	144052796		ATAGAACACTAAAGTGTTACATGACAGATGTATGAGGGGAAGAGTGCTGGATTCAGAGCC	natural antisense	NM_005435	ARHGEF5	rho guanine nucleotide exchange factor 5	+	144052488	144077725	225.777	1671.68	8.44463	10.4974
ASHGA5P016379	-4.14844	-2.05257	4.14844	down	noncoding	ENST00000429901	AC058791.2	GENCODE	565	chr7	-	130737202	130792858		CCGCTGCTGGGCATTTTATTAATGCTTTTACGAGTTAGAAGAGTTGGGATAATTTGCCAT	intergenic							21.213	138.829	4.78153	6.8341
ASHGA5P034861	-4.14705	-2.05209	4.14705	down	noncoding	ENST00000366140	AC017076.5	GENCODE	799	chr2	-	6968644	6973662		TTTGTGTGGAAAACCTGTAACAAATTGCATTTGGTTCAATCCCTGATTATGTTTTAGATA	intergenic							5	25.5413	2.33322	4.3853
ASHGA5P047794	-4.13891	-2.04925	4.13891	down	noncoding	ENST00000526612	RP11-326C3.7	GENCODE	392	chr11	-	310138	311141		ATGCACAGAGGCTGGAAGGGGCAGTGCAGGGGCTGACCAACCTGCTCATGAAAGGAGGGT	intronic antisense	ENST00000399815	IFITM2	interferon induced transmembrane protein 2 [Source:HGNC Symbol;Acc:5413]	+	308407	315272	12.2005	76.4118	3.90255	5.9518
ASHGA5P049639	-4.13637	-2.04837	4.13637	down	noncoding	ENST00000581922	AC124789.1	GENCODE	401	chr17	-	36607299	36607932		TTATGTAGCTTGAATAAATGATCCTCCAGGCCTGGGGAGCCTCTCCGCTCCCTCCCCCAT	intronic antisense	NM_001199417	ARHGAP23	rho GTPase-activating protein 23	+	36584719	36668628	2117.63	16245.2	11.7737	13.8221
ASHGA5P052570	-4.13295	-2.04717	4.13295	down	noncoding	uc003mzz.1	BC038755	UCSC_knowngene	1486	chr6	+	11487462	11516747		GGCCACTTAATCACTGAATATTTACCCACGGACCTTTCACTGAATATATTAAACACTAAA	intergenic							5	25.4573	2.33322	4.38039
ASHGA5P019576	-4.12957	-2.04599	4.12957	down	noncoding	ENST00000493248	RP4-545C24.1	GENCODE	531	chr7	+	143892611	143947598	ENST00000496968	CCCTGGAGGGTGGAGATATTTGCTGGTCAAAGATATTAAAGTAATTGTGAAATAAAAGAA	intronic antisense	NM_001001802	OR2A42	olfactory receptor 2A1/2A42	-	143929003	143929936	390.249	2978.14	9.2652	11.3112
ASHGA5P019576	-4.12957	-2.04599	4.12957	down	noncoding	ENST00000493248	RP4-545C24.1	GENCODE	531	chr7	+	143892611	143947598	ENST00000496968	CCCTGGAGGGTGGAGATATTTGCTGGTCAAAGATATTAAAGTAATTGTGAAATAAAAGAA	intronic antisense	NM_001005287	OR2A1	olfactory receptor 2A1/2A42	-	143929003	143929936	390.249	2978.14	9.2652	11.3112
ASHGA5P019576	-4.12957	-2.04599	4.12957	down	noncoding	ENST00000493248	RP4-545C24.1	GENCODE	531	chr7	+	143892611	143947598	ENST00000496968	CCCTGGAGGGTGGAGATATTTGCTGGTCAAAGATATTAAAGTAATTGTGAAATAAAAGAA	natural antisense	NM_001003702	ARHGEF35	rho guanine nucleotide exchange factor 35	-	143883175	143892791	390.249	2978.14	9.2652	11.3112
ASHGA5P023824	-4.12732	-2.04521	4.12732	down	noncoding	HMlincRNA552+	HMlincRNA552	LincRNAs identified by Khalil et al	8741	chr8	+	128760611	128769352		AGTCAGGTGGTTCTCTATTCAGAGAATGCCCCACCATAAGATAGTTGAGTATCAGAATCT	intergenic							5	25.41	2.33322	4.37843
ASHGA5P047028	-4.11918	-2.04236	4.11918	down	noncoding	uc010qoz.1	NR_026754	UCSC_knowngene	686	chr10	-	99477216	99477902		ATCCACTGTTTAGGGTACAGGAGTACACAGCTAAGTTCCAGGTATCCAGAATCTTGTGTC	natural antisense	NM_031484	MARVELD1	MARVEL domain-containing protein 1	+	99473464	99477909	5	25.366	2.33322	4.37558
ASHGA5P031615	-4.11756	-2.04179	4.11756	down	noncoding	ENST00000570080	CTD-2270L9.4	GENCODE	730	chr16	+	23464078	23468909		ATCCACTCCTTCACGTCGAAGTCGTCTGCCAGGAACTTGGAGAAGTCCATGGCGGAACTG	natural antisense	NM_153603	COG7	conserved oligomeric Golgi complex subunit 7	-	23399813	23464512	22.6693	147.873	4.88679	6.92858
ASHGA5P052089	-4.10451	-2.03721	4.10451	down	noncoding	ENST00000515019	RP11-481K16.2	pseudogene	330	chr4	-	144476234	144476564		AGTAGTGGTTAAGGCAGTTCCAGTAGCAGTAGTAGCTGTGGCACTGACAGAAGATTTTAA								8.07569	48.9428	3.26809	5.3053
ASHGA5P036936	-4.10092	-2.03595	4.10092	down	noncoding	ENST00000413249	RP5-1022P6.5	GENCODE	473	chr20	+	5514273	5516535		TTTACGATGAACAGAATGTTGGGTAAGAGTCTCTTGAGCTGAAACAGTTACACCCCCGCA	intergenic							5.01532	28.9752	2.52466	4.5606
ASHGA5P015487	-4.09602	-2.03422	4.09602	down	noncoding	ENST00000420705	LINC00237	GENCODE	359	chr20	-	21074198	21086975		CCTTCCCAAGAAGAGACTGGGGCAGCATGAATGTGCTGGAAGATTAGAGGCTGCTGATGC	intergenic							15.5874	98.916	4.29452	6.32875
ASHGA5P035687	-4.09487	-2.03382	4.09487	down	noncoding	TCONS_00004106	XLOC_001958	LincRNAs identified by Cabili et al	1146	chr2	-	5741871	5745232		CCCAGACTTGTGAAGAAATTTTTGAGATTCATCTTCTCTGGTTCTTCAGCACATCACCAA	intergenic							13.1312	82.2031	4.0222	6.05601
ASHGA5P047377	-4.0914	-2.0326	4.0914	down	noncoding	ENST00000442526	RP11-517P14.2	GENCODE	303	chr10	+	43916046	43917254		GAAGCTGTTTCTACACTCTCCTGAATGACCATTTTATAGATGCTGGGAAAAAATTGTATT	intergenic							66.2506	450.911	6.54829	8.58089
ASHGA5P026733	-4.09025	-2.03219	4.09025	down	noncoding	ENST00000501356	RP11-712B9.2	GENCODE	1926	chr11	+	94883702	94892312		GCTGCTGCTTTAAAACAGCACTTTCCATTTGCCTTGTTAAATGGGATTGTATATGAATTA	intergenic							50.5543	339.553	6.1308	8.16299
ASHGA5P020020	-4.08879	-2.03168	4.08879	down	noncoding	NR_033655	AGA	RefSeq	2033	chr4	-	178351928	178363657		AGAAACAGAAGATGATCGTGGTCATGACACTATTGCCGTGTAGGAGACTCACCAATACCT	exon sense-overlapping	NM_000027	AGA	N(4)-(beta-N-acetylglucosaminyl)-L-asparaginase isoform 1 preproprotein	-	178351928	178363657	139.629	979.95	7.6978	9.72947
ASHGA5P020020	-4.08879	-2.03168	4.08879	down	noncoding	NR_033655	AGA	RefSeq	2033	chr4	-	178351928	178363657		AGAAACAGAAGATGATCGTGGTCATGACACTATTGCCGTGTAGGAGACTCACCAATACCT	exon sense-overlapping	NM_001171988	AGA	N(4)-(beta-N-acetylglucosaminyl)-L-asparaginase isoform 2 preproprotein	-	178351928	178363657	139.629	979.95	7.6978	9.72947
ASHGA5P022209	-4.0885	-2.03157	4.0885	down	noncoding	NR_027752	ALDH1L2	RefSeq	7507	chr12	-	105413561	105478341		TTGTGACAAGAGTGATCCACTGATCATGGGCCCCAAAATCATAAGGCTCATCTGGAAAAG	exon sense-overlapping	NM_001034173	ALDH1L2	mitochondrial 10-formyltetrahydrofolate dehydrogenase precursor	-	105413561	105478341	7.97615	48.0485	3.24781	5.27938
ASHGA5P038162	-4.08456	-2.03018	4.08456	down	noncoding	ENST00000435828	RP1-158P9.1	GENCODE	731	chr1	+	56611392	56620896		ATCAAATGTGATAAAAATAATTCCCATCTAATAAAATTATTGGGTAACCTTGAAAATCAA	intergenic							5	25.1464	2.33322	4.3634
ASHGA5P058732	-4.08423	-2.03006	4.08423	down	noncoding	uc.394-	uc.394	UCR	202	chr15	-	97236099	97236301		ACAAAAGGGACTGATTTGCAGCAAATTTCCACTTATTTTCCAAAAGTATTTACCTTGCCG	intergenic							5	25.1445	2.33322	4.36328
ASHGA5P058453	-4.07924	-2.0283	4.07924	down	noncoding	uc003qic.1	FLJ46906	UCSC_knowngene	307	chr6	+	139013606	139017892		AGCGCGACAGGGTCTCCTATGGACAGAAGTGCGGGCAAGGAGCTTTGTTCCTCCCCGATG	natural antisense	ENST00000491526	NHSL1	NHS-like 1 [Source:HGNC Symbol;Acc:21021]	-	138768201	139013708	195.948	1411.04	8.22479	10.2531
ASHGA5P045761	-4.07446	-2.02661	4.07446	down	noncoding	ENST00000429567	RP11-470P21.2	GENCODE	443	chr9	+	72087381	72109429		GCCACACAAATAATGCATTTCTCACCATCAAAAAGCTTCTGAAGCCATGTTCTCAAAGGC	intronic antisense	NM_001163	APBA1	amyloid beta A4 precursor protein-binding family A member 1	-	72042448	72287275	6.85394	40.7226	3.01259	5.0392
ASHGA5P020651	-4.07411	-2.02649	4.07411	down	noncoding	ENST00000517998	RBM12B-AS2	GENCODE	696	chr8	+	94745443	94746250		TTCTAAAATCATCAGAAGGGCATCTAAAATCTTCCTCCTGGGGGCTCCTGAAGTCCTCAT	natural antisense	NM_203390	RBM12B	RNA-binding protein 12B	-	94743730	94753224	599.694	4581.22	9.91126	11.9377
ASHGA5P056583	-4.07218	-2.0258	4.07218	down	noncoding	TCONS_00006335	XLOC_002952	LincRNAs identified by Cabili et al	644	chr3	+	184433831	184456715		GCTGAACCAGATGGTGAAGCCAAGGCCTGAAGACCTTTCCTGCAAGGTCGCAGAGGAAGA	intergenic							13.4323	83.8043	4.05978	6.08558
ASHGA5P058919	-4.07102	-2.02539	4.07102	down	noncoding	uc.244-	uc.244	UCR	321	chr8	-	105962348	105962669		GTTGCTAAATTGTTTTTAAAGCATTACAGTGAGCCTGTGCCAGAAGATTGCAGTATTTTT	intergenic							5	25.0461	2.33322	4.35861
ASHGA5P018386	-4.06977	-2.02495	4.06977	down	noncoding	ENST00000452840	AC007092.1	GENCODE	4077	chr2	+	58655472	59290901		TGGTGCAGAGACGTTTGAAACTATTGCTTTGCTGAAAACATCTGACTGCCAGGCTAGGAT	intergenic							5	25.0348	2.33322	4.35817
ASHGA5P016694	-4.06969	-2.02492	4.06969	down	noncoding	ENST00000433079	AC058791.2	GENCODE	1262	chr7	-	130628920	130791789		CCGCTGCTGGGAGGAAAATGGAAGAAACGGAGATACTTTTAGTGAAGCAGAATAAACCAC	intergenic							43.017	285.305	5.88222	7.90714
ASHGA5P019223	-4.06713	-2.02401	4.06713	down	noncoding	ENST00000473958	RP11-475N22.4	GENCODE	722	chr3	+	128208099	128208929		AGGCCGGGCAGCTTACGATTCTTCATCAACTCGTAAAATGAGATCGCCGCGGAGCTCGAG	intronic antisense	NM_032638	GATA2	endothelial transcription factor GATA-2 isoform 1	-	128198264	128212030	25.3079	164.117	5.06232	7.08633
ASHGA5P057291	-4.06562	-2.02348	4.06562	down	noncoding	TCONS_00015426	XLOC_007053	LincRNAs identified by Cabili et al	418	chr8	-	37264166	37270206		CAATATCATGATTCCTCAGCAGTGCCTGGAGAAGACCAGGAGAGGAAGCAGAAGACCCTC	intergenic							21.0648	135.249	4.77002	6.79349
ASHGA5P010612	-4.06531	-2.02337	4.06531	down	noncoding	ENST00000420309	PCBP1-AS1	GENCODE	573	chr2	-	70223961	70313407	ENST00000366234, ENST00000413069, ENST00000415742, ENST00000423402, ENST00000439892	TCTCAGTGACCACAGGTTGGTTGAGGGGTTTAACAAGGCTAAGAAGGTGAGACGTGGTCT	intergenic							14.8509	93.4186	4.22063	6.244
ASHGA5P038250	-4.06445	-2.02306	4.06445	down	noncoding	EF565124		LincRNAs identified by Khalil et al	229	chr13	-	56148020	56148249		GCTCCTGAAGTATTATAATCTGCTTTTGATTTCTATGGGAACTTTGCAAGTAGATATAGG	intergenic							5	25.0077	2.33322	4.35628
ASHGA5P028688	-4.06365	-2.02278	4.06365	down	noncoding	ENST00000412194	BX248398.1	GENCODE	373	chr1	-	144325838	144336254	ENST00000444883	CCCGTTCTACTTTTTCAGCTTGTTGCCTGTAATATGTGAATGGAAATAAAATAATCAAGC	intergenic							23.0822	148.755	4.91519	6.93797
ASHGA5P019642	-4.0469	-2.01682	4.0469	down	noncoding	uc003wed.3	BC040701	UCSC_knowngene	1251	chr7	-	143948760	143953326		GCACTCAAGAAAATCAAGGCTGAATCAAACAGGACTACTGTTCTGAAAGAATACTCAGAC	intron sense-overlapping	ENST00000543357	ARHGEF35	Rho guanine nucleotide exchange factor (GEF) 35 [Source:HGNC Symbol;Acc:33846]	-	143883790	143991230	14.6842	91.8648	4.20445	6.22127
ASHGA5P056272	-4.0383	-2.01375	4.0383	down	noncoding	TCONS_00001577	XLOC_000913	LincRNAs identified by Cabili et al	585	chr1	-	90752759	90763021		CATTCACCTGGTTTCAGTCATGGTAAGGACTGTCCCAGATTTCAGAGCCTTCAAAGAAGA	intergenic							5	24.8451	2.33322	4.34697
ASHGA5P029066	-4.03761	-2.0135	4.03761	down	noncoding	uc009wka.2	AK094156	UCSC_knowngene	4847	chr1	-	147925822	147930669	uc001elb.4, uc009wle.2	GGAAGTGATGAGGACTGTGGCACACTGGAGAGTTTGGACTCCAAGAGTAATTAATTCAGT	intergenic							5.46817	31.4666	2.66498	4.67849
ASHGA5P014794	-4.0339	-2.01217	4.0339	down	noncoding	ENST00000413431	RP11-77G23.2	GENCODE	189	chr10	-	76762812	76784932		AATCTCACAGGTTTAGAGCAGGCAGTGACATCTTCTTTCTGATGCAACTGAAATGATCTT	natural antisense	NM_001256468	KAT6B	histone acetyltransferase KAT6B isoform 2	+	76586170	76792380	5.75855	33.347	2.74768	4.75985
ASHGA5P014794	-4.0339	-2.01217	4.0339	down	noncoding	ENST00000413431	RP11-77G23.2	GENCODE	189	chr10	-	76762812	76784932		AATCTCACAGGTTTAGAGCAGGCAGTGACATCTTCTTTCTGATGCAACTGAAATGATCTT	natural antisense	NM_001256469	KAT6B	histone acetyltransferase KAT6B isoform 3	+	76586170	76792380	5.75855	33.347	2.74768	4.75985
ASHGA5P014794	-4.0339	-2.01217	4.0339	down	noncoding	ENST00000413431	RP11-77G23.2	GENCODE	189	chr10	-	76762812	76784932		AATCTCACAGGTTTAGAGCAGGCAGTGACATCTTCTTTCTGATGCAACTGAAATGATCTT	natural antisense	NM_012330	KAT6B	histone acetyltransferase KAT6B isoform 1	+	76586170	76792380	5.75855	33.347	2.74768	4.75985
ASHGA5P058373	-4.03071	-2.01103	4.03071	down	noncoding	uc002fpv.1	AFG3L1P	UCSC_knowngene	3152	chr16	+	90038987	90063028		GTGAATTTAAGACGTAGCTGGGTGCGAAGAATCAAATTGGAAATTATGGAATTTGTGAAT	natural antisense	NM_145039	CENPBD1	CENPB DNA-binding domain-containing protein 1	-	90036182	90039240	5	24.8024	2.33322	4.34425
ASHGA5P014184	-4.03014	-2.01083	4.03014	down	noncoding	NR_033255	DTYMK	RefSeq	1136	chr2	-	242615156	242626383		TTTTTCTGCAAATCGCTGGGAACAAGTAATTTTTCCCTAGATTGGTGTAAACAGCCAGAC	exon sense-overlapping	NM_001165031	DTYMK	thymidylate kinase isoform 2	-	242615156	242626383	452.215	3368.87	9.48903	11.4999
ASHGA5P014184	-4.03014	-2.01083	4.03014	down	noncoding	NR_033255	DTYMK	RefSeq	1136	chr2	-	242615156	242626383		TTTTTCTGCAAATCGCTGGGAACAAGTAATTTTTCCCTAGATTGGTGTAAACAGCCAGAC	exon sense-overlapping	NM_012145	DTYMK	thymidylate kinase isoform 1	-	242615156	242626383	452.215	3368.87	9.48903	11.4999
ASHGA5P021836	-4.02829	-2.01017	4.02829	down	noncoding	ENST00000541885	RP11-439H13.2	GENCODE	712	chr12	-	64900945	64927418		CAAGAAAGAGATGACCAAGTGGAATACCTTTTAAAGGCTTCAAGACTTTTCTTTCCCACT	intergenic							5	24.7926	2.33322	4.34339
ASHGA5P057781	-4.02799	-2.01006	4.02799	down	noncoding	TCONS_00021975	XLOC_010576	LincRNAs identified by Cabili et al	953	chr13	-	39887793	39911240		TACATCTCTTGTAAAAGCTACCAGGAGGAGAAATGTCAGTCTGCCTAGTCCGACAAGGAA	intergenic							9.35467	55.8591	3.48818	5.49823
ASHGA5P030783	-4.02539	-2.00913	4.02539	down	noncoding	ENST00000558382	RP11-522B15.3	GENCODE	501	chr15	+	96897465	96946964		CTACCAACTAAGCCTCTAGAGTCAAACTTGAAGAACTATCACGTGGAACTCTTGAAGAAT	intergenic							5	24.7719	2.33322	4.34235
ASHGA5P042860	-4.0239	-2.00859	4.0239	down	noncoding	TCONS_00019861	XLOC_009079	LincRNAs identified by Cabili et al	788	chr11	+	17402305	17403209	ENST00000568280	TTAGAATGAGGGAAGTAACCCATGCACTGCTTATTTGAGATGGGGAACCGAAGGACTTTG	intergenic							40.258	261.95	5.77883	7.78742
ASHGA5P015695	-4.02095	-2.00754	4.02095	down	noncoding	NR_028130	CFL2	RefSeq	3124	chr14	-	35179587	35184029		GCAGATCTTGGGCTCCTGAAAGTGCACCTTTAAAAAGCAAGATGATTTATGCTAGCTCTA	exon sense-overlapping	NM_001243645	CFL2	cofilin-2 isoform 2	-	35179587	35183761	165.904	1162.75	7.96428	9.97181
ASHGA5P015695	-4.02095	-2.00754	4.02095	down	noncoding	NR_028130	CFL2	RefSeq	3124	chr14	-	35179587	35184029		GCAGATCTTGGGCTCCTGAAAGTGCACCTTTAAAAAGCAAGATGATTTATGCTAGCTCTA	exon sense-overlapping	NM_021914	CFL2	cofilin-2 isoform 1	-	35179587	35183023	165.904	1162.75	7.96428	9.97181
ASHGA5P015695	-4.02095	-2.00754	4.02095	down	noncoding	NR_028130	CFL2	RefSeq	3124	chr14	-	35179587	35184029		GCAGATCTTGGGCTCCTGAAAGTGCACCTTTAAAAAGCAAGATGATTTATGCTAGCTCTA	exon sense-overlapping	NM_138638	CFL2	cofilin-2 isoform 1	-	35179587	35184029	165.904	1162.75	7.96428	9.97181
ASHGA5P043910	-4.0202	-2.00727	4.0202	down	noncoding	ENST00000447430	AC016831.7	GENCODE	1616	chr7	+	130538478	130613408		GTTTGTACTCTTGAAGCTGAAGGAGTGGGAAGAAACCTGTCATTTAAAGAAGGACAGTAT	intergenic							5	24.7434	2.33322	4.34049
ASHGA5P028575	-4.01506	-2.00542	4.01506	down	noncoding	ENST00000443679	LINC00345	GENCODE	285	chr13	-	53058295	53058815		CATAAACTTATGTTTGCAAAGCACCTTTTACTCTGTGAAATAAAGTGAGTGCAAGCAGTA	intergenic							27.8567	177.78	5.20617	7.2116
ASHGA5P014761	-4.00748	-2.0027	4.00748	down	noncoding	ENST00000413088	RP1-266L20.2	GENCODE	403	chr6	-	170125186	170125950		CTGACCTGAGGCAACTATAATGAATGGAAAGGAAACCGGATTGTACTTTAAATCCGAGAA	intergenic							5	24.6872	2.33322	4.33592
ASHGA5P044699	-3.99263	-1.99734	3.99263	down	noncoding	TCONS_00017153	XLOC_007955	LincRNAs identified by Cabili et al	698	chrX	+	38729908	38745299		TTTATCACTCTTTAGTGAAACAAGTTACTTCCTCATGGTGGTAAGAAGTCCCAGAACACT	intergenic							5	24.5909	2.33322	4.33056
ASHGA5P022319	-3.99161	-1.99697	3.99161	down	noncoding	NR_028131	CFL2	RefSeq	3013	chr14	-	35179587	35184029		GTGAATGATGAAGTCATCAAAGTTTTTAATGATATGAAAGGCTCCTGAAAGTGCACCTTT	exon sense-overlapping	NM_001243645	CFL2	cofilin-2 isoform 2	-	35179587	35183761	17.5969	109.57	4.48474	6.48171
ASHGA5P022319	-3.99161	-1.99697	3.99161	down	noncoding	NR_028131	CFL2	RefSeq	3013	chr14	-	35179587	35184029		GTGAATGATGAAGTCATCAAAGTTTTTAATGATATGAAAGGCTCCTGAAAGTGCACCTTT	exon sense-overlapping	NM_021914	CFL2	cofilin-2 isoform 1	-	35179587	35183023	17.5969	109.57	4.48474	6.48171
ASHGA5P022319	-3.99161	-1.99697	3.99161	down	noncoding	NR_028131	CFL2	RefSeq	3013	chr14	-	35179587	35184029		GTGAATGATGAAGTCATCAAAGTTTTTAATGATATGAAAGGCTCCTGAAAGTGCACCTTT	exon sense-overlapping	NM_138638	CFL2	cofilin-2 isoform 1	-	35179587	35184029	17.5969	109.57	4.48474	6.48171
ASHGA5P044931	-3.98863	-1.99589	3.98863	down	noncoding	ENST00000519366	RP11-90D11.1	GENCODE	2125	chr8	+	96517633	96539752		TCCGGTAATATTCCATGAATTTTTGTAATTTCCCACTTTTGCAGAAACATATTCAATTTG	intergenic							8.85021	52.4249	3.40733	5.40322
ASHGA5P049515	-3.98766	-1.99554	3.98766	down	noncoding	NR_027667	C17orf76-AS1	RefSeq	1259	chr17	+	16342300	16345340	ENST00000472293, NR_027159, NR_027160, NR_027161, NR_027162, NR_027171, NR_045024, NR_045027, NR_045028	AGGCTCATGGATCACTCTTTTGTGGTAGGGCCACATCTGCCAGAGCCTGGAGTCTGCGAA	natural antisense	NM_001113567	FAM211A	leucine-rich repeat-containing protein FAM211A isoform 1	-	16345318	16395505	305.171	2193.2	8.89091	10.8864
ASHGA5P049515	-3.98766	-1.99554	3.98766	down	noncoding	NR_027667	C17orf76-AS1	RefSeq	1259	chr17	+	16342300	16345340	ENST00000472293, NR_027159, NR_027160, NR_027161, NR_027162, NR_027171, NR_045024, NR_045027, NR_045028	AGGCTCATGGATCACTCTTTTGTGGTAGGGCCACATCTGCCAGAGCCTGGAGTCTGCGAA	natural antisense	NM_207387	FAM211A	leucine-rich repeat-containing protein FAM211A isoform 2	-	16345318	16395505	305.171	2193.2	8.89091	10.8864
ASHGA5P039372	-3.98534	-1.9947	3.98534	down	noncoding	ENST00000382007	AC024132.1	GENCODE	2509	chr4	-	27209126	27220026		GATCTTTCTCCTACAGCTCATTTAACCATGCAATTAGGCAGTTAAGTAGATGCAAAATAT	intergenic							19.9866	125.103	4.68518	6.67988
ASHGA5P058212	-3.98517	-1.99464	3.98517	down	noncoding	TCONS_00028226	XLOC_013570	LincRNAs identified by Cabili et al	374	chr20	+	52463386	52464737		TAAAAAGTGATGAACTGAAAATGTCAGCCTGAGCTGACCAGCGCTTATCCTCATGTGACC	intergenic							5	24.5491	2.33322	4.32786
ASHGA5P037804	-3.97412	-1.99063	3.97412	down	noncoding	ENST00000452326	AC000067.1	GENCODE	287	chr22	+	19654545	19655078		CAAAACAAGAGGCAATGCATTTGCAGTCACTACAGTAGGAAGAGGTATTCGCTTTCCACC	intergenic							5	24.4641	2.33322	4.32385
ASHGA5P058795	-3.97163	-1.98973	3.97163	down	noncoding	uc.431+	uc.431	UCR	230	chr18	+	35178599	35178829		GTATTTCTGGGCTGTGCATCTGGGTAGATAATAAAGCCACAAAACAATTTAATGAAACAT	intergenic							5	24.4472	2.33322	4.32295
ASHGA5P029594	-3.96188	-1.98619	3.96188	down	noncoding	BX090068		LincRNAs identified by Khalil et al	513	chr1	-	101024655	101112538		GCAAATCATCATTCCTTTATGCGTTCAGATTTTCATCTCTGCAGATTAATTATCTGGTTC	intergenic							5	24.3646	2.33322	4.31941
ASHGA5P051508	-3.95948	-1.98531	3.95948	down	noncoding	NR_024511	LINC00623	RefSeq	853	chr1	-	144300511	144340773	ENST00000411795, ENST00000437785, ENST00000445225, ENST00000457645, ENST00000457991, NR_024510, NR_024584, uc001eky.4, uc001ela.4, uc001esl.4	GGTTCTTCCGGTTCTTTGTGCCGCCTTCACCCAGTGAAGGAGCCTGTATCCACCCTGCCC	intronic antisense	ENST00000538264	AL592284.2	Uncharacterized protein [Source:UniProtKB/TrEMBL;Acc:F5H305]	+	144339737	144521058	303.612	2164	8.88414	10.8695
ASHGA5P056691	-3.95792	-1.98474	3.95792	down	noncoding	TCONS_00007460	XLOC_003427	LincRNAs identified by Cabili et al	594	chr4	+	3546614	3550523	ENST00000416205, ENST00000439760, ENST00000443347	TAAAAACACGATGTTGGTTTTCTGGATTTTGGAGGCCTCACAAAACCTGGATCAGACTCG	intergenic							16.8779	104.024	4.41868	6.40343
ASHGA5P051192	-3.95638	-1.98418	3.95638	down	noncoding	ENST00000540720	DGCR5	GENCODE	1477	chr22	+	18985787	18987264		TGGCCATCTGGTAAGCTAGATTCTTTCCTTTGGTTTTATTGCCAATCAATGATTAGAAAG	intergenic							5	24.3318	2.33322	4.3174
ASHGA5P054647	-3.95582	-1.98398	3.95582	down	noncoding	TCONS_00012107	XLOC_005637	LincRNAs identified by Cabili et al	507	chr6	-	21486297	21502716		TTCTTCCAAACCCCCAGGGTGTGTGGTCATATGACTTAAATAGAGAAAAACATTGTCAAA	intergenic							5	24.3315	2.33322	4.3172
ASHGA5P038415	-3.95378	-1.98323	3.95378	down	noncoding	ENST00000434072	GNG12-AS1	GENCODE	458	chr1	+	68604039	68607471		AGTTACCCAATAGGTTTCCTTTCAGGTGAGCTCATTGCTCTGACATTCCAAAATGACATT	intronic antisense	NM_001002292	WLS	protein wntless homolog isoform 2	-	68564141	68698229	5	24.3176	2.33322	4.31645
ASHGA5P038415	-3.95378	-1.98323	3.95378	down	noncoding	ENST00000434072	GNG12-AS1	GENCODE	458	chr1	+	68604039	68607471		AGTTACCCAATAGGTTTCCTTTCAGGTGAGCTCATTGCTCTGACATTCCAAAATGACATT	intronic antisense	NM_001193334	WLS	protein wntless homolog isoform 3	-	68591040	68698229	5	24.3176	2.33322	4.31645
ASHGA5P038415	-3.95378	-1.98323	3.95378	down	noncoding	ENST00000434072	GNG12-AS1	GENCODE	458	chr1	+	68604039	68607471		AGTTACCCAATAGGTTTCCTTTCAGGTGAGCTCATTGCTCTGACATTCCAAAATGACATT	intronic antisense	NM_024911	WLS	protein wntless homolog isoform 1 precursor	-	68591040	68698284	5	24.3176	2.33322	4.31645
ASHGA5P015979	-3.95199	-1.98258	3.95199	down	noncoding	ENST00000435043	RP1-40E16.9	GENCODE	1506	chr6	-	3182977	3195990	NR_038295, NR_038296	ACTCAATATGGCACTAGACAATCCAAAAGATCTACAAAAACTTTACATCTACAAGCCAAG	intergenic							5	24.3064	2.33322	4.3158
ASHGA5P039826	-3.95161	-1.98244	3.95161	down	noncoding	ENST00000503493	RP11-448G15.1	GENCODE	459	chr4	+	10008105	10011349		CTTATCAAAGCCAAGCCATTCAGTATTATTTCTGTGGCTGCCAGTGTTGTTTCAAATAAG	intronic antisense	NM_001001290	SLC2A9	solute carrier family 2, facilitated glucose transporter member 9 isoform 2	-	9827847	10041872	5	24.3008	2.33322	4.31566
ASHGA5P039826	-3.95161	-1.98244	3.95161	down	noncoding	ENST00000503493	RP11-448G15.1	GENCODE	459	chr4	+	10008105	10011349		CTTATCAAAGCCAAGCCATTCAGTATTATTTCTGTGGCTGCCAGTGTTGTTTCAAATAAG	intronic antisense	NM_020041	SLC2A9	solute carrier family 2, facilitated glucose transporter member 9 isoform 1	-	9827847	10023114	5	24.3008	2.33322	4.31566
ASHGA5P015521	-3.94871	-1.98138	3.94871	down	noncoding	uc001duc.3	BC045807	UCSC_knowngene	1293	chr1	+	101538215	101552819	ENST00000421013	GTCCAGCTAAGTACTTCCTAAGCGTGGCTACTCCAATGAAGCTTTAGTATATGTACTGAA	intergenic							762.713	5750.93	10.2644	12.2458
ASHGA5P019785	-3.94636	-1.98052	3.94636	down	noncoding	ENST00000503152	CTD-2201E18.3	GENCODE	608	chr5	-	43014837	43067521		ATTTGTCCTGGAGGAAATCAGTGGTGCTTCAGGATATTGTGAATTTGGTCTTCTGAAAGC	intron sense-overlapping	NM_001014279	ANXA2R	annexin-2 receptor	-	43039181	43040447	11.8688	70.7781	3.86086	5.84139
ASHGA5P038630	-3.94475	-1.97993	3.94475	down	noncoding	ENST00000456816	RP11-513G11.1	GENCODE	796	chr3	-	194014253	194030493		GCATACTGTAGCCCTCTTTCTCATAGGGAGACTTGAGCAATAAATCATAATGAATGAGAA	intergenic							9.73511	57.0921	3.55004	5.52997
ASHGA5P033662	-3.94202	-1.97894	3.94202	down	noncoding	ENST00000583702	RP11-231E4.3	GENCODE	331	chr18	-	72228615	72229335		TAAAGTTTCCCTTTAAAAAGGGGAGAAGAATGTTCAGAGAAGTGTGGACACCTCTGCCAT	natural antisense	NM_032649	CNDP1	beta-Ala-His dipeptidase precursor	+	72201691	72252261	5	24.2283	2.33322	4.31216
ASHGA5P017438	-3.94054	-1.97839	3.94054	down	noncoding	ENST00000441600	RP11-443P15.2	GENCODE	330	chr3	+	185693831	185697621		TCTATCCTTGATTACCCCGGAAGCTTTCGAGAAGCTGGGATTCCCTGCAGCAAAGGAAAT	intergenic							9.60109	56.1665	3.52712	5.50551
ASHGA5P055433	-3.93988	-1.97815	3.93988	down	noncoding	ENST00000435388	RP4-635E18.6	GENCODE	440	chr1	+	11159731	11162157		GCCCTTAATACAATTCATTCCACCCATTAAGTCTTCAATAAATGTTCAGCATATCCAGTT	natural antisense	NM_001001998	EXOSC10	exosome component 10 isoform 1	-	11126675	11159938	185.253	1280.89	8.14028	10.1184
ASHGA5P055433	-3.93988	-1.97815	3.93988	down	noncoding	ENST00000435388	RP4-635E18.6	GENCODE	440	chr1	+	11159731	11162157		GCCCTTAATACAATTCATTCCACCCATTAAGTCTTCAATAAATGTTCAGCATATCCAGTT	natural antisense	NM_002685	EXOSC10	exosome component 10 isoform 2	-	11126675	11159938	185.253	1280.89	8.14028	10.1184
ASHGA5P037750	-3.93879	-1.97775	3.93879	down	noncoding	NR_027036	LOC100271722	RefSeq	1625	chr22	-	46435786	46440748		ACCCATGAGGTAATTACTGAATGCATTTGGTTGAAAGTCCTTCTGCTATATTTTCCAAAC	intergenic							16.9836	104.332	4.42902	6.40677
ASHGA5P051748	-3.92933	-1.97428	3.92933	down	noncoding	uc001esn.1	AX746564	UCSC_knowngene	1562	chr1	+	149627308	149641425	ENST00000426301, ENST00000430014, ENST00000430442, ENST00000440084, uc001ekq.1, uc021oub.1	AATTTCCAGAGGTAAGTGGTGAAAGGCCACAATATGAAGTCACTCTCAGATGGGTCCCTT	intergenic							5	24.1622	2.33322	4.3075
ASHGA5P022131	-3.9286	-1.97402	3.9286	down	noncoding	NR_038300	LOC100507377	RefSeq	750	chr12	-	74526955	74686411		CCTCACATGGTATTAATGAAGACCAAATGTTTGAATTTCTGCTTGACTTCTTCAATTGTG	intergenic							5	24.1576	2.33322	4.30724
ASHGA5P021421	-3.92823	-1.97388	3.92823	down	noncoding	ENST00000532103	RP11-574M7.1	GENCODE	441	chr11	+	50301078	50303035		AACCCCAAAAGCTATAATAGGCCCAGGAATCTGTACTTCGAATGTTTCTTCAGTTGGTCT	intergenic							5	24.1523	2.33322	4.3071
ASHGA5P050757	-3.92538	-1.97283	3.92538	down	noncoding	NR_027856	CLK1	RefSeq	3333	chr2	-	201717731	201729467		GAAAATTATTACAAAATATTCTAAAAGGGTTTTTTGTGGTACTTCAAGAAACCTGATTAG	exon sense-overlapping	NM_001162407	CLK1	dual specificity protein kinase CLK1 isoform 2	-	201717731	201729284	5	24.1306	2.33322	4.30605
ASHGA5P050757	-3.92538	-1.97283	3.92538	down	noncoding	NR_027856	CLK1	RefSeq	3333	chr2	-	201717731	201729467		GAAAATTATTACAAAATATTCTAAAAGGGTTTTTTGTGGTACTTCAAGAAACCTGATTAG	exon sense-overlapping	NM_004071	CLK1	dual specificity protein kinase CLK1 isoform 1	-	201717731	201729467	5	24.1306	2.33322	4.30605
ASHGA5P056429	-3.9226	-1.97181	3.9226	down	noncoding	TCONS_00004195	XLOC_002041	LincRNAs identified by Cabili et al	232	chr2	-	30566810	30627001		AACATGAAGCAAGTTGCCTGGATCCACAACACAGTTCATTGTCCCGAAGAGCTATGTCAT	intergenic							5.50735	30.8081	2.67736	4.64917
ASHGA5P034836	-3.91968	-1.97073	3.91968	down	noncoding	ENST00000438247	AC144450.1	GENCODE	786	chr2	-	1550436	1623885		ACTGAGAATGTATCTCAAAGCAGGCTCCATGAGGCACCGTGCACTTACATTTTCTAACAG	intergenic							5	24.09	2.33322	4.30395
ASHGA5P032942	-3.91837	-1.97025	3.91837	down	noncoding	ENST00000582324	RP11-344E13.3	GENCODE	756	chr17	+	20771855	20802444		CCCACTCTACTGAGGCTTGCATTTTGCAGCTGTCTTTCATGTAAAAATTATACATAAAAA	intronic antisense	NM_001004306	CCDC144NL	putative coiled-coil domain-containing protein 144 N-terminal-like	-	20766707	20799453	5	24.0849	2.33322	4.30347
ASHGA5P025828	-3.91623	-1.96947	3.91623	down	noncoding	NR_038311	ITGB2-AS1	RefSeq	2425	chr21	+	46340949	46349595	NR_038312	CCAAGGAGGATAAAGAGGTGGGAACAGGCAAGAAAACCTGGACTTAGCCTAGAAAATAAT	natural antisense	NM_000211	ITGB2	integrin beta-2 precursor	-	46305867	46340965	8.53438	49.3798	3.34891	5.31838
ASHGA5P025828	-3.91623	-1.96947	3.91623	down	noncoding	NR_038311	ITGB2-AS1	RefSeq	2425	chr21	+	46340949	46349595	NR_038312	CCAAGGAGGATAAAGAGGTGGGAACAGGCAAGAAAACCTGGACTTAGCCTAGAAAATAAT	natural antisense	NM_001127491	ITGB2	integrin beta-2 precursor	-	46305867	46348753	8.53438	49.3798	3.34891	5.31838
ASHGA5P029965	-3.9155	-1.9692	3.9155	down	noncoding	TCONS_00007945	XLOC_003411	LincRNAs identified by Cabili et al	670	chr4	+	570760	576119	AK123125, TCONS_00007943, TCONS_00007944, TCONS_00007946, TCONS_00007947, TCONS_00008727, TCONS_00008728	ATGAGTCTCGTTTGGTTTTAGTCTGCAAAGCTCGTCTGCATCAGACAGGAATTTTCCCCA	intergenic							64.2172	417.6	6.50111	8.47031
ASHGA5P052832	-3.91359	-1.96849	3.91359	down	noncoding	ENST00000522697	RP3-399L15.3	GENCODE	786	chr6	+	114746775	114792869		ACCAACCATCTCTAGGAAATTGCAAAATAGTTTCTACTTTATCAGGATTTCCAATTCCAG	intergenic							5	24.0561	2.33322	4.30171
ASHGA5P035143	-3.91311	-1.96832	3.91311	down	noncoding	ENST00000452230	AC096579.13	GENCODE	1421	chr2	-	89109983	89161075		CTTCCCTAGAGTAGGTTCAGGGGAATACTCAGCCTGATTATCTTAAAATTGAAGAAGTGC	intergenic							5	24.0545	2.33322	4.30154
ASHGA5P057727	-3.91116	-1.9676	3.91116	down	noncoding	TCONS_00021207	XLOC_009869	LincRNAs identified by Cabili et al	722	chr12	+	106643486	106646559		TGCACTACACTTGGAGATATATACAGAAACCTGTTGAGGGCTAACTTAGGTTGGCAAGGC	intronic antisense	ENST00000553039	CKAP4	cytoskeleton-associated protein 4 [Source:HGNC Symbol;Acc:16991]	-	106634099	106698057	7.37241	42.2198	3.12651	5.0941
ASHGA5P014040	-3.91091	-1.9675	3.91091	down	noncoding	ENST00000542925	RP11-551L14.1	GENCODE	520	chr12	-	31264590	31269394	ENST00000398963, uc001rjy.3	GTTCAACATTCAGCCAGCCCCAGGCATGGTCTACGATTAGTACGAAAAAGGTGGAGAAGC	intergenic							582.999	4234.43	9.86668	11.8342
ASHGA5P057485	-3.90334	-1.96471	3.90334	down	noncoding	TCONS_00018229	XLOC_008509	LincRNAs identified by Cabili et al	264	chr10	+	72728283	72728748		TAAATTATGTGAAGTGCCTGGCTCACAGTCAAGACTTGGCAAGTGGGAAGGCTTGAAGTT	intergenic							5	24.0066	2.33322	4.29793
ASHGA5P038333	-3.89944	-1.96327	3.89944	down	noncoding	ENST00000429871	RP4-630A11.3	GENCODE	423	chr1	+	65952088	65959871		GCAGCAAGCCAGGAACACATAATTGAAAGGAAATTTCTGTACTGGCGTATTATTTTTTCA	intron sense-overlapping	NM_001003679	LEPR	leptin receptor isoform 3 precursor	+	65886334	66101111	5	23.9861	2.33322	4.29649
ASHGA5P038333	-3.89944	-1.96327	3.89944	down	noncoding	ENST00000429871	RP4-630A11.3	GENCODE	423	chr1	+	65952088	65959871		GCAGCAAGCCAGGAACACATAATTGAAAGGAAATTTCTGTACTGGCGTATTATTTTTTCA	intron sense-overlapping	NM_001003680	LEPR	leptin receptor isoform 2 precursor	+	65886334	66096095	5	23.9861	2.33322	4.29649
ASHGA5P038333	-3.89944	-1.96327	3.89944	down	noncoding	ENST00000429871	RP4-630A11.3	GENCODE	423	chr1	+	65952088	65959871		GCAGCAAGCCAGGAACACATAATTGAAAGGAAATTTCTGTACTGGCGTATTATTTTTTCA	intron sense-overlapping	NM_002303	LEPR	leptin receptor isoform 1 precursor	+	65886334	66103176	5	23.9861	2.33322	4.29649
ASHGA5P041604	-3.89842	-1.96289	3.89842	down	noncoding	ENST00000513535	RP11-451H23.3	GENCODE	1039	chr5	+	180111765	180113546		TCACCTTTCTCAAAGCTAAGATTTTTCCTTATTAAATGGGAGATCCCAGAGTACGCACGT	intergenic							5	23.9815	2.33322	4.29611
ASHGA5P041932	-3.89758	-1.96258	3.89758	down	noncoding	ENST00000455071	RP11-30P6.6	GENCODE	2513	chr6	-	86096936	86099904		AGAGCAGTTTCTCCTCCTTTTGCAACTAAGGACATGTATCTTTAAAGCAGAAGGAATGGC	intergenic							20.6175	126.761	4.73499	6.69756
ASHGA5P037276	-3.895	-1.96162	3.895	down	noncoding	TCONS_00025799	XLOC_012069	LincRNAs identified by Cabili et al	602	chr17	+	623630	624327		GCTGTGAGGGGGTTGTGTGGCACCCCTTGAGGAAACGTCAGACTAAGATGGAAACATAAC	intronic antisense	ENST00000576019	VPS53	vacuolar protein sorting 53 homolog (S. cerevisiae) [Source:HGNC Symbol;Acc:25608]	-	556565	624957	5.07302	27.8172	2.54312	4.50475
ASHGA5P018912	-3.89245	-1.96068	3.89245	down	noncoding	NR_052002	ITPA	RefSeq	1137	chr20	+	3190005	3204516	NR_052000	GAAAATTGACCGTACAGGGGCCCGTGCTGGTTGAGGACACTTGTCTGTGCTTCAATGCCC	exon sense-overlapping	NM_001267623	ITPA	inosine triphosphate pyrophosphatase isoform c	+	3190005	3204516	398.67	2868.63	9.30129	11.262
ASHGA5P018912	-3.89245	-1.96068	3.89245	down	noncoding	NR_052002	ITPA	RefSeq	1137	chr20	+	3190005	3204516	NR_052000	GAAAATTGACCGTACAGGGGCCCGTGCTGGTTGAGGACACTTGTCTGTGCTTCAATGCCC	exon sense-overlapping	NM_033453	ITPA	inosine triphosphate pyrophosphatase isoform a	+	3190005	3204516	398.67	2868.63	9.30129	11.262
ASHGA5P018912	-3.89245	-1.96068	3.89245	down	noncoding	NR_052002	ITPA	RefSeq	1137	chr20	+	3190005	3204516	NR_052000	GAAAATTGACCGTACAGGGGCCCGTGCTGGTTGAGGACACTTGTCTGTGCTTCAATGCCC	exon sense-overlapping	NM_181493	ITPA	inosine triphosphate pyrophosphatase isoform b	+	3190133	3204516	398.67	2868.63	9.30129	11.262
ASHGA5P019984	-3.89136	-1.96028	3.89136	down	noncoding	ENST00000506330	RP11-231G15.1	GENCODE	566	chr5	+	108833577	108834809		CCTAGGAAACAGAAATTCTACGAGTGGGAATTTTTTCCATCAAAATAAACAGATATGTGC	intergenic							5	23.9404	2.33322	4.29349
ASHGA5P038941	-3.88777	-1.95894	3.88777	down	noncoding	NR_026734	TMPRSS7	RefSeq	2622	chr3	+	111758464	111800116		GGGGCTGACTCTCATTGTCTGGATTGACTGACATGCCTATTCTTGAAATGACTTCTTTGA	exon sense-overlapping	NM_001042575	TMPRSS7	transmembrane protease serine 7	+	111758464	111800116	5	23.9093	2.33322	4.29216
ASHGA5P043994	-3.88458	-1.95776	3.88458	down	noncoding	uc003weh.1	CBRC7TM_40	UCSC_knowngene	2254	chr7	+	143994893	143997832	ENST00000461471, ENST00000479887, ENST00000489488, uc003wed.3, uc022aoh.1	ACTCAATGTTTCCTGAAAGTGTCGTGTTTCTCACCTCTAGATTGTTATTCTCATCAGTTA	intergenic							98.2229	642.14	7.14406	9.10182
ASHGA5P041133	-3.88447	-1.95772	3.88447	down	noncoding	uc003jxo.3	SMA4	UCSC_knowngene	1500	chr5	+	69140556	69188410	ENST00000512782, uc003jzu.3	TGCAATAACAATCCAAAGATGGAAGAAGACACTTCTAGGTAGACAAAATTGCAAGTATAG	intergenic							11.511	67.5291	3.81387	5.77159
ASHGA5P027927	-3.88387	-1.95749	3.88387	down	noncoding	TCONS_00012060	XLOC_005590	LincRNAs identified by Cabili et al	232	chr6	-	4399912	4401474		ATTTTTGCCAATTCCCTTCCTTTCCTTCTTCTTTCCTATGAAGGGGGAAGAGGCTGGCAT	intergenic							105.139	690.324	7.25102	9.20851
ASHGA5P048113	-3.8811	-1.95646	3.8811	down	noncoding	TCONS_00014010	XLOC_006657	LincRNAs identified by Cabili et al	328	chr7	-	153120802	153125424		GAAACGAAGGCACTCACAATCTCCCTTTCTTAACAGACTGTGTCTCATAAGAGGGAAAAC	intergenic							241.312	1680.72	8.54702	10.5035
ASHGA5P028639	-3.87894	-1.95566	3.87894	down	noncoding	NR_051966	LINC00359	RefSeq	734	chr13	-	97593534	97636426		CAAGAAGTTCAGAAACTTTAACATGGCTGATGTGATAAAGTGTTGGGTCTTTCTCTGAAG	intergenic							5	23.8461	2.33322	4.28888
ASHGA5P048681	-3.87793	-1.95529	3.87793	down	noncoding	ENST00000564594	HMGN2P46	GENCODE	572	chr15	+	45821931	45848098	ENST00000396645, uc001zvn.1	GATTTTGCAGATGAGTCTGGAAGTGTTAGTTGCAAAGATATGCATTTACTTCTCTGGCTA	intergenic							5.13517	28.0313	2.56153	4.51682
ASHGA5P036605	-3.87388	-1.95378	3.87388	down	noncoding	ENST00000373226	RP11-435D7.3	GENCODE	539	chr1	+	36204989	36209177		TTCCTCCTCCTCGTCTTCCTCTTCCCTAAAATGTAAATCAATGAATCAATAAATAAGTTG	natural antisense	NM_001190481	CLSPN	claspin isoform 2	-	36197712	36235551	573.657	4145.09	9.84445	11.7982
ASHGA5P036605	-3.87388	-1.95378	3.87388	down	noncoding	ENST00000373226	RP11-435D7.3	GENCODE	539	chr1	+	36204989	36209177		TTCCTCCTCCTCGTCTTCCTCTTCCCTAAAATGTAAATCAATGAATCAATAAATAAGTTG	natural antisense	NM_022111	CLSPN	claspin isoform 1	-	36197712	36235551	573.657	4145.09	9.84445	11.7982
ASHGA5P033780	-3.86847	-1.95176	3.86847	down	noncoding	ENST00000585185	RP11-595B24.1	GENCODE	393	chr18	+	19590256	19623432	ENST00000584898	CATTTGAAGAGGAGGAAAGACTGGATTGGGGAAGAATCTGGGGCAAAATGAAGCCAAATT	intergenic							5.95883	33.1555	2.79986	4.75162
ASHGA5P020700	-3.86827	-1.95169	3.86827	down	noncoding	ENST00000518704	KB-1458E12.1	GENCODE	435	chr8	-	99383582	99400475		TAATGATTCTGGAGACCTCTTAGGTGTGGGGACTATCCCTAGCTTTGTGACTGAAGACTT	intergenic							5	23.7898	2.33322	4.28491
ASHGA5P028869	-3.86354	-1.94992	3.86354	down	noncoding	ENST00000430033	LINC00392	GENCODE	557	chr13	+	74138380	74162207		CACAGGTGCATGCAGCTTTGCAATATAAGATTAAACTGTACAATGTTCTATAATCTCCAT	intergenic							5	23.7682	2.33322	4.28314
ASHGA5P025814	-3.8572	-1.94755	3.8572	down	noncoding	NR_038218	LOC154092	RefSeq	1474	chr6	+	134759527	134825158		AATTCTGACAGTGATCTGGCTGGAGTGCAGTGGTGCACACGCCTCACACTGTGACACAGC	intergenic							5	23.7238	2.33322	4.28077
ASHGA5P000490	-3.85162	-1.94547	3.85162	down	noncoding	chr7:12309550-12324625+	chr7:12309550-12324625	LincRNAs identified by Khalil et al	15075	chr7	+	12343025	12358100		TTCTGCGTAATTAATTTTAATCTTACAATAACACTGGTGGGACTGTAGACCATTTCCCTT	intergenic							6.54022	36.6693	2.94203	4.8875
ASHGA5P029705	-3.85151	-1.94543	3.85151	down	noncoding	ENST00000555407	RP11-356K23.1	GENCODE	601	chr14	+	89816628	89820137		ACATCAAGCTGAGGTTTAATTCCATACTTGGTCAGTTCATTGTGGCCATCTCCCAAAAAA	intronic antisense	NM_001085471	FOXN3	forkhead box protein N3 isoform 1	-	89622515	90085494	187.295	1268.37	8.15682	10.1022
ASHGA5P029705	-3.85151	-1.94543	3.85151	down	noncoding	ENST00000555407	RP11-356K23.1	GENCODE	601	chr14	+	89816628	89820137		ACATCAAGCTGAGGTTTAATTCCATACTTGGTCAGTTCATTGTGGCCATCTCCCAAAAAA	intronic antisense	NM_005197	FOXN3	forkhead box protein N3 isoform 2	-	89622515	89883454	187.295	1268.37	8.15682	10.1022
ASHGA5P030559	-3.84865	-1.94435	3.84865	down	noncoding	uc010ugt.1	LOC283663	UCSC_knowngene	2536	chr15	+	57592562	57599965	NR_024433	TCATTTAACCCCAAAATCAGTGATTCTACATCTCAAGCTCATATTTTGAAGTGTTTACGG	intergenic							5	23.6686	2.33322	4.27757
ASHGA5P000552	-3.84523	-1.94307	3.84523	down	noncoding	chr9:31332775-31343225+	chr9:31332775-31343225	LincRNAs identified by Khalil et al	10450	chr9	+	31342775	31353225		CAGGTCAGGCTTAAATCCTGGTTGTGTTGCATATTTATTTATTTTTGCCTTTGTAAGCTA	intergenic							5	23.6559	2.33322	4.27629
ASHGA5P035605	-3.84467	-1.94286	3.84467	down	noncoding	TCONS_00005211	XLOC_002221	LincRNAs identified by Cabili et al	210	chr2	-	99388254	99388552	ENST00000448595	AACAAGACAACATCTTCACTTCCTGCATGCTGATGGCAGAAGTGAGACATCAGCGAAGAA	intergenic							5	23.6497	2.33322	4.27608
ASHGA5P043681	-3.83812	-1.9404	3.83812	down	noncoding	uc003tqy.3	CO9	UCSC_knowngene	505	chr7	+	55840871	55841376	NM_004577	CAATTAAACACCTTTACTCTTAGGAATATAGATTCGGCAGCCTTCAGTGAATATTGGTTT	intergenic							7488.06	47958.7	13.5002	15.4406
ASHGA5P048969	-3.83573	-1.9395	3.83573	down	noncoding	TCONS_00025378	XLOC_012192	LincRNAs identified by Cabili et al	833	chr17	+	37721023	37723729		AAAGACTGCAGTACGTAGAGCATCAAGGGAAGCTGTGGAAATATATTTTCTTAAGTACAG	intergenic							5	23.5961	2.33322	4.27272
ASHGA5P023788	-3.83431	-1.93897	3.83431	down	noncoding	HMlincRNA425+	HMlincRNA425	LincRNAs identified by Khalil et al	4348	chr5	+	78812894	78817242		AATTAAAACTCTCAGCATGGAAGAAAGGCCAGTGGCTGTTGGGCAAGCAAACCACATATT	intergenic							5	23.5832	2.33322	4.27219
ASHGA5P056397	-3.8343	-1.93896	3.8343	down	noncoding	TCONS_00003906	XLOC_001711	LincRNAs identified by Cabili et al	443	chr2	+	154122025	154122587		GGTTGTATAGATAAATGTTCATTTTGGTGTTCCTGTGCAGAAGATTATTACTAGAGGCTT	intergenic							6.2069	34.3892	2.86191	4.80087
ASHGA5P058426	-3.8314	-1.93787	3.8314	down	noncoding	uc003jxp.3	SMA4	UCSC_knowngene	1357	chr5	+	69140556	69416666	NR_034021, uc003jxc.4, uc003jzj.3, uc010iyh.1	GCTTCACCAGTCTTTCCCAGGGAACTCCGATGAAGTGTTCCAACAAAATGAGCGAGTGAA	intron sense-overlapping	NM_000344	SMN1	survival motor neuron protein isoform d	+	69345349	69373418	344.724	2425.64	9.07589	11.0138
ASHGA5P058426	-3.8314	-1.93787	3.8314	down	noncoding	uc003jxp.3	SMA4	UCSC_knowngene	1357	chr5	+	69140556	69416666	NR_034021, uc003jxc.4, uc003jzj.3, uc010iyh.1	GCTTCACCAGTCTTTCCCAGGGAACTCCGATGAAGTGTTCCAACAAAATGAGCGAGTGAA	intron sense-overlapping	NM_001178087	SERF1B	small EDRK-rich factor 1 isoform 1	+	69321077	69328523	344.724	2425.64	9.07589	11.0138
ASHGA5P058426	-3.8314	-1.93787	3.8314	down	noncoding	uc003jxp.3	SMA4	UCSC_knowngene	1357	chr5	+	69140556	69416666	NR_034021, uc003jxc.4, uc003jzj.3, uc010iyh.1	GCTTCACCAGTCTTTCCCAGGGAACTCCGATGAAGTGTTCCAACAAAATGAGCGAGTGAA	intron sense-overlapping	NM_017411	SMN2	survival motor neuron protein isoform d	+	69345349	69373422	344.724	2425.64	9.07589	11.0138
ASHGA5P058426	-3.8314	-1.93787	3.8314	down	noncoding	uc003jxp.3	SMA4	UCSC_knowngene	1357	chr5	+	69140556	69416666	NR_034021, uc003jxc.4, uc003jzj.3, uc010iyh.1	GCTTCACCAGTCTTTCCCAGGGAACTCCGATGAAGTGTTCCAACAAAATGAGCGAGTGAA	intron sense-overlapping	NM_021967	SERF1A	small EDRK-rich factor 1 isoform 1	+	69321071	69338940	344.724	2425.64	9.07589	11.0138
ASHGA5P058426	-3.8314	-1.93787	3.8314	down	noncoding	uc003jxp.3	SMA4	UCSC_knowngene	1357	chr5	+	69140556	69416666	NR_034021, uc003jxc.4, uc003jzj.3, uc010iyh.1	GCTTCACCAGTCTTTCCCAGGGAACTCCGATGAAGTGTTCCAACAAAATGAGCGAGTGAA	intron sense-overlapping	NM_022874	SMN1	survival motor neuron protein isoform b	+	69345349	69373418	344.724	2425.64	9.07589	11.0138
ASHGA5P058426	-3.8314	-1.93787	3.8314	down	noncoding	uc003jxp.3	SMA4	UCSC_knowngene	1357	chr5	+	69140556	69416666	NR_034021, uc003jxc.4, uc003jzj.3, uc010iyh.1	GCTTCACCAGTCTTTCCCAGGGAACTCCGATGAAGTGTTCCAACAAAATGAGCGAGTGAA	intron sense-overlapping	NM_022875	SMN2	survival motor neuron protein isoform a	+	69345349	69373422	344.724	2425.64	9.07589	11.0138
ASHGA5P058426	-3.8314	-1.93787	3.8314	down	noncoding	uc003jxp.3	SMA4	UCSC_knowngene	1357	chr5	+	69140556	69416666	NR_034021, uc003jxc.4, uc003jzj.3, uc010iyh.1	GCTTCACCAGTCTTTCCCAGGGAACTCCGATGAAGTGTTCCAACAAAATGAGCGAGTGAA	intron sense-overlapping	NM_022876	SMN2	survival motor neuron protein isoform b	+	69345349	69373422	344.724	2425.64	9.07589	11.0138
ASHGA5P058426	-3.8314	-1.93787	3.8314	down	noncoding	uc003jxp.3	SMA4	UCSC_knowngene	1357	chr5	+	69140556	69416666	NR_034021, uc003jxc.4, uc003jzj.3, uc010iyh.1	GCTTCACCAGTCTTTCCCAGGGAACTCCGATGAAGTGTTCCAACAAAATGAGCGAGTGAA	intron sense-overlapping	NM_022877	SMN2	survival motor neuron protein isoform c	+	69345349	69373422	344.724	2425.64	9.07589	11.0138
ASHGA5P058426	-3.8314	-1.93787	3.8314	down	noncoding	uc003jxp.3	SMA4	UCSC_knowngene	1357	chr5	+	69140556	69416666	NR_034021, uc003jxc.4, uc003jzj.3, uc010iyh.1	GCTTCACCAGTCTTTCCCAGGGAACTCCGATGAAGTGTTCCAACAAAATGAGCGAGTGAA	intron sense-overlapping	NM_022968	SERF1A	small EDRK-rich factor 1 isoform 2	+	69321071	69328525	344.724	2425.64	9.07589	11.0138
ASHGA5P058426	-3.8314	-1.93787	3.8314	down	noncoding	uc003jxp.3	SMA4	UCSC_knowngene	1357	chr5	+	69140556	69416666	NR_034021, uc003jxc.4, uc003jzj.3, uc010iyh.1	GCTTCACCAGTCTTTCCCAGGGAACTCCGATGAAGTGTTCCAACAAAATGAGCGAGTGAA	intron sense-overlapping	NM_022978	SERF1B	small EDRK-rich factor 1 isoform 2	+	69321077	69338934	344.724	2425.64	9.07589	11.0138
ASHGA5P018537	-3.83022	-1.93743	3.83022	down	noncoding	ENST00000454721	RP11-421L21.3	GENCODE	753	chr1	+	101538215	101549130		CTTAAACAAGGTTCTTATGCCTTTGTTTGAAAAACATGGTTCCCTGTGAAATTTTACATG	intergenic							102.557	663.427	7.2116	9.14902
ASHGA5P017871	-3.82359	-1.93493	3.82359	down	noncoding	ENST00000446527	RP11-421L21.3	GENCODE	1045	chr1	+	101491474	101552727		CTAAGCCTGGGTTCTTATGCCTTTGTTTGAAAAACATGGTTCCCTGTGAAATTTTACATG	bidirectional	NM_001077394	DPH5	diphthine synthase isoform a	-	101455179	101491362	118.252	768.397	7.43459	9.36952
ASHGA5P017871	-3.82359	-1.93493	3.82359	down	noncoding	ENST00000446527	RP11-421L21.3	GENCODE	1045	chr1	+	101491474	101552727		CTAAGCCTGGGTTCTTATGCCTTTGTTTGAAAAACATGGTTCCCTGTGAAATTTTACATG	bidirectional	NM_001077395	DPH5	diphthine synthase isoform b	-	101455179	101491362	118.252	768.397	7.43459	9.36952
ASHGA5P017871	-3.82359	-1.93493	3.82359	down	noncoding	ENST00000446527	RP11-421L21.3	GENCODE	1045	chr1	+	101491474	101552727		CTAAGCCTGGGTTCTTATGCCTTTGTTTGAAAAACATGGTTCCCTGTGAAATTTTACATG	bidirectional	NM_015958	DPH5	diphthine synthase isoform a	-	101455179	101491362	118.252	768.397	7.43459	9.36952
ASHGA5P023465	-3.82199	-1.93432	3.82199	down	noncoding	ENST00000581532	RP11-784B15.1	GENCODE	557	chr18	+	27108267	27128206		GGCCCTGCAAATGAACAATTGAAGTTTTTAGTTTAACTTGTCCAGGATTACGTAGCTACA	intergenic							5	23.5238	2.33322	4.26754
ASHGA5P017742	-3.82132	-1.93407	3.82132	down	noncoding	ENST00000445272	RP1-28O10.1	GENCODE	381	chr1	-	209834708	209848592		CTCCGACTGTCTGGACCCTGGGTACCTGGCTGAAGACTTTGGACTTTAACCTGGAGATGA	bidirectional	NM_015714	G0S2	G0/G1 switch protein 2	+	209848669	209849735	21.2632	128.829	4.78606	6.72013
ASHGA5P058424	-3.81828	-1.93292	3.81828	down	noncoding	uc003jxc.4	GUSBP3	UCSC_knowngene	1316	chr5	-	68921200	69006272	uc010iyh.1	TGGGCCAGTGGCTGTCATTACATATGAGAACTCAAGCTCCATGAGGAGATGTTTCATTGT	intergenic							33.1231	203.738	5.47591	7.40883
ASHGA5P031434	-3.81749	-1.93263	3.81749	down	noncoding	ENST00000441371	RP4-798P15.2	GENCODE	811	chr1	-	177893090	177897620		CACTTACCAGCACAGGATGGAACAGATCCTATGTCAATACATCCAGACTTTTGGCTAGAA	intergenic							5	23.502	2.33322	4.26584
ASHGA5P022615	-3.81739	-1.93258	3.81739	down	noncoding	ENST00000559684	CTD-2330J20.2	GENCODE	874	chr15	+	58357422	58363241		CACTCCAAATGGACCCCGGAGACTATTTTAAACATGGGAACTAGATTTGCCTTTGTTGTA	natural antisense	NM_001206897	ALDH1A2	retinal dehydrogenase 2 isoform 4	-	58245621	58358121	5	23.5015	2.33322	4.2658
ASHGA5P022615	-3.81739	-1.93258	3.81739	down	noncoding	ENST00000559684	CTD-2330J20.2	GENCODE	874	chr15	+	58357422	58363241		CACTCCAAATGGACCCCGGAGACTATTTTAAACATGGGAACTAGATTTGCCTTTGTTGTA	natural antisense	NM_003888	ALDH1A2	retinal dehydrogenase 2 isoform 1	-	58245621	58358121	5	23.5015	2.33322	4.2658
ASHGA5P022615	-3.81739	-1.93258	3.81739	down	noncoding	ENST00000559684	CTD-2330J20.2	GENCODE	874	chr15	+	58357422	58363241		CACTCCAAATGGACCCCGGAGACTATTTTAAACATGGGAACTAGATTTGCCTTTGTTGTA	natural antisense	NM_170696	ALDH1A2	retinal dehydrogenase 2 isoform 2	-	58245621	58358121	5	23.5015	2.33322	4.2658
ASHGA5P056210	-3.81364	-1.93117	3.81364	down	noncoding	TCONS_00001018	XLOC_000283	LincRNAs identified by Cabili et al	896	chr1	+	89510012	89512879		CTTACACATTGCTGGAGATTTAGAAGCTAAAGAAAGAGGACAAATGATTTGGAAGCAAAG	intergenic							5	23.4755	2.33322	4.26439
ASHGA5P058380	-3.80836	-1.92917	3.80836	down	noncoding	uc002jtz.3	BC040189	UCSC_knowngene	4440	chr17	+	75524206	75532674		GAGGGAGCAGAAAACTGTGTATTCTTCAGAACATCATGATAACCTGGCACTCATGGGTCT	intergenic							45.3179	282.079	5.96288	7.89205
ASHGA5P045078	-3.80562	-1.92813	3.80562	down	noncoding	ENST00000435097	RP11-429J17.6	GENCODE	5239	chr8	+	144823267	144828506		AGAACAGACTGTGTCCCTTGAGAGCAGCAGGTGTGAAGTGAAACTGCCCTGCCTCCAGAC	intergenic							136.888	896.054	7.66973	9.59786
ASHGA5P057680	-3.80277	-1.92705	3.80277	down	noncoding	TCONS_00020678	XLOC_009983	LincRNAs identified by Cabili et al	1100	chr12	-	4017194	4029987		AGAAAACAAATCAAAGATGTAGCAGTCTCTTGAGCACAGTGAGATGGCTCACCATACGGG	intergenic							22.597	136.53	4.88183	6.80889
ASHGA5P021702	-3.79517	-1.92417	3.79517	down	noncoding	ENST00000538616	CD27-AS1	GENCODE	657	chr12	-	6559576	6560615		CCGGTTTTCGGGCCCCGGCCAGGGTGAAAACAAGGAACATTCCAGAGAAGATCACAAGGA	natural antisense	NM_001242	CD27	CD27 antigen precursor	+	6554050	6560884	5	23.3632	2.33322	4.25739
ASHGA5P057736	-3.7947	-1.92399	3.7947	down	noncoding	TCONS_00021326	XLOC_010097	LincRNAs identified by Cabili et al	758	chr12	-	57477786	57481646		CTGGCCACAGTTTTAGATCATACTAAGGATGTTGGACTTCATCCTGTGGTGTTACTGGAA	intergenic							5	23.357	2.33322	4.25721
ASHGA5P049660	-3.79141	-1.92273	3.79141	down	noncoding	uc021txa.1	DKFZp586B1922	UCSC_knowngene	1058	chr17	+	38285502	38286560		GTAGCCCATTGGTTGTTCATATATTTAAATAAAATGGTCTACAAACTATTTTTCAAACAA	exon sense-overlapping	NM_001012241	MSL1	male-specific lethal 1 homolog	+	38278789	38293045	2549.78	17999.5	12.0512	13.9739
ASHGA5P019285	-3.78948	-1.922	3.78948	down	noncoding	ENST00000476560	RP4-798C17.6	GENCODE	767	chr7	-	143948356	144052231	ENST00000479102	TCATAACTATTAGTGAAATGGTGAAAAATCAGACAATGGTCACAGAGTTCCTCCTACTGG	intron sense-overlapping	NM_001005328	OR2A7	olfactory receptor 2A7	-	143955788	143956721	55.0268	344.788	6.26154	8.18354
ASHGA5P019285	-3.78948	-1.922	3.78948	down	noncoding	ENST00000476560	RP4-798C17.6	GENCODE	767	chr7	-	143948356	144052231	ENST00000479102	TCATAACTATTAGTGAAATGGTGAAAAATCAGACAATGGTCACAGAGTTCCTCCTACTGG	intron sense-overlapping	NM_198495	CTAGE4	cutaneous T-cell lymphoma-associated antigen 4	-	143963766	143966392	55.0268	344.788	6.26154	8.18354
ASHGA5P019285	-3.78948	-1.922	3.78948	down	noncoding	ENST00000476560	RP4-798C17.6	GENCODE	767	chr7	-	143948356	144052231	ENST00000479102	TCATAACTATTAGTGAAATGGTGAAAAATCAGACAATGGTCACAGAGTTCCTCCTACTGG	intronic antisense	NM_001001802	OR2A42	olfactory receptor 2A1/2A42	+	144015217	144016150	55.0268	344.788	6.26154	8.18354
ASHGA5P019285	-3.78948	-1.922	3.78948	down	noncoding	ENST00000476560	RP4-798C17.6	GENCODE	767	chr7	-	143948356	144052231	ENST00000479102	TCATAACTATTAGTGAAATGGTGAAAAATCAGACAATGGTCACAGAGTTCCTCCTACTGG	intronic antisense	NM_001005287	OR2A1	olfactory receptor 2A1/2A42	+	144015217	144016150	55.0268	344.788	6.26154	8.18354
ASHGA5P023326	-3.7892	-1.92189	3.7892	down	noncoding	ENST00000578380	C17orf76-AS1	GENCODE	324	chr17	+	16342369	16343019		CTGCGGCCCGGGCCACATCTGCCAGAGCCTGGAGTCTGCGAAGGCCGGGACCCGGTTCCC	intergenic							726.494	5213.84	10.188	12.1099
ASHGA5P034689	-3.78594	-1.92065	3.78594	down	noncoding	NR_038452	NAPA-AS1	RefSeq	656	chr19	+	47987538	48004854		GGAAGGTCGAATCATCATCATCATAAAACTTAATATTGCCCTTATGTGCCAGGAACTACT	natural antisense	NM_003827	NAPA	alpha-soluble NSF attachment protein	-	47990890	48018515	21.2136	127.228	4.78158	6.70223
ASHGA5P050373	-3.78575	-1.92058	3.78575	down	noncoding	uc002qxu.3	LOC100506054	UCSC_knowngene	1373	chr2	+	3605975	3609340		TATTTTGTCAGGCCTTGGGGATGAAGGTGAGAAATTCGAGAATCCCCGGAGATAACACAT	natural antisense	ENST00000315212	RNASEH1	ribonuclease H1 [Source:HGNC Symbol;Acc:18466]	-	3592704	3606206	93.3434	593.665	7.06949	8.99007
ASHGA5P055927	-3.78371	-1.9198	3.78371	down	noncoding	NR_023924	DHRS4-AS1	RefSeq	2838	chr14	-	24407939	24423392	NR_023921	ACCACGTGGCTACCTTTTTTCCAGGGCCAGACTTTGGCAGCGTGTAAGGTCTGAGGACAG	natural antisense	NM_021004	DHRS4	dehydrogenase/reductase SDR family member 4	+	24422964	24438488	11.6124	66.4538	3.82889	5.74869
ASHGA5P041228	-3.77984	-1.91832	3.77984	down	noncoding	ENST00000429230	AL589986.2	GENCODE	789	chr1	+	152095009	152097541		CCCAGCTGTATTTCTTTTCATAGAAATCACATATTTCTTGAAACAGCACTGAATATAGCC	intergenic							5	23.265	2.33322	4.25154
ASHGA5P052282	-3.77789	-1.91758	3.77789	down	noncoding	uc003jzj.3	SMA5	UCSC_knowngene	1238	chr5	-	69776869	69881549	NR_034021, uc003jxc.4, uc003jxp.3	GTTGTTCATAATCCAGCAGGCCAGAAGACTTCCAGGGAAACTCATTTCAAGATGAAAATG	intergenic							446.795	3142.91	9.47131	11.3889
ASHGA5P023369	-3.77474	-1.91638	3.77474	down	noncoding	ENST00000579401	TBC1D3P5	pseudogene	1545	chr17	+	25746563	25758327		CAAAAAAGTAATCTAATTGATTGAGTGTATAAGGGCATTCCCATGAACATCCAGGGCCAG								5	23.2288	2.33322	4.2496
ASHGA5P017891	-3.77407	-1.91612	3.77407	down	noncoding	ENST00000446799	LINC00211	GENCODE	662	chr2	-	38054751	38103006		GCAATGGCAAGAAGATCAACTAAGAGATTCTTCTTATGTTGCTATTTTAAACTCCTGAAC	intergenic							5	23.2251	2.33322	4.24934
ASHGA5P038914	-3.77163	-1.91519	3.77163	down	noncoding	ENST00000473756	CTD-2021J15.2	GENCODE	962	chr3	+	98699901	98701940		TAGAGGTCTTCTCCAAACATTTGCATTGTTTCTTTTTCTTAGGATCAGAACTTCTACCTA	intergenic							9.11052	50.9805	3.44886	5.36405
ASHGA5P045306	-3.77058	-1.91479	3.77058	down	noncoding	NR_027471	LOC440173	RefSeq	2018	chr9	-	89623365	89657041		CCAACACCTCCACAAACAAATGGGAGCTTAATAGACTTTGCAAAATTACTTTTTATCCAG	intergenic							86.6964	547.982	6.95453	8.86932
ASHGA5P056671	-3.7701	-1.9146	3.7701	down	noncoding	TCONS_00007073	XLOC_002996	LincRNAs identified by Cabili et al	211	chr3	+	195367105	195377054		TAAAAATTATTACGGTGAACAGTCTTGTTCCAGTGGTTCATCGGTGACTTCTGTGGCTTC	intron sense-overlapping	ENST00000381954	MUC20	mucin 20, cell surface associated [Source:HGNC Symbol;Acc:23282]	+	195343315	195460421	5	23.1981	2.33322	4.24782
ASHGA5P043404	-3.76381	-1.91219	3.76381	down	noncoding	ENST00000493539	RP4-798C17.6	GENCODE	257	chr7	-	143997487	144040394	ENST00000477797	TAAAATTTTATCTGCAAAAAACGAGAGAAGACTTGCCCTTCTGTCAGTAAAGCACAGATA	intronic antisense	NM_001001802	OR2A42	olfactory receptor 2A1/2A42	+	144015217	144016150	65.8272	412.138	6.53873	8.45092
ASHGA5P043404	-3.76381	-1.91219	3.76381	down	noncoding	ENST00000493539	RP4-798C17.6	GENCODE	257	chr7	-	143997487	144040394	ENST00000477797	TAAAATTTTATCTGCAAAAAACGAGAGAAGACTTGCCCTTCTGTCAGTAAAGCACAGATA	intronic antisense	NM_001005287	OR2A1	olfactory receptor 2A1/2A42	+	144015217	144016150	65.8272	412.138	6.53873	8.45092
ASHGA5P029566	-3.76342	-1.91204	3.76342	down	noncoding	uc021rto.1	OTX2OS1	UCSC_knowngene	2393	chr14	+	57279900	57397550		ATAATCCTCACTCATAACAGAATTGAGTTTGGTTTGAACCCAGCAATCAAGGAATGAAAG	intergenic							5.72111	30.8273	2.73802	4.65007
ASHGA5P047025	-3.76208	-1.91153	3.76208	down	noncoding	DA326600		LincRNAs identified by Khalil et al	560	chr19	+	31839786	31908700		AAGAAATGTGACTTCAAACTTGCAATTAGGAACCAGCCTGCTAAGGAGTCCTCTCGTGAG	intronic antisense	ENST00000240587	TSHZ3	teashirt zinc finger homeobox 3 [Source:HGNC Symbol;Acc:30700]	-	31765850	31840453	14.8247	86.2307	4.21752	6.12906
ASHGA5P047025	-3.76208	-1.91153	3.76208	down	noncoding	DA326600		LincRNAs identified by Khalil et al	560	chr19	+	31839786	31908700		AAGAAATGTGACTTCAAACTTGCAATTAGGAACCAGCCTGCTAAGGAGTCCTCTCGTGAG	intronic antisense	NM_020856	TSHZ3	teashirt homolog 3	-	31765850	31840190	14.8247	86.2307	4.21752	6.12906
ASHGA5P037849	-3.7562	-1.90927	3.7562	down	noncoding	ENST00000454863	AP000345.2	GENCODE	569	chr22	+	23909250	23915309		CACTGAGAACCCAGGAGAAGCATCACATTATATGAGAGATAAGAAATGAAGAGAGGGAGC	intergenic							5	23.0962	2.33322	4.24249
ASHGA5P034621	-3.74792	-1.90609	3.74792	down	noncoding	ENST00000455832	AC093063.1	GENCODE	2584	chr19	+	40170013	40176361		GAAATCATGAAGGCCTCATAGTTGTTGGACTTAATCAATGATTACTGTCTTCCACCAAAG	intergenic							5.63475	30.1727	2.71262	4.61871
ASHGA5P042723	-3.74651	-1.90555	3.74651	down	noncoding	T91095		LincRNAs identified by Khalil et al	407	chr15	-	85287095	85287421		GAACTGAAGAATGTGGCTTAGATGGTGGCCAATAAGCTTTTTAATATTTTTCCCTGAATT	intergenic							5	23.0334	2.33322	4.23877
ASHGA5P047338	-3.74547	-1.90515	3.74547	down	noncoding	ENST00000414157	RP11-462L8.1	GENCODE	1041	chr10	+	33271468	33371030	ENST00000450890	GCATAAACTCACCAGTTTTATCCTTAATTACTGTGATATACACTCATGAAGTATGTACCC	intronic antisense	ENST00000475184	ITGB1	integrin, beta 1 (fibronectin receptor, beta polypeptide, antigen CD29 includes MDF2, MSK12) [Source:HGNC Symbol;Acc:6153]	-	33218751	33294720	5.28628	28.0676	2.6135	4.51864
ASHGA5P047338	-3.74547	-1.90515	3.74547	down	noncoding	ENST00000414157	RP11-462L8.1	GENCODE	1041	chr10	+	33271468	33371030	ENST00000450890	GCATAAACTCACCAGTTTTATCCTTAATTACTGTGATATACACTCATGAAGTATGTACCC	intronic antisense	ENST00000534049	ITGB1	integrin, beta 1 (fibronectin receptor, beta polypeptide, antigen CD29 includes MDF2, MSK12) [Source:HGNC Symbol;Acc:6153]	-	33217139	33281391	5.28628	28.0676	2.6135	4.51864
ASHGA5P053176	-3.7452	-1.90504	3.7452	down	noncoding	ENST00000433534	STEAP2-AS1	GENCODE	1005	chr7	-	89838583	89840949		CCCTAAAGTAGTAAGTGACTCAACTGAAGCGAAGCAATAATTATTAAATGGATCTCTAGT	intronic antisense	ENST00000428074	STEAP2	STEAP family member 2, metalloreductase [Source:HGNC Symbol;Acc:17885]	+	89796903	89856337	5	23.0253	2.33322	4.23826
ASHGA5P043296	-3.74369	-1.90446	3.74369	down	noncoding	ENST00000433969	ST7-AS2	GENCODE	592	chr7	-	116785418	116786534		GTGTAGGTGATATCACAACTTCCTCAATTCTTTGACTTGTCACAATGAGCATAAATTACT	intronic antisense	NM_018412	ST7	suppressor of tumorigenicity 7 protein isoform a	+	116593380	116870075	5	23.0146	2.33322	4.23768
ASHGA5P043296	-3.74369	-1.90446	3.74369	down	noncoding	ENST00000433969	ST7-AS2	GENCODE	592	chr7	-	116785418	116786534		GTGTAGGTGATATCACAACTTCCTCAATTCTTTGACTTGTCACAATGAGCATAAATTACT	intronic antisense	NM_021908	ST7	suppressor of tumorigenicity 7 protein isoform b	+	116593380	116863961	5	23.0146	2.33322	4.23768
ASHGA5P030887	-3.74009	-1.90307	3.74009	down	noncoding	ENST00000562232	RP11-20I23.6	GENCODE	459	chr16	-	2619043	2621937		TAAGTGGCTACAGGGCAACAAGACTATCCCTGTGCCAAATACCAGATTCCAAAGAAACTC	intronic antisense	NM_001261816	PDPK1	3-phosphoinositide-dependent protein kinase 1 isoform 3	+	2587964	2653191	50.7054	312.332	6.13496	8.03803
ASHGA5P030887	-3.74009	-1.90307	3.74009	down	noncoding	ENST00000562232	RP11-20I23.6	GENCODE	459	chr16	-	2619043	2621937		TAAGTGGCTACAGGGCAACAAGACTATCCCTGTGCCAAATACCAGATTCCAAAGAAACTC	intronic antisense	NM_002613	PDPK1	3-phosphoinositide-dependent protein kinase 1 isoform 1	+	2587964	2653191	50.7054	312.332	6.13496	8.03803
ASHGA5P030887	-3.74009	-1.90307	3.74009	down	noncoding	ENST00000562232	RP11-20I23.6	GENCODE	459	chr16	-	2619043	2621937		TAAGTGGCTACAGGGCAACAAGACTATCCCTGTGCCAAATACCAGATTCCAAAGAAACTC	intronic antisense	NM_031268	PDPK1	3-phosphoinositide-dependent protein kinase 1 isoform 2	+	2587964	2653191	50.7054	312.332	6.13496	8.03803
ASHGA5P031409	-3.73968	-1.90292	3.73968	down	noncoding	ENST00000562211	RP1-168P16.2	GENCODE	420	chr16	-	89458782	89478972		CTCATGGAAAACATGAACTGGCAGACCCATTGAGACATTTTCAAAACATAAACATTGTTT	intron sense-overlapping	NM_001256182	ANKRD11	ankyrin repeat domain-containing protein 11	-	89334028	89556969	5	22.9855	2.33322	4.23614
ASHGA5P031409	-3.73968	-1.90292	3.73968	down	noncoding	ENST00000562211	RP1-168P16.2	GENCODE	420	chr16	-	89458782	89478972		CTCATGGAAAACATGAACTGGCAGACCCATTGAGACATTTTCAAAACATAAACATTGTTT	intron sense-overlapping	NM_001256183	ANKRD11	ankyrin repeat domain-containing protein 11	-	89334028	89556969	5	22.9855	2.33322	4.23614
ASHGA5P031409	-3.73968	-1.90292	3.73968	down	noncoding	ENST00000562211	RP1-168P16.2	GENCODE	420	chr16	-	89458782	89478972		CTCATGGAAAACATGAACTGGCAGACCCATTGAGACATTTTCAAAACATAAACATTGTTT	intron sense-overlapping	NM_013275	ANKRD11	ankyrin repeat domain-containing protein 11	-	89334028	89556969	5	22.9855	2.33322	4.23614
ASHGA5P020237	-3.73299	-1.90033	3.73299	down	noncoding	ENST00000510134	KLRAP1	GENCODE	1323	chr12	-	10741381	10752268		GAATTATTCATTCTTTCCAGCATCTTCTGGTTTTGAAAGCAGTTGTGAACTAGAATGTAG	intergenic							10.0201	55.7913	3.5962	5.49653
ASHGA5P050891	-3.73284	-1.90027	3.73284	down	noncoding	ENST00000414676	RP5-1103G7.4	GENCODE	750	chr20	-	300956	305878		TATTCATTGTGTAAAACTTCAAAAATTCTGAAATTTAAGGAAAAAATATCATTTGTTGGG	bidirectional	NM_006943	SOX12	transcription factor SOX-12	+	306238	310867	8.54007	47.135	3.35015	5.25042
ASHGA5P045354	-3.7305	-1.89937	3.7305	down	noncoding	NR_027302	XPA	RefSeq	1722	chr9	-	100437190	100459691		TCTTGGTCTTCTGATTTTGATCCACAAAGAAGCTGACACAGTTTACTTCTTTATGGGAAG	exon sense-overlapping	NM_000380	XPA	DNA repair protein complementing XP-A cells	-	100437190	100459691	37.7637	227.951	5.67964	7.57901
ASHGA5P022599	-3.72965	-1.89904	3.72965	down	noncoding	ENST00000559432	CRNDE	GENCODE	587	chr16	-	54952977	54962628	uc010vhb.2	AGATTCTGAAGATAAGGAGTTCTCTTGTAGGATGCCACTGGAAATGTTGAAATGAAAAAT	intergenic							2299.18	15897.5	11.8913	13.7903
ASHGA5P042648	-3.72877	-1.8987	3.72877	down	noncoding	ENST00000436554	LINC00271	GENCODE	655	chr6	+	135819093	135842287		CCCCCTGTATTGATTTATACTTAGGGGTATATCAATGTCAGTCTAAACTTGTCCTACCTA	bidirectional	NM_001134830	AHI1	jouberin isoform a	-	135605109	135818903	6.82511	37.0391	3.00525	4.90395
ASHGA5P042648	-3.72877	-1.8987	3.72877	down	noncoding	ENST00000436554	LINC00271	GENCODE	655	chr6	+	135819093	135842287		CCCCCTGTATTGATTTATACTTAGGGGTATATCAATGTCAGTCTAAACTTGTCCTACCTA	bidirectional	NM_001134831	AHI1	jouberin isoform a	-	135605109	135818903	6.82511	37.0391	3.00525	4.90395
ASHGA5P042648	-3.72877	-1.8987	3.72877	down	noncoding	ENST00000436554	LINC00271	GENCODE	655	chr6	+	135819093	135842287		CCCCCTGTATTGATTTATACTTAGGGGTATATCAATGTCAGTCTAAACTTGTCCTACCTA	bidirectional	NM_001134832	AHI1	jouberin isoform b	-	135708921	135818903	6.82511	37.0391	3.00525	4.90395
ASHGA5P042648	-3.72877	-1.8987	3.72877	down	noncoding	ENST00000436554	LINC00271	GENCODE	655	chr6	+	135819093	135842287		CCCCCTGTATTGATTTATACTTAGGGGTATATCAATGTCAGTCTAAACTTGTCCTACCTA	bidirectional	NM_017651	AHI1	jouberin isoform a	-	135605109	135818903	6.82511	37.0391	3.00525	4.90395
ASHGA5P049242	-3.7283	-1.89852	3.7283	down	noncoding	TCONS_00023723	XLOC_011519	LincRNAs identified by Cabili et al	452	chr15	-	70264900	70266006		TTTGTTTACATCTAGGACCAGACCAGAGGGAGTGAGGTCTATCTATCCCACGAAGAAACT	intergenic							5	22.9095	2.33322	4.23174
ASHGA5P046539	-3.72704	-1.89803	3.72704	down	noncoding	ENST00000455931	RP11-348F1.2	GENCODE	406	chrX	+	51139382	51208513		ATCTGAAATAGTTATTCAGCAATACAAAAATGGTATTGCGGGGTTCTGGGGCAGCCCCTT	intron sense-overlapping	ENST00000342995	CXorf67	chromosome X open reading frame 67 [Source:HGNC Symbol;Acc:33738]	+	51149766	51151687	5.27427	27.8654	2.60936	4.50739
ASHGA5P035979	-3.71148	-1.892	3.71148	down	noncoding	ENST00000409054	LINC00152	GENCODE	1096	chr2	+	87754886	87883594		CAAGTATGAAGAGAATGTCGGGAGAGGAAGTGGTGGCTATGAGTCAGCATGAGTCATCTC	intergenic							9.04382	49.7284	3.43733	5.32933
ASHGA5P017010	-3.70762	-1.89049	3.70762	down	noncoding	ENST00000436671	RP11-389K14.3	GENCODE	755	chr9	-	93145891	93195787		AGGCCTCCAGATTCCAACAAGTTGACAAACGGTGCAAATGTCAGAGATTAAAATATCTCC	intergenic							5	22.7907	2.33322	4.22371
ASHGA5P019269	-3.70133	-1.88805	3.70133	down	noncoding	NR_045028	C17orf76-AS1	RefSeq	1202	chr17	+	16342300	16345340	ENST00000578380, NR_027165, NR_027170, NR_027667, NR_045022	AACCCGAGAGAACTGGATTGCGTACCCACTGCAGAGTGCTGAAGACGGGGTAGCCACGAG	natural antisense	NM_001113567	FAM211A	leucine-rich repeat-containing protein FAM211A isoform 1	-	16345318	16395505	2421.19	16737	11.9773	13.8653
ASHGA5P019269	-3.70133	-1.88805	3.70133	down	noncoding	NR_045028	C17orf76-AS1	RefSeq	1202	chr17	+	16342300	16345340	ENST00000578380, NR_027165, NR_027170, NR_027667, NR_045022	AACCCGAGAGAACTGGATTGCGTACCCACTGCAGAGTGCTGAAGACGGGGTAGCCACGAG	natural antisense	NM_207387	FAM211A	leucine-rich repeat-containing protein FAM211A isoform 2	-	16345318	16395505	2421.19	16737	11.9773	13.8653
ASHGA5P020047	-3.70064	-1.88777	3.70064	down	noncoding	uc003jcr.3	LOC728613	UCSC_knowngene	2231	chr5	-	1599035	1634120	uc003jcs.3	AGAAGGGAAGCAAAACTTCTGACCTGAGACATCGAAGCAGATAAAAAGCCGCTACACAAA	intergenic							50.5255	307.861	6.12986	8.01763
ASHGA5P021545	-3.69935	-1.88727	3.69935	down	noncoding	ENST00000534584	RP13-870H17.3	GENCODE	629	chr11	+	1049879	1055284		TCCATCTCCGGTCCCTGGAGGTTCCCCGGATCCTTTCAGGGAAGACCATGGGCCCTAAAC	intergenic							61.0357	372.995	6.41956	8.30683
ASHGA5P040409	-3.69778	-1.88666	3.69778	down	noncoding	ENST00000506463	RP11-122C5.1	GENCODE	800	chr5	-	38710468	38720375		AAGATGTGGTGCTGACTTTCCGACTCAGAATATGATCACATGTTTTTCTCATTAAAACTA	intergenic							502.781	3444.95	9.64211	11.5288
ASHGA5P016932	-3.69505	-1.8856	3.69505	down	noncoding	ENST00000435810	RP11-252P19.1	GENCODE	1122	chr6	+	166167676	166189268		CCAGAAAACAGACTACAACAAATCATTTCCCTGGTATGAAGGAATGAAGTTTTTTGTTTC	intergenic							5.01282	25.9573	2.52322	4.40881
ASHGA5P042746	-3.69429	-1.8853	3.69429	down	noncoding	NR_026780	LINC00574	RefSeq	2566	chr6	+	170190168	170202969		TTTTCAACGATTTGGCGGAGAAGCTCCTCTTGTGAATGGACTTTGGATTTCTTGGAGCTG	intergenic							5	22.6877	2.33322	4.21852
ASHGA5P027443	-3.69312	-1.88484	3.69312	down	noncoding	ENST00000547326	RP11-585P4.5	GENCODE	812	chr12	-	75877903	75883600		ATCACTCATGTTAGGATCACTGAGCTTGGGTTTTAATATCTGTATGTATGGGACTGGGTT	intronic antisense	NM_006851	GLIPR1	glioma pathogenesis-related protein 1 precursor	+	75874512	75895716	8.34324	45.3303	3.31399	5.19883
ASHGA5P038610	-3.69117	-1.88408	3.69117	down	noncoding	ENST00000415940	RP11-132N15.1	GENCODE	427	chr3	-	187715209	187721778		TTGTTCTTAGGAACAATTTCCCTTGGAGTCTTTCACAGACACCTGGAGCAAACTGGTGCT	intergenic							5	22.6703	2.33322	4.2173
ASHGA5P040220	-3.69103	-1.88402	3.69103	down	noncoding	NR_038825	LOC100506013	RefSeq	2603	chr4	+	165798155	165818676		GGCTTCGCACAATAGGGAGAAAATAATTGGTTCATTGATTATATAGAGAGAAAGACTAAG	intergenic							5	22.67	2.33322	4.21724
ASHGA5P017896	-3.68904	-1.88324	3.68904	down	noncoding	ENST00000446910	LINC00323	GENCODE	580	chr21	-	42515106	42519360		AGGAAGTGAGGGTAACAGAAGCAAATCATCAGTGCCTGTCTTTGAACTTGATGAAACTGT	intergenic							17.3026	99.9686	4.45937	6.34261
ASHGA5P044443	-3.68678	-1.88236	3.68678	down	noncoding	ENST00000564694	RP11-521I2.3	GENCODE	1142	chr8	-	101925474	101926616		GGGCCTTTAAAGCAAAACACTAACCATGAAGAGTTTTACTTTTCCCAGGAAATGAAATAT	intergenic							9.52792	52.2484	3.51682	5.39918
ASHGA5P030065	-3.68452	-1.88148	3.68452	down	noncoding	uc001flf.3	BC041646	UCSC_knowngene	1288	chr1	-	155596545	155618335		TGATCAGGAGAAGACTTCTCGTCTCATTTCTGGGGACACATTCAGGATTTCTCCAAAGCA	intronic antisense	ENST00000452804	MSTO1	misato homolog 1 (Drosophila) [Source:HGNC Symbol;Acc:29678]	+	155579978	155718153	23.0427	135.249	4.91167	6.79314
ASHGA5P030065	-3.68452	-1.88148	3.68452	down	noncoding	uc001flf.3	BC041646	UCSC_knowngene	1288	chr1	-	155596545	155618335		TGATCAGGAGAAGACTTCTCGTCTCATTTCTGGGGACACATTCAGGATTTCTCCAAAGCA	intronic antisense	ENST00000538143	MSTO1	misato homolog 1 (Drosophila) [Source:HGNC Symbol;Acc:29678]	+	155579978	155717636	23.0427	135.249	4.91167	6.79314
ASHGA5P057646	-3.68361	-1.88112	3.68361	down	noncoding	TCONS_00020350	XLOC_009681	LincRNAs identified by Cabili et al	1047	chr12	+	19705711	19706887		TTCTGCTTTTACAGCCTTCTTTGGCTTTCTGACAAGAGCAACTGCTGAGCAGAAGCACTT	exon sense-overlapping	ENST00000398731	AEBP2	AE binding protein 2 [Source:HGNC Symbol;Acc:24051]	+	19653062	19706173	5	22.6246	2.33322	4.21434
ASHGA5P057646	-3.68361	-1.88112	3.68361	down	noncoding	TCONS_00020350	XLOC_009681	LincRNAs identified by Cabili et al	1047	chr12	+	19705711	19706887		TTCTGCTTTTACAGCCTTCTTTGGCTTTCTGACAAGAGCAACTGCTGAGCAGAAGCACTT	intron sense-overlapping	ENST00000512223	AEBP2	AE binding protein 2 [Source:HGNC Symbol;Acc:24051]	+	19653026	19873735	5	22.6246	2.33322	4.21434
ASHGA5P018318	-3.68027	-1.87981	3.68027	down	noncoding	ENST00000451902	RP11-240D10.2	GENCODE	480	chr1	+	55074862	55075796		TTTCTACCAACATGAGCCAGCAAGCCAGGGATGGCCGGAGGGCTGCGGGCTCCGCTATTT	exon sense-overlapping	NM_147161	ACOT11	acyl-coenzyme A thioesterase 11 isoform 2	+	55013806	55076005	5	22.6061	2.33322	4.21303
ASHGA5P018318	-3.68027	-1.87981	3.68027	down	noncoding	ENST00000451902	RP11-240D10.2	GENCODE	480	chr1	+	55074862	55075796		TTTCTACCAACATGAGCCAGCAAGCCAGGGATGGCCGGAGGGCTGCGGGCTCCGCTATTT	intron sense-overlapping	NM_015547	ACOT11	acyl-coenzyme A thioesterase 11 isoform 1	+	55013806	55100417	5	22.6061	2.33322	4.21303
ASHGA5P018318	-3.68027	-1.87981	3.68027	down	noncoding	ENST00000451902	RP11-240D10.2	GENCODE	480	chr1	+	55074862	55075796		TTTCTACCAACATGAGCCAGCAAGCCAGGGATGGCCGGAGGGCTGCGGGCTCCGCTATTT	natural antisense	NM_176782	FAM151A	protein FAM151A	-	55074849	55089200	5	22.6061	2.33322	4.21303
ASHGA5P048328	-3.67943	-1.87948	3.67943	down	noncoding	ENST00000532553	CTD-2530H12.8	GENCODE	546	chr11	-	75307188	75308315		TATATCTGTATATTCCACAAGGAGGGATACTATAGAGAGGAAAGAGCTCCTCCATTAAGG	intron sense-overlapping	NM_033063	MAP6	microtubule-associated protein 6 isoform 1	-	75297962	75379479	5	22.6019	2.33322	4.2127
ASHGA5P014986	-3.6786	-1.87916	3.6786	down	noncoding	NR_037642	LOC100527964	RefSeq	2673	chr1	-	180238797	180243816		AGCCTAAAAGAAGACCTTCCACATTTGAGAACTCAGTACCTGAGAACAGTTATGATTCTT	natural antisense	NM_033343	LHX4	LIM/homeobox protein Lhx4	+	180199432	180244188	12.9023	72.2044	3.99158	5.87074
ASHGA5P040092	-3.67689	-1.87849	3.67689	down	noncoding	ENST00000505556	RP11-501E14.1	GENCODE	530	chr4	+	121560263	121571951	ENST00000506100	GTGAGCAGTATGGAAGCTTCTGGAGGACTGCTCCTTCTATCACCATAAAGCAGCATAAAA	intergenic							5	22.589	2.33322	4.21171
ASHGA5P035099	-3.67676	-1.87843	3.67676	down	noncoding	ENST00000456161	PCBP1-AS1	GENCODE	880	chr2	-	70223817	70313405	ENST00000429599, ENST00000437019, ENST00000442040	CCACAGTACCAAAGCATTTAGAAACCTCTGTTTAATTTAAGGAATGAGATAAGTTACTGC	intergenic							10.761	59.1042	3.70111	5.57954
ASHGA5P033528	-3.6725	-1.87676	3.6725	down	noncoding	ENST00000580867	RP11-527H14.3	GENCODE	764	chr18	-	14969604	14970467	ENST00000528497	CTGAGCTGGGGGCTCTTGGGTTTTGCTTGTTGAGCTGAATTAATATATTAATGGATTTCA	intergenic							19.4293	112.336	4.64303	6.51979
ASHGA5P039531	-3.67234	-1.8767	3.67234	down	noncoding	uc003hxs.3	AK299501	UCSC_knowngene	1479	chr4	-	106393697	106395176		CAGGTGAACAGGAAGTCTCAAATTTCTGAATGGATTATGTTCTAAAAGGTTACCATGTGA	exon sense-overlapping	NM_006903	PPA2	inorganic pyrophosphatase 2, mitochondrial isoform 2 precursor	-	106290233	106395227	6.52436	34.7634	2.93796	4.81466
ASHGA5P039531	-3.67234	-1.8767	3.67234	down	noncoding	uc003hxs.3	AK299501	UCSC_knowngene	1479	chr4	-	106393697	106395176		CAGGTGAACAGGAAGTCTCAAATTTCTGAATGGATTATGTTCTAAAAGGTTACCATGTGA	exon sense-overlapping	NM_176866	PPA2	inorganic pyrophosphatase 2, mitochondrial isoform 3 precursor	-	106290233	106395227	6.52436	34.7634	2.93796	4.81466
ASHGA5P039531	-3.67234	-1.8767	3.67234	down	noncoding	uc003hxs.3	AK299501	UCSC_knowngene	1479	chr4	-	106393697	106395176		CAGGTGAACAGGAAGTCTCAAATTTCTGAATGGATTATGTTCTAAAAGGTTACCATGTGA	exon sense-overlapping	NM_176867	PPA2	inorganic pyrophosphatase 2, mitochondrial isoform 4 precursor	-	106290233	106395227	6.52436	34.7634	2.93796	4.81466
ASHGA5P039531	-3.67234	-1.8767	3.67234	down	noncoding	uc003hxs.3	AK299501	UCSC_knowngene	1479	chr4	-	106393697	106395176		CAGGTGAACAGGAAGTCTCAAATTTCTGAATGGATTATGTTCTAAAAGGTTACCATGTGA	exon sense-overlapping	NM_176869	PPA2	inorganic pyrophosphatase 2, mitochondrial isoform 1 precursor	-	106290233	106395227	6.52436	34.7634	2.93796	4.81466
ASHGA5P055905	-3.67135	-1.87631	3.67135	down	noncoding	uc021rpd.1	TCRA	UCSC_knowngene	309	chr14	+	22237009	22237318		TTCTGCCTAGGGGTGAAGAGCCAAAAGATAGAACAGAATTCCGAGGCCCTGAACATTCAG	intergenic							9.25986	50.4745	3.4737	5.35001
ASHGA5P056709	-3.66646	-1.87439	3.66646	down	noncoding	TCONS_00007980	XLOC_003450	LincRNAs identified by Cabili et al	322	chr4	+	10409916	10411772		GGCCAAAATGATTTTCTACCAAATAAAAAAAGGTGACCTTCACTCTTCAAAATTATCAAA	intergenic							5	22.5207	2.33322	4.20761
ASHGA5P041531	-3.66421	-1.8735	3.66421	down	noncoding	ENST00000518387	CTD-2270F17.1	GENCODE	1215	chr5	+	169816496	169849848		AGGGGTCTTTGACATAATACAGAATAACAGGTCCCAGAGATTATTTTACAGAATGTTAGT	intron sense-overlapping	NM_001034838	KCNIP1	Kv channel-interacting protein 1 isoform 3	+	169780880	170163636	5	22.5034	2.33322	4.20672
ASHGA5P041531	-3.66421	-1.8735	3.66421	down	noncoding	ENST00000518387	CTD-2270F17.1	GENCODE	1215	chr5	+	169816496	169849848		AGGGGTCTTTGACATAATACAGAATAACAGGTCCCAGAGATTATTTTACAGAATGTTAGT	natural antisense	NM_004137	KCNMB1	calcium-activated potassium channel subunit beta-1	-	169805166	169816638	5	22.5034	2.33322	4.20672
ASHGA5P044019	-3.66185	-1.87257	3.66185	down	noncoding	NR_034012	WDR86-AS1	RefSeq	799	chr7	+	151106321	151110132	ENST00000489632	AGTTCCTCTTAGGAACCGGTGAACCTCAGGGGGCCCATTGCACATCCAGGTGTGAAACTG	intronic antisense	NM_198285	WDR86	WD repeat-containing protein 86	-	151078206	151107124	5	22.4804	2.33322	4.20579
ASHGA5P014945	-3.6605	-1.87204	3.6605	down	noncoding	ENST00000415060	PCBP1-AS1	GENCODE	507	chr2	-	70278407	70313026		AAACTGGATACATGTGCAGAACATGCAGCAGGGAATTTCTTCCACTTGCAGACCAAGTGT	intergenic							8.24636	44.4016	3.29696	5.169
ASHGA5P049493	-3.65962	-1.87169	3.65962	down	noncoding	TCONS_00023086	XLOC_010979	LincRNAs identified by Cabili et al	568	chr14	-	26860499	26866526		TCTATCTTGGGTAAGTAGTCTCCAATTATCCCAGTACCTTAGGGAGCTCATTTTGGATTT	intergenic							7.1411	38.2245	3.07644	4.94813
ASHGA5P041961	-3.65948	-1.87164	3.65948	down	noncoding	TCONS_00020260	XLOC_010236	LincRNAs identified by Cabili et al	2893	chr12	-	125510477	125513897		TAGAATGATTTCAACCCAGTAATCCTGTGTTCCAATGTGCATGGATAAAGATTTGATCTA	natural antisense	ENST00000341446	BRI3BP	BRI3 binding protein [Source:HGNC Symbol;Acc:14251]	+	125478245	125515684	5	22.4682	2.33322	4.20486
ASHGA5P045018	-3.6582	-1.87113	3.6582	down	noncoding	ENST00000517773	RP11-89K10.1	GENCODE	498	chr8	+	127570130	127629986		TAATTTCATATTAAAGACCAAGAATTCAGACATCATCCTGGTGCATACATCAGGATTGCA	intronic antisense	NM_174911	FAM84B	protein FAM84B	-	127564682	127570711	9.81811	53.5332	3.56426	5.43539
ASHGA5P048422	-3.65386	-1.86942	3.65386	down	noncoding	ENST00000532422	RP11-677I18.3	GENCODE	826	chr11	-	105956716	105972649		TCCTAAGAGCAACTGCAACAAAATGGTGCTCATCTATTTTGCTTTCCTGAAAGATAAAAG	natural antisense	NM_015423	AASDHPPT	L-aminoadipate-semialdehyde dehydrogenase-phosphopantetheinyl transferase	+	105948291	105969419	8.98399	48.6471	3.42699	5.29641
ASHGA5P039637	-3.6507	-1.86817	3.6507	down	noncoding	ENST00000513542	RP11-301H24.4	GENCODE	481	chr4	-	146435766	146438270		TCCACCCAAGAAGTCTCTTCACAGCTGGACTTGTAAAGGAAAATAAACTTGTCACATTCA	natural antisense	NM_001003688	SMAD1	mothers against decapentaplegic homolog 1	+	146403956	146480325	5	22.4065	2.33322	4.20139
ASHGA5P039637	-3.6507	-1.86817	3.6507	down	noncoding	ENST00000513542	RP11-301H24.4	GENCODE	481	chr4	-	146435766	146438270		TCCACCCAAGAAGTCTCTTCACAGCTGGACTTGTAAAGGAAAATAAACTTGTCACATTCA	natural antisense	NM_005900	SMAD1	mothers against decapentaplegic homolog 1	+	146402950	146480325	5	22.4065	2.33322	4.20139
ASHGA5P041147	-3.64987	-1.86785	3.64987	down	noncoding	uc010iyh.1	SMA4	UCSC_knowngene	1061	chr5	+	70015685	70291803	NR_034021, uc003jxc.4, uc003jxp.3, uc003jzj.3	TGATTATAGGACAAGTTGTTCATAATCCAGCAGGCCAGAAGACTTCCAGGGAAACTCATT	intron sense-overlapping	NM_000344	SMN1	survival motor neuron protein isoform d	+	70220767	70248838	586.662	4017.97	9.87966	11.7475
ASHGA5P041147	-3.64987	-1.86785	3.64987	down	noncoding	uc010iyh.1	SMA4	UCSC_knowngene	1061	chr5	+	70015685	70291803	NR_034021, uc003jxc.4, uc003jxp.3, uc003jzj.3	TGATTATAGGACAAGTTGTTCATAATCCAGCAGGCCAGAAGACTTCCAGGGAAACTCATT	intron sense-overlapping	NM_001178087	SERF1B	small EDRK-rich factor 1 isoform 1	+	70196495	70203942	586.662	4017.97	9.87966	11.7475
ASHGA5P041147	-3.64987	-1.86785	3.64987	down	noncoding	uc010iyh.1	SMA4	UCSC_knowngene	1061	chr5	+	70015685	70291803	NR_034021, uc003jxc.4, uc003jxp.3, uc003jzj.3	TGATTATAGGACAAGTTGTTCATAATCCAGCAGGCCAGAAGACTTCCAGGGAAACTCATT	intron sense-overlapping	NM_017411	SMN2	survival motor neuron protein isoform d	+	70220767	70248842	586.662	4017.97	9.87966	11.7475
ASHGA5P041147	-3.64987	-1.86785	3.64987	down	noncoding	uc010iyh.1	SMA4	UCSC_knowngene	1061	chr5	+	70015685	70291803	NR_034021, uc003jxc.4, uc003jxp.3, uc003jzj.3	TGATTATAGGACAAGTTGTTCATAATCCAGCAGGCCAGAAGACTTCCAGGGAAACTCATT	intron sense-overlapping	NM_021967	SERF1A	small EDRK-rich factor 1 isoform 1	+	70196489	70214357	586.662	4017.97	9.87966	11.7475
ASHGA5P041147	-3.64987	-1.86785	3.64987	down	noncoding	uc010iyh.1	SMA4	UCSC_knowngene	1061	chr5	+	70015685	70291803	NR_034021, uc003jxc.4, uc003jxp.3, uc003jzj.3	TGATTATAGGACAAGTTGTTCATAATCCAGCAGGCCAGAAGACTTCCAGGGAAACTCATT	intron sense-overlapping	NM_022874	SMN1	survival motor neuron protein isoform b	+	70220767	70248838	586.662	4017.97	9.87966	11.7475
ASHGA5P041147	-3.64987	-1.86785	3.64987	down	noncoding	uc010iyh.1	SMA4	UCSC_knowngene	1061	chr5	+	70015685	70291803	NR_034021, uc003jxc.4, uc003jxp.3, uc003jzj.3	TGATTATAGGACAAGTTGTTCATAATCCAGCAGGCCAGAAGACTTCCAGGGAAACTCATT	intron sense-overlapping	NM_022875	SMN2	survival motor neuron protein isoform a	+	70220767	70248842	586.662	4017.97	9.87966	11.7475
ASHGA5P041147	-3.64987	-1.86785	3.64987	down	noncoding	uc010iyh.1	SMA4	UCSC_knowngene	1061	chr5	+	70015685	70291803	NR_034021, uc003jxc.4, uc003jxp.3, uc003jzj.3	TGATTATAGGACAAGTTGTTCATAATCCAGCAGGCCAGAAGACTTCCAGGGAAACTCATT	intron sense-overlapping	NM_022876	SMN2	survival motor neuron protein isoform b	+	70220767	70248842	586.662	4017.97	9.87966	11.7475
ASHGA5P041147	-3.64987	-1.86785	3.64987	down	noncoding	uc010iyh.1	SMA4	UCSC_knowngene	1061	chr5	+	70015685	70291803	NR_034021, uc003jxc.4, uc003jxp.3, uc003jzj.3	TGATTATAGGACAAGTTGTTCATAATCCAGCAGGCCAGAAGACTTCCAGGGAAACTCATT	intron sense-overlapping	NM_022877	SMN2	survival motor neuron protein isoform c	+	70220767	70248842	586.662	4017.97	9.87966	11.7475
ASHGA5P041147	-3.64987	-1.86785	3.64987	down	noncoding	uc010iyh.1	SMA4	UCSC_knowngene	1061	chr5	+	70015685	70291803	NR_034021, uc003jxc.4, uc003jxp.3, uc003jzj.3	TGATTATAGGACAAGTTGTTCATAATCCAGCAGGCCAGAAGACTTCCAGGGAAACTCATT	intron sense-overlapping	NM_022968	SERF1A	small EDRK-rich factor 1 isoform 2	+	70196489	70203944	586.662	4017.97	9.87966	11.7475
ASHGA5P041147	-3.64987	-1.86785	3.64987	down	noncoding	uc010iyh.1	SMA4	UCSC_knowngene	1061	chr5	+	70015685	70291803	NR_034021, uc003jxc.4, uc003jxp.3, uc003jzj.3	TGATTATAGGACAAGTTGTTCATAATCCAGCAGGCCAGAAGACTTCCAGGGAAACTCATT	intron sense-overlapping	NM_022978	SERF1B	small EDRK-rich factor 1 isoform 2	+	70196495	70214351	586.662	4017.97	9.87966	11.7475
ASHGA5P041147	-3.64987	-1.86785	3.64987	down	noncoding	uc010iyh.1	SMA4	UCSC_knowngene	1061	chr5	+	70015685	70291803	NR_034021, uc003jxc.4, uc003jxp.3, uc003jzj.3	TGATTATAGGACAAGTTGTTCATAATCCAGCAGGCCAGAAGACTTCCAGGGAAACTCATT	intronic antisense	NM_004536	NAIP	baculoviral IAP repeat-containing protein 1 isoform 1	-	70264309	70320941	586.662	4017.97	9.87966	11.7475
ASHGA5P041147	-3.64987	-1.86785	3.64987	down	noncoding	uc010iyh.1	SMA4	UCSC_knowngene	1061	chr5	+	70015685	70291803	NR_034021, uc003jxc.4, uc003jxp.3, uc003jzj.3	TGATTATAGGACAAGTTGTTCATAATCCAGCAGGCCAGAAGACTTCCAGGGAAACTCATT	intronic antisense	NM_022892	NAIP	baculoviral IAP repeat-containing protein 1 isoform 2	-	70264309	70320941	586.662	4017.97	9.87966	11.7475
ASHGA5P047858	-3.64424	-1.86562	3.64424	down	noncoding	ENST00000433329	HBBP1	pseudogene	439	chr11	-	5263349	5264767		TCCTGGTTGTCTACCCATGGACCTAGAGGTACTTTGAAAGTTTTGGATATCTGGGCTCTG								7.68826	41.1823	3.19031	5.05593
ASHGA5P057844	-3.64055	-1.86415	3.64055	down	noncoding	TCONS_00022581	XLOC_010895	LincRNAs identified by Cabili et al	312	chr14	+	87613821	87614350		AGTTTGCCAGAATTTCCTTGAACAACCTCCAGATGTGGGCAGAAAGAGGAGAATTGTTTG	intergenic							5	22.3356	2.33322	4.19737
ASHGA5P051073	-3.64012	-1.86399	3.64012	down	noncoding	uc002yiy.3	ANKRD30BP2	UCSC_knowngene	3838	chr21	+	14410486	14425023		TGTTTTACAGGCTGGCCACACACCACTTTTATTGGCCATAAGGAAAAGAAGTGAGCAAAT	intergenic							5	22.3335	2.33322	4.19721
ASHGA5P047796	-3.63703	-1.86276	3.63703	down	noncoding	TCONS_00013397	XLOC_006027	LincRNAs identified by Cabili et al	249	chr7	+	27255061	27261329		TTCTTCTTGTGCAAATAGAATCCTTCTACTGAGCAGTCTTCTAAAGCAGTCATCTCAAAA	intergenic							5	22.3176	2.33322	4.19598
ASHGA5P051025	-3.6364	-1.86251	3.6364	down	noncoding	ENST00000451960	RP11-112L6.2	GENCODE	341	chr20	+	48785882	48788279		TTAAGTAAATCAGAGTATGAACTGTGCTCTGGAGTGCAAGACCGCGGACTATGGCTTTCT	intergenic							5.61872	29.1781	2.70796	4.57047
ASHGA5P031518	-3.63631	-1.86248	3.63631	down	noncoding	TCONS_00006636	XLOC_003235	LincRNAs identified by Cabili et al	2327	chr3	-	126011855	126020383		TTAGCGAGAAAGCGAAACACGTGATGTTCTGCTTTGCTCTCAGTGTCAAAACCTTGTGCT	intergenic							5	22.3114	2.33322	4.1957
ASHGA5P057548	-3.63574	-1.86225	3.63574	down	noncoding	TCONS_00018703	XLOC_008434	LincRNAs identified by Cabili et al	702	chr10	+	30248093	30249155		TCAGTCTCCCAGTTTGTCAAACAAGCTGAGCGCTCAGCTATCTGGGAGAAGAGGCCCCGT	intergenic							6.42249	33.7725	2.91263	4.77488
ASHGA5P020491	-3.6345	-1.86176	3.6345	down	noncoding	ENST00000514609	RP11-754I20.1	pseudogene	734	chr14	+	19110202	19118336		GAAGAGGTACCTACACTGGGCCTGTGCCAATGGCCATGCAGAAGTAGTAACACTTCTGGT								5	22.3007	2.33322	4.19498
ASHGA5P031396	-3.63388	-1.86151	3.63388	down	noncoding	ENST00000563243	RP11-21B21.4	GENCODE	733	chr16	-	88579367	88597461		AAACTGGATCTGACCCTGGAATTGGTTCCTGCGGCTCTTCCAGAGCAGCAGACAAGCGTC	intronic antisense	NM_153813	ZFPM1	zinc finger protein ZFPM1	+	88520013	88601574	5.00682	25.4976	2.52122	4.38273
ASHGA5P035227	-3.62938	-1.85973	3.62938	down	noncoding	uc002tfq.2	LINC00116	UCSC_knowngene	1618	chr2	-	110969105	110980516	ENST00000414416	TCCCTGAAGTCTGTATTACAAGACCAATTCTGCATTGCTGAGAGAGACTGTGCTTTACAG	intergenic							5	22.2674	2.33322	4.19294
ASHGA5P037853	-3.62615	-1.85844	3.62615	down	noncoding	ENST00000439795	RP4-683M8.2	GENCODE	789	chr1	+	48519880	48532873		ATCATTAATCTAGACACTCCGACTTGGAACACTGGGCACAGGAAGTCCTGAAACATTCCT	intergenic							5	22.2321	2.33322	4.19166
ASHGA5P039399	-3.62176	-1.85669	3.62176	down	noncoding	NR_073094	GNPDA2	RefSeq	2218	chr4	-	44703811	44728651		TGGTTAATAAAAACTCTAAGAACTGTGCCAAATGGGATCAAAATATCAGCTTTATTAAAG	exon sense-overlapping	NM_001270880	GNPDA2	glucosamine-6-phosphate isomerase 2 isoform 2	-	44703811	44728651	16.8587	95.219	4.41724	6.27393
ASHGA5P039399	-3.62176	-1.85669	3.62176	down	noncoding	NR_073094	GNPDA2	RefSeq	2218	chr4	-	44703811	44728651		TGGTTAATAAAAACTCTAAGAACTGTGCCAAATGGGATCAAAATATCAGCTTTATTAAAG	exon sense-overlapping	NM_001270881	GNPDA2	glucosamine-6-phosphate isomerase 2 isoform 3	-	44703811	44728651	16.8587	95.219	4.41724	6.27393
ASHGA5P039399	-3.62176	-1.85669	3.62176	down	noncoding	NR_073094	GNPDA2	RefSeq	2218	chr4	-	44703811	44728651		TGGTTAATAAAAACTCTAAGAACTGTGCCAAATGGGATCAAAATATCAGCTTTATTAAAG	exon sense-overlapping	NM_138335	GNPDA2	glucosamine-6-phosphate isomerase 2 isoform 1	-	44703811	44728651	16.8587	95.219	4.41724	6.27393
ASHGA5P039411	-3.62092	-1.85636	3.62092	down	noncoding	ENST00000508484	AC006552.1	GENCODE	2216	chr4	-	55469377	55473298		TTTACACTCCAGGTCAATTTACTAAGGATGAATTCTCCAAATGATCAGCCGGATTTTCAA	intergenic							5	22.1991	2.33322	4.18958
ASHGA5P058197	-3.61993	-1.85596	3.61993	down	noncoding	TCONS_00028124	XLOC_013480	LincRNAs identified by Cabili et al	868	chr20	+	21550654	21596659		TGTTGTGACTTTTGTTGAAGAGGAGAAGGATGGAAGCTGGATTCAGAAGCACACAGGTCT	intergenic							22.39	129.133	4.8671	6.72306
ASHGA5P051427	-3.61571	-1.85428	3.61571	down	noncoding	ENST00000451497	HMGB1P5	GENCODE	985	chr3	+	22423435	22424420	NM_002128	TGATGAATAAGTTGGTTGTAGCGCAGTTTTTTTTCTTGTCTATAAAGCATTTAACCCCCC	intergenic							12538.6	73404.2	14.165	16.0193
ASHGA5P026318	-3.61315	-1.85326	3.61315	down	noncoding	TCONS_00013688	XLOC_006350	LincRNAs identified by Cabili et al	2750	chr7	-	7589263	7594928		TCTGGAGGCGCATCACAGGGCTCACAACATCTTCATCACAACTTTATGAGGATAACACTT	intergenic							5	22.1456	2.33322	4.18648
ASHGA5P057505	-3.61274	-1.85309	3.61274	down	noncoding	TCONS_00018394	XLOC_008676	LincRNAs identified by Cabili et al	958	chr10	+	134757690	134761035		ATAGAGCTTCTTCCAGCGCAGAAATGGCAGTTGCATCATACCTGTTTAGCATCATGGCTT	intergenic							5.74427	29.7309	2.74316	4.59626
ASHGA5P038359	-3.61268	-1.85307	3.61268	down	noncoding	ENST00000486726	RP11-231E6.1	GENCODE	1563	chr3	-	112115493	112127981		CCAGTCTAAGTTTCGCCTTCTCAGGCATACTTCCACTACATTGTGTTTACAATGTTTTTT	intergenic							5	22.1452	2.33322	4.18629
ASHGA5P044707	-3.61128	-1.85251	3.61128	down	noncoding	NR_033928	LOC389641	RefSeq	1970	chr8	+	23082733	23088439	TCONS_00014652	TGAGTCAGCTGTCGTTCATATCTTTGTTACCTGTGAATGCACAAAATTTGCTCTGTATGA	bidirectional	NM_003844	TNFRSF10A	tumor necrosis factor receptor superfamily member 10A	-	23048969	23082680	183.698	1168.49	8.12636	9.97887
ASHGA5P036642	-3.60965	-1.85186	3.60965	down	noncoding	ENST00000438646	RP5-839B4.7	GENCODE	824	chr20	-	10006263	10015972		CCGCGACCTTGGGCTCCCGGAGCCCGGCGGAGGCGCCCAGGCGTGAATGATGTCCCTTGG	natural antisense	NM_022096	ANKRD5	ankyrin repeat domain-containing protein 5	+	10015696	10037407	5	22.1265	2.33322	4.18508
ASHGA5P036642	-3.60965	-1.85186	3.60965	down	noncoding	ENST00000438646	RP5-839B4.7	GENCODE	824	chr20	-	10006263	10015972		CCGCGACCTTGGGCTCCCGGAGCCCGGCGGAGGCGCCCAGGCGTGAATGATGTCCCTTGG	natural antisense	NM_198798	ANKRD5	ankyrin repeat domain-containing protein 5	+	10015696	10037407	5	22.1265	2.33322	4.18508
ASHGA5P021561	-3.6088	-1.85152	3.6088	down	noncoding	ENST00000535074	RP11-305P14.1	GENCODE	2403	chr5	+	65492116	65867801		AGGAAGTGAGTTGTAGAATTGTTGTCATCCTTTCTCTACGACTCCAAGAGAAACTTTATA	intergenic							5.38948	27.5928	2.64383	4.49534
ASHGA5P054805	-3.60437	-1.84975	3.60437	down	noncoding	ENST00000534059	RP11-148I19.1	GENCODE	625	chr11	-	42090124	42185401		CTCTCTCAACAAGGTAAGCTACTTTTTCAATGTTTCTGATTAGAGTAGATCCTTGATGTT	intergenic							5	22.0955	2.33322	4.18297
ASHGA5P010611	-3.60374	-1.8495	3.60374	down	noncoding	ENST00000444410	PCBP1-AS1	GENCODE	555	chr2	-	70259360	70314147	ENST00000366234, ENST00000435880	TGCGGAGCGGAGGAAGACAAACATAAAGATGAAGTGCTTAATTCAAGGTCACACAATGTC	bidirectional	NM_006196	PCBP1	poly(rC)-binding protein 1	+	70314584	70316334	46.6373	275.527	6.00889	7.85839
ASHGA5P046165	-3.60303	-1.84921	3.60303	down	noncoding	TCONS_00002330	XLOC_000768	LincRNAs identified by Cabili et al	602	chr1	-	31168511	31170375	TCONS_00001446	TTTTTTCTAACAAGCTTTGTTACCTGGGGCTTCAAGACCCATTTAACCCACTCGACATGT	intergenic							5	22.0873	2.33322	4.18243
ASHGA5P048170	-3.60229	-1.84891	3.60229	down	noncoding	ENST00000526045	CTD-2531D15.5	GENCODE	590	chr11	-	62158987	62160844		TCCAGATTAGGAAGCTATGGATTCCCAGAGGGTCCTTTGGAAGTATCTAGAAATGTCCAG	natural antisense	NM_001083926	ASRGL1	L-asparaginase	+	62104773	62160887	5	22.0813	2.33322	4.18213
ASHGA5P048170	-3.60229	-1.84891	3.60229	down	noncoding	ENST00000526045	CTD-2531D15.5	GENCODE	590	chr11	-	62158987	62160844		TCCAGATTAGGAAGCTATGGATTCCCAGAGGGTCCTTTGGAAGTATCTAGAAATGTCCAG	natural antisense	NM_025080	ASRGL1	L-asparaginase	+	62104773	62160887	5	22.0813	2.33322	4.18213
ASHGA5P046307	-3.60178	-1.84871	3.60178	down	noncoding	ENST00000452254	NKAPP1	GENCODE	2384	chrX	-	119370310	119379088		GGAATGTCAGCTCATAAAATGAGGCTTCCTTGTAATTCTGTTTAAATGACTTTTCCTTTG	intergenic							5	22.0732	2.33322	4.18193
ASHGA5P020917	-3.60131	-1.84852	3.60131	down	noncoding	ENST00000521953	RP11-1149M10.2	GENCODE	522	chr8	+	82066564	82076834		AGCAGTCATGGATTTGTTCATGTGTGGATGTGATGGAACTGAAGTCGCTAGGTTCATGCT	intergenic							16.7604	94.213	4.40825	6.25677
ASHGA5P015520	-3.60111	-1.84844	3.60111	down	noncoding	ENST00000453011	RP11-421L21.3	GENCODE	794	chr1	+	101491433	101546118	ENST00000421013	CCTAAGCCTGGTTCCTGAATATATCACATGTGGTGATAAACATGAAGATGTATGAAAAAT	bidirectional	NM_001077394	DPH5	diphthine synthase isoform a	-	101455179	101491362	65.294	392.291	6.52543	8.37387
ASHGA5P015520	-3.60111	-1.84844	3.60111	down	noncoding	ENST00000453011	RP11-421L21.3	GENCODE	794	chr1	+	101491433	101546118	ENST00000421013	CCTAAGCCTGGTTCCTGAATATATCACATGTGGTGATAAACATGAAGATGTATGAAAAAT	bidirectional	NM_001077395	DPH5	diphthine synthase isoform b	-	101455179	101491362	65.294	392.291	6.52543	8.37387
ASHGA5P015520	-3.60111	-1.84844	3.60111	down	noncoding	ENST00000453011	RP11-421L21.3	GENCODE	794	chr1	+	101491433	101546118	ENST00000421013	CCTAAGCCTGGTTCCTGAATATATCACATGTGGTGATAAACATGAAGATGTATGAAAAAT	bidirectional	NM_015958	DPH5	diphthine synthase isoform a	-	101455179	101491362	65.294	392.291	6.52543	8.37387
ASHGA5P000058	-3.60011	-1.84804	3.60011	down	noncoding	AK123125		RNAdb	1854	chr4	+	570956	578655		ATTTCAGTTTCCAGGGAAACGAGATGCTCGCTTCACCCCACTGAGATGTAACTCAGTTTT	intergenic							32.44	187.494	5.44324	7.29128
ASHGA5P047637	-3.59722	-1.84688	3.59722	down	noncoding	NR_026762	LINC00263	RefSeq	1003	chr10	+	102133332	102148111	ENST00000454935, uc001kra.4	CAAAAACGCCTCTTATGGAAAAGCCAGAGCGCCAGGAGTCAGCAAAACACACTAAAGATT	intergenic							51.0203	302.296	6.14491	7.99179
ASHGA5P056216	-3.59652	-1.8466	3.59652	down	noncoding	TCONS_00001113	XLOC_000358	LincRNAs identified by Cabili et al	1361	chr1	+	115724042	115765741		AAAGTTTAACTTCCTTTAGGAATTTCTGGAGAGGTAACCTGGGGTCTCCCCAAGCTTCCT	intergenic							177.093	1118.88	8.07108	9.91768
ASHGA5P016027	-3.59121	-1.84447	3.59121	down	noncoding	ENST00000425991	RP11-228B15.4	GENCODE	521	chr9	+	130580397	130583710	ENST00000439298	ACCTGCATGGGCTGTCTCCCTCCTGACTCTGGGAGTCTCATCTCCTCTGGAGTCATGGTG	natural antisense	NM_000118	ENG	endoglin isoform 2 precursor	-	130577290	130617047	2875.16	19082.9	12.2336	14.0781
ASHGA5P016027	-3.59121	-1.84447	3.59121	down	noncoding	ENST00000425991	RP11-228B15.4	GENCODE	521	chr9	+	130580397	130583710	ENST00000439298	ACCTGCATGGGCTGTCTCCCTCCTGACTCTGGGAGTCTCATCTCCTCTGGAGTCATGGTG	natural antisense	NM_001114753	ENG	endoglin isoform 1 precursor	-	130577290	130617047	2875.16	19082.9	12.2336	14.0781
ASHGA5P035899	-3.58991	-1.84395	3.58991	down	noncoding	ENST00000426260	AC007403.2	GENCODE	625	chr2	+	67131567	67198594		CCAGCCATTTCTTTGAGAGTCAGGAAATATCTAGTTTATACAATAAGCTGATCTACCAAT	intergenic							5	22.0029	2.33322	4.17717
ASHGA5P019025	-3.58865	-1.84344	3.58865	down	noncoding	ENST00000489077	RP4-545C24.1	GENCODE	423	chr7	+	143904784	143940928	ENST00000463561, ENST00000464929, ENST00000467944, ENST00000486094, ENST00000493248, ENST00000496968	AGTTAGCTGGTTCCAAGTGACCCTCCAAGGGGAAGAGTGCTGGATTCAGAGCCCACCTCA	intronic antisense	NM_001001802	OR2A42	olfactory receptor 2A1/2A42	-	143929003	143929936	676.703	4562.66	10.0897	11.9331
ASHGA5P019025	-3.58865	-1.84344	3.58865	down	noncoding	ENST00000489077	RP4-545C24.1	GENCODE	423	chr7	+	143904784	143940928	ENST00000463561, ENST00000464929, ENST00000467944, ENST00000486094, ENST00000493248, ENST00000496968	AGTTAGCTGGTTCCAAGTGACCCTCCAAGGGGAAGAGTGCTGGATTCAGAGCCCACCTCA	intronic antisense	NM_001005287	OR2A1	olfactory receptor 2A1/2A42	-	143929003	143929936	676.703	4562.66	10.0897	11.9331
ASHGA5P028501	-3.58735	-1.84292	3.58735	down	noncoding	ENST00000454060	LINC00571	GENCODE	525	chr13	-	38627834	38635585		GCAGTTGGAGAAAAAGAAAAATATCAACATGCAAGGCACCATTGTTTTCTTGCTTCTTAA	intergenic							5	21.9876	2.33322	4.17614
ASHGA5P021779	-3.583	-1.84117	3.583	down	noncoding	NR_037793	LRR1	RefSeq	1853	chr14	+	50065414	50081390	ENST00000298288, NM_203467, NR_037792	AGTTATGAAGCTAAGGGAGAACATTGAGCAATTCTTCACCAAATTTGTAGATGAGGGGAA	exon sense-overlapping	NM_152329	LRR1	leucine-rich repeat protein 1 isoform 1	+	50065414	50081390	161.113	1000	7.91979	9.76096
ASHGA5P021779	-3.583	-1.84117	3.583	down	noncoding	NR_037793	LRR1	RefSeq	1853	chr14	+	50065414	50081390	ENST00000298288, NM_203467, NR_037792	AGTTATGAAGCTAAGGGAGAACATTGAGCAATTCTTCACCAAATTTGTAGATGAGGGGAA	exon sense-overlapping	NM_203467	LRR1	leucine-rich repeat protein 1 isoform 3	+	50065414	50081390	161.113	1000	7.91979	9.76096
ASHGA5P021832	-3.57382	-1.83747	3.57382	down	noncoding	ENST00000541803	GNG12-AS1	GENCODE	2230	chr1	+	68297985	68668670		TGAACAAGAATCACGGCTTCCTTATCTTACTTGCTACTGGGAGTACAATTTATGAGGGTG	intronic antisense	NM_001193334	WLS	protein wntless homolog isoform 3	-	68591040	68698229	5	21.9136	2.33322	4.17069
ASHGA5P021832	-3.57382	-1.83747	3.57382	down	noncoding	ENST00000541803	GNG12-AS1	GENCODE	2230	chr1	+	68297985	68668670		TGAACAAGAATCACGGCTTCCTTATCTTACTTGCTACTGGGAGTACAATTTATGAGGGTG	intronic antisense	NM_004675	DIRAS3	GTP-binding protein Di-Ras3	-	68511644	68516460	5	21.9136	2.33322	4.17069
ASHGA5P021832	-3.57382	-1.83747	3.57382	down	noncoding	ENST00000541803	GNG12-AS1	GENCODE	2230	chr1	+	68297985	68668670		TGAACAAGAATCACGGCTTCCTTATCTTACTTGCTACTGGGAGTACAATTTATGAGGGTG	intronic antisense	NM_018841	GNG12	guanine nucleotide-binding protein G(I)/G(S)/G(O) subunit gamma-12 precursor	-	68167148	68299155	5	21.9136	2.33322	4.17069
ASHGA5P021832	-3.57382	-1.83747	3.57382	down	noncoding	ENST00000541803	GNG12-AS1	GENCODE	2230	chr1	+	68297985	68668670		TGAACAAGAATCACGGCTTCCTTATCTTACTTGCTACTGGGAGTACAATTTATGAGGGTG	intronic antisense	NM_024911	WLS	protein wntless homolog isoform 1 precursor	-	68591040	68698284	5	21.9136	2.33322	4.17069
ASHGA5P021832	-3.57382	-1.83747	3.57382	down	noncoding	ENST00000541803	GNG12-AS1	GENCODE	2230	chr1	+	68297985	68668670		TGAACAAGAATCACGGCTTCCTTATCTTACTTGCTACTGGGAGTACAATTTATGAGGGTG	natural antisense	NM_001002292	WLS	protein wntless homolog isoform 2	-	68564141	68698229	5	21.9136	2.33322	4.17069
ASHGA5P018785	-3.57305	-1.83716	3.57305	down	noncoding	ENST00000457637	RP11-96J19.3	GENCODE	356	chr6	-	53247134	53247532		AACACTCAAAGCTCTGCTTGGGAAATAATTTTAATCAGAGAACTGTATGTTTTCTTCCCA	intergenic							5	21.9112	2.33322	4.17038
ASHGA5P032701	-3.57111	-1.83637	3.57111	down	noncoding	ENST00000571724	RP11-1055B8.4	GENCODE	1561	chr17	-	79361929	79364056		CACGGCCACCGCCTCTTTTGTTAACAGGACAGTTGATCCATTAAATTAAAAATCATTCAA	intergenic							127.216	776.235	7.5472	9.38357
ASHGA5P040050	-3.5677	-1.83499	3.5677	down	noncoding	uc003hxh.1	AK094561	UCSC_knowngene	869	chr4	+	105412121	105597345	ENST00000500179	GGAAGGTGTTATGTGGCCTCTGTATAACAGAGAATGTTCTATACTGAAAACTTATGATAT	natural antisense	NM_025212	CXXC4	CXXC-type zinc finger protein 4	-	105389462	105416058	5	21.8837	2.33322	4.16821
ASHGA5P040856	-3.5671	-1.83475	3.5671	down	noncoding	ENST00000523538	CTB-181F24.1	GENCODE	237	chr5	-	164665488	164667766		CTGCAGTGAACCAGTTCTATTGTTTTAAATATCACCCTTATTAAAGAGAGCTTTGACACT	intergenic							7.48089	39.2739	3.15085	4.98561
ASHGA5P038728	-3.56374	-1.83339	3.56374	down	noncoding	ENST00000425195	AC098973.2	GENCODE	491	chr3	+	27844252	27901816		GAACCTCAGCTGACCTGCAGATTTATGAGTATGAGAATAAAGGCTTGTTAATGTATATCA	intergenic							30.9095	176.768	5.36803	7.20143
ASHGA5P032348	-3.56118	-1.83236	3.56118	down	noncoding	ENST00000579327	RP11-642M2.1	GENCODE	469	chr17	-	33164889	33186065		GCCTGGAACTGGCATTGTTTCTCCAGTAAGATGGCAAATAACAAACTTCATTTAGTCTTG	intergenic							6.0091	30.7274	2.81278	4.64514
ASHGA5P049600	-3.56052	-1.83209	3.56052	down	noncoding	ENST00000578693	AC006050.3	GENCODE	549	chr17	-	28894719	28895457		TGTGTCCTGTCTGCAGACAGAGGAACTGAAACGCGAGGTGGCTACCAACAGCGAACTGGT	intergenic							57	336.32	6.3167	8.14879
ASHGA5P015875	-3.55745	-1.83084	3.55745	down	noncoding	ENST00000427509	RP11-262H14.1	GENCODE	647	chr9	+	66457284	66466010	ENST00000424345	GAGAGAAAAGTGGTGGGATTGCTGAATCAGACAGAGCCAATAGATGATCAGTAATGGTGG	intergenic							5	21.8184	2.33322	4.16406
ASHGA5P049601	-3.55728	-1.83078	3.55728	down	noncoding	ENST00000412831	LRRC37BP1	GENCODE	815	chr17	+	28958772	28961188		GAGAAATCTAGGTGCAGAATCAATATTGTTACCGTTCACTGAACAGCTATTTTCAAATGT	intergenic							29.0838	166.281	5.2766	7.10737
ASHGA5P057283	-3.55688	-1.83061	3.55688	down	noncoding	TCONS_00015306	XLOC_006844	LincRNAs identified by Cabili et al	372	chr8	+	74792811	74796982		CCCTTCCAAGTTGTTTGTTTTCTGGTCTTCCTGAAAACCAAGATGCTGTGCGAAAAACCC	intergenic							5.54326	28.0006	2.68487	4.51548
ASHGA5P027891	-3.55678	-1.83057	3.55678	down	noncoding	ENST00000500632	RP11-421F16.3	GENCODE	2549	chr12	+	27124518	27132515		GACAGCCTCATGAAATGGCTATTTTTATGTCTAACAGTCCCATCAACTTTATTCTAGTAT	natural antisense	NM_016551	TM7SF3	transmembrane 7 superfamily member 3 precursor	-	27124505	27167339	7.86513	41.2186	3.22688	5.05745
ASHGA5P011514	-3.55526	-1.82996	3.55526	down	noncoding	NR_046394	CMPK1	RefSeq	2879	chr1	+	47799468	47844511		TTCGTTCTCTTTTTTGACTGTAATAATGAGAATTCAGACCTACCTTCAGTCAACAAAGCC	exon sense-overlapping	NM_001136140	CMPK1	UMP-CMP kinase isoform b	+	47799468	47844511	49.6773	290.671	6.10458	7.93453
ASHGA5P011514	-3.55526	-1.82996	3.55526	down	noncoding	NR_046394	CMPK1	RefSeq	2879	chr1	+	47799468	47844511		TTCGTTCTCTTTTTTGACTGTAATAATGAGAATTCAGACCTACCTTCAGTCAACAAAGCC	exon sense-overlapping	NM_016308	CMPK1	UMP-CMP kinase isoform a	+	47799468	47844511	49.6773	290.671	6.10458	7.93453
ASHGA5P047009	-3.554	-1.82945	3.554	down	noncoding	ENST00000422744	RP11-310E22.5	GENCODE	421	chr10	-	96901681	96928182		CTCAGAATTTTCCAAGCAAGAAAAGATTTGGCTACTTGGAGAAACTTCATCCTTCTGGAG	intergenic							5	21.8027	2.33322	4.16266
ASHGA5P028077	-3.55384	-1.82938	3.55384	down	noncoding	ENST00000546789	RP11-977G19.12	GENCODE	437	chr12	+	56702651	56703233		TATTCCATTTGAAACCCTGAGACAACCATACCTCAAGCTCAGAGTGCTTAAGAATTTTCT	intronic antisense	ENST00000547423	RP11-977G19.10	Uncharacterized protein [Source:UniProtKB/TrEMBL;Acc:F8VP03]	-	56679745	56709828	10.2621	54.4922	3.63069	5.46007
ASHGA5P028077	-3.55384	-1.82938	3.55384	down	noncoding	ENST00000546789	RP11-977G19.12	GENCODE	437	chr12	+	56702651	56703233		TATTCCATTTGAAACCCTGAGACAACCATACCTCAAGCTCAGAGTGCTTAAGAATTTTCT	intronic antisense	ENST00000548360	RP11-977G19.10	Uncharacterized protein [Source:UniProtKB/TrEMBL;Acc:F8VP03]	-	56693960	56709843	10.2621	54.4922	3.63069	5.46007
ASHGA5P028077	-3.55384	-1.82938	3.55384	down	noncoding	ENST00000546789	RP11-977G19.12	GENCODE	437	chr12	+	56702651	56703233		TATTCCATTTGAAACCCTGAGACAACCATACCTCAAGCTCAGAGTGCTTAAGAATTTTCT	intronic antisense	ENST00000549318	RP11-977G19.10	Uncharacterized protein [Source:UniProtKB/TrEMBL;Acc:F8VP03]	-	56679699	56709727	10.2621	54.4922	3.63069	5.46007
ASHGA5P020457	-3.55296	-1.82902	3.55296	down	noncoding	ENST00000513880	CTD-2089N3.2	GENCODE	225	chr5	-	50265050	50265801		AAATGGAGAAACCAGGGCAACGTGGCCCCGGGATTGGCTGCACCACGCAGCTGTTGTCCA	intergenic							7.07634	36.7958	3.06458	4.8936
ASHGA5P039700	-3.5527	-1.82892	3.5527	down	noncoding	ENST00000515444	RP11-148L24.1	GENCODE	1328	chr4	-	175015810	175141549		AAACGACAACAAGGACCAGTCACAATTTCAGTTCTTGTTACATTGATAAGACTCCTTCAG	intergenic							5.60907	28.3852	2.70465	4.53357
ASHGA5P032155	-3.54906	-1.82744	3.54906	down	noncoding	ENST00000584676	RP11-55L4.2	GENCODE	212	chr17	-	9542084	9548642		GCAGCCTTCAAGCAGTGGAAATTACGGAGAAATGAACATTCTGAAAGCGCCTAGTAAATG	intronic antisense	NM_001080556	WDR16	WD repeat-containing protein 16 isoform c	+	9479943	9546776	5	21.7756	2.33322	4.16066
ASHGA5P032155	-3.54906	-1.82744	3.54906	down	noncoding	ENST00000584676	RP11-55L4.2	GENCODE	212	chr17	-	9542084	9548642		GCAGCCTTCAAGCAGTGGAAATTACGGAGAAATGAACATTCTGAAAGCGCCTAGTAAATG	intronic antisense	NM_145054	WDR16	WD repeat-containing protein 16 isoform b	+	9479943	9546776	5	21.7756	2.33322	4.16066
ASHGA5P016149	-3.54833	-1.82714	3.54833	down	noncoding	ENST00000427292	RP4-794H19.1	GENCODE	219	chr1	-	59361516	59362375		GTGTGACCAGCCCTGTGCCCATCCTGCTGTGATTCAGGAGTCTCGCAGAAGACATCAGAA	intergenic							548.674	3615.24	9.76996	11.5971
ASHGA5P016997	-3.54797	-1.827	3.54797	down	noncoding	ENST00000436430	RP11-245J24.1	GENCODE	556	chr10	+	120001163	120027222		TTGGAACACAGAGAATGATGGGAGTTGTGATCCATACCTCCGTGTGCATAATGGTTGTAC	intergenic							23.7326	134.657	4.95932	6.78631
ASHGA5P048987	-3.54797	-1.82699	3.54797	down	noncoding	uc010brs.1	BC114455	UCSC_knowngene	476	chr16	-	1603655	1604131		GAGGAGCTCCAAAGACCTTTTTAGTTCTTACAACAGGAAAATCAGGGTTTCGTGACTAGA	intron sense-overlapping	NM_014714	IFT140	intraflagellar transport protein 140 homolog	-	1560427	1662109	5	21.7709	2.33322	4.16021
ASHGA5P048987	-3.54797	-1.82699	3.54797	down	noncoding	uc010brs.1	BC114455	UCSC_knowngene	476	chr16	-	1603655	1604131		GAGGAGCTCCAAAGACCTTTTTAGTTCTTACAACAGGAAAATCAGGGTTTCGTGACTAGA	intronic antisense	NM_001256541	TMEM204	transmembrane protein 204 precursor	+	1578741	1605581	5	21.7709	2.33322	4.16021
ASHGA5P048987	-3.54797	-1.82699	3.54797	down	noncoding	uc010brs.1	BC114455	UCSC_knowngene	476	chr16	-	1603655	1604131		GAGGAGCTCCAAAGACCTTTTTAGTTCTTACAACAGGAAAATCAGGGTTTCGTGACTAGA	intronic antisense	NM_024600	TMEM204	transmembrane protein 204 precursor	+	1583657	1605581	5	21.7709	2.33322	4.16021
ASHGA5P018227	-3.54214	-1.82462	3.54214	down	noncoding	ENST00000450890	RP11-462L8.1	GENCODE	1048	chr10	+	33247772	33371030		CTAAGAGAAAGTACCCTGGCTGATAAATGGGACTTGGATTTTAAATACCATTGGATAATA	intronic antisense	ENST00000475184	ITGB1	integrin, beta 1 (fibronectin receptor, beta polypeptide, antigen CD29 includes MDF2, MSK12) [Source:HGNC Symbol;Acc:6153]	-	33218751	33294720	5	21.747	2.33322	4.15784
ASHGA5P018227	-3.54214	-1.82462	3.54214	down	noncoding	ENST00000450890	RP11-462L8.1	GENCODE	1048	chr10	+	33247772	33371030		CTAAGAGAAAGTACCCTGGCTGATAAATGGGACTTGGATTTTAAATACCATTGGATAATA	intronic antisense	ENST00000528877	ITGB1	integrin, beta 1 (fibronectin receptor, beta polypeptide, antigen CD29 includes MDF2, MSK12) [Source:HGNC Symbol;Acc:6153]	-	33218812	33252211	5	21.747	2.33322	4.15784
ASHGA5P018227	-3.54214	-1.82462	3.54214	down	noncoding	ENST00000450890	RP11-462L8.1	GENCODE	1048	chr10	+	33247772	33371030		CTAAGAGAAAGTACCCTGGCTGATAAATGGGACTTGGATTTTAAATACCATTGGATAATA	intronic antisense	ENST00000534049	ITGB1	integrin, beta 1 (fibronectin receptor, beta polypeptide, antigen CD29 includes MDF2, MSK12) [Source:HGNC Symbol;Acc:6153]	-	33217139	33281391	5	21.747	2.33322	4.15784
ASHGA5P015455	-3.54186	-1.82451	3.54186	down	noncoding	ENST00000420404	AC010745.2	GENCODE	839	chr2	+	16405314	16410408		AGTTCTGAAGGTATCCTAACATCTTAACAGTCTCTTTGCTGGAAAGAAATCTTCAGTGGC	intergenic							5	21.7456	2.33322	4.15773
ASHGA5P014885	-3.54065	-1.82402	3.54065	down	noncoding	NR_047677	TARS	RefSeq	2714	chr5	+	33440881	33468196		GTGGAATTAGCCATGGAAAGAGTCTATGGTGGATGTTTATGCTACGGTCCGCCAATAGAA	exon sense-overlapping	NM_001258437	TARS	threonine--tRNA ligase, cytoplasmic isoform 1	+	33440801	33468196	283.922	1819.33	8.79298	10.617
ASHGA5P014885	-3.54065	-1.82402	3.54065	down	noncoding	NR_047677	TARS	RefSeq	2714	chr5	+	33440881	33468196		GTGGAATTAGCCATGGAAAGAGTCTATGGTGGATGTTTATGCTACGGTCCGCCAATAGAA	exon sense-overlapping	NM_001258438	TARS	threonine--tRNA ligase, cytoplasmic isoform 2	+	33440881	33468196	283.922	1819.33	8.79298	10.617
ASHGA5P014885	-3.54065	-1.82402	3.54065	down	noncoding	NR_047677	TARS	RefSeq	2714	chr5	+	33440881	33468196		GTGGAATTAGCCATGGAAAGAGTCTATGGTGGATGTTTATGCTACGGTCCGCCAATAGAA	exon sense-overlapping	NM_152295	TARS	threonine--tRNA ligase, cytoplasmic isoform 1	+	33440881	33468196	283.922	1819.33	8.79298	10.617
ASHGA5P050399	-3.53081	-1.82	3.53081	down	noncoding	ENST00000421581	AC016768.1	GENCODE	717	chr2	-	23240996	23313708		CATACCTCCACAGGAAGAGCAGTCTAGATTGTTTTAGCACATTCCACTTAAGGATTGCAG	intergenic							5	21.6679	2.33322	4.15322
ASHGA5P031102	-3.52916	-1.81932	3.52916	down	noncoding	TCONS_00006091	XLOC_002701	LincRNAs identified by Cabili et al	811	chr3	+	71834485	71835668		TCCAAAGCTCCACGTGCTCAGCGCCGAAAACTTGCAAATCATTTGCTGTACAGATGTTTA	intergenic							5	21.6581	2.33322	4.15254
ASHGA5P014874	-3.52743	-1.81862	3.52743	down	noncoding	ENST00000414203	RP5-1170K4.7	GENCODE	464	chr22	+	37476107	37478887		TAGAAAGCAGAACTGTGAATCATGGATCCATCTCAGGGTCACCCTGCGGGTTCCTGTGAG	intronic antisense	NM_153609	TMPRSS6	transmembrane protease serine 6	-	37461478	37499693	5.34886	26.7355	2.62973	4.44835
ASHGA5P019748	-3.52434	-1.81735	3.52434	down	noncoding	ENST00000502433	CTC-564N23.3	GENCODE	609	chr5	+	76382625	76435128	ENST00000507749, ENST00000513406	TTGTATGAAACCTGTGAGGCCAGCAGGAGCCAGGCCGTGGCCTGCTGACTGCATCTGCCA	intronic antisense	NM_032367	ZBED3	zinc finger BED domain-containing protein 3	-	76372531	76383030	5	21.6332	2.33322	4.15057
ASHGA5P056846	-3.52276	-1.81671	3.52276	down	noncoding	TCONS_00009842	XLOC_004256	LincRNAs identified by Cabili et al	258	chr5	+	2925123	2929871	TCONS_00009840	CACTTCGAAGATGTTTTTTCTCATGTGCAGGCTGTTTACTAAAGGGCCACACAGCATGTT	intergenic							5	21.617	2.33322	4.14993
ASHGA5P042933	-3.52242	-1.81657	3.52242	down	noncoding	TCONS_00019644	XLOC_009447	LincRNAs identified by Cabili et al	3206	chr11	-	60794934	60810810		TGACTATCGGAGTGATGCGATGAAGGGTATTGCTGTGTCTTGGCTATGCAGAAAAGTTGA	intergenic							5	21.6122	2.33322	4.14978
ASHGA5P035816	-3.52075	-1.81588	3.52075	down	noncoding	ENST00000427168	CYP1B1-AS1	GENCODE	484	chr2	+	38325721	38358718		CCATGATCCTGTGAATTTCAGATGTTGAAAATCTTCGGAAAAGCCCTGAAAGATGAACAG	intergenic							5	21.6042	2.33322	4.1491
ASHGA5P042445	-3.52053	-1.81579	3.52053	down	noncoding	NR_024478	LOC100132354	RefSeq	2282	chr6	+	43858764	43905944		TTGACCCTGGGGGATCTTTGGGTCAATAAAACATTCTATAGACCCTCAGTGGTCAGACTA	intergenic							14.3922	78.2851	4.172	5.98779
ASHGA5P020147	-3.52013	-1.81563	3.52013	down	noncoding	ENST00000513875	RP11-422J15.1	GENCODE	1777	chr4	+	130692813	130876523	ENST00000508724	CAGCATCTTGGATGCACTCCTAAGAGAAGACTACCTGAAAGGCGTGTACACTGGTCTAGC	intergenic							5	21.6004	2.33322	4.14885
ASHGA5P044841	-3.51687	-1.81429	3.51687	down	noncoding	ENST00000531077	RP11-27P7.1	GENCODE	433	chr8	+	60962145	60987274		AGGGAGTGGAAACTTCACTTTCAACATCATCAGCCAACTTCCCTCCCATTACAATTCTAT	intergenic							1391.58	9115.72	11.1555	12.9698
ASHGA5P029803	-3.51036	-1.81162	3.51036	down	noncoding	ENST00000560931	RP11-365N19.2	GENCODE	828	chr14	+	103399910	103403514		GCTGGTGAGAGTCACAAATTGATGTCTAATCCCACTCAAAAATAACATGGTAATTATCAT	natural antisense	NM_006035	CDC42BPB	serine/threonine-protein kinase MRCK beta	-	103398715	103523742	5	21.5573	2.33322	4.14484
ASHGA5P035578	-3.5025	-1.80838	3.5025	down	noncoding	TCONS_00003331	XLOC_002193	LincRNAs identified by Cabili et al	1819	chr2	-	86200672	86203652		CATTGCATAAATGGCTCCACAGATGATGTTCCAGTGAAACCTCACAATACCCTGACAAAA	intergenic							7.24853	37.1501	3.09933	4.90771
ASHGA5P027828	-3.50128	-1.80788	3.50128	down	noncoding	uc021qvh.1	LOC100129361	UCSC_knowngene	1944	chr12	+	11323779	11325723		GGTGGTGAGCCAATCAAGATCTGATATAGAAAAATGCAGAAAAAGGAGTATACACATGTT	intergenic							312.525	1963.66	8.92627	10.7342
ASHGA5P037521	-3.49753	-1.80634	3.49753	down	noncoding	ENST00000423045	AL133492.3	GENCODE	749	chr21	+	47170541	47172900		TTCATGATGGTGGGATGATGACGTAGTTTACGATATTTTGCAGTTACACCCAGTGCAGTG	intron sense-overlapping	ENST00000400314	PCBP3	poly(rC) binding protein 3 [Source:HGNC Symbol;Acc:8651]	+	47063607	47362368	5	21.4908	2.33322	4.13955
ASHGA5P017192	-3.49599	-1.8057	3.49599	down	noncoding	ENST00000438753	RP11-526P5.2	GENCODE	918	chr10	+	2543974	2609431		AGTGTTAATGATCTTGACACTGCTGACCAGGGACAAAATGTCCCATTGACAGTCATGCTC	intergenic							5	21.4855	2.33322	4.13892
ASHGA5P033113	-3.49089	-1.8036	3.49089	down	noncoding	TCONS_00028560	XLOC_013547	LincRNAs identified by Cabili et al	590	chr20	+	46692275	46700463		TATGTCAGGACTCTTCTTGGAATGCTGACTGTGTTTTGTAGAGTGCAGCCCTAGGAAGAT	intergenic							5	21.4503	2.33322	4.13682
ASHGA5P015115	-3.48794	-1.80238	3.48794	down	noncoding	ENST00000416826	RP11-125B21.2	GENCODE	3108	chr9	-	2422701	2621413		TTGCCTGTAAGTTATAGGATCCAGTTTTTTAGGTGGTAGCAACATGCTCAAGGAAGATGC	bidirectional	NM_001018056	VLDLR	very low-density lipoprotein receptor isoform b precursor	+	2621792	2654485	5	21.4365	2.33322	4.1356
ASHGA5P015115	-3.48794	-1.80238	3.48794	down	noncoding	ENST00000416826	RP11-125B21.2	GENCODE	3108	chr9	-	2422701	2621413		TTGCCTGTAAGTTATAGGATCCAGTTTTTTAGGTGGTAGCAACATGCTCAAGGAAGATGC	bidirectional	NM_003383	VLDLR	very low-density lipoprotein receptor isoform a precursor	+	2621792	2654485	5	21.4365	2.33322	4.1356
ASHGA5P038799	-3.48663	-1.80183	3.48663	down	noncoding	TCONS_00023831	XLOC_011607	LincRNAs identified by Cabili et al	476	chr15	-	99635727	99640901		TTTTCCATTAGCCCCTGCTCCGGGCTGGGGAAGCGGGAATAGCGAGTCTTTCCCGACTCG	intronic antisense	ENST00000560674	SYNM	synemin, intermediate filament protein [Source:HGNC Symbol;Acc:24466]	+	99638419	99675798	5.75453	28.7216	2.74648	4.54831
ASHGA5P019706	-3.48657	-1.80181	3.48657	down	noncoding	uc010vhb.2	CRNDE	UCSC_knowngene	838	chr16	-	54952777	54962690	ENST00000559432	CTATTGGAAGGAGGAGATTCTGAAGATAAGGAGGATGCCACTGGAAATGTTGAAATGAAA	intergenic							953.167	6437.29	10.5971	12.3989
ASHGA5P043368	-3.48589	-1.80153	3.48589	down	noncoding	ENST00000467537	RP5-894A10.2	GENCODE	770	chr7	-	141352180	141356610		CCTGCCATGTCTTAAGGAACTCATATACATAGTCTTTCTATATTATGCTAATCCTTCTCA	exon sense-overlapping	NM_001080392	KIAA1147	protein LCHN	-	141356527	141401953	115.83	687.369	7.40232	9.20385
ASHGA5P043368	-3.48589	-1.80153	3.48589	down	noncoding	ENST00000467537	RP5-894A10.2	GENCODE	770	chr7	-	141352180	141356610		CCTGCCATGTCTTAAGGAACTCATATACATAGTCTTTCTATATTATGCTAATCCTTCTCA	natural antisense	NM_018238	AGK	acylglycerol kinase, mitochondrial precursor	+	141251077	141354209	115.83	687.369	7.40232	9.20385
ASHGA5P018194	-3.48523	-1.80126	3.48523	down	noncoding	ENST00000450469	RP4-784A16.3	GENCODE	237	chr1	-	53757462	53757810		CCCCAGAACTGGACAGGGAAGAAAGCAAACCATGTTGGACTCGCAATCAGTGATGATCTA	intron sense-overlapping	NM_001018054	LRP8	low-density lipoprotein receptor-related protein 8 isoform 4 precursor	-	53708040	53793821	6.58233	33.173	2.9508	4.75205
ASHGA5P018194	-3.48523	-1.80126	3.48523	down	noncoding	ENST00000450469	RP4-784A16.3	GENCODE	237	chr1	-	53757462	53757810		CCCCAGAACTGGACAGGGAAGAAAGCAAACCATGTTGGACTCGCAATCAGTGATGATCTA	intron sense-overlapping	NM_004631	LRP8	low-density lipoprotein receptor-related protein 8 isoform 1 precursor	-	53708040	53793821	6.58233	33.173	2.9508	4.75205
ASHGA5P018194	-3.48523	-1.80126	3.48523	down	noncoding	ENST00000450469	RP4-784A16.3	GENCODE	237	chr1	-	53757462	53757810		CCCCAGAACTGGACAGGGAAGAAAGCAAACCATGTTGGACTCGCAATCAGTGATGATCTA	intron sense-overlapping	NM_017522	LRP8	low-density lipoprotein receptor-related protein 8 isoform 3 precursor	-	53708040	53793821	6.58233	33.173	2.9508	4.75205
ASHGA5P018194	-3.48523	-1.80126	3.48523	down	noncoding	ENST00000450469	RP4-784A16.3	GENCODE	237	chr1	-	53757462	53757810		CCCCAGAACTGGACAGGGAAGAAAGCAAACCATGTTGGACTCGCAATCAGTGATGATCTA	intron sense-overlapping	NM_033300	LRP8	low-density lipoprotein receptor-related protein 8 isoform 2 precursor	-	53708040	53793821	6.58233	33.173	2.9508	4.75205
ASHGA5P050832	-3.4847	-1.80104	3.4847	down	noncoding	ENST00000429475	AC010980.2	GENCODE	827	chr2	+	223185412	223186441		GAACGGCGGCGTTTTCCTTGTATCATTTAGAGGAAATTTTTGAGCTGAACAGTATTTTTT	intergenic							15.6573	84.6488	4.30037	6.10141
ASHGA5P022940	-3.48418	-1.80082	3.48418	down	noncoding	ENST00000565979	RP11-138C24.1	GENCODE	579	chr18	+	4264632	4293469		CATGAGGAAGAGCAAGAAGATCGAAGCAAATGAACAAAGGTGGGATCCGGTTCCAATAAT	intronic antisense	NM_001242761	DLGAP1	disks large-associated protein 1 isoform 3	-	3502142	4455266	7.53946	38.6069	3.16143	4.96225
ASHGA5P022940	-3.48418	-1.80082	3.48418	down	noncoding	ENST00000565979	RP11-138C24.1	GENCODE	579	chr18	+	4264632	4293469		CATGAGGAAGAGCAAGAAGATCGAAGCAAATGAACAAAGGTGGGATCCGGTTCCAATAAT	intronic antisense	NM_004746	DLGAP1	disks large-associated protein 1 isoform 1	-	3496029	4455266	7.53946	38.6069	3.16143	4.96225
ASHGA5P040117	-3.48261	-1.80017	3.48261	down	noncoding	ENST00000507332	RP11-614F17.2	GENCODE	401	chr4	+	132694719	132712637		CTTGCAGTCATGCCTTCATAACCACTTTTCAATTAATCCTGCTTAATTCAGAGAATGTAT	intergenic							5	21.4103	2.33322	4.13339
ASHGA5P041296	-3.47379	-1.79651	3.47379	down	noncoding	ENST00000514411	CTC-459M5.1	GENCODE	457	chr5	+	111509266	111511245		TTGTAATTCCAAAGGAAATGCTTTTCATTCCCATCTCAGAAGAATTAGAGAAATGTTATC	intronic antisense	NM_022140	EPB41L4A	band 4.1-like protein 4A	-	111498314	111755010	5.90177	29.4231	2.78614	4.58265
ASHGA5P038529	-3.47374	-1.79649	3.47374	down	noncoding	ENST00000462431	CTD-2049J23.2	GENCODE	988	chr3	-	159715960	159733648		ATAAGATAGGCCTCCCAGGTTAACTAATTTCAGAGCAATTTTTCAGATTTAGAAAATTGG	bidirectional	ENST00000473137	CTD-2049J23.3	Uncharacterized protein [Source:UniProtKB/TrEMBL;Acc:C9J6S1]	+	159733810	159744605	15.7102	84.753	4.30675	6.10324
ASHGA5P021684	-3.47353	-1.7964	3.47353	down	noncoding	ENST00000537998	RP11-243M5.1	GENCODE	409	chr12	+	131462106	131463313		GTTTTGTCAGATTTTTCCTTGTTGTATTGATGGCCCAACTCCATGAGGCAAAGTTCCTTA	intron sense-overlapping	NM_198827	GPR133	probable G-protein coupled receptor 133 precursor	+	131438451	131626008	5.975	29.7955	2.80305	4.59945
ASHGA5P026231	-3.47302	-1.79619	3.47302	down	noncoding	ENST00000526721	OR7E14P	pseudogene	1012	chr11	+	17073571	17074583	ENST00000530490	AACAACAGATGTCTCAATATTCCTCGTCCTAGAACTCTCAGAGGATCCAGAACTACAGCC								40.6864	229.747	5.79427	7.59046
ASHGA5P019563	-3.47258	-1.79601	3.47258	down	noncoding	ENST00000492250	C17orf76-AS1	GENCODE	565	chr17	+	16342351	16344816		TTCCCGTTGTTATGGAGATTGCGTACCCACTGCAGAGTGCTGAAGACGGGGTAGCCACGA	intergenic							2134.1	13917.9	11.7833	13.5793
ASHGA5P000018	-3.47134	-1.79549	3.47134	down	noncoding	AI277853		UCR	451	chr9	-	81223714	81673434		CAGTCACTCTATGTCTTGCACCCAATTTAATGAATCTGAATTGATTATTCAGGTTGGTTT	intergenic							5	21.35	2.33322	4.12871
ASHGA5P019948	-3.47075	-1.79525	3.47075	down	noncoding	ENST00000505700	HOXC-AS1	GENCODE	548	chr12	-	54392805	54393794		GCCGACCGAGCTTGAAGAAGTGTAGGAGAGATCTACACAACTTAAGTGGGGCGTCCCCAT	intronic antisense	ENST00000504315	HOXC6	homeobox C6 [Source:HGNC Symbol;Acc:5128]	+	54384407	54422706	35.9875	202.276	5.60341	7.39866
ASHGA5P019948	-3.47075	-1.79525	3.47075	down	noncoding	ENST00000505700	HOXC-AS1	GENCODE	548	chr12	-	54392805	54393794		GCCGACCGAGCTTGAAGAAGTGTAGGAGAGATCTACACAACTTAAGTGGGGCGTCCCCAT	intronic antisense	ENST00000508190	HOXC9	homeobox C9 [Source:HGNC Symbol;Acc:5130]	+	54389292	54397082	35.9875	202.276	5.60341	7.39866
ASHGA5P019948	-3.47075	-1.79525	3.47075	down	noncoding	ENST00000505700	HOXC-AS1	GENCODE	548	chr12	-	54392805	54393794		GCCGACCGAGCTTGAAGAAGTGTAGGAGAGATCTACACAACTTAAGTGGGGCGTCCCCAT	intronic antisense	ENST00000509328	HOXC6	homeobox C6 [Source:HGNC Symbol;Acc:5128]	+	54388727	54423473	35.9875	202.276	5.60341	7.39866
ASHGA5P035529	-3.47039	-1.7951	3.47039	down	noncoding	ENST00000457706	RP11-63N8.3	GENCODE	821	chr1	+	21912964	21917680		TCCTTGCCCAACCCATGGGGGCCTTGCAATGATTAATAATAATAATGATGATGATAATGG	intergenic							15.3524	82.7628	4.27167	6.06677
ASHGA5P036541	-3.46754	-1.79391	3.46754	down	noncoding	ENST00000434181	AL121980.1	GENCODE	655	chr1	+	34335797	34339368		ACCTCTGGGTTGGATTACCAGTGACACAATGAACATTTCATTATGAGGCCATCCCTTGAG	intronic antisense	NM_052896	CSMD2	CUB and sushi domain-containing protein 2	-	33979608	34631443	7.19577	36.5552	3.0891	4.88302
ASHGA5P018987	-3.46327	-1.79214	3.46327	down	noncoding	ENST00000463377	TCAM1P	GENCODE	453	chr17	+	61926651	61939892		ATCCTTTGCCCAGGCAAGCCACAGTTAGAGGAATCCAGTTGCCCTGGCAAACAGACCTGG	intergenic							5.33403	26.1191	2.62581	4.41794
ASHGA5P034980	-3.4593	-1.79048	3.4593	down	noncoding	ENST00000450854	AC009229.5	GENCODE	622	chr2	-	38430504	38466732		TTTTTATTATCTACCAGACTGAAGGCCACTGCCTGGGGACTTGATCTAAGAGAAGAAATA	intergenic							5	21.2654	2.33322	4.1237
ASHGA5P026546	-3.45547	-1.78888	3.45547	down	noncoding	ENST00000423403	RP11-436K8.1	GENCODE	2344	chr1	-	61125302	61291256		GCAGCAAGTTTTTGCCACACTGTAATACTTTAACTTTACAGATATTTTGACTCCTTCTGT	intergenic							6.20883	30.8431	2.86228	4.65116
ASHGA5P054489	-3.45271	-1.78773	3.45271	down	noncoding	ENST00000508551	GLUD1P3	pseudogene	200	chr10	+	75490933	75497069	NM_005271, NM_012084	TCCATTACAGCATTGATGTGAGTGTAGATGAAGTAAAAACTTTGGCTTCCCTGATGACAT								53.101	302.704	6.20553	7.99326
ASHGA5P051851	-3.45263	-1.7877	3.45263	down	noncoding	ENST00000446695	MFI2-AS1	GENCODE	204	chr3	+	196730002	196730601	ENST00000415244	TTTTGAGCGTTCACACTCATTACCCAGGTCCGTCTGGGAGACCCGCCGGGCTCCCGCCCT	natural antisense	NM_005929	MFI2	melanotransferrin isoform 1 precursor	-	196728611	196756687	19.9586	108.828	4.68285	6.47054
ASHGA5P023522	-3.45108	-1.78705	3.45108	down	noncoding	NR_045021	C17orf76-AS1	RefSeq	928	chr17	+	16342300	16345340		CAGTGGGGGTGTTGCAAATTCGTGAAGAATCAGCATCATGTTTGGCAGCTGAGTATTGGA	natural antisense	NM_001113567	FAM211A	leucine-rich repeat-containing protein FAM211A isoform 1	-	16345318	16395505	9379.85	51107.1	13.7783	15.5653
ASHGA5P023522	-3.45108	-1.78705	3.45108	down	noncoding	NR_045021	C17orf76-AS1	RefSeq	928	chr17	+	16342300	16345340		CAGTGGGGGTGTTGCAAATTCGTGAAGAATCAGCATCATGTTTGGCAGCTGAGTATTGGA	natural antisense	NM_207387	FAM211A	leucine-rich repeat-containing protein FAM211A isoform 2	-	16345318	16395505	9379.85	51107.1	13.7783	15.5653
ASHGA5P030032	-3.44806	-1.78578	3.44806	down	noncoding	uc002aam.3	DQ572923	UCSC_knowngene	1054	chr15	-	51588124	51589178		ATCTATGGAAGAATCATCAAGCAGCTTCTGGAAATCCAGGAGTCTGTCCTTGGTCATGGT	intron sense-overlapping	NM_000103	CYP19A1	cytochrome P450 19A1	-	51500253	51630795	5	21.2091	2.33322	4.119
ASHGA5P030032	-3.44806	-1.78578	3.44806	down	noncoding	uc002aam.3	DQ572923	UCSC_knowngene	1054	chr15	-	51588124	51589178		ATCTATGGAAGAATCATCAAGCAGCTTCTGGAAATCCAGGAGTCTGTCCTTGGTCATGGT	intron sense-overlapping	NM_031226	CYP19A1	cytochrome P450 19A1	-	51500253	51630795	5	21.2091	2.33322	4.119
ASHGA5P034187	-3.4474	-1.78551	3.4474	down	noncoding	NR_040015	LOC100631378	RefSeq	1716	chr19	-	38314362	38345836		GCTCCAATGATGTAATTACATCTGGCTTAGAAAAGTCATGTCCTGCTTACAAAGAAAAAA	intergenic							6.3764	31.6704	2.90341	4.68892
ASHGA5P019553	-3.44418	-1.78416	3.44418	down	noncoding	ENST00000491608	RP11-55L3.1	GENCODE	406	chr4	-	117410519	117436302		TTATAATCAACTGTAAGACTTTGACAGTTGCTCTCAACATTCTTCTAAATGAAGGAAGGA	intergenic							5	21.1891	2.33322	4.11738
ASHGA5P036653	-3.43777	-1.78147	3.43777	down	noncoding	ENST00000569833	RP11-268G13.1	GENCODE	2180	chr20	-	11665791	11667971		AGGATGAAGATAGGCATTCATCGAAAAACTGTTTTTGTGTTTCTTCCAGTACTGCTACTT	intergenic							5.89645	29.0607	2.78431	4.56578
ASHGA5P053486	-3.43721	-1.78124	3.43721	down	noncoding	ENST00000524166	RP11-37B2.1	GENCODE	836	chr8	-	90623584	90629386		CACAGTGCTAGTAAGTAATGAATGTGAAATTTTAACTGTTTCAATCTCTTCTCAGAGCCA	intergenic							30.593	169.023	5.35254	7.13378
ASHGA5P022679	-3.43592	-1.7807	3.43592	down	noncoding	ENST00000560744	RP11-687M24.7	GENCODE	356	chr11	+	125058010	125061300		CCGCATCTTTTTCATCTTTTCATTCCTTATGGCACCAAGTGCCTAATAAACAACAATAAA	intron sense-overlapping	NM_022062	PKNOX2	homeobox protein PKNOX2	+	125034558	125303285	11.2753	58.4302	3.78245	5.56315
ASHGA5P022583	-3.43325	-1.77957	3.43325	down	noncoding	ENST00000559203	RP11-219B17.1	GENCODE	684	chr15	+	60812259	60840163		GAGAAACAGGGGATTTGATTTAGGACAAATTGTTATTTGGATGGATGCTTGTCTATTGAG	intronic antisense	NM_002943	RORA	nuclear receptor ROR-alpha isoform c	-	60780482	60919729	5	21.1049	2.33322	4.11279
ASHGA5P022583	-3.43325	-1.77957	3.43325	down	noncoding	ENST00000559203	RP11-219B17.1	GENCODE	684	chr15	+	60812259	60840163		GAGAAACAGGGGATTTGATTTAGGACAAATTGTTATTTGGATGGATGCTTGTCTATTGAG	intronic antisense	NM_134260	RORA	nuclear receptor ROR-alpha isoform b	-	60780482	60919729	5	21.1049	2.33322	4.11279
ASHGA5P022583	-3.43325	-1.77957	3.43325	down	noncoding	ENST00000559203	RP11-219B17.1	GENCODE	684	chr15	+	60812259	60840163		GAGAAACAGGGGATTTGATTTAGGACAAATTGTTATTTGGATGGATGCTTGTCTATTGAG	intronic antisense	NM_134261	RORA	nuclear receptor ROR-alpha isoform a	-	60780482	61521502	5	21.1049	2.33322	4.11279
ASHGA5P022583	-3.43325	-1.77957	3.43325	down	noncoding	ENST00000559203	RP11-219B17.1	GENCODE	684	chr15	+	60812259	60840163		GAGAAACAGGGGATTTGATTTAGGACAAATTGTTATTTGGATGGATGCTTGTCTATTGAG	intronic antisense	NM_134262	RORA	nuclear receptor ROR-alpha isoform d	-	60780482	60884707	5	21.1049	2.33322	4.11279
ASHGA5P031990	-3.43214	-1.77911	3.43214	down	noncoding	ENST00000430471	RP11-134G8.8	GENCODE	598	chr1	-	201433510	201434274		GGTTCAACTTGCTCATCTGATGTGTGAATTACATCACACAGTTGAATGAGAATTTGTTAA	intergenic							116.415	681.364	7.41041	9.18952
ASHGA5P047391	-3.43188	-1.779	3.43188	down	noncoding	AL046627		LincRNAs identified by Khalil et al	371	chr2	+	3702171	3702542		TTTCTGCGTGTTTCCCTTCAGCTGAGTGGAAGAAACGTATTCTCAGTCAGTTCTGGACTT	intergenic							6.22153	30.7441	2.86712	4.64612
ASHGA5P015379	-3.41132	-1.77033	3.41132	down	noncoding	ENST00000419733	RP11-475O6.1	GENCODE	400	chr1	-	84297303	84326706		CCCAGCCGAGAATCTTCTTCCCTTCTGGTCTGACTAGGAAAGCCAGAGGGAGATGGTGAA	intergenic							25.3611	138.997	5.06565	6.83598
ASHGA5P037531	-3.40967	-1.76963	3.40967	down	noncoding	NR_046400	DIP2A-IT1	RefSeq	428	chr21	+	47882383	47889218		CTCCAGCACCTTGCACATTTTAGGCATTTTAATGGATGCTTATTGAGTTAATAAAAGTGA	intron sense-overlapping	NM_001146114	DIP2A	disco-interacting protein 2 homolog A isoform e	+	47878861	47976432	6.42857	31.5838	2.91409	4.68372
ASHGA5P037531	-3.40967	-1.76963	3.40967	down	noncoding	NR_046400	DIP2A-IT1	RefSeq	428	chr21	+	47882383	47889218		CTCCAGCACCTTGCACATTTTAGGCATTTTAATGGATGCTTATTGAGTTAATAAAAGTGA	intron sense-overlapping	NM_001146115	DIP2A	disco-interacting protein 2 homolog A isoform f	+	47878861	47967120	6.42857	31.5838	2.91409	4.68372
ASHGA5P037531	-3.40967	-1.76963	3.40967	down	noncoding	NR_046400	DIP2A-IT1	RefSeq	428	chr21	+	47882383	47889218		CTCCAGCACCTTGCACATTTTAGGCATTTTAATGGATGCTTATTGAGTTAATAAAAGTGA	intron sense-overlapping	NM_001146116	DIP2A	disco-interacting protein 2 homolog A isoform g	+	47878861	47989926	6.42857	31.5838	2.91409	4.68372
ASHGA5P037531	-3.40967	-1.76963	3.40967	down	noncoding	NR_046400	DIP2A-IT1	RefSeq	428	chr21	+	47882383	47889218		CTCCAGCACCTTGCACATTTTAGGCATTTTAATGGATGCTTATTGAGTTAATAAAAGTGA	intron sense-overlapping	NM_015151	DIP2A	disco-interacting protein 2 homolog A isoform a	+	47878861	47989926	6.42857	31.5838	2.91409	4.68372
ASHGA5P037531	-3.40967	-1.76963	3.40967	down	noncoding	NR_046400	DIP2A-IT1	RefSeq	428	chr21	+	47882383	47889218		CTCCAGCACCTTGCACATTTTAGGCATTTTAATGGATGCTTATTGAGTTAATAAAAGTGA	intron sense-overlapping	NM_206889	DIP2A	disco-interacting protein 2 homolog A isoform b	+	47878861	47970023	6.42857	31.5838	2.91409	4.68372
ASHGA5P037531	-3.40967	-1.76963	3.40967	down	noncoding	NR_046400	DIP2A-IT1	RefSeq	428	chr21	+	47882383	47889218		CTCCAGCACCTTGCACATTTTAGGCATTTTAATGGATGCTTATTGAGTTAATAAAAGTGA	intron sense-overlapping	NM_206890	DIP2A	disco-interacting protein 2 homolog A isoform c	+	47878861	47967120	6.42857	31.5838	2.91409	4.68372
ASHGA5P037531	-3.40967	-1.76963	3.40967	down	noncoding	NR_046400	DIP2A-IT1	RefSeq	428	chr21	+	47882383	47889218		CTCCAGCACCTTGCACATTTTAGGCATTTTAATGGATGCTTATTGAGTTAATAAAAGTGA	intron sense-overlapping	NM_206891	DIP2A	disco-interacting protein 2 homolog A isoform d	+	47878861	47966219	6.42857	31.5838	2.91409	4.68372
[truncated: 2,762 more rows]
