# Supplementary material for: Molecular Mechanism of the Cell Death Induced by the Histone Deacetylase Pan Inhibitor LBH589 (Panobinostat) in Wilms Tumor Cells
Source: PLoS One. 2015 Jul 15;10(7):e0126566. doi: 10.1371/journal.pone.0126566 (PMC4503685; doi:10.1371/journal.pone.0126566)
Supplement: S5 Dataset — (XLS) [file pone.0126566.s005.xls]

## Sheet: hsa
#Column "PathwayID" stands for Pathway identifiers used in KEGG
#Column "Definition" stands for the definition of the PathwayID
#Column "OriginalWebSite"stands for The map's website,the nodes with red frame and red symbol are associated with the DE genes, green nodes have no significance
#Column "p-value"
"EASE-score" stands for the enrichment p-value of the PathwayID used EASE method, EASE Score is modified Fisher's exact probability by penalizing (subtract) the count of positive agreement by 1
"Fisher-Pvalue" stands for the enrichment p-value of the PathwayID used Fisher's exact test
"Hypergeometric-Pvalue" stands for the enrichment p-value of the PathwayID used Hypergeometric test
#Column "SelectionCounts" stands for the Count of the DE genes' entities directly associated with the listed PathwayID
#Column "SelectionSize" stands for the total number of the DE genes' entities
#Column "Count" stands for the count of the chosen background population genes' entities associated with the listed PathwayID
#Column "Size" stands for the total number of chosen background population genes' entities
#Column "FDR" stands for the false discovery rate of the PathwayID
#Column "Enrichment_Score" stands for the Enrichment Score value of the PathwayID, it equals "-log10(Pvalue)"
#Column "GENES" stands for the DE genes associated with the PathwayID
PathwayID	Definition	OriginalWebSite	Fisher-Pvalue	SelectionCounts	SelectionSize	Count	Size	FDR	Enrichment_Score	Genes
hsa04110	Cell cycle - Homo sapiens (human)	http://www.genome.jp/kegg-bin/show_pathway?hsa04110+51434+545+701+890+9133+595+894+8697+993+996+983+1017+1019+1027+1031+8454+10926+1875+3066+4085+4172+4174+4176+4609+5347+5591+5885+9978+4089+8243+10274+10735+7043+7157+7465+7531+7534	7.48007e-05	37	1037	124	6462	0.0196726	4.12609	ANAPC7//ATR//BUB1B//CCNA2//CCNB2//CCND1//CCND2//CDC23//CDC25A//CDC27//CDK1//CDK2//CDK4//CDKN1B//CDKN2C//CUL1//DBF4//E2F5//HDAC2//MAD2L1//MCM3//MCM5//MCM7//MYC//PLK1//PRKDC//RAD21//RBX1//SMAD4//SMC1A//STAG1//STAG2//TGFB3//TP53//WEE1//YWHAE//YWHAZ
hsa04115	p53 signaling pathway - Homo sapiens (human)	http://www.genome.jp/kegg-bin/show_pathway?hsa04115+545+581+637+841+9133+595+894+983+1017+1019+1643+355+3479+5366+25898+64326+50484+83667+6477+8795+7157+9540+64393	0.000228953	23	1037	68	6462	0.0301074	3.64025	ATR//BAX//BID//CASP8//CCNB2//CCND1//CCND2//CDK1//CDK2//CDK4//DDB2//FAS//IGF1//PMAIP1//RCHY1//RFWD2//RRM2B//SESN2//SIAH1//TNFRSF10B//TP53//TP53I3//ZMAT3
hsa04210	Apoptosis - Homo sapiens (human)	http://www.genome.jp/kegg-bin/show_pathway?hsa04210+9131+581+637+112401+824+100506742+839+840+841+8837+1677+355+3551+3553+3556+3654+4790+4792+5291+5533+5566+8797+8795+7132+8743+7157+331	0.000417824	27	1037	88	6462	0.0346657	3.37901	AIFM1//BAX//BID//BIRC8//CAPN2//CASP12//CASP6//CASP7//CASP8//CFLAR//DFFB//FAS//IKBKB//IL1B//IL1RAP//IRAK1//NFKB1//NFKBIA//PIK3CB//PPP3CC//PRKACA//TNFRSF10A//TNFRSF10B//TNFRSF1A//TNFSF10//TP53//XIAP
hsa03018	RNA degradation - Homo sapiens (human)	http://www.genome.jp/kegg-bin/show_pathway?hsa03018+10950+4848+4850+55802+196513+28960+1656+170506+2023+2026+2027+51013+5394+56915+23016+11340+3313+3329+27257+51691+8761+9924+219988	0.000583426	23	1037	72	6462	0.0346657	3.23401	BTG3//CNOT2//CNOT4//DCP1A//DCP1B//DCPS//DDX6//DHX36//ENO1//ENO2//ENO3//EXOSC1//EXOSC10//EXOSC5//EXOSC7//EXOSC8//HSPA9//HSPD1//LSM1//NAA38//PABPC4//PAN2//PATL1
hsa00240	Pyrimidine metabolism - Homo sapiens (human)	http://www.genome.jp/kegg-bin/show_pathway?hsa00240+790+978+51727+129607+1633+1635+1841+1854+3704+4832+4833+10201+30833+115024+23649+5427+54107+55703+661+55718+6240+50484+7084+7296+10587+7298+7371+54963+139596+30834	0.000659044	30	1037	104	6462	0.0346657	3.18108	CAD//CDA//CMPK1//CMPK2//DCK//DCTD//DTYMK//DUT//ITPA//NME3//NME4//NME6//NT5C//NT5C3L//POLA2//POLE2//POLE3//POLR3B//POLR3D//POLR3E//RRM1//RRM2B//TK2//TXNRD1//TXNRD2//TYMS//UCK2//UCKL1//UPRT//ZNRD1
hsa05162	Measles - Homo sapiens (human)	http://www.genome.jp/kegg-bin/show_pathway?hsa05162+103+595+894+1017+1019+1027+5610+355+2534+64135+3456+3460+9641+3553+3654+3665+10379+3716+4478+4599+4790+4792+4938+4939+5291+9367+25898+4068+6776+6777+23118+7097+8797+8795+8743+7157	0.000878097	36	1037	134	6462	0.0384899	3.05646	ADAR//CCND1//CCND2//CDK2//CDK4//CDKN1B//EIF2AK2//FAS//FYN//IFIH1//IFNB1//IFNGR2//IKBKE//IL1B//IRAK1//IRF7//IRF9//JAK1//MSN//MX1//NFKB1//NFKBIA//OAS1//OAS2//PIK3CB//RAB9A//RCHY1//SH2D1A//STAT5A//STAT5B//TAB2//TLR2//TNFRSF10A//TNFRSF10B//TNFSF10//TP53
hsa00670	One carbon pool by folate - Homo sapiens (human)	http://www.genome.jp/kegg-bin/show_pathway?hsa00670+160428+471+2618+10797+441024+10588+4548+6472+7298	0.00213132	9	1037	20	6462	0.0800766	2.67135	ALDH1L2//ATIC//GART//MTHFD2//MTHFD2L//MTHFS//MTR//SHMT2//TYMS
hsa05168	Herpes simplex infection - Homo sapiens (human)	http://www.genome.jp/kegg-bin/show_pathway?hsa05168+841+983+1017+8454+5610+355+2969+9569+3190+64135+3434+3456+3460+3551+9641+3553+3665+10379+3716+4049+5602+10445+4790+4792+4938+4939+5371+6041+6672+6426+6428+6429+6432+10929+8683+23118+27097+387332+7097+8764+7132+7157+7187+54926+7874	0.00258242	45	1037	187	6462	0.0848971	2.58797	CASP8//CDK1//CDK2//CUL1//EIF2AK2//FAS//GTF2I//GTF2IRD1//HNRNPK//IFIH1//IFIT1//IFNB1//IFNGR2//IKBKB//IKBKE//IL1B//IRF7//IRF9//JAK1//LTA//MAPK10//MCRS1//NFKB1//NFKBIA//OAS1//OAS2//PML//RNASEL//SP100//SRSF1//SRSF3//SRSF4//SRSF7//SRSF8//SRSF9//TAB2//TAF5L//TBPL2//TLR2//TNFRSF14//TNFRSF1A//TP53//TRAF3//UBE2R2//USP7
hsa05202	Transcriptional misregulation in cancer - Homo sapiens (human)	http://www.genome.jp/kegg-bin/show_pathway?hsa05202+79058+894+905+929+5218+1027+1031+1848+2120+2130+2530+64083+3066+8091+3398+3479+221037+51274+8861+4211+4233+4609+9611+4790+26471+5077+5081+5328+5371+5546+8842+5747+6257+6258+6495+6760+6757+8464+3195+7157+7468+7490+7704	0.00367548	43	1037	180	6462	0.107406	2.43469	ASPSCR1//CCND2//CCNT2//CD14//CDK14//CDKN1B//CDKN2C//DUSP6//ETV6//EWSR1//FUT8//GOLPH3//HDAC2//HMGA2//ID2//IGF1//JMJD1C//KLF3//LDB1//MEIS1//MET//MYC//NCOR1//NFKB1//NUPR1//PAX3//PAX7//PLAU//PML//PRCC//PROM1//PTK2//RXRB//RXRG//SIX1//SS18//SSX2//SUPT3H//TLX1//TP53//WHSC1//WT1//ZBTB16
hsa00270	Cysteine and methionine metabolism - Homo sapiens (human)	http://www.genome.jp/kegg-bin/show_pathway?hsa00270+55256+875+1491+1788+29947+58478+259307+3939+27430+4548+6611+6723	0.00628683	12	1037	35	6462	0.153086	2.20157	ADI1//CBS//CTH//DNMT3A//DNMT3L//ENOPH1//IL4I1//LDHA//MAT2B//MTR//SMS//SRM
hsa05221	Acute myeloid leukemia - Homo sapiens (human)	http://www.genome.jp/kegg-bin/show_pathway?hsa05221+369+595+1978+3551+3815+51176+4609+4790+5291+5371+5894+6655+6776+6777+83439+6934+7704	0.00644135	17	1037	57	6462	0.153086	2.19102	ARAF//CCND1//EIF4EBP1//IKBKB//KIT//LEF1//MYC//NFKB1//PIK3CB//PML//RAF1//SOS2//STAT5A//STAT5B//TCF7L1//TCF7L2//ZBTB16
hsa05210	Colorectal cancer - Homo sapiens (human)	http://www.genome.jp/kegg-bin/show_pathway?hsa05210+369+581+332+595+1499+1630+51176+5602+4292+4609+5291+5881+5894+4089+83439+6934+7043+7157	0.00698492	18	1037	62	6462	0.153086	2.15584	ARAF//BAX//BIRC5//CCND1//CTNNB1//DCC//LEF1//MAPK10//MLH1//MYC//PIK3CB//RAC3//RAF1//SMAD4//TCF7L1//TCF7L2//TGFB3//TP53
hsa05200	Pathways in cancer - Homo sapiens (human)	http://www.genome.jp/kegg-bin/show_pathway?hsa05200+369+581+637+332+112401+841+595+1017+1019+1027+1487+1488+1495+1499+8453+1612+23604+1630+112398+2113+355+2258+2259+2247+2253+2735+2950+3066+64399+3091+3479+3551+3716+3815+3912+51176+5602+4233+4292+4609+4790+4792+5156+5291+5371+5747+5881+5888+5894+11186+9978+6257+6258+4089+6608+6655+6776+6777+83439+6934+10342+7043+7157+7187+9618+7422+7480+331+7704	0.00803247	69	1037	327	6462	0.162503	2.09515	ARAF//BAX//BID//BIRC5//BIRC8//CASP8//CCND1//CDK2//CDK4//CDKN1B//CTBP1//CTBP2//CTNNA1//CTNNB1//CUL2//DAPK1//DAPK2//DCC//EGLN2//ETS1//FAS//FGF13//FGF14//FGF2//FGF8//GLI1//GSTP1//HDAC2//HHIP//HIF1A//IGF1//IKBKB//JAK1//KIT//LAMB1//LEF1//MAPK10//MET//MLH1//MYC//NFKB1//NFKBIA//PDGFRA//PIK3CB//PML//PTK2//RAC3//RAD51//RAF1//RASSF1//RBX1//RXRB//RXRG//SMAD4//SMO//SOS2//STAT5A//STAT5B//TCF7L1//TCF7L2//TFG//…
hsa05161	Hepatitis B - Homo sapiens (human)	http://www.genome.jp/kegg-bin/show_pathway?hsa05161+581+332+100506742+841+890+595+1017+1019+1027+1385+1643+355+10542+64135+3456+3551+9641+3665+3716+6416+5602+4609+4776+4790+4792+5291+5894+4089+6776+6777+7043+114609+7097+7157+7534	0.00973129	35	1037	148	6462	0.182809	2.01183	BAX//BIRC5//CASP12//CASP8//CCNA2//CCND1//CDK2//CDK4//CDKN1B//CREB1//DDB2//FAS//HBXIP//IFIH1//IFNB1//IKBKB//IKBKE//IRF7//JAK1//MAP2K4//MAPK10//MYC//NFATC4//NFKB1//NFKBIA//PIK3CB//RAF1//SMAD4//STAT5A//STAT5B//TGFB3//TIRAP//TLR2//TP53//YWHAZ
hsa05216	Thyroid cancer - Homo sapiens (human)	http://www.genome.jp/kegg-bin/show_pathway?hsa05216+595+1499+51176+4609+6257+6258+83439+6934+10342+7157	0.0117144	10	1037	29	6462	0.19519	1.93128	CCND1//CTNNB1//LEF1//MYC//RXRB//RXRG//TCF7L1//TCF7L2//TFG//TP53
hsa00450	Selenocompound metabolism - Homo sapiens (human)	http://www.genome.jp/kegg-bin/show_pathway?hsa00450+1491+4141+4548+118672+22929+7296+10587	0.0118747	7	1037	17	6462	0.19519	1.92538	CTH//MARS//MTR//PSTK//SEPHS1//TXNRD1//TXNRD2
hsa05164	Influenza A - Homo sapiens (human)	http://www.genome.jp/kegg-bin/show_pathway?hsa05164+60+103+834+3627+7919+5610+355+11100+64135+3456+3460+3551+9641+3553+3665+10379+10625+3716+6416+5602+6300+5603+4599+4790+4792+79671+4938+4939+8106+5291+5371+29108+5894+6041+8797+8795+7132+8743+7416+7514	0.0143469	40	1037	178	6462	0.205176	1.84324	ACTB//ADAR//CASP1//CXCL10//DDX39B//EIF2AK2//FAS//HNRNPUL1//IFIH1//IFNB1//IFNGR2//IKBKB//IKBKE//IL1B//IRF7//IRF9//IVNS1ABP//JAK1//MAP2K4//MAPK10//MAPK12//MAPK13//MX1//NFKB1//NFKBIA//NLRX1//OAS1//OAS2//PABPN1//PIK3CB//PML//PYCARD//RAF1//RNASEL//TNFRSF10A//TNFRSF10B//TNFRSF1A//TNFSF10//VDAC1//XPO1
hsa04621	NOD-like receptor signaling pathway - Homo sapiens (human)	http://www.genome.jp/kegg-bin/show_pathway?hsa04621+834+838+841+55914+3551+3553+5602+6300+5603+4790+4792+29108+8767+23118+257397+7205	0.0148725	16	1037	57	6462	0.205176	1.82761	CASP1//CASP5//CASP8//ERBB2IP//IKBKB//IL1B//MAPK10//MAPK12//MAPK13//NFKB1//NFKBIA//PYCARD//RIPK2//TAB2//TAB3//TRIP6
hsa04623	Cytosolic DNA-sensing pathway - Homo sapiens (human)	http://www.genome.jp/kegg-bin/show_pathway?hsa04623+103+834+6351+9560+3627+3456+3551+9641+3553+3665+4790+4792+55703+661+55718+29108+340061	0.0155603	17	1037	62	6462	0.205176	1.80798	ADAR//CASP1//CCL4//CCL4L1//CXCL10//IFNB1//IKBKB//IKBKE//IL1B//IRF7//NFKB1//NFKBIA//POLR3B//POLR3D//POLR3E//PYCARD//TMEM173
hsa04120	Ubiquitin mediated proteolysis - Homo sapiens (human)	http://www.genome.jp/kegg-bin/show_pathway?hsa04120+51434+112401+8697+996+8454+8453+8451+1643+1161+26272+9817+90293+55958+23327+10401+5371+9978+25898+64326+6477+10054+11065+7323+7324+10477+51465+7334+92912+54926+7337+51366+331	0.0156027	32	1037	137	6462	0.205176	1.8068	ANAPC7//BIRC8//CDC23//CDC27//CUL1//CUL2//CUL4A//DDB2//ERCC8//FBXO4//KEAP1//KLHL13//KLHL9//NEDD4L//PIAS3//PML//RBX1//RCHY1//RFWD2//SIAH1//UBA2//UBE2C//UBE2D3//UBE2E1//UBE2E3//UBE2J1//UBE2N//UBE2Q2//UBE2R2//UBE3A//UBR5//XIAP
hsa04114	Oocyte meiosis - Homo sapiens (human)	http://www.genome.jp/kegg-bin/show_pathway?hsa04114+113+51434+6790+817+9133+8697+996+983+1017+64506+8454+286151+26271+3479+3710+4085+6300+4342+5347+5516+5528+5533+5566+9978+8243+7531+7534	0.0168004	27	1037	112	6462	0.210405	1.77468	ADCY7//ANAPC7//AURKA//CAMK2D//CCNB2//CDC23//CDC27//CDK1//CDK2//CPEB1//CUL1//FBXO43//FBXO5//IGF1//ITPR3//MAD2L1//MAPK12//MOS//PLK1//PPP2CB//PPP2R5D//PPP3CC//PRKACA//RBX1//SMC1A//YWHAE//YWHAZ
hsa05220	Chronic myeloid leukemia - Homo sapiens (human)	http://www.genome.jp/kegg-bin/show_pathway?hsa05220+369+595+1019+1027+1487+1488+3066+3551+4609+4790+4792+5291+5894+4089+6655+6776+6777+7043+7157	0.0190717	19	1037	73	6462	0.227993	1.71961	ARAF//CCND1//CDK4//CDKN1B//CTBP1//CTBP2//HDAC2//IKBKB//MYC//NFKB1//NFKBIA//PIK3CB//RAF1//SMAD4//SOS2//STAT5A//STAT5B//TGFB3//TP53
hsa04540	Gap junction - Homo sapiens (human)	http://www.genome.jp/kegg-bin/show_pathway?hsa04540+113+153+983+2697+2776+2778+2911+2982+3710+1902+5607+56034+5156+5566+5593+5894+6655+84790+112714+51807+203068+10381	0.0220994	22	1037	89	6462	0.252702	1.65562	ADCY7//ADRB1//CDK1//GJA1//GNAQ//GNAS//GRM1//GUCY1A3//ITPR3//LPAR1//MAP2K5//PDGFC//PDGFRA//PRKACA//PRKG2//RAF1//SOS2//TUBA1C//TUBA3E//TUBA8//TUBB//TUBB3
hsa00290	Valine, leucine and isoleucine biosynthesis - Homo sapiens (human)	http://www.genome.jp/kegg-bin/show_pathway?hsa00290+586+587	0.0257319	2	1037	2	6462	0.278114	1.58953	BCAT1//BCAT2
hsa04064	NF-kappa B signaling pathway - Homo sapiens (human)	http://www.genome.jp/kegg-bin/show_pathway?hsa04064+6351+9560+929+8837+3551+3553+3654+27040+4049+23643+4790+4792+5328+5971+23118+257397+114609+7132+10673+7187+331+7535	0.028119	22	1037	91	6462	0.278114	1.551	CCL4//CCL4L1//CD14//CFLAR//IKBKB//IL1B//IRAK1//LAT//LTA//LY96//NFKB1//NFKBIA//PLAU//RELB//TAB2//TAB3//TIRAP//TNFRSF1A//TNFSF13B//TRAF3//XIAP//ZAP70
hsa04914	Progesterone-mediated oocyte maturation - Homo sapiens (human)	http://www.genome.jp/kegg-bin/show_pathway?hsa04914+113+51434+369+890+9133+8697+993+996+983+1017+64506+3479+4085+5602+6300+5603+4342+5291+5347+5566+5894	0.0283746	21	1037	86	6462	0.278114	1.54707	ADCY7//ANAPC7//ARAF//CCNA2//CCNB2//CDC23//CDC25A//CDC27//CDK1//CDK2//CPEB1//IGF1//MAD2L1//MAPK10//MAPK12//MAPK13//MOS//PIK3CB//PLK1//PRKACA//RAF1
hsa04622	RIG-I-like receptor signaling pathway - Homo sapiens (human)	http://www.genome.jp/kegg-bin/show_pathway?hsa04622+64343+841+3627+64135+3456+338376+3551+9641+3665+9636+5602+6300+5603+4790+4792+79671+340061+7187	0.0285516	18	1037	71	6462	0.278114	1.54437	AZI2//CASP8//CXCL10//IFIH1//IFNB1//IFNE//IKBKB//IKBKE//IRF7//ISG15//MAPK10//MAPK12//MAPK13//NFKB1//NFKBIA//NLRX1//TMEM173//TRAF3
hsa03410	Base excision repair - Homo sapiens (human)	http://www.genome.jp/kegg-bin/show_pathway?hsa03410+328+3146+3980+4595+10038+10039+143+5427+54107+7515	0.0296415	10	1037	33	6462	0.278418	1.5281	APEX1//HMGB1//LIG3//MUTYH//PARP2//PARP3//PARP4//POLE2//POLE3//XRCC1
hsa03040	Spliceosome - Homo sapiens (human)	http://www.genome.jp/kegg-bin/show_pathway?hsa03040+151903+7919+1665+9785+9343+3178+3190+4670+3192+55110+51691+51645+9129+25766+27316+23450+9410+6626+6426+10772+6428+6429+6432+10929+8683+10915+9984+6434+11338	0.0366285	29	1037	130	6462	0.330254	1.43618	CCDC12//DDX39B//DHX15//DHX38//EFTUD2//HNRNPA1//HNRNPK//HNRNPM//HNRNPU//MAGOHB//NAA38//PPIL1//PRPF3//PRPF40B//RBMX//SF3B3//SNRNP40//SNRPA//SRSF1//SRSF10//SRSF3//SRSF4//SRSF7//SRSF8//SRSF9//TCERG1//THOC1//TRA2B//U2AF2
hsa05166	HTLV-I infection - Homo sapiens (human)	http://www.genome.jp/kegg-bin/show_pathway?hsa05166+113+51434+545+581+701+9133+595+894+8697+996+1019+1031+1385+1390+64784+1499+1739+2113+2114+3551+3683+3716+10524+4049+4085+6416+5602+4602+4609+4776+4790+4792+5156+5291+5427+54107+5533+5566+5901+5902+5971+4089+6776+6777+387332+7043+7132+7157+706+7416+7480+7494+331+7514	0.0376716	54	1037	267	6462	0.330254	1.42399	ADCY7//ANAPC7//ATR//BAX//BUB1B//CCNB2//CCND1//CCND2//CDC23//CDC27//CDK4//CDKN2C//CREB1//CREM//CRTC3//CTNNB1//DLG1//ETS1//ETS2//IKBKB//ITGAL//JAK1//KAT5//LTA//MAD2L1//MAP2K4//MAPK10//MYB//MYC//NFATC4//NFKB1//NFKBIA//PDGFRA//PIK3CB//POLE2//POLE3//PPP3CC//PRKACA//RAN//RANBP1//RELB//SMAD4//STAT5A//STAT5B//TBPL2//TGFB3//TNFRSF1A//TP53//TSPO//VDAC1//WNT10B//XBP1//XIAP//XPO1
hsa00770	Pantothenate and CoA biosynthesis - Homo sapiens (human)	http://www.genome.jp/kegg-bin/show_pathway?hsa00770+586+587+5169+53354+55229+79717	0.0426258	6	1037	17	6462	0.352512	1.37033	BCAT1//BCAT2//ENPP3//PANK1//PANK4//PPCS
hsa04310	Wnt signaling pathway - Homo sapiens (human)	http://www.genome.jp/kegg-bin/show_pathway?hsa04310+817+595+894+9350+57680+1452+1454+1487+1488+1499+8454+22943+51176+5602+4316+4609+4776+5533+5566+5881+9978+6423+6425+6477+4089+6907+90665+83439+6934+7157+7480	0.0448273	31	1037	143	6462	0.352512	1.34846	CAMK2D//CCND1//CCND2//CER1//CHD8//CSNK1A1//CSNK1E//CTBP1//CTBP2//CTNNB1//CUL1//DKK1//LEF1//MAPK10//MMP7//MYC//NFATC4//PPP3CC//PRKACA//RAC3//RBX1//SFRP2//SFRP5//SIAH1//SMAD4//TBL1X//TBL1Y//TCF7L1//TCF7L2//TP53//WNT10B
hsa04620	Toll-like receptor signaling pathway - Homo sapiens (human)	http://www.genome.jp/kegg-bin/show_pathway?hsa04620+841+6351+9560+929+3627+6373+3456+3551+9641+3553+3654+3665+23643+6416+5602+6300+5603+4790+4792+5291+23118+114609+7097+7187	0.0461432	24	1037	106	6462	0.352512	1.33589	CASP8//CCL4//CCL4L1//CD14//CXCL10//CXCL11//IFNB1//IKBKB//IKBKE//IL1B//IRAK1//IRF7//LY96//MAP2K4//MAPK10//MAPK12//MAPK13//NFKB1//NFKBIA//PIK3CB//TAB2//TIRAP//TLR2//TRAF3
hsa05160	Hepatitis C - Homo sapiens (human)	http://www.genome.jp/kegg-bin/show_pathway?hsa05160+369+9076+1366+5610+3646+3434+3456+3551+9641+3659+3665+10379+3716+5602+6300+5603+4790+4792+4938+4939+5291+5516+5894+6041+949+6655+7132+7157+7187	0.0477991	29	1037	133	6462	0.352512	1.32058	ARAF//CLDN1//CLDN7//EIF2AK2//EIF3E//IFIT1//IFNB1//IKBKB//IKBKE//IRF1//IRF7//IRF9//JAK1//MAPK10//MAPK12//MAPK13//NFKB1//NFKBIA//OAS1//OAS2//PIK3CB//PPP2CB//RAF1//RNASEL//SCARB1//SOS2//TNFRSF1A//TP53//TRAF3
hsa00480	Glutathione metabolism - Homo sapiens (human)	http://www.genome.jp/kegg-bin/show_pathway?hsa00480+2876+2880+2882+2936+2937+2941+373156+9446+2950+6240+50484+6611+6723	0.0478655	13	1037	50	6462	0.352512	1.31998	GPX1//GPX5//GPX7//GSR//GSS//GSTA4//GSTK1//GSTO1//GSTP1//RRM1//RRM2B//SMS//SRM
hsa05130	Pathogenic Escherichia coli infection - Homo sapiens (human)	http://www.genome.jp/kegg-bin/show_pathway?hsa05130+60+10094+929+9076+1499+2534+3059+23643+84790+112714+51807+203068+10381+7534	0.0482526	14	1037	55	6462	0.352512	1.31648	ACTB//ARPC3//CD14//CLDN1//CTNNB1//FYN//HCLS1//LY96//TUBA1C//TUBA3E//TUBA8//TUBB//TUBB3//YWHAZ
